# Supplementary material for: Carbon quantum Dot incorporated Xanthan gum based gel polymer electrolytes for high performance supercapacitors
Source: Sci Rep. 2025 May 25;15:18227. doi: 10.1038/s41598-025-02341-z (PMC12104470; doi:10.1038/s41598-025-02341-z)
Supplement: Supplementary file 1 — Supplementary Material 1 [file 41598_2025_2341_MOESM1_ESM.zip]

Archive with 31 entries (24 files):
- zip file/
- zip file/Figure 2/
- zip file/Figure 2/INSET NaClO4.csv
- zip file/Figure 2/S1.csv
- zip file/Figure 2/S2.csv
- zip file/Figure 2/S3.csv
- zip file/Figure 2/S4.csv
- zip file/Figure 2/XG PURE.csv
- zip file/Figure 3/
- zip file/Figure 3/Pure XG.csv
- zip file/Figure 3/S1.csv
- zip file/Figure 3/S4.csv
- zip file/Figure 6/
- zip file/Figure 6/PURE XG
- zip file/Figure 6/S1
- zip file/Figure 6/S2
- zip file/Figure 6/S3
- zip file/Figure 6/S4
- zip file/Figure 7/
- zip file/Figure 7/Fig 6 (a).xlsx
- zip file/Figure 7/Fig 6 (b).xlsx
- zip file/Figure 7/Fig 6 (c).xlsx
- zip file/Figure 7/Fig 6 (d).xlsx
- zip file/Figure 8/
- zip file/Figure 8/Fig 7 (a).xlsx
- zip file/Figure 8/Fig 7 (b).xlsx
- zip file/Figure 8/Fig 7 (c).xlsx
- zip file/Figure 8/Fig 7 (d).xlsx
- zip file/Figure 9/
- zip file/Figure 9/Fig 8 (a).xlsx
- zip file/Figure 9/Fig 8 (b).xlsx
