# Supplementary material for: Carbon quantum Dot incorporated Xanthan gum based gel polymer electrolytes for high performance supercapacitors
Source: Sci Rep. 2025 May 25;15:18227. doi: 10.1038/s41598-025-02341-z (PMC12104470; doi:10.1038/s41598-025-02341-z)
Supplement: Supplementary file 1 — Supplementary Material 1 [file 41598_2025_2341_MOESM1_ESM.zip › zip file/Figure 2/INSET NaClO4.csv]

Created as New Dataset	Sample 136 By Analyst Date Wednesday	March 06 2024
cm-1	%T
4000.00	99.53
3999.00	99.54
3998.00	99.54
3997.00	99.55
3996.00	99.55
3995.00	99.55
3994.00	99.55
3993.00	99.54
3992.00	99.54
3991.00	99.53
3990.00	99.52
3989.00	99.50
3988.00	99.49
3987.00	99.47
3986.00	99.46
3985.00	99.45
3984.00	99.45
3983.00	99.44
3982.00	99.44
3981.00	99.43
3980.00	99.43
3979.00	99.42
3978.00	99.42
3977.00	99.41
3976.00	99.40
3975.00	99.38
3974.00	99.37
3973.00	99.35
3972.00	99.35
3971.00	99.34
3970.00	99.33
3969.00	99.32
3968.00	99.30
3967.00	99.29
3966.00	99.28
3965.00	99.27
3964.00	99.27
3963.00	99.26
3962.00	99.25
3961.00	99.24
3960.00	99.23
3959.00	99.22
3958.00	99.22
3957.00	99.22
3956.00	99.22
3955.00	99.22
3954.00	99.23
3953.00	99.24
3952.00	99.23
3951.00	99.22
3950.00	99.21
3949.00	99.21
3948.00	99.22
3947.00	99.23
3946.00	99.24
3945.00	99.25
3944.00	99.25
3943.00	99.26
3942.00	99.28
3941.00	99.29
3940.00	99.31
3939.00	99.32
3938.00	99.32
3937.00	99.33
3936.00	99.35
3935.00	99.36
3934.00	99.36
3933.00	99.37
3932.00	99.37
3931.00	99.38
3930.00	99.40
3929.00	99.40
3928.00	99.40
3927.00	99.40
3926.00	99.40
3925.00	99.40
3924.00	99.41
3923.00	99.43
3922.00	99.44
3921.00	99.44
3920.00	99.45
3919.00	99.46
3918.00	99.48
3917.00	99.50
3916.00	99.51
3915.00	99.52
3914.00	99.53
3913.00	99.52
3912.00	99.51
3911.00	99.50
3910.00	99.50
3909.00	99.50
3908.00	99.50
3907.00	99.51
3906.00	99.52
3905.00	99.52
3904.00	99.54
3903.00	99.55
3902.00	99.56
3901.00	99.57
3900.00	99.58
3899.00	99.58
3898.00	99.59
3897.00	99.59
3896.00	99.58
3895.00	99.58
3894.00	99.57
3893.00	99.57
3892.00	99.58
3891.00	99.59
3890.00	99.60
3889.00	99.60
3888.00	99.60
3887.00	99.60
3886.00	99.60
3885.00	99.60
3884.00	99.60
3883.00	99.60
3882.00	99.59
3881.00	99.59
3880.00	99.60
3879.00	99.60
3878.00	99.60
3877.00	99.60
3876.00	99.60
3875.00	99.60
3874.00	99.60
3873.00	99.59
3872.00	99.59
3871.00	99.59
3870.00	99.61
3869.00	99.63
3868.00	99.64
3867.00	99.64
3866.00	99.64
3865.00	99.65
3864.00	99.66
3863.00	99.66
3862.00	99.66
3861.00	99.65
3860.00	99.63
3859.00	99.62
3858.00	99.61
3857.00	99.60
3856.00	99.60
3855.00	99.60
3854.00	99.61
3853.00	99.64
3852.00	99.66
3851.00	99.67
3850.00	99.68
3849.00	99.67
3848.00	99.67
3847.00	99.66
3846.00	99.65
3845.00	99.65
3844.00	99.65
3843.00	99.65
3842.00	99.65
3841.00	99.65
3840.00	99.65
3839.00	99.65
3838.00	99.65
3837.00	99.64
3836.00	99.63
3835.00	99.63
3834.00	99.62
3833.00	99.63
3832.00	99.63
3831.00	99.64
3830.00	99.64
3829.00	99.64
3828.00	99.64
3827.00	99.64
3826.00	99.64
3825.00	99.64
3824.00	99.64
3823.00	99.62
3822.00	99.60
3821.00	99.59
3820.00	99.59
3819.00	99.59
3818.00	99.59
3817.00	99.59
3816.00	99.60
3815.00	99.61
3814.00	99.61
3813.00	99.62
3812.00	99.62
3811.00	99.63
3810.00	99.64
3809.00	99.64
3808.00	99.64
3807.00	99.63
3806.00	99.62
3805.00	99.60
3804.00	99.57
3803.00	99.56
3802.00	99.55
3801.00	99.56
3800.00	99.58
3799.00	99.60
3798.00	99.62
3797.00	99.63
3796.00	99.64
3795.00	99.64
3794.00	99.63
3793.00	99.62
3792.00	99.62
3791.00	99.61
3790.00	99.61
3789.00	99.61
3788.00	99.61
3787.00	99.61
3786.00	99.61
3785.00	99.61
3784.00	99.61
3783.00	99.60
3782.00	99.58
3781.00	99.58
3780.00	99.58
3779.00	99.58
3778.00	99.59
3777.00	99.60
3776.00	99.59
3775.00	99.58
3774.00	99.57
3773.00	99.57
3772.00	99.57
3771.00	99.58
3770.00	99.58
3769.00	99.58
3768.00	99.58
3767.00	99.57
3766.00	99.57
3765.00	99.57
3764.00	99.57
3763.00	99.57
3762.00	99.57
3761.00	99.57
3760.00	99.58
3759.00	99.58
3758.00	99.58
3757.00	99.58
3756.00	99.58
3755.00	99.57
3754.00	99.56
3753.00	99.54
3752.00	99.52
3751.00	99.52
3750.00	99.53
3749.00	99.55
3748.00	99.56
3747.00	99.56
3746.00	99.56
3745.00	99.55
3744.00	99.54
3743.00	99.53
3742.00	99.53
3741.00	99.52
3740.00	99.51
3739.00	99.51
3738.00	99.52
3737.00	99.52
3736.00	99.52
3735.00	99.53
3734.00	99.53
3733.00	99.53
3732.00	99.53
3731.00	99.53
3730.00	99.52
3729.00	99.51
3728.00	99.49
3727.00	99.47
3726.00	99.45
3725.00	99.43
3724.00	99.43
3723.00	99.44
3722.00	99.44
3721.00	99.43
3720.00	99.42
3719.00	99.41
3718.00	99.40
3717.00	99.39
3716.00	99.38
3715.00	99.37
3714.00	99.37
3713.00	99.38
3712.00	99.38
3711.00	99.39
3710.00	99.39
3709.00	99.38
3708.00	99.37
3707.00	99.36
3706.00	99.35
3705.00	99.35
3704.00	99.34
3703.00	99.32
3702.00	99.30
3701.00	99.26
3700.00	99.23
3699.00	99.20
3698.00	99.18
3697.00	99.17
3696.00	99.17
3695.00	99.16
3694.00	99.14
3693.00	99.11
3692.00	99.08
3691.00	99.05
3690.00	99.03
3689.00	99.01
3688.00	98.98
3687.00	98.96
3686.00	98.93
3685.00	98.91
3684.00	98.90
3683.00	98.89
3682.00	98.88
3681.00	98.87
3680.00	98.85
3679.00	98.83
3678.00	98.82
3677.00	98.80
3676.00	98.77
3675.00	98.73
3674.00	98.68
3673.00	98.64
3672.00	98.59
3671.00	98.55
3670.00	98.50
3669.00	98.45
3668.00	98.39
3667.00	98.33
3666.00	98.28
3665.00	98.24
3664.00	98.20
3663.00	98.16
3662.00	98.12
3661.00	98.08
3660.00	98.05
3659.00	98.02
3658.00	97.97
3657.00	97.90
3656.00	97.80
3655.00	97.72
3654.00	97.67
3653.00	97.64
3652.00	97.60
3651.00	97.55
3650.00	97.44
3649.00	97.29
3648.00	97.11
3647.00	96.94
3646.00	96.80
3645.00	96.69
3644.00	96.61
3643.00	96.55
3642.00	96.47
3641.00	96.38
3640.00	96.28
3639.00	96.17
3638.00	96.06
3637.00	95.94
3636.00	95.82
3635.00	95.70
3634.00	95.59
3633.00	95.51
3632.00	95.45
3631.00	95.37
3630.00	95.19
3629.00	94.88
3628.00	94.52
3627.00	94.21
3626.00	94.00
3625.00	93.85
3624.00	93.74
3623.00	93.64
3622.00	93.51
3621.00	93.30
3620.00	92.99
3619.00	92.60
3618.00	92.21
3617.00	91.86
3616.00	91.55
3615.00	91.25
3614.00	90.89
3613.00	90.49
3612.00	90.07
3611.00	89.63
3610.00	89.15
3609.00	88.58
3608.00	87.94
3607.00	87.29
3606.00	86.72
3605.00	86.23
3604.00	85.78
3603.00	85.31
3602.00	84.80
3601.00	84.23
3600.00	83.65
3599.00	83.10
3598.00	82.61
3597.00	82.13
3596.00	81.65
3595.00	81.16
3594.00	80.71
3593.00	80.38
3592.00	80.24
3591.00	80.26
3590.00	80.34
3589.00	80.36
3588.00	80.21
3587.00	79.95
3586.00	79.75
3585.00	79.73
3584.00	79.92
3583.00	80.23
3582.00	80.60
3581.00	80.96
3580.00	81.31
3579.00	81.63
3578.00	81.95
3577.00	82.26
3576.00	82.56
3575.00	82.86
3574.00	83.14
3573.00	83.45
3572.00	83.80
3571.00	84.19
3570.00	84.60
3569.00	84.94
3568.00	85.14
3567.00	85.17
3566.00	85.14
3565.00	85.16
3564.00	85.26
3563.00	85.44
3562.00	85.65
3561.00	85.84
3560.00	86.01
3559.00	86.15
3558.00	86.28
3557.00	86.39
3556.00	86.50
3555.00	86.59
3554.00	86.63
3553.00	86.60
3552.00	86.54
3551.00	86.46
3550.00	86.41
3549.00	86.38
3548.00	86.31
3547.00	86.17
3546.00	85.94
3545.00	85.67
3544.00	85.40
3543.00	85.18
3542.00	85.02
3541.00	84.92
3540.00	84.86
3539.00	84.84
3538.00	84.85
3537.00	84.89
3536.00	84.95
3535.00	85.07
3534.00	85.26
3533.00	85.53
3532.00	85.86
3531.00	86.23
3530.00	86.62
3529.00	87.01
3528.00	87.38
3527.00	87.76
3526.00	88.14
3525.00	88.51
3524.00	88.88
3523.00	89.24
3522.00	89.58
3521.00	89.91
3520.00	90.23
3519.00	90.54
3518.00	90.84
3517.00	91.11
3516.00	91.37
3515.00	91.61
3514.00	91.84
3513.00	92.06
3512.00	92.27
3511.00	92.45
3510.00	92.62
3509.00	92.76
3508.00	92.89
3507.00	93.02
3506.00	93.15
3505.00	93.27
3504.00	93.39
3503.00	93.49
3502.00	93.58
3501.00	93.69
3500.00	93.80
3499.00	93.91
3498.00	94.01
3497.00	94.10
3496.00	94.19
3495.00	94.27
3494.00	94.36
3493.00	94.45
3492.00	94.55
3491.00	94.64
3490.00	94.72
3489.00	94.80
3488.00	94.87
3487.00	94.94
3486.00	95.01
3485.00	95.08
3484.00	95.15
3483.00	95.21
3482.00	95.28
3481.00	95.34
3480.00	95.40
3479.00	95.47
3478.00	95.54
3477.00	95.60
3476.00	95.67
3475.00	95.72
3474.00	95.78
3473.00	95.83
3472.00	95.87
3471.00	95.92
3470.00	95.96
3469.00	96.01
3468.00	96.05
3467.00	96.10
3466.00	96.14
3465.00	96.19
3464.00	96.23
3463.00	96.28
3462.00	96.32
3461.00	96.37
3460.00	96.40
3459.00	96.43
3458.00	96.46
3457.00	96.48
3456.00	96.51
3455.00	96.54
3454.00	96.57
3453.00	96.60
3452.00	96.63
3451.00	96.67
3450.00	96.71
3449.00	96.75
3448.00	96.78
3447.00	96.80
3446.00	96.82
3445.00	96.84
3444.00	96.86
3443.00	96.89
3442.00	96.93
3441.00	96.95
3440.00	96.97
3439.00	96.98
3438.00	97.00
3437.00	97.01
3436.00	97.03
3435.00	97.06
3434.00	97.09
3433.00	97.11
3432.00	97.13
3431.00	97.15
3430.00	97.17
3429.00	97.19
3428.00	97.20
3427.00	97.22
3426.00	97.24
3425.00	97.26
3424.00	97.28
3423.00	97.30
3422.00	97.32
3421.00	97.33
3420.00	97.33
3419.00	97.34
3418.00	97.36
3417.00	97.38
3416.00	97.40
3415.00	97.42
3414.00	97.43
3413.00	97.45
3412.00	97.46
3411.00	97.48
3410.00	97.50
3409.00	97.52
3408.00	97.53
3407.00	97.55
3406.00	97.56
3405.00	97.57
3404.00	97.60
3403.00	97.63
3402.00	97.65
3401.00	97.67
3400.00	97.69
3399.00	97.70
3398.00	97.71
3397.00	97.72
3396.00	97.73
3395.00	97.75
3394.00	97.77
3393.00	97.78
3392.00	97.80
3391.00	97.82
3390.00	97.84
3389.00	97.87
3388.00	97.89
3387.00	97.91
3386.00	97.93
3385.00	97.94
3384.00	97.96
3383.00	97.98
3382.00	98.00
3381.00	98.02
3380.00	98.05
3379.00	98.07
3378.00	98.08
3377.00	98.10
3376.00	98.12
3375.00	98.14
3374.00	98.16
3373.00	98.18
3372.00	98.20
3371.00	98.21
3370.00	98.22
3369.00	98.24
3368.00	98.26
3367.00	98.28
3366.00	98.30
3365.00	98.31
3364.00	98.33
3363.00	98.35
3362.00	98.36
3361.00	98.37
3360.00	98.39
3359.00	98.41
3358.00	98.44
3357.00	98.46
3356.00	98.48
3355.00	98.48
3354.00	98.49
3353.00	98.50
3352.00	98.51
3351.00	98.52
3350.00	98.52
3349.00	98.52
3348.00	98.53
3347.00	98.54
3346.00	98.55
3345.00	98.57
3344.00	98.59
3343.00	98.61
3342.00	98.63
3341.00	98.65
3340.00	98.66
3339.00	98.67
3338.00	98.68
3337.00	98.68
3336.00	98.69
3335.00	98.70
3334.00	98.71
3333.00	98.72
3332.00	98.73
3331.00	98.73
3330.00	98.74
3329.00	98.75
3328.00	98.76
3327.00	98.78
3326.00	98.79
3325.00	98.80
3324.00	98.82
3323.00	98.83
3322.00	98.85
3321.00	98.86
3320.00	98.87
3319.00	98.87
3318.00	98.87
3317.00	98.86
3316.00	98.86
3315.00	98.87
3314.00	98.87
3313.00	98.88
3312.00	98.89
3311.00	98.89
3310.00	98.91
3309.00	98.92
3308.00	98.93
3307.00	98.94
3306.00	98.95
3305.00	98.96
3304.00	98.96
3303.00	98.96
3302.00	98.97
3301.00	98.97
3300.00	98.96
3299.00	98.96
3298.00	98.96
3297.00	98.97
3296.00	98.97
3295.00	98.98
3294.00	98.98
3293.00	98.98
3292.00	98.98
3291.00	98.98
3290.00	98.99
3289.00	98.99
3288.00	98.99
3287.00	98.99
3286.00	98.98
3285.00	98.98
3284.00	98.98
3283.00	98.99
3282.00	98.99
3281.00	98.99
3280.00	98.99
3279.00	98.98
3278.00	98.98
3277.00	98.99
3276.00	98.99
3275.00	99.00
3274.00	99.01
3273.00	99.02
3272.00	99.03
3271.00	99.02
3270.00	99.00
3269.00	98.99
3268.00	98.97
3267.00	98.96
3266.00	98.95
3265.00	98.95
3264.00	98.94
3263.00	98.94
3262.00	98.94
3261.00	98.94
3260.00	98.95
3259.00	98.96
3258.00	98.97
3257.00	98.99
3256.00	99.00
3255.00	99.01
3254.00	99.02
3253.00	99.03
3252.00	99.04
3251.00	99.05
3250.00	99.05
3249.00	99.05
3248.00	99.05
3247.00	99.04
3246.00	99.04
3245.00	99.03
3244.00	99.04
3243.00	99.04
3242.00	99.05
3241.00	99.06
3240.00	99.06
3239.00	99.08
3238.00	99.10
3237.00	99.12
3236.00	99.13
3235.00	99.14
3234.00	99.14
3233.00	99.13
3232.00	99.12
3231.00	99.12
3230.00	99.13
3229.00	99.15
3228.00	99.18
3227.00	99.21
3226.00	99.23
3225.00	99.24
3224.00	99.24
3223.00	99.24
3222.00	99.24
3221.00	99.25
3220.00	99.26
3219.00	99.28
3218.00	99.28
3217.00	99.29
3216.00	99.30
3215.00	99.31
3214.00	99.32
3213.00	99.33
3212.00	99.35
3211.00	99.36
3210.00	99.37
3209.00	99.37
3208.00	99.37
3207.00	99.38
3206.00	99.38
3205.00	99.39
3204.00	99.40
3203.00	99.42
3202.00	99.43
3201.00	99.44
3200.00	99.45
3199.00	99.45
3198.00	99.45
3197.00	99.45
3196.00	99.46
3195.00	99.46
3194.00	99.46
3193.00	99.46
3192.00	99.47
3191.00	99.48
3190.00	99.49
3189.00	99.50
3188.00	99.51
3187.00	99.51
3186.00	99.51
3185.00	99.52
3184.00	99.52
3183.00	99.53
3182.00	99.54
3181.00	99.54
3180.00	99.54
3179.00	99.55
3178.00	99.56
3177.00	99.57
3176.00	99.58
3175.00	99.59
3174.00	99.59
3173.00	99.59
3172.00	99.58
3171.00	99.58
3170.00	99.59
3169.00	99.60
3168.00	99.62
3167.00	99.64
3166.00	99.65
3165.00	99.66
3164.00	99.66
3163.00	99.65
3162.00	99.64
3161.00	99.63
3160.00	99.64
3159.00	99.64
3158.00	99.65
3157.00	99.67
3156.00	99.68
3155.00	99.69
3154.00	99.69
3153.00	99.68
3152.00	99.68
3151.00	99.67
3150.00	99.68
3149.00	99.69
3148.00	99.69
3147.00	99.69
3146.00	99.69
3145.00	99.69
3144.00	99.68
3143.00	99.68
3142.00	99.68
3141.00	99.69
3140.00	99.70
3139.00	99.71
3138.00	99.72
3137.00	99.72
3136.00	99.72
3135.00	99.72
3134.00	99.72
3133.00	99.72
3132.00	99.73
3131.00	99.74
3130.00	99.75
3129.00	99.74
3128.00	99.73
3127.00	99.73
3126.00	99.72
3125.00	99.73
3124.00	99.74
3123.00	99.76
3122.00	99.78
3121.00	99.79
3120.00	99.79
3119.00	99.79
3118.00	99.79
3117.00	99.79
3116.00	99.78
3115.00	99.79
3114.00	99.79
3113.00	99.80
3112.00	99.80
3111.00	99.81
3110.00	99.83
3109.00	99.84
3108.00	99.86
3107.00	99.87
3106.00	99.87
3105.00	99.86
3104.00	99.85
3103.00	99.85
3102.00	99.85
3101.00	99.85
3100.00	99.86
3099.00	99.86
3098.00	99.86
3097.00	99.86
3096.00	99.85
3095.00	99.84
3094.00	99.83
3093.00	99.83
3092.00	99.82
3091.00	99.82
3090.00	99.83
3089.00	99.83
3088.00	99.85
3087.00	99.87
3086.00	99.89
3085.00	99.91
3084.00	99.93
3083.00	99.95
3082.00	99.97
3081.00	99.99
3080.00	99.99
3079.00	99.99
3078.00	99.99
3077.00	99.99
3076.00	99.99
3075.00	99.98
3074.00	99.96
3073.00	99.94
3072.00	99.92
3071.00	99.91
3070.00	99.91
3069.00	99.91
3068.00	99.91
3067.00	99.91
3066.00	99.91
3065.00	99.92
3064.00	99.92
3063.00	99.92
3062.00	99.91
3061.00	99.90
3060.00	99.89
3059.00	99.88
3058.00	99.89
3057.00	99.90
3056.00	99.92
3055.00	99.93
3054.00	99.93
3053.00	99.93
3052.00	99.92
3051.00	99.92
3050.00	99.93
3049.00	99.93
3048.00	99.93
3047.00	99.92
3046.00	99.90
3045.00	99.88
3044.00	99.87
3043.00	99.87
3042.00	99.87
3041.00	99.87
3040.00	99.88
3039.00	99.88
3038.00	99.89
3037.00	99.89
3036.00	99.89
3035.00	99.89
3034.00	99.90
3033.00	99.91
3032.00	99.91
3031.00	99.91
3030.00	99.91
3029.00	99.91
3028.00	99.91
3027.00	99.91
3026.00	99.91
3025.00	99.91
3024.00	99.91
3023.00	99.91
3022.00	99.90
3021.00	99.90
3020.00	99.90
3019.00	99.91
3018.00	99.91
3017.00	99.91
3016.00	99.91
3015.00	99.90
3014.00	99.89
3013.00	99.89
3012.00	99.88
3011.00	99.88
3010.00	99.88
3009.00	99.89
3008.00	99.90
3007.00	99.91
3006.00	99.91
3005.00	99.91
3004.00	99.91
3003.00	99.90
3002.00	99.90
3001.00	99.90
3000.00	99.90
2999.00	99.91
2998.00	99.92
2997.00	99.93
2996.00	99.94
2995.00	99.94
2994.00	99.93
2993.00	99.92
2992.00	99.92
2991.00	99.92
2990.00	99.92
2989.00	99.93
2988.00	99.93
2987.00	99.93
2986.00	99.92
2985.00	99.92
2984.00	99.93
2983.00	99.93
2982.00	99.93
2981.00	99.94
2980.00	99.94
2979.00	99.95
2978.00	99.95
2977.00	99.96
2976.00	99.96
2975.00	99.96
2974.00	99.95
2973.00	99.95
2972.00	99.95
2971.00	99.96
2970.00	99.97
2969.00	99.97
2968.00	99.98
2967.00	99.98
2966.00	99.97
2965.00	99.97
2964.00	99.97
2963.00	99.98
2962.00	99.99
2961.00	100.00
2960.00	100.01
2959.00	100.02
2958.00	100.03
2957.00	100.04
2956.00	100.05
2955.00	100.05
2954.00	100.05
2953.00	100.05
2952.00	100.05
2951.00	100.05
2950.00	100.05
2949.00	100.05
2948.00	100.06
2947.00	100.07
2946.00	100.07
2945.00	100.08
2944.00	100.09
2943.00	100.09
2942.00	100.09
2941.00	100.09
2940.00	100.09
2939.00	100.09
2938.00	100.09
2937.00	100.10
2936.00	100.10
2935.00	100.09
2934.00	100.09
2933.00	100.09
2932.00	100.10
2931.00	100.12
2930.00	100.14
2929.00	100.15
2928.00	100.15
2927.00	100.15
2926.00	100.15
2925.00	100.15
2924.00	100.14
2923.00	100.13
2922.00	100.14
2921.00	100.14
2920.00	100.14
2919.00	100.13
2918.00	100.12
2917.00	100.11
2916.00	100.09
2915.00	100.07
2914.00	100.05
2913.00	100.04
2912.00	100.04
2911.00	100.05
2910.00	100.06
2909.00	100.06
2908.00	100.05
2907.00	100.05
2906.00	100.04
2905.00	100.03
2904.00	100.02
2903.00	100.01
2902.00	100.00
2901.00	100.00
2900.00	100.00
2899.00	100.00
2898.00	100.01
2897.00	100.00
2896.00	100.00
2895.00	100.00
2894.00	100.00
2893.00	99.99
2892.00	99.99
2891.00	99.98
2890.00	99.97
2889.00	99.97
2888.00	99.96
2887.00	99.96
2886.00	99.95
2885.00	99.94
2884.00	99.94
2883.00	99.95
2882.00	99.96
2881.00	99.96
2880.00	99.96
2879.00	99.96
2878.00	99.95
2877.00	99.95
2876.00	99.96
2875.00	99.97
2874.00	99.97
2873.00	99.97
2872.00	99.98
2871.00	99.97
2870.00	99.98
2869.00	99.98
2868.00	99.98
2867.00	99.99
2866.00	99.99
2865.00	99.99
2864.00	99.99
2863.00	99.98
2862.00	99.98
2861.00	99.98
2860.00	99.98
2859.00	99.99
2858.00	100.00
2857.00	100.01
2856.00	100.02
2855.00	100.02
2854.00	100.03
2853.00	100.03
2852.00	100.03
2851.00	100.03
2850.00	100.03
2849.00	100.02
2848.00	100.01
2847.00	100.01
2846.00	100.01
2845.00	100.01
2844.00	100.01
2843.00	100.00
2842.00	100.00
2841.00	99.99
2840.00	99.99
2839.00	99.99
2838.00	100.00
2837.00	100.00
2836.00	100.00
2835.00	100.00
2834.00	99.99
2833.00	99.98
2832.00	99.97
2831.00	99.96
2830.00	99.95
2829.00	99.94
2828.00	99.93
2827.00	99.92
2826.00	99.91
2825.00	99.90
2824.00	99.89
2823.00	99.88
2822.00	99.87
2821.00	99.87
2820.00	99.87
2819.00	99.87
2818.00	99.86
2817.00	99.86
2816.00	99.85
2815.00	99.85
2814.00	99.86
2813.00	99.86
2812.00	99.86
2811.00	99.87
2810.00	99.87
2809.00	99.87
2808.00	99.86
2807.00	99.85
2806.00	99.85
2805.00	99.86
2804.00	99.86
2803.00	99.87
2802.00	99.87
2801.00	99.87
2800.00	99.87
2799.00	99.86
2798.00	99.86
2797.00	99.87
2796.00	99.87
2795.00	99.88
2794.00	99.89
2793.00	99.88
2792.00	99.88
2791.00	99.87
2790.00	99.86
2789.00	99.86
2788.00	99.85
2787.00	99.85
2786.00	99.85
2785.00	99.85
2784.00	99.84
2783.00	99.84
2782.00	99.84
2781.00	99.84
2780.00	99.84
2779.00	99.84
2778.00	99.84
2777.00	99.83
2776.00	99.83
2775.00	99.83
2774.00	99.83
2773.00	99.83
2772.00	99.83
2771.00	99.83
2770.00	99.83
2769.00	99.83
2768.00	99.84
2767.00	99.84
2766.00	99.84
2765.00	99.84
2764.00	99.84
2763.00	99.85
2762.00	99.85
2761.00	99.84
2760.00	99.84
2759.00	99.83
2758.00	99.83
2757.00	99.83
2756.00	99.83
2755.00	99.83
2754.00	99.83
2753.00	99.83
2752.00	99.83
2751.00	99.83
2750.00	99.83
2749.00	99.83
2748.00	99.83
2747.00	99.82
2746.00	99.82
2745.00	99.81
2744.00	99.81
2743.00	99.82
2742.00	99.82
2741.00	99.82
2740.00	99.82
2739.00	99.81
2738.00	99.82
2737.00	99.82
2736.00	99.83
2735.00	99.83
2734.00	99.83
2733.00	99.82
2732.00	99.82
2731.00	99.81
2730.00	99.82
2729.00	99.82
2728.00	99.82
2727.00	99.82
2726.00	99.82
2725.00	99.82
2724.00	99.81
2723.00	99.80
2722.00	99.80
2721.00	99.80
2720.00	99.80
2719.00	99.80
2718.00	99.80
2717.00	99.80
2716.00	99.80
2715.00	99.80
2714.00	99.80
2713.00	99.80
2712.00	99.80
2711.00	99.81
2710.00	99.81
2709.00	99.81
2708.00	99.81
2707.00	99.82
2706.00	99.82
2705.00	99.83
2704.00	99.84
2703.00	99.83
2702.00	99.82
2701.00	99.82
2700.00	99.81
2699.00	99.81
2698.00	99.81
2697.00	99.81
2696.00	99.81
2695.00	99.82
2694.00	99.82
2693.00	99.81
2692.00	99.79
2691.00	99.79
2690.00	99.79
2689.00	99.80
2688.00	99.81
2687.00	99.82
2686.00	99.82
2685.00	99.81
2684.00	99.81
2683.00	99.80
2682.00	99.81
2681.00	99.80
2680.00	99.80
2679.00	99.79
2678.00	99.79
2677.00	99.78
2676.00	99.78
2675.00	99.79
2674.00	99.79
2673.00	99.79
2672.00	99.79
2671.00	99.79
2670.00	99.80
2669.00	99.79
2668.00	99.79
2667.00	99.78
2666.00	99.77
2665.00	99.76
2664.00	99.75
2663.00	99.74
2662.00	99.72
2661.00	99.70
2660.00	99.69
2659.00	99.69
2658.00	99.69
2657.00	99.70
2656.00	99.70
2655.00	99.70
2654.00	99.69
2653.00	99.69
2652.00	99.68
2651.00	99.68
2650.00	99.67
2649.00	99.68
2648.00	99.68
2647.00	99.69
2646.00	99.69
2645.00	99.69
2644.00	99.69
2643.00	99.68
2642.00	99.68
2641.00	99.68
2640.00	99.69
2639.00	99.70
2638.00	99.71
2637.00	99.72
2636.00	99.72
2635.00	99.72
2634.00	99.72
2633.00	99.72
2632.00	99.73
2631.00	99.74
2630.00	99.75
2629.00	99.76
2628.00	99.76
2627.00	99.75
2626.00	99.75
2625.00	99.75
2624.00	99.75
2623.00	99.76
2622.00	99.76
2621.00	99.77
2620.00	99.79
2619.00	99.80
2618.00	99.81
2617.00	99.82
2616.00	99.83
2615.00	99.83
2614.00	99.83
2613.00	99.83
2612.00	99.83
2611.00	99.82
2610.00	99.83
2609.00	99.84
2608.00	99.85
2607.00	99.86
2606.00	99.87
2605.00	99.86
2604.00	99.85
2603.00	99.84
2602.00	99.83
2601.00	99.82
2600.00	99.83
2599.00	99.84
2598.00	99.85
2597.00	99.86
2596.00	99.87
2595.00	99.86
2594.00	99.85
2593.00	99.83
2592.00	99.82
2591.00	99.82
2590.00	99.83
2589.00	99.84
2588.00	99.86
2587.00	99.87
2586.00	99.88
2585.00	99.88
2584.00	99.87
2583.00	99.86
2582.00	99.85
2581.00	99.86
2580.00	99.87
2579.00	99.89
2578.00	99.91
2577.00	99.92
2576.00	99.92
2575.00	99.92
2574.00	99.91
2573.00	99.90
2572.00	99.89
2571.00	99.88
2570.00	99.87
2569.00	99.86
2568.00	99.87
2567.00	99.88
2566.00	99.89
2565.00	99.90
2564.00	99.91
2563.00	99.92
2562.00	99.92
2561.00	99.93
2560.00	99.92
2559.00	99.92
2558.00	99.92
2557.00	99.92
2556.00	99.92
2555.00	99.92
2554.00	99.93
2553.00	99.93
2552.00	99.94
2551.00	99.94
2550.00	99.93
2549.00	99.92
2548.00	99.92
2547.00	99.93
2546.00	99.95
2545.00	99.96
2544.00	99.96
2543.00	99.95
2542.00	99.94
2541.00	99.93
2540.00	99.94
2539.00	99.95
2538.00	99.96
2537.00	99.97
2536.00	99.97
2535.00	99.97
2534.00	99.97
2533.00	99.97
2532.00	99.97
2531.00	99.96
2530.00	99.96
2529.00	99.96
2528.00	99.96
2527.00	99.96
2526.00	99.96
2525.00	99.96
2524.00	99.96
2523.00	99.96
2522.00	99.96
2521.00	99.96
2520.00	99.96
2519.00	99.95
2518.00	99.95
2517.00	99.94
2516.00	99.94
2515.00	99.94
2514.00	99.95
2513.00	99.96
2512.00	99.97
2511.00	99.97
2510.00	99.96
2509.00	99.94
2508.00	99.94
2507.00	99.94
2506.00	99.94
2505.00	99.94
2504.00	99.93
2503.00	99.93
2502.00	99.93
2501.00	99.94
2500.00	99.94
2499.00	99.94
2498.00	99.95
2497.00	99.97
2496.00	99.98
2495.00	99.99
2494.00	99.98
2493.00	99.96
2492.00	99.94
2491.00	99.93
2490.00	99.94
2489.00	99.94
2488.00	99.95
2487.00	99.96
2486.00	99.97
2485.00	99.97
2484.00	99.98
2483.00	99.99
2482.00	100.00
2481.00	100.01
2480.00	100.01
2479.00	100.01
2478.00	100.00
2477.00	99.99
2476.00	99.99
2475.00	99.98
2474.00	99.98
2473.00	99.96
2472.00	99.94
2471.00	99.93
2470.00	99.93
2469.00	99.94
2468.00	99.96
2467.00	99.96
2466.00	99.96
2465.00	99.95
2464.00	99.95
2463.00	99.95
2462.00	99.96
2461.00	99.96
2460.00	99.97
2459.00	99.97
2458.00	99.97
2457.00	99.96
2456.00	99.95
2455.00	99.93
2454.00	99.91
2453.00	99.90
2452.00	99.90
2451.00	99.91
2450.00	99.93
2449.00	99.94
2448.00	99.95
2447.00	99.96
2446.00	99.97
2445.00	99.98
2444.00	99.98
2443.00	99.98
2442.00	99.98
2441.00	99.99
2440.00	99.99
2439.00	100.00
2438.00	99.99
2437.00	99.99
2436.00	99.98
2435.00	99.99
2434.00	100.00
2433.00	100.00
2432.00	100.00
2431.00	100.00
2430.00	100.00
2429.00	100.00
2428.00	99.99
2427.00	99.97
2426.00	99.96
2425.00	99.96
2424.00	99.96
2423.00	99.98
2422.00	99.99
2421.00	100.01
2420.00	100.03
2419.00	100.03
2418.00	100.02
2417.00	100.00
2416.00	99.98
2415.00	99.97
2414.00	99.97
2413.00	99.97
2412.00	99.97
2411.00	99.97
2410.00	99.97
2409.00	99.98
2408.00	99.99
2407.00	100.00
2406.00	100.01
2405.00	100.02
2404.00	100.03
2403.00	100.03
2402.00	100.03
2401.00	100.03
2400.00	100.03
2399.00	100.03
2398.00	100.04
2397.00	100.04
2396.00	100.04
2395.00	100.04
2394.00	100.02
2393.00	100.01
2392.00	100.01
2391.00	100.01
2390.00	100.02
2389.00	100.03
2388.00	100.03
2387.00	100.04
2386.00	100.04
2385.00	100.04
2384.00	100.03
2383.00	100.04
2382.00	100.05
2381.00	100.06
2380.00	100.05
2379.00	100.04
2378.00	100.04
2377.00	100.03
2376.00	100.03
2375.00	100.02
2374.00	100.02
2373.00	100.01
2372.00	100.02
2371.00	100.02
2370.00	100.03
2369.00	100.03
2368.00	100.03
2367.00	100.03
2366.00	100.03
2365.00	100.03
2364.00	100.03
2363.00	100.01
2362.00	100.00
2361.00	99.99
2360.00	99.98
2359.00	99.98
2358.00	99.97
2357.00	99.97
2356.00	99.95
2355.00	99.94
2354.00	99.94
2353.00	99.95
2352.00	99.96
2351.00	99.95
2350.00	99.94
2349.00	99.93
2348.00	99.92
2347.00	99.92
2346.00	99.93
2345.00	99.93
2344.00	99.91
2343.00	99.90
2342.00	99.88
2341.00	99.85
2340.00	99.83
2339.00	99.82
2338.00	99.82
2337.00	99.82
2336.00	99.82
2335.00	99.82
2334.00	99.82
2333.00	99.83
2332.00	99.84
2331.00	99.86
2330.00	99.87
2329.00	99.87
2328.00	99.84
2327.00	99.76
2326.00	99.65
2325.00	99.52
2324.00	99.43
2323.00	99.39
2322.00	99.41
2321.00	99.45
2320.00	99.50
2319.00	99.54
2318.00	99.56
2317.00	99.57
2316.00	99.58
2315.00	99.58
2314.00	99.60
2313.00	99.62
2312.00	99.64
2311.00	99.65
2310.00	99.67
2309.00	99.68
2308.00	99.69
2307.00	99.70
2306.00	99.70
2305.00	99.70
2304.00	99.69
2303.00	99.69
2302.00	99.69
2301.00	99.67
2300.00	99.65
2299.00	99.63
2298.00	99.60
2297.00	99.58
2296.00	99.57
2295.00	99.56
2294.00	99.56
2293.00	99.56
2292.00	99.55
2291.00	99.54
2290.00	99.53
2289.00	99.51
2288.00	99.50
2287.00	99.49
2286.00	99.48
2285.00	99.47
2284.00	99.45
2283.00	99.44
2282.00	99.44
2281.00	99.46
2280.00	99.48
2279.00	99.50
2278.00	99.52
2277.00	99.54
2276.00	99.56
2275.00	99.57
2274.00	99.57
2273.00	99.57
2272.00	99.58
2271.00	99.60
2270.00	99.63
2269.00	99.66
2268.00	99.68
2267.00	99.69
2266.00	99.69
2265.00	99.68
2264.00	99.67
2263.00	99.67
2262.00	99.68
2261.00	99.69
2260.00	99.68
2259.00	99.65
2258.00	99.61
2257.00	99.59
2256.00	99.59
2255.00	99.63
2254.00	99.67
2253.00	99.69
2252.00	99.69
2251.00	99.68
2250.00	99.68
2249.00	99.68
2248.00	99.66
2247.00	99.64
2246.00	99.63
2245.00	99.63
2244.00	99.66
2243.00	99.70
2242.00	99.75
2241.00	99.79
2240.00	99.80
2239.00	99.81
2238.00	99.81
2237.00	99.79
2236.00	99.77
2235.00	99.75
2234.00	99.75
2233.00	99.78
2232.00	99.81
2231.00	99.83
2230.00	99.83
2229.00	99.82
2228.00	99.80
2227.00	99.81
2226.00	99.84
2225.00	99.87
2224.00	99.89
2223.00	99.90
2222.00	99.93
2221.00	99.95
2220.00	99.97
2219.00	100.00
2218.00	100.02
2217.00	100.03
2216.00	100.03
2215.00	100.04
2214.00	100.07
2213.00	100.10
2212.00	100.12
2211.00	100.11
2210.00	100.10
2209.00	100.06
2208.00	100.02
2207.00	99.99
2206.00	99.99
2205.00	100.01
2204.00	100.03
2203.00	100.04
2202.00	100.06
2201.00	100.07
2200.00	100.08
2199.00	100.08
2198.00	100.07
2197.00	100.07
2196.00	100.08
2195.00	100.12
2194.00	100.16
2193.00	100.19
2192.00	100.17
2191.00	100.14
2190.00	100.11
2189.00	100.12
2188.00	100.16
2187.00	100.22
2186.00	100.26
2185.00	100.28
2184.00	100.29
2183.00	100.32
2182.00	100.35
2181.00	100.38
2180.00	100.39
2179.00	100.38
2178.00	100.37
2177.00	100.38
2176.00	100.41
2175.00	100.45
2174.00	100.50
2173.00	100.52
2172.00	100.52
2171.00	100.50
2170.00	100.46
2169.00	100.41
2168.00	100.35
2167.00	100.32
2166.00	100.36
2165.00	100.41
2164.00	100.47
2163.00	100.50
2162.00	100.54
2161.00	100.65
2160.00	100.88
2159.00	101.21
2158.00	101.53
2157.00	101.72
2156.00	101.74
2155.00	101.64
2154.00	101.49
2153.00	101.33
2152.00	101.19
2151.00	101.11
2150.00	101.07
2149.00	101.05
2148.00	101.01
2147.00	100.97
2146.00	100.93
2145.00	100.90
2144.00	100.89
2143.00	100.91
2142.00	100.93
2141.00	100.92
2140.00	100.88
2139.00	100.81
2138.00	100.76
2137.00	100.74
2136.00	100.74
2135.00	100.75
2134.00	100.75
2133.00	100.72
2132.00	100.67
2131.00	100.62
2130.00	100.58
2129.00	100.54
2128.00	100.50
2127.00	100.42
2126.00	100.33
2125.00	100.25
2124.00	100.19
2123.00	100.17
2122.00	100.15
2121.00	100.12
2120.00	100.07
2119.00	100.02
2118.00	99.96
2117.00	99.91
2116.00	99.87
2115.00	99.84
2114.00	99.82
2113.00	99.80
2112.00	99.78
2111.00	99.76
2110.00	99.74
2109.00	99.71
2108.00	99.68
2107.00	99.67
2106.00	99.69
2105.00	99.71
2104.00	99.71
2103.00	99.70
2102.00	99.69
2101.00	99.69
2100.00	99.69
2099.00	99.70
2098.00	99.70
2097.00	99.70
2096.00	99.70
2095.00	99.73
2094.00	99.77
2093.00	99.80
2092.00	99.80
2091.00	99.77
2090.00	99.71
2089.00	99.63
2088.00	99.55
2087.00	99.47
2086.00	99.41
2085.00	99.37
2084.00	99.34
2083.00	99.30
2082.00	99.26
2081.00	99.21
2080.00	99.17
2079.00	99.16
2078.00	99.19
2077.00	99.21
2076.00	99.23
2075.00	99.23
2074.00	99.20
2073.00	99.16
2072.00	99.12
2071.00	99.10
2070.00	99.11
2069.00	99.11
2068.00	99.10
2067.00	99.09
2066.00	99.09
2065.00	99.10
2064.00	99.11
2063.00	99.12
2062.00	99.12
2061.00	99.09
2060.00	99.03
2059.00	98.96
2058.00	98.91
2057.00	98.90
2056.00	98.91
2055.00	98.95
2054.00	98.99
2053.00	98.98
2052.00	98.91
2051.00	98.81
2050.00	98.74
2049.00	98.74
2048.00	98.79
2047.00	98.85
2046.00	98.87
2045.00	98.86
2044.00	98.85
2043.00	98.86
2042.00	98.87
2041.00	98.88
2040.00	98.88
2039.00	98.94
2038.00	99.05
2037.00	99.18
2036.00	99.28
2035.00	99.35
2034.00	99.43
2033.00	99.53
2032.00	99.63
2031.00	99.69
2030.00	99.71
2029.00	99.70
2028.00	99.72
2027.00	99.79
2026.00	99.89
2025.00	99.96
2024.00	99.97
2023.00	99.97
2022.00	99.96
2021.00	99.97
2020.00	99.98
2019.00	100.00
2018.00	100.04
2017.00	100.05
2016.00	100.02
2015.00	99.97
2014.00	99.93
2013.00	99.92
2012.00	99.91
2011.00	99.89
2010.00	99.85
2009.00	99.79
2008.00	99.78
2007.00	99.85
2006.00	99.97
2005.00	100.09
2004.00	100.17
2003.00	100.18
[truncated: 1,553 more rows]
