# Supplementary material for: Carbon quantum Dot incorporated Xanthan gum based gel polymer electrolytes for high performance supercapacitors
Source: Sci Rep. 2025 May 25;15:18227. doi: 10.1038/s41598-025-02341-z (PMC12104470; doi:10.1038/s41598-025-02341-z)
Supplement: Supplementary file 1 — Supplementary Material 1 [file 41598_2025_2341_MOESM1_ESM.zip › zip file/Figure 2/S1.csv]

Created as New Dataset	Sample 002 By Analyst Date Friday	March 15 2024
cm-1	%T
4000.00	99.21
3999.00	99.21
3998.00	99.21
3997.00	99.21
3996.00	99.22
3995.00	99.22
3994.00	99.22
3993.00	99.22
3992.00	99.20
3991.00	99.19
3990.00	99.19
3989.00	99.19
3988.00	99.20
3987.00	99.20
3986.00	99.20
3985.00	99.20
3984.00	99.20
3983.00	99.20
3982.00	99.21
3981.00	99.21
3980.00	99.22
3979.00	99.22
3978.00	99.21
3977.00	99.21
3976.00	99.21
3975.00	99.21
3974.00	99.22
3973.00	99.22
3972.00	99.22
3971.00	99.22
3970.00	99.22
3969.00	99.22
3968.00	99.22
3967.00	99.22
3966.00	99.22
3965.00	99.21
3964.00	99.20
3963.00	99.19
3962.00	99.19
3961.00	99.19
3960.00	99.19
3959.00	99.19
3958.00	99.20
3957.00	99.21
3956.00	99.21
3955.00	99.21
3954.00	99.21
3953.00	99.20
3952.00	99.20
3951.00	99.19
3950.00	99.19
3949.00	99.19
3948.00	99.19
3947.00	99.19
3946.00	99.18
3945.00	99.18
3944.00	99.19
3943.00	99.20
3942.00	99.20
3941.00	99.21
3940.00	99.21
3939.00	99.21
3938.00	99.21
3937.00	99.21
3936.00	99.21
3935.00	99.22
3934.00	99.22
3933.00	99.23
3932.00	99.23
3931.00	99.22
3930.00	99.21
3929.00	99.20
3928.00	99.20
3927.00	99.20
3926.00	99.20
3925.00	99.20
3924.00	99.20
3923.00	99.20
3922.00	99.20
3921.00	99.20
3920.00	99.20
3919.00	99.19
3918.00	99.19
3917.00	99.19
3916.00	99.19
3915.00	99.20
3914.00	99.20
3913.00	99.19
3912.00	99.19
3911.00	99.18
3910.00	99.19
3909.00	99.20
3908.00	99.21
3907.00	99.22
3906.00	99.23
3905.00	99.23
3904.00	99.23
3903.00	99.23
3902.00	99.23
3901.00	99.24
3900.00	99.24
3899.00	99.24
3898.00	99.24
3897.00	99.24
3896.00	99.23
3895.00	99.22
3894.00	99.20
3893.00	99.19
3892.00	99.18
3891.00	99.19
3890.00	99.21
3889.00	99.23
3888.00	99.24
3887.00	99.25
3886.00	99.24
3885.00	99.23
3884.00	99.22
3883.00	99.22
3882.00	99.21
3881.00	99.22
3880.00	99.22
3879.00	99.23
3878.00	99.22
3877.00	99.21
3876.00	99.20
3875.00	99.20
3874.00	99.21
3873.00	99.22
3872.00	99.23
3871.00	99.24
3870.00	99.24
3869.00	99.25
3868.00	99.25
3867.00	99.24
3866.00	99.23
3865.00	99.23
3864.00	99.22
3863.00	99.21
3862.00	99.21
3861.00	99.21
3860.00	99.21
3859.00	99.22
3858.00	99.23
3857.00	99.24
3856.00	99.25
3855.00	99.26
3854.00	99.27
3853.00	99.27
3852.00	99.27
3851.00	99.25
3850.00	99.23
3849.00	99.22
3848.00	99.20
3847.00	99.18
3846.00	99.17
3845.00	99.17
3844.00	99.18
3843.00	99.19
3842.00	99.21
3841.00	99.23
3840.00	99.23
3839.00	99.23
3838.00	99.21
3837.00	99.20
3836.00	99.20
3835.00	99.20
3834.00	99.20
3833.00	99.20
3832.00	99.20
3831.00	99.20
3830.00	99.19
3829.00	99.18
3828.00	99.17
3827.00	99.16
3826.00	99.17
3825.00	99.18
3824.00	99.19
3823.00	99.19
3822.00	99.18
3821.00	99.17
3820.00	99.16
3819.00	99.15
3818.00	99.15
3817.00	99.16
3816.00	99.16
3815.00	99.17
3814.00	99.17
3813.00	99.16
3812.00	99.16
3811.00	99.15
3810.00	99.15
3809.00	99.14
3808.00	99.13
3807.00	99.13
3806.00	99.12
3805.00	99.13
3804.00	99.13
3803.00	99.14
3802.00	99.15
3801.00	99.15
3800.00	99.14
3799.00	99.13
3798.00	99.12
3797.00	99.11
3796.00	99.10
3795.00	99.10
3794.00	99.11
3793.00	99.11
3792.00	99.11
3791.00	99.10
3790.00	99.09
3789.00	99.08
3788.00	99.07
3787.00	99.06
3786.00	99.05
3785.00	99.05
3784.00	99.05
3783.00	99.05
3782.00	99.04
3781.00	99.03
3780.00	99.03
3779.00	99.03
3778.00	99.03
3777.00	99.03
3776.00	99.02
3775.00	99.00
3774.00	98.99
3773.00	98.98
3772.00	98.97
3771.00	98.96
3770.00	98.96
3769.00	98.96
3768.00	98.97
3767.00	98.97
3766.00	98.97
3765.00	98.96
3764.00	98.95
3763.00	98.95
3762.00	98.94
3761.00	98.94
3760.00	98.95
3759.00	98.95
3758.00	98.95
3757.00	98.95
3756.00	98.95
3755.00	98.95
3754.00	98.93
3753.00	98.91
3752.00	98.89
3751.00	98.88
3750.00	98.87
3749.00	98.87
3748.00	98.87
3747.00	98.86
3746.00	98.85
3745.00	98.85
3744.00	98.85
3743.00	98.84
3742.00	98.82
3741.00	98.81
3740.00	98.79
3739.00	98.77
3738.00	98.75
3737.00	98.73
3736.00	98.70
3735.00	98.68
3734.00	98.65
3733.00	98.63
3732.00	98.62
3731.00	98.60
3730.00	98.58
3729.00	98.57
3728.00	98.55
3727.00	98.54
3726.00	98.53
3725.00	98.52
3724.00	98.50
3723.00	98.47
3722.00	98.44
3721.00	98.41
3720.00	98.39
3719.00	98.36
3718.00	98.32
3717.00	98.29
3716.00	98.25
3715.00	98.21
3714.00	98.18
3713.00	98.14
3712.00	98.11
3711.00	98.08
3710.00	98.04
3709.00	98.00
3708.00	97.96
3707.00	97.91
3706.00	97.86
3705.00	97.82
3704.00	97.79
3703.00	97.75
3702.00	97.71
3701.00	97.66
3700.00	97.60
3699.00	97.53
3698.00	97.45
3697.00	97.36
3696.00	97.28
3695.00	97.20
3694.00	97.13
3693.00	97.06
3692.00	96.99
3691.00	96.91
3690.00	96.81
3689.00	96.69
3688.00	96.57
3687.00	96.46
3686.00	96.36
3685.00	96.27
3684.00	96.17
3683.00	96.07
3682.00	95.95
3681.00	95.83
3680.00	95.71
3679.00	95.60
3678.00	95.49
3677.00	95.35
3676.00	95.18
3675.00	95.01
3674.00	94.86
3673.00	94.73
3672.00	94.60
3671.00	94.43
3670.00	94.23
3669.00	94.02
3668.00	93.83
3667.00	93.67
3666.00	93.52
3665.00	93.36
3664.00	93.21
3663.00	93.05
3662.00	92.88
3661.00	92.70
3660.00	92.53
3659.00	92.36
3658.00	92.19
3657.00	92.01
3656.00	91.82
3655.00	91.65
3654.00	91.50
3653.00	91.35
3652.00	91.20
3651.00	91.03
3650.00	90.83
3649.00	90.60
3648.00	90.37
3647.00	90.16
3646.00	89.96
3645.00	89.79
3644.00	89.63
3643.00	89.47
3642.00	89.31
3641.00	89.15
3640.00	88.99
3639.00	88.83
3638.00	88.67
3637.00	88.52
3636.00	88.37
3635.00	88.21
3634.00	88.06
3633.00	87.93
3632.00	87.81
3631.00	87.69
3630.00	87.53
3629.00	87.31
3628.00	87.08
3627.00	86.88
3626.00	86.72
3625.00	86.59
3624.00	86.48
3623.00	86.37
3622.00	86.25
3621.00	86.12
3620.00	85.95
3619.00	85.78
3618.00	85.61
3617.00	85.46
3616.00	85.32
3615.00	85.19
3614.00	85.05
3613.00	84.91
3612.00	84.76
3611.00	84.62
3610.00	84.47
3609.00	84.32
3608.00	84.15
3607.00	83.99
3606.00	83.84
3605.00	83.70
3604.00	83.57
3603.00	83.44
3602.00	83.30
3601.00	83.15
3600.00	83.00
3599.00	82.86
3598.00	82.72
3597.00	82.57
3596.00	82.42
3595.00	82.26
3594.00	82.10
3593.00	81.96
3592.00	81.84
3591.00	81.73
3590.00	81.62
3589.00	81.48
3588.00	81.30
3587.00	81.09
3586.00	80.89
3585.00	80.70
3584.00	80.54
3583.00	80.40
3582.00	80.26
3581.00	80.13
3580.00	79.99
3579.00	79.84
3578.00	79.68
3577.00	79.52
3576.00	79.35
3575.00	79.18
3574.00	79.04
3573.00	78.90
3572.00	78.78
3571.00	78.67
3570.00	78.55
3569.00	78.42
3568.00	78.25
3567.00	78.04
3566.00	77.83
3565.00	77.63
3564.00	77.45
3563.00	77.29
3562.00	77.14
3561.00	76.99
3560.00	76.83
3559.00	76.68
3558.00	76.52
3557.00	76.37
3556.00	76.22
3555.00	76.07
3554.00	75.92
3553.00	75.76
3552.00	75.59
3551.00	75.43
3550.00	75.28
3549.00	75.13
3548.00	74.97
3547.00	74.80
3546.00	74.63
3545.00	74.44
3544.00	74.26
3543.00	74.09
3542.00	73.92
3541.00	73.76
3540.00	73.59
3539.00	73.43
3538.00	73.28
3537.00	73.12
3536.00	72.96
3535.00	72.81
3534.00	72.66
3533.00	72.52
3532.00	72.37
3531.00	72.23
3530.00	72.07
3529.00	71.91
3528.00	71.74
3527.00	71.56
3526.00	71.39
3525.00	71.23
3524.00	71.06
3523.00	70.89
3522.00	70.73
3521.00	70.57
3520.00	70.41
3519.00	70.25
3518.00	70.09
3517.00	69.93
3516.00	69.76
3515.00	69.60
3514.00	69.44
3513.00	69.29
3512.00	69.14
3511.00	68.99
3510.00	68.83
3509.00	68.66
3508.00	68.50
3507.00	68.35
3506.00	68.21
3505.00	68.06
3504.00	67.91
3503.00	67.74
3502.00	67.56
3501.00	67.39
3500.00	67.22
3499.00	67.06
3498.00	66.90
3497.00	66.75
3496.00	66.59
3495.00	66.44
3494.00	66.28
3493.00	66.13
3492.00	65.98
3491.00	65.83
3490.00	65.69
3489.00	65.54
3488.00	65.38
3487.00	65.23
3486.00	65.08
3485.00	64.93
3484.00	64.78
3483.00	64.62
3482.00	64.46
3481.00	64.30
3480.00	64.15
3479.00	64.00
3478.00	63.85
3477.00	63.69
3476.00	63.53
3475.00	63.38
3474.00	63.22
3473.00	63.07
3472.00	62.91
3471.00	62.75
3470.00	62.59
3469.00	62.43
3468.00	62.28
3467.00	62.13
3466.00	61.98
3465.00	61.84
3464.00	61.70
3463.00	61.56
3462.00	61.42
3461.00	61.26
3460.00	61.11
3459.00	60.96
3458.00	60.81
3457.00	60.66
3456.00	60.51
3455.00	60.35
3454.00	60.20
3453.00	60.05
3452.00	59.91
3451.00	59.78
3450.00	59.64
3449.00	59.50
3448.00	59.35
3447.00	59.19
3446.00	59.03
3445.00	58.87
3444.00	58.72
3443.00	58.58
3442.00	58.44
3441.00	58.29
3440.00	58.14
3439.00	57.99
3438.00	57.84
3437.00	57.69
3436.00	57.54
3435.00	57.40
3434.00	57.27
3433.00	57.13
3432.00	57.00
3431.00	56.86
3430.00	56.73
3429.00	56.59
3428.00	56.46
3427.00	56.34
3426.00	56.21
3425.00	56.09
3424.00	55.97
3423.00	55.84
3422.00	55.71
3421.00	55.58
3420.00	55.44
3419.00	55.30
3418.00	55.17
3417.00	55.05
3416.00	54.92
3415.00	54.80
3414.00	54.68
3413.00	54.56
3412.00	54.44
3411.00	54.33
3410.00	54.21
3409.00	54.10
3408.00	53.99
3407.00	53.88
3406.00	53.78
3405.00	53.67
3404.00	53.56
3403.00	53.45
3402.00	53.34
3401.00	53.23
3400.00	53.13
3399.00	53.04
3398.00	52.95
3397.00	52.87
3396.00	52.78
3395.00	52.69
3394.00	52.59
3393.00	52.49
3392.00	52.40
3391.00	52.33
3390.00	52.26
3389.00	52.20
3388.00	52.14
3387.00	52.07
3386.00	52.00
3385.00	51.93
3384.00	51.86
3383.00	51.79
3382.00	51.72
3381.00	51.65
3380.00	51.58
3379.00	51.52
3378.00	51.46
3377.00	51.40
3376.00	51.34
3375.00	51.28
3374.00	51.22
3373.00	51.15
3372.00	51.09
3371.00	51.04
3370.00	51.00
3369.00	50.97
3368.00	50.94
3367.00	50.90
3366.00	50.87
3365.00	50.84
3364.00	50.81
3363.00	50.78
3362.00	50.75
3361.00	50.71
3360.00	50.68
3359.00	50.65
3358.00	50.62
3357.00	50.60
3356.00	50.58
3355.00	50.56
3354.00	50.54
3353.00	50.51
3352.00	50.49
3351.00	50.47
3350.00	50.45
3349.00	50.44
3348.00	50.43
3347.00	50.41
3346.00	50.39
3345.00	50.37
3344.00	50.35
3343.00	50.34
3342.00	50.34
3341.00	50.34
3340.00	50.34
3339.00	50.33
3338.00	50.34
3337.00	50.34
3336.00	50.35
3335.00	50.35
3334.00	50.35
3333.00	50.35
3332.00	50.35
3331.00	50.36
3330.00	50.36
3329.00	50.36
3328.00	50.36
3327.00	50.35
3326.00	50.35
3325.00	50.34
3324.00	50.34
3323.00	50.35
3322.00	50.36
3321.00	50.37
3320.00	50.38
3319.00	50.40
3318.00	50.41
3317.00	50.42
3316.00	50.43
3315.00	50.44
3314.00	50.44
3313.00	50.44
3312.00	50.44
3311.00	50.44
3310.00	50.44
3309.00	50.44
3308.00	50.45
3307.00	50.46
3306.00	50.47
3305.00	50.48
3304.00	50.49
3303.00	50.50
3302.00	50.51
3301.00	50.51
3300.00	50.52
3299.00	50.52
3298.00	50.51
3297.00	50.51
3296.00	50.51
3295.00	50.52
3294.00	50.53
3293.00	50.54
3292.00	50.56
3291.00	50.58
3290.00	50.59
3289.00	50.61
3288.00	50.63
3287.00	50.64
3286.00	50.66
3285.00	50.67
3284.00	50.68
3283.00	50.68
3282.00	50.69
3281.00	50.69
3280.00	50.69
3279.00	50.70
3278.00	50.71
3277.00	50.71
3276.00	50.72
3275.00	50.73
3274.00	50.74
3273.00	50.76
3272.00	50.78
3271.00	50.80
3270.00	50.81
3269.00	50.83
3268.00	50.85
3267.00	50.87
3266.00	50.89
3265.00	50.92
3264.00	50.94
3263.00	50.97
3262.00	50.98
3261.00	51.00
3260.00	51.02
3259.00	51.03
3258.00	51.05
3257.00	51.08
3256.00	51.10
3255.00	51.12
3254.00	51.15
3253.00	51.17
3252.00	51.21
3251.00	51.25
3250.00	51.29
3249.00	51.33
3248.00	51.36
3247.00	51.39
3246.00	51.42
3245.00	51.46
3244.00	51.50
3243.00	51.54
3242.00	51.59
3241.00	51.64
3240.00	51.70
3239.00	51.75
3238.00	51.80
3237.00	51.85
3236.00	51.91
3235.00	51.96
3234.00	52.02
3233.00	52.09
3232.00	52.16
3231.00	52.24
3230.00	52.31
3229.00	52.38
3228.00	52.44
3227.00	52.51
3226.00	52.59
3225.00	52.67
3224.00	52.76
3223.00	52.84
3222.00	52.93
3221.00	53.01
3220.00	53.10
3219.00	53.19
3218.00	53.28
3217.00	53.38
3216.00	53.47
3215.00	53.57
3214.00	53.67
3213.00	53.78
3212.00	53.90
3211.00	54.02
3210.00	54.13
3209.00	54.24
3208.00	54.35
3207.00	54.46
3206.00	54.58
3205.00	54.71
3204.00	54.84
3203.00	54.98
3202.00	55.11
3201.00	55.24
3200.00	55.37
3199.00	55.50
3198.00	55.63
3197.00	55.76
3196.00	55.90
3195.00	56.04
3194.00	56.18
3193.00	56.32
3192.00	56.48
3191.00	56.63
3190.00	56.79
3189.00	56.95
3188.00	57.10
3187.00	57.26
3186.00	57.42
3185.00	57.58
3184.00	57.75
3183.00	57.91
3182.00	58.07
3181.00	58.23
3180.00	58.40
3179.00	58.58
3178.00	58.75
3177.00	58.93
3176.00	59.10
3175.00	59.28
3174.00	59.46
3173.00	59.65
3172.00	59.84
3171.00	60.03
3170.00	60.22
3169.00	60.41
3168.00	60.59
3167.00	60.78
3166.00	60.96
3165.00	61.15
3164.00	61.33
3163.00	61.52
3162.00	61.71
3161.00	61.90
3160.00	62.09
3159.00	62.28
3158.00	62.47
3157.00	62.65
3156.00	62.84
3155.00	63.03
3154.00	63.23
3153.00	63.43
3152.00	63.63
3151.00	63.83
3150.00	64.03
3149.00	64.23
3148.00	64.43
3147.00	64.63
3146.00	64.84
3145.00	65.04
3144.00	65.25
3143.00	65.45
3142.00	65.66
3141.00	65.86
3140.00	66.06
3139.00	66.27
3138.00	66.48
3137.00	66.68
3136.00	66.89
3135.00	67.10
3134.00	67.31
3133.00	67.51
3132.00	67.71
3131.00	67.90
3130.00	68.10
3129.00	68.30
3128.00	68.51
3127.00	68.72
3126.00	68.93
3125.00	69.14
3124.00	69.34
3123.00	69.54
3122.00	69.73
3121.00	69.91
3120.00	70.10
3119.00	70.29
3118.00	70.49
3117.00	70.69
3116.00	70.89
3115.00	71.10
3114.00	71.30
3113.00	71.51
3112.00	71.71
3111.00	71.91
3110.00	72.11
3109.00	72.30
3108.00	72.49
3107.00	72.68
3106.00	72.88
3105.00	73.07
3104.00	73.27
3103.00	73.47
3102.00	73.66
3101.00	73.84
3100.00	74.03
3099.00	74.22
3098.00	74.42
3097.00	74.61
3096.00	74.80
3095.00	74.99
3094.00	75.17
3093.00	75.35
3092.00	75.53
3091.00	75.70
3090.00	75.89
3089.00	76.08
3088.00	76.27
3087.00	76.46
3086.00	76.64
3085.00	76.81
3084.00	76.98
3083.00	77.16
3082.00	77.33
3081.00	77.50
3080.00	77.67
3079.00	77.84
3078.00	78.00
3077.00	78.17
3076.00	78.34
3075.00	78.51
3074.00	78.68
3073.00	78.85
3072.00	79.02
3071.00	79.20
3070.00	79.37
3069.00	79.54
3068.00	79.70
3067.00	79.87
3066.00	80.03
3065.00	80.19
3064.00	80.35
3063.00	80.51
3062.00	80.67
3061.00	80.82
3060.00	80.97
3059.00	81.11
3058.00	81.26
3057.00	81.41
3056.00	81.57
3055.00	81.73
3054.00	81.89
3053.00	82.04
3052.00	82.19
3051.00	82.32
3050.00	82.46
3049.00	82.61
3048.00	82.75
3047.00	82.90
3046.00	83.04
3045.00	83.18
3044.00	83.33
3043.00	83.47
3042.00	83.61
3041.00	83.74
3040.00	83.88
3039.00	84.01
3038.00	84.15
3037.00	84.28
3036.00	84.42
3035.00	84.54
3034.00	84.67
3033.00	84.80
3032.00	84.92
3031.00	85.05
3030.00	85.18
3029.00	85.30
3028.00	85.42
3027.00	85.54
3026.00	85.66
3025.00	85.77
3024.00	85.89
3023.00	86.01
3022.00	86.13
3021.00	86.25
3020.00	86.37
3019.00	86.49
3018.00	86.60
3017.00	86.71
3016.00	86.82
3015.00	86.92
3014.00	87.03
3013.00	87.14
3012.00	87.25
3011.00	87.36
3010.00	87.47
3009.00	87.57
3008.00	87.67
3007.00	87.76
3006.00	87.85
3005.00	87.94
3004.00	88.04
3003.00	88.13
3002.00	88.23
3001.00	88.32
3000.00	88.42
2999.00	88.51
2998.00	88.61
2997.00	88.70
2996.00	88.79
2995.00	88.87
2994.00	88.95
2993.00	89.03
2992.00	89.11
2991.00	89.20
2990.00	89.28
2989.00	89.36
2988.00	89.44
2987.00	89.51
2986.00	89.58
2985.00	89.65
2984.00	89.72
2983.00	89.79
2982.00	89.84
2981.00	89.89
2980.00	89.94
2979.00	89.99
2978.00	90.04
2977.00	90.09
2976.00	90.13
2975.00	90.18
2974.00	90.23
2973.00	90.28
2972.00	90.32
2971.00	90.36
2970.00	90.40
2969.00	90.45
2968.00	90.49
2967.00	90.53
2966.00	90.57
2965.00	90.62
2964.00	90.66
2963.00	90.71
2962.00	90.76
2961.00	90.80
2960.00	90.84
2959.00	90.88
2958.00	90.92
2957.00	90.96
2956.00	91.01
2955.00	91.06
2954.00	91.11
2953.00	91.16
2952.00	91.21
2951.00	91.26
2950.00	91.30
2949.00	91.34
2948.00	91.39
2947.00	91.43
2946.00	91.48
2945.00	91.53
2944.00	91.57
2943.00	91.62
2942.00	91.67
2941.00	91.72
2940.00	91.79
2939.00	91.85
2938.00	91.92
2937.00	91.99
2936.00	92.05
2935.00	92.11
2934.00	92.17
2933.00	92.24
2932.00	92.31
2931.00	92.38
2930.00	92.44
2929.00	92.49
2928.00	92.55
2927.00	92.61
2926.00	92.67
2925.00	92.73
2924.00	92.79
2923.00	92.87
2922.00	92.94
2921.00	93.00
2920.00	93.05
2919.00	93.10
2918.00	93.14
2917.00	93.18
2916.00	93.23
2915.00	93.28
2914.00	93.33
2913.00	93.37
2912.00	93.41
2911.00	93.45
2910.00	93.48
2909.00	93.52
2908.00	93.55
2907.00	93.59
2906.00	93.61
2905.00	93.64
2904.00	93.67
2903.00	93.70
2902.00	93.73
2901.00	93.76
2900.00	93.78
2899.00	93.81
2898.00	93.83
2897.00	93.86
2896.00	93.88
2895.00	93.91
2894.00	93.95
2893.00	93.98
2892.00	94.01
2891.00	94.04
2890.00	94.06
2889.00	94.09
2888.00	94.12
2887.00	94.16
2886.00	94.21
2885.00	94.25
2884.00	94.29
2883.00	94.33
2882.00	94.38
2881.00	94.43
2880.00	94.48
2879.00	94.53
2878.00	94.58
2877.00	94.62
2876.00	94.66
2875.00	94.70
2874.00	94.74
2873.00	94.79
2872.00	94.83
2871.00	94.88
2870.00	94.92
2869.00	94.96
2868.00	95.00
2867.00	95.05
2866.00	95.09
2865.00	95.12
2864.00	95.15
2863.00	95.18
2862.00	95.22
2861.00	95.26
2860.00	95.31
2859.00	95.36
2858.00	95.40
2857.00	95.43
2856.00	95.45
2855.00	95.48
2854.00	95.51
2853.00	95.54
2852.00	95.57
2851.00	95.60
2850.00	95.63
2849.00	95.67
2848.00	95.70
2847.00	95.73
2846.00	95.78
2845.00	95.82
2844.00	95.86
2843.00	95.90
2842.00	95.93
2841.00	95.96
2840.00	95.99
2839.00	96.02
2838.00	96.06
2837.00	96.10
2836.00	96.13
2835.00	96.16
2834.00	96.19
2833.00	96.22
2832.00	96.25
2831.00	96.28
2830.00	96.30
2829.00	96.33
2828.00	96.35
2827.00	96.37
2826.00	96.40
2825.00	96.43
2824.00	96.45
2823.00	96.47
2822.00	96.50
2821.00	96.52
2820.00	96.55
2819.00	96.58
2818.00	96.60
2817.00	96.62
2816.00	96.65
2815.00	96.67
2814.00	96.70
2813.00	96.72
2812.00	96.75
2811.00	96.77
2810.00	96.79
2809.00	96.81
2808.00	96.83
2807.00	96.86
2806.00	96.89
2805.00	96.92
2804.00	96.94
2803.00	96.96
2802.00	96.98
2801.00	97.00
2800.00	97.01
2799.00	97.03
2798.00	97.05
2797.00	97.07
2796.00	97.09
2795.00	97.10
2794.00	97.11
2793.00	97.12
2792.00	97.14
2791.00	97.15
2790.00	97.17
2789.00	97.19
2788.00	97.21
2787.00	97.24
2786.00	97.25
2785.00	97.27
2784.00	97.27
2783.00	97.28
2782.00	97.30
2781.00	97.32
2780.00	97.35
2779.00	97.37
2778.00	97.39
2777.00	97.41
2776.00	97.42
2775.00	97.43
2774.00	97.44
2773.00	97.45
2772.00	97.46
2771.00	97.47
2770.00	97.48
2769.00	97.50
2768.00	97.51
2767.00	97.53
2766.00	97.54
2765.00	97.54
2764.00	97.54
2763.00	97.55
2762.00	97.56
2761.00	97.57
2760.00	97.58
2759.00	97.58
2758.00	97.59
2757.00	97.61
2756.00	97.63
2755.00	97.64
2754.00	97.66
2753.00	97.66
2752.00	97.66
2751.00	97.66
2750.00	97.67
2749.00	97.68
2748.00	97.69
2747.00	97.71
2746.00	97.72
2745.00	97.74
2744.00	97.75
2743.00	97.76
2742.00	97.77
2741.00	97.77
2740.00	97.78
2739.00	97.78
2738.00	97.80
2737.00	97.81
2736.00	97.83
2735.00	97.84
2734.00	97.85
2733.00	97.86
2732.00	97.86
2731.00	97.87
2730.00	97.87
2729.00	97.89
2728.00	97.90
2727.00	97.91
2726.00	97.92
2725.00	97.93
2724.00	97.93
2723.00	97.94
2722.00	97.95
2721.00	97.96
2720.00	97.97
2719.00	97.98
2718.00	97.98
2717.00	97.99
2716.00	97.99
2715.00	98.00
2714.00	98.00
2713.00	98.01
2712.00	98.01
2711.00	98.02
2710.00	98.02
2709.00	98.03
2708.00	98.03
2707.00	98.04
2706.00	98.05
2705.00	98.06
2704.00	98.06
2703.00	98.07
2702.00	98.07
2701.00	98.08
2700.00	98.08
2699.00	98.09
2698.00	98.10
2697.00	98.11
2696.00	98.12
2695.00	98.13
2694.00	98.13
2693.00	98.13
2692.00	98.13
2691.00	98.14
2690.00	98.14
2689.00	98.15
2688.00	98.15
2687.00	98.15
2686.00	98.15
2685.00	98.14
2684.00	98.15
2683.00	98.15
2682.00	98.16
2681.00	98.17
2680.00	98.18
2679.00	98.19
2678.00	98.19
2677.00	98.19
2676.00	98.19
2675.00	98.19
2674.00	98.20
2673.00	98.20
2672.00	98.20
2671.00	98.21
2670.00	98.22
2669.00	98.23
2668.00	98.24
2667.00	98.25
2666.00	98.26
2665.00	98.26
2664.00	98.27
2663.00	98.27
2662.00	98.27
2661.00	98.27
2660.00	98.27
2659.00	98.28
2658.00	98.28
2657.00	98.29
2656.00	98.31
2655.00	98.32
2654.00	98.33
2653.00	98.35
2652.00	98.36
2651.00	98.37
2650.00	98.39
2649.00	98.39
2648.00	98.39
2647.00	98.39
2646.00	98.40
2645.00	98.40
2644.00	98.40
2643.00	98.41
2642.00	98.42
2641.00	98.43
2640.00	98.44
2639.00	98.44
2638.00	98.44
2637.00	98.45
2636.00	98.45
2635.00	98.46
2634.00	98.47
2633.00	98.48
2632.00	98.48
2631.00	98.49
2630.00	98.50
2629.00	98.50
2628.00	98.51
2627.00	98.51
2626.00	98.52
2625.00	98.53
2624.00	98.54
2623.00	98.55
2622.00	98.55
2621.00	98.55
2620.00	98.54
2619.00	98.54
2618.00	98.55
2617.00	98.56
2616.00	98.57
2615.00	98.58
2614.00	98.59
2613.00	98.59
2612.00	98.60
2611.00	98.60
2610.00	98.60
2609.00	98.60
2608.00	98.60
2607.00	98.60
2606.00	98.60
2605.00	98.60
2604.00	98.61
2603.00	98.61
2602.00	98.62
2601.00	98.62
2600.00	98.62
2599.00	98.63
2598.00	98.65
2597.00	98.66
2596.00	98.66
2595.00	98.66
2594.00	98.65
2593.00	98.65
2592.00	98.64
2591.00	98.64
2590.00	98.64
2589.00	98.65
2588.00	98.66
2587.00	98.68
2586.00	98.69
2585.00	98.68
2584.00	98.67
2583.00	98.66
2582.00	98.65
2581.00	98.64
2580.00	98.63
2579.00	98.63
2578.00	98.63
2577.00	98.65
2576.00	98.67
2575.00	98.69
2574.00	98.71
2573.00	98.72
2572.00	98.72
2571.00	98.71
2570.00	98.70
2569.00	98.69
2568.00	98.68
2567.00	98.68
2566.00	98.68
2565.00	98.67
2564.00	98.66
2563.00	98.65
2562.00	98.65
2561.00	98.66
2560.00	98.66
2559.00	98.65
2558.00	98.64
2557.00	98.64
2556.00	98.63
2555.00	98.62
2554.00	98.61
2553.00	98.60
2552.00	98.59
2551.00	98.59
2550.00	98.60
2549.00	98.62
2548.00	98.63
2547.00	98.64
2546.00	98.65
2545.00	98.66
2544.00	98.66
2543.00	98.66
2542.00	98.66
2541.00	98.65
2540.00	98.63
2539.00	98.62
2538.00	98.60
2537.00	98.60
2536.00	98.59
2535.00	98.59
2534.00	98.59
2533.00	98.60
2532.00	98.60
2531.00	98.60
2530.00	98.61
2529.00	98.60
2528.00	98.59
2527.00	98.57
2526.00	98.55
2525.00	98.55
2524.00	98.57
2523.00	98.58
2522.00	98.59
2521.00	98.59
2520.00	98.58
2519.00	98.57
2518.00	98.56
2517.00	98.56
2516.00	98.55
2515.00	98.55
2514.00	98.56
2513.00	98.56
2512.00	98.56
2511.00	98.56
2510.00	98.55
2509.00	98.54
2508.00	98.54
2507.00	98.54
2506.00	98.55
2505.00	98.55
2504.00	98.53
2503.00	98.51
2502.00	98.50
2501.00	98.49
2500.00	98.50
2499.00	98.51
2498.00	98.52
2497.00	98.52
2496.00	98.51
2495.00	98.50
2494.00	98.48
2493.00	98.47
2492.00	98.47
2491.00	98.47
2490.00	98.48
2489.00	98.48
2488.00	98.48
2487.00	98.47
2486.00	98.47
2485.00	98.47
2484.00	98.47
2483.00	98.47
2482.00	98.47
2481.00	98.47
2480.00	98.47
2479.00	98.47
2478.00	98.47
2477.00	98.48
2476.00	98.48
2475.00	98.49
2474.00	98.49
2473.00	98.49
2472.00	98.46
2471.00	98.44
2470.00	98.43
2469.00	98.43
2468.00	98.43
2467.00	98.43
2466.00	98.43
2465.00	98.42
2464.00	98.42
2463.00	98.41
2462.00	98.42
2461.00	98.41
2460.00	98.40
2459.00	98.39
2458.00	98.39
2457.00	98.40
2456.00	98.40
2455.00	98.40
2454.00	98.40
2453.00	98.40
2452.00	98.40
2451.00	98.41
2450.00	98.41
2449.00	98.40
2448.00	98.39
2447.00	98.38
2446.00	98.37
2445.00	98.37
2444.00	98.36
2443.00	98.36
2442.00	98.36
2441.00	98.36
2440.00	98.35
2439.00	98.34
2438.00	98.33
2437.00	98.32
2436.00	98.31
2435.00	98.30
2434.00	98.30
2433.00	98.30
2432.00	98.30
2431.00	98.31
2430.00	98.31
2429.00	98.32
2428.00	98.33
2427.00	98.32
2426.00	98.31
2425.00	98.29
2424.00	98.26
2423.00	98.24
2422.00	98.22
2421.00	98.21
2420.00	98.20
2419.00	98.20
2418.00	98.21
2417.00	98.22
2416.00	98.22
2415.00	98.22
2414.00	98.22
2413.00	98.21
2412.00	98.22
2411.00	98.22
2410.00	98.21
2409.00	98.20
2408.00	98.19
2407.00	98.18
2406.00	98.17
2405.00	98.17
2404.00	98.16
2403.00	98.15
2402.00	98.14
2401.00	98.13
2400.00	98.11
2399.00	98.10
2398.00	98.08
2397.00	98.07
2396.00	98.07
2395.00	98.07
2394.00	98.08
2393.00	98.08
2392.00	98.06
2391.00	98.05
2390.00	98.04
2389.00	98.04
2388.00	98.05
2387.00	98.05
2386.00	98.04
2385.00	98.02
2384.00	98.00
2383.00	97.99
2382.00	97.98
2381.00	97.98
2380.00	97.98
2379.00	97.98
2378.00	97.98
2377.00	97.97
2376.00	97.96
2375.00	97.95
2374.00	97.93
2373.00	97.92
2372.00	97.91
2371.00	97.92
2370.00	97.93
2369.00	97.94
2368.00	97.95
2367.00	97.95
2366.00	97.94
2365.00	97.93
2364.00	97.90
2363.00	97.88
2362.00	97.86
2361.00	97.85
2360.00	97.84
2359.00	97.84
2358.00	97.83
2357.00	97.83
2356.00	97.82
2355.00	97.81
2354.00	97.80
2353.00	97.79
2352.00	97.78
2351.00	97.78
2350.00	97.78
2349.00	97.77
2348.00	97.76
2347.00	97.75
2346.00	97.75
2345.00	97.74
2344.00	97.73
2343.00	97.71
2342.00	97.69
2341.00	97.68
2340.00	97.68
2339.00	97.69
2338.00	97.69
2337.00	97.68
2336.00	97.67
2335.00	97.65
2334.00	97.64
2333.00	97.64
2332.00	97.63
2331.00	97.62
2330.00	97.62
2329.00	97.61
2328.00	97.60
2327.00	97.60
2326.00	97.59
2325.00	97.57
2324.00	97.56
2323.00	97.54
2322.00	97.54
2321.00	97.54
2320.00	97.53
2319.00	97.52
2318.00	97.52
2317.00	97.52
2316.00	97.51
2315.00	97.51
2314.00	97.50
2313.00	97.51
2312.00	97.51
2311.00	97.51
2310.00	97.50
2309.00	97.48
2308.00	97.47
2307.00	97.47
2306.00	97.48
2305.00	97.49
2304.00	97.49
2303.00	97.48
2302.00	97.47
2301.00	97.46
2300.00	97.45
2299.00	97.42
2298.00	97.40
2297.00	97.39
2296.00	97.37
2295.00	97.36
2294.00	97.36
2293.00	97.34
2292.00	97.33
2291.00	97.32
2290.00	97.32
2289.00	97.32
2288.00	97.32
2287.00	97.32
2286.00	97.33
2285.00	97.34
2284.00	97.34
2283.00	97.34
2282.00	97.33
2281.00	97.32
2280.00	97.30
2279.00	97.27
2278.00	97.23
2277.00	97.21
2276.00	97.21
2275.00	97.22
2274.00	97.24
2273.00	97.26
2272.00	97.27
2271.00	97.27
2270.00	97.27
2269.00	97.25
2268.00	97.23
2267.00	97.20
2266.00	97.18
2265.00	97.18
2264.00	97.20
2263.00	97.22
2262.00	97.25
2261.00	97.25
2260.00	97.23
2259.00	97.19
2258.00	97.15
2257.00	97.12
2256.00	97.11
2255.00	97.11
2254.00	97.11
2253.00	97.12
2252.00	97.12
2251.00	97.11
2250.00	97.09
2249.00	97.05
2248.00	97.01
2247.00	97.00
2246.00	97.00
2245.00	97.02
2244.00	97.03
2243.00	97.06
2242.00	97.07
2241.00	97.06
2240.00	97.02
2239.00	96.98
2238.00	96.95
2237.00	96.93
2236.00	96.91
2235.00	96.90
2234.00	96.89
2233.00	96.88
2232.00	96.87
2231.00	96.87
2230.00	96.87
2229.00	96.87
2228.00	96.87
2227.00	96.87
2226.00	96.88
2225.00	96.88
2224.00	96.86
2223.00	96.84
2222.00	96.81
2221.00	96.80
2220.00	96.78
2219.00	96.76
2218.00	96.74
2217.00	96.71
2216.00	96.67
2215.00	96.64
2214.00	96.64
2213.00	96.66
2212.00	96.70
2211.00	96.73
2210.00	96.75
2209.00	96.76
2208.00	96.78
2207.00	96.77
2206.00	96.73
2205.00	96.66
2204.00	96.57
2203.00	96.50
2202.00	96.46
2201.00	96.46
2200.00	96.47
2199.00	96.50
2198.00	96.52
2197.00	96.52
2196.00	96.48
2195.00	96.43
2194.00	96.42
2193.00	96.47
2192.00	96.54
2191.00	96.57
2190.00	96.53
2189.00	96.47
2188.00	96.42
2187.00	96.42
2186.00	96.43
2185.00	96.46
2184.00	96.49
2183.00	96.56
2182.00	96.64
2181.00	96.66
2180.00	96.62
2179.00	96.56
2178.00	96.52
2177.00	96.49
2176.00	96.47
2175.00	96.45
2174.00	96.44
2173.00	96.42
2172.00	96.39
2171.00	96.34
2170.00	96.29
2169.00	96.23
2168.00	96.16
2167.00	96.12
2166.00	96.12
2165.00	96.18
2164.00	96.27
2163.00	96.35
2162.00	96.41
2161.00	96.41
2160.00	96.39
2159.00	96.37
2158.00	96.37
2157.00	96.36
2156.00	96.32
2155.00	96.27
2154.00	96.23
2153.00	96.21
2152.00	96.20
2151.00	96.19
2150.00	96.19
2149.00	96.18
2148.00	96.17
2147.00	96.14
2146.00	96.12
2145.00	96.11
2144.00	96.12
2143.00	96.15
2142.00	96.16
2141.00	96.12
2140.00	96.05
2139.00	95.99
2138.00	95.97
2137.00	95.98
2136.00	95.97
2135.00	95.96
2134.00	95.94
2133.00	95.94
2132.00	95.96
2131.00	96.00
2130.00	96.06
2129.00	96.08
2128.00	96.06
2127.00	96.01
2126.00	95.95
2125.00	95.91
2124.00	95.90
2123.00	95.92
2122.00	95.95
2121.00	95.97
2120.00	95.98
2119.00	95.98
2118.00	95.98
2117.00	95.98
2116.00	95.97
2115.00	95.97
2114.00	95.98
2113.00	95.99
2112.00	96.00
2111.00	96.01
2110.00	96.02
2109.00	96.01
2108.00	95.98
2107.00	95.95
2106.00	95.94
2105.00	95.93
2104.00	95.91
2103.00	95.90
2102.00	95.91
2101.00	95.92
2100.00	95.92
2099.00	95.90
2098.00	95.90
2097.00	95.92
2096.00	95.94
2095.00	95.96
2094.00	95.97
2093.00	95.98
2092.00	96.00
2091.00	96.02
2090.00	96.05
2089.00	96.06
2088.00	96.06
2087.00	96.07
2086.00	96.08
2085.00	96.08
2084.00	96.07
2083.00	96.06
2082.00	96.04
2081.00	96.01
2080.00	95.99
2079.00	95.99
2078.00	96.01
2077.00	96.04
2076.00	96.04
2075.00	96.03
2074.00	96.02
2073.00	96.02
2072.00	96.04
2071.00	96.07
2070.00	96.13
2069.00	96.20
2068.00	96.24
2067.00	96.26
2066.00	96.28
2065.00	96.30
2064.00	96.31
2063.00	96.30
2062.00	96.29
2061.00	96.29
2060.00	96.29
2059.00	96.31
2058.00	96.34
2057.00	96.35
2056.00	96.35
2055.00	96.33
2054.00	96.30
2053.00	96.27
2052.00	96.25
2051.00	96.27
2050.00	96.31
2049.00	96.35
2048.00	96.37
2047.00	96.38
2046.00	96.40
2045.00	96.40
2044.00	96.41
2043.00	96.46
2042.00	96.56
2041.00	96.66
2040.00	96.73
2039.00	96.75
2038.00	96.74
2037.00	96.68
2036.00	96.62
2035.00	96.60
2034.00	96.64
2033.00	96.68
2032.00	96.68
2031.00	96.65
2030.00	96.65
2029.00	96.66
2028.00	96.65
2027.00	96.67
2026.00	96.72
2025.00	96.81
2024.00	96.89
2023.00	96.94
2022.00	96.98
2021.00	96.97
2020.00	96.93
2019.00	96.90
2018.00	96.87
2017.00	96.84
2016.00	96.80
2015.00	96.75
2014.00	96.74
2013.00	96.74
2012.00	96.76
2011.00	96.80
2010.00	96.85
2009.00	96.88
2008.00	96.89
2007.00	96.91
2006.00	96.95
2005.00	96.97
2004.00	96.95
2003.00	96.91
[truncated: 1,603 more rows]
