# Supplementary material for: Carbon quantum Dot incorporated Xanthan gum based gel polymer electrolytes for high performance supercapacitors
Source: Sci Rep. 2025 May 25;15:18227. doi: 10.1038/s41598-025-02341-z (PMC12104470; doi:10.1038/s41598-025-02341-z)
Supplement: Supplementary file 1 — Supplementary Material 1 [file 41598_2025_2341_MOESM1_ESM.zip › zip file/Figure 2/S2.csv]

Created as New Dataset	Sample 012 By Analyst Date Monday	June 10 2024
cm-1	%T
4000.00	99.08
3999.00	99.08
3998.00	99.08
3997.00	99.08
3996.00	99.07
3995.00	99.05
3994.00	99.03
3993.00	99.02
3992.00	99.02
3991.00	99.04
3990.00	99.05
3989.00	99.06
3988.00	99.05
3987.00	99.03
3986.00	99.02
3985.00	99.00
3984.00	99.00
3983.00	99.00
3982.00	99.01
3981.00	99.02
3980.00	99.03
3979.00	99.03
3978.00	99.05
3977.00	99.06
3976.00	99.08
3975.00	99.09
3974.00	99.09
3973.00	99.09
3972.00	99.08
3971.00	99.07
3970.00	99.07
3969.00	99.06
3968.00	99.05
3967.00	99.04
3966.00	99.03
3965.00	99.02
3964.00	99.01
3963.00	99.01
3962.00	99.01
3961.00	99.02
3960.00	99.03
3959.00	99.03
3958.00	99.03
3957.00	99.03
3956.00	99.02
3955.00	99.01
3954.00	99.00
3953.00	98.99
3952.00	98.99
3951.00	98.98
3950.00	98.97
3949.00	98.98
3948.00	98.99
3947.00	99.01
3946.00	99.02
3945.00	99.02
3944.00	99.02
3943.00	99.02
3942.00	99.03
3941.00	99.03
3940.00	99.03
3939.00	99.02
3938.00	99.01
3937.00	99.01
3936.00	99.00
3935.00	98.99
3934.00	98.99
3933.00	98.99
3932.00	99.00
3931.00	99.01
3930.00	99.01
3929.00	99.00
3928.00	98.99
3927.00	98.98
3926.00	98.98
3925.00	99.01
3924.00	99.03
3923.00	99.03
3922.00	99.01
3921.00	98.98
3920.00	98.95
3919.00	98.94
3918.00	98.95
3917.00	98.97
3916.00	99.00
3915.00	99.01
3914.00	99.02
3913.00	99.03
3912.00	99.03
3911.00	99.02
3910.00	99.01
3909.00	99.00
3908.00	98.99
3907.00	98.98
3906.00	98.97
3905.00	98.96
3904.00	98.95
3903.00	98.95
3902.00	98.95
3901.00	98.96
3900.00	98.96
3899.00	98.97
3898.00	98.98
3897.00	99.00
3896.00	99.02
3895.00	99.02
3894.00	99.03
3893.00	99.02
3892.00	99.02
3891.00	99.01
3890.00	99.00
3889.00	98.99
3888.00	98.98
3887.00	98.98
3886.00	98.98
3885.00	98.98
3884.00	98.98
3883.00	98.98
3882.00	99.00
3881.00	99.01
3880.00	99.02
3879.00	99.03
3878.00	99.03
3877.00	99.03
3876.00	99.03
3875.00	99.02
3874.00	99.00
3873.00	98.98
3872.00	98.97
3871.00	98.98
3870.00	98.99
3869.00	98.99
3868.00	98.97
3867.00	98.95
3866.00	98.94
3865.00	98.95
3864.00	98.97
3863.00	99.00
3862.00	99.02
3861.00	99.02
3860.00	99.00
3859.00	98.96
3858.00	98.92
3857.00	98.87
3856.00	98.83
3855.00	98.82
3854.00	98.85
3853.00	98.92
3852.00	99.00
3851.00	99.06
3850.00	99.09
3849.00	99.08
3848.00	99.07
3847.00	99.04
3846.00	99.01
3845.00	98.98
3844.00	98.95
3843.00	98.92
3842.00	98.90
3841.00	98.88
3840.00	98.88
3839.00	98.89
3838.00	98.91
3837.00	98.94
3836.00	98.98
3835.00	99.01
3834.00	99.04
3833.00	99.06
3832.00	99.05
3831.00	99.04
3830.00	99.02
3829.00	99.01
3828.00	99.00
3827.00	99.00
3826.00	98.99
3825.00	98.97
3824.00	98.95
3823.00	98.94
3822.00	98.93
3821.00	98.93
3820.00	98.93
3819.00	98.93
3818.00	98.94
3817.00	98.95
3816.00	98.96
3815.00	98.96
3814.00	98.97
3813.00	98.96
3812.00	98.96
3811.00	98.95
3810.00	98.94
3809.00	98.93
3808.00	98.93
3807.00	98.92
3806.00	98.90
3805.00	98.89
3804.00	98.88
3803.00	98.88
3802.00	98.87
3801.00	98.86
3800.00	98.86
3799.00	98.87
3798.00	98.90
3797.00	98.93
3796.00	98.95
3795.00	98.95
3794.00	98.96
3793.00	98.95
3792.00	98.94
3791.00	98.92
3790.00	98.90
3789.00	98.89
3788.00	98.91
3787.00	98.92
3786.00	98.94
3785.00	98.94
3784.00	98.92
3783.00	98.90
3782.00	98.88
3781.00	98.87
3780.00	98.89
3779.00	98.91
3778.00	98.94
3777.00	98.96
3776.00	98.95
3775.00	98.93
3774.00	98.91
3773.00	98.88
3772.00	98.86
3771.00	98.85
3770.00	98.84
3769.00	98.83
3768.00	98.82
3767.00	98.81
3766.00	98.81
3765.00	98.82
3764.00	98.83
3763.00	98.82
3762.00	98.81
3761.00	98.77
3760.00	98.72
3759.00	98.69
3758.00	98.68
3757.00	98.68
3756.00	98.68
3755.00	98.67
3754.00	98.67
3753.00	98.66
3752.00	98.65
3751.00	98.64
3750.00	98.62
3749.00	98.58
3748.00	98.55
3747.00	98.54
3746.00	98.56
3745.00	98.58
3744.00	98.58
3743.00	98.58
3742.00	98.58
3741.00	98.57
3740.00	98.55
3739.00	98.52
3738.00	98.46
3737.00	98.40
3736.00	98.35
3735.00	98.33
3734.00	98.33
3733.00	98.36
3732.00	98.38
3731.00	98.39
3730.00	98.38
3729.00	98.38
3728.00	98.37
3727.00	98.36
3726.00	98.34
3725.00	98.32
3724.00	98.29
3723.00	98.26
3722.00	98.23
3721.00	98.20
3720.00	98.19
3719.00	98.18
3718.00	98.16
3717.00	98.13
3716.00	98.10
3715.00	98.05
3714.00	98.01
3713.00	97.98
3712.00	97.96
3711.00	97.93
3710.00	97.90
3709.00	97.85
3708.00	97.80
3707.00	97.75
3706.00	97.71
3705.00	97.68
3704.00	97.65
3703.00	97.61
3702.00	97.56
3701.00	97.48
3700.00	97.41
3699.00	97.34
3698.00	97.28
3697.00	97.22
3696.00	97.13
3695.00	97.03
3694.00	96.92
3693.00	96.81
3692.00	96.71
3691.00	96.64
3690.00	96.59
3689.00	96.53
3688.00	96.45
3687.00	96.35
3686.00	96.24
3685.00	96.14
3684.00	96.04
3683.00	95.92
3682.00	95.80
3681.00	95.66
3680.00	95.51
3679.00	95.36
3678.00	95.22
3677.00	95.08
3676.00	94.92
3675.00	94.75
3674.00	94.60
3673.00	94.47
3672.00	94.35
3671.00	94.22
3670.00	94.06
3669.00	93.90
3668.00	93.72
3667.00	93.55
3666.00	93.39
3665.00	93.22
3664.00	93.04
3663.00	92.87
3662.00	92.69
3661.00	92.51
3660.00	92.35
3659.00	92.21
3658.00	92.06
3657.00	91.88
3656.00	91.69
3655.00	91.49
3654.00	91.31
3653.00	91.14
3652.00	90.97
3651.00	90.76
3650.00	90.52
3649.00	90.30
3648.00	90.10
3647.00	89.93
3646.00	89.79
3645.00	89.65
3644.00	89.51
3643.00	89.36
3642.00	89.20
3641.00	89.03
3640.00	88.85
3639.00	88.68
3638.00	88.50
3637.00	88.33
3636.00	88.16
3635.00	87.99
3634.00	87.83
3633.00	87.69
3632.00	87.55
3631.00	87.40
3630.00	87.22
3629.00	87.00
3628.00	86.78
3627.00	86.59
3626.00	86.44
3625.00	86.32
3624.00	86.21
3623.00	86.09
3622.00	85.97
3621.00	85.84
3620.00	85.67
3619.00	85.49
3618.00	85.30
3617.00	85.12
3616.00	84.96
3615.00	84.82
3614.00	84.71
3613.00	84.60
3612.00	84.50
3611.00	84.37
3610.00	84.21
3609.00	84.04
3608.00	83.86
3607.00	83.68
3606.00	83.52
3605.00	83.36
3604.00	83.23
3603.00	83.09
3602.00	82.96
3601.00	82.82
3600.00	82.67
3599.00	82.53
3598.00	82.40
3597.00	82.26
3596.00	82.12
3595.00	81.96
3594.00	81.80
3593.00	81.65
3592.00	81.52
3591.00	81.41
3590.00	81.29
3589.00	81.14
3588.00	80.95
3587.00	80.74
3586.00	80.55
3585.00	80.38
3584.00	80.25
3583.00	80.12
3582.00	80.00
3581.00	79.87
3580.00	79.74
3579.00	79.61
3578.00	79.47
3577.00	79.33
3576.00	79.17
3575.00	79.01
3574.00	78.84
3573.00	78.67
3572.00	78.51
3571.00	78.35
3570.00	78.20
3569.00	78.04
3568.00	77.86
3567.00	77.67
3566.00	77.48
3565.00	77.31
3564.00	77.16
3563.00	77.02
3562.00	76.88
3561.00	76.74
3560.00	76.59
3559.00	76.43
3558.00	76.27
3557.00	76.12
3556.00	75.97
3555.00	75.84
3554.00	75.71
3553.00	75.57
3552.00	75.43
3551.00	75.28
3550.00	75.12
3549.00	74.96
3548.00	74.79
3547.00	74.61
3546.00	74.41
3545.00	74.21
3544.00	74.03
3543.00	73.86
3542.00	73.71
3541.00	73.56
3540.00	73.42
3539.00	73.28
3538.00	73.13
3537.00	72.98
3536.00	72.83
3535.00	72.69
3534.00	72.54
3533.00	72.39
3532.00	72.24
3531.00	72.08
3530.00	71.91
3529.00	71.73
3528.00	71.54
3527.00	71.35
3526.00	71.18
3525.00	71.02
3524.00	70.87
3523.00	70.73
3522.00	70.59
3521.00	70.44
3520.00	70.29
3519.00	70.14
3518.00	70.00
3517.00	69.86
3516.00	69.71
3515.00	69.54
3514.00	69.37
3513.00	69.19
3512.00	69.02
3511.00	68.86
3510.00	68.70
3509.00	68.54
3508.00	68.39
3507.00	68.24
3506.00	68.10
3505.00	67.96
3504.00	67.82
3503.00	67.66
3502.00	67.50
3501.00	67.33
3500.00	67.17
3499.00	67.02
3498.00	66.88
3497.00	66.73
3496.00	66.58
3495.00	66.42
3494.00	66.27
3493.00	66.12
3492.00	65.96
3491.00	65.82
3490.00	65.67
3489.00	65.51
3488.00	65.35
3487.00	65.19
3486.00	65.03
3485.00	64.88
3484.00	64.74
3483.00	64.59
3482.00	64.44
3481.00	64.28
3480.00	64.12
3479.00	63.96
3478.00	63.81
3477.00	63.66
3476.00	63.52
3475.00	63.37
3474.00	63.23
3473.00	63.08
3472.00	62.92
3471.00	62.76
3470.00	62.61
3469.00	62.45
3468.00	62.30
3467.00	62.16
3466.00	62.03
3465.00	61.89
3464.00	61.75
3463.00	61.59
3462.00	61.43
3461.00	61.26
3460.00	61.11
3459.00	60.96
3458.00	60.81
3457.00	60.65
3456.00	60.50
3455.00	60.37
3454.00	60.24
3453.00	60.11
3452.00	59.97
3451.00	59.82
3450.00	59.66
3449.00	59.50
3448.00	59.35
3447.00	59.20
3446.00	59.06
3445.00	58.92
3444.00	58.77
3443.00	58.62
3442.00	58.46
3441.00	58.32
3440.00	58.18
3439.00	58.04
3438.00	57.91
3437.00	57.77
3436.00	57.63
3435.00	57.48
3434.00	57.32
3433.00	57.18
3432.00	57.04
3431.00	56.90
3430.00	56.76
3429.00	56.62
3428.00	56.48
3427.00	56.34
3426.00	56.22
3425.00	56.11
3424.00	55.99
3423.00	55.87
3422.00	55.74
3421.00	55.62
3420.00	55.50
3419.00	55.39
3418.00	55.27
3417.00	55.14
3416.00	55.01
3415.00	54.89
3414.00	54.78
3413.00	54.67
3412.00	54.56
3411.00	54.45
3410.00	54.34
3409.00	54.23
3408.00	54.12
3407.00	54.03
3406.00	53.93
3405.00	53.83
3404.00	53.71
3403.00	53.59
3402.00	53.46
3401.00	53.35
3400.00	53.25
3399.00	53.16
3398.00	53.08
3397.00	52.98
3396.00	52.88
3395.00	52.78
3394.00	52.70
3393.00	52.62
3392.00	52.55
3391.00	52.49
3390.00	52.42
3389.00	52.34
3388.00	52.26
3387.00	52.19
3386.00	52.12
3385.00	52.05
3384.00	51.98
3383.00	51.91
3382.00	51.83
3381.00	51.76
3380.00	51.69
3379.00	51.63
3378.00	51.57
3377.00	51.52
3376.00	51.48
3375.00	51.44
3374.00	51.40
3373.00	51.34
3372.00	51.28
3371.00	51.22
3370.00	51.17
3369.00	51.14
3368.00	51.11
3367.00	51.09
3366.00	51.06
3365.00	51.04
3364.00	51.01
3363.00	50.98
3362.00	50.95
3361.00	50.93
3360.00	50.91
3359.00	50.89
3358.00	50.87
3357.00	50.83
3356.00	50.79
3355.00	50.74
3354.00	50.70
3353.00	50.67
3352.00	50.66
3351.00	50.66
3350.00	50.67
3349.00	50.66
3348.00	50.66
3347.00	50.65
3346.00	50.63
3345.00	50.62
3344.00	50.60
3343.00	50.58
3342.00	50.57
3341.00	50.54
3340.00	50.53
3339.00	50.52
3338.00	50.52
3337.00	50.54
3336.00	50.56
3335.00	50.58
3334.00	50.59
3333.00	50.59
3332.00	50.58
3331.00	50.58
3330.00	50.58
3329.00	50.58
3328.00	50.59
3327.00	50.59
3326.00	50.60
3325.00	50.62
3324.00	50.64
3323.00	50.65
3322.00	50.66
3321.00	50.66
3320.00	50.66
3319.00	50.65
3318.00	50.65
3317.00	50.64
3316.00	50.64
3315.00	50.64
3314.00	50.66
3313.00	50.68
3312.00	50.70
3311.00	50.72
3310.00	50.73
3309.00	50.73
3308.00	50.72
3307.00	50.71
3306.00	50.71
3305.00	50.72
3304.00	50.73
3303.00	50.75
3302.00	50.77
3301.00	50.79
3300.00	50.82
3299.00	50.84
3298.00	50.85
3297.00	50.85
3296.00	50.85
3295.00	50.86
3294.00	50.87
3293.00	50.88
3292.00	50.91
3291.00	50.94
3290.00	50.96
3289.00	50.97
3288.00	50.97
3287.00	50.96
3286.00	50.95
3285.00	50.95
3284.00	50.96
3283.00	50.97
3282.00	50.99
3281.00	51.00
3280.00	51.01
3279.00	51.01
3278.00	51.02
3277.00	51.02
3276.00	51.04
3275.00	51.07
3274.00	51.09
3273.00	51.10
3272.00	51.10
3271.00	51.11
3270.00	51.12
3269.00	51.13
3268.00	51.15
3267.00	51.17
3266.00	51.19
3265.00	51.22
3264.00	51.26
3263.00	51.29
3262.00	51.32
3261.00	51.34
3260.00	51.36
3259.00	51.38
3258.00	51.41
3257.00	51.43
3256.00	51.45
3255.00	51.47
3254.00	51.48
3253.00	51.51
3252.00	51.54
3251.00	51.58
3250.00	51.63
3249.00	51.68
3248.00	51.72
3247.00	51.76
3246.00	51.79
3245.00	51.82
3244.00	51.86
3243.00	51.89
3242.00	51.93
3241.00	51.98
3240.00	52.03
3239.00	52.09
3238.00	52.16
3237.00	52.22
3236.00	52.29
3235.00	52.35
3234.00	52.41
3233.00	52.48
3232.00	52.54
3231.00	52.60
3230.00	52.66
3229.00	52.73
3228.00	52.81
3227.00	52.89
3226.00	52.96
3225.00	53.02
3224.00	53.10
3223.00	53.19
3222.00	53.29
3221.00	53.40
3220.00	53.49
3219.00	53.59
3218.00	53.67
3217.00	53.76
3216.00	53.86
3215.00	53.96
3214.00	54.06
3213.00	54.17
3212.00	54.27
3211.00	54.39
3210.00	54.50
3209.00	54.61
3208.00	54.72
3207.00	54.83
3206.00	54.95
3205.00	55.09
3204.00	55.23
3203.00	55.37
3202.00	55.50
3201.00	55.62
3200.00	55.73
3199.00	55.85
3198.00	55.99
3197.00	56.14
3196.00	56.31
3195.00	56.47
3194.00	56.63
3193.00	56.79
3192.00	56.94
3191.00	57.09
3190.00	57.24
3189.00	57.40
3188.00	57.55
3187.00	57.70
3186.00	57.85
3185.00	58.00
3184.00	58.17
3183.00	58.34
3182.00	58.52
3181.00	58.69
3180.00	58.86
3179.00	59.02
3178.00	59.18
3177.00	59.35
3176.00	59.53
3175.00	59.71
3174.00	59.89
3173.00	60.06
3172.00	60.24
3171.00	60.41
3170.00	60.59
3169.00	60.76
3168.00	60.95
3167.00	61.14
3166.00	61.32
3165.00	61.51
3164.00	61.70
3163.00	61.91
3162.00	62.12
3161.00	62.32
3160.00	62.51
3159.00	62.69
3158.00	62.87
3157.00	63.06
3156.00	63.24
3155.00	63.44
3154.00	63.63
3153.00	63.82
3152.00	64.01
3151.00	64.21
3150.00	64.43
3149.00	64.64
3148.00	64.84
3147.00	65.03
3146.00	65.22
3145.00	65.42
3144.00	65.63
3143.00	65.84
3142.00	66.05
3141.00	66.27
3140.00	66.49
3139.00	66.71
3138.00	66.92
3137.00	67.13
3136.00	67.32
3135.00	67.51
3134.00	67.70
3133.00	67.88
3132.00	68.06
3131.00	68.24
3130.00	68.43
3129.00	68.62
3128.00	68.83
3127.00	69.04
3126.00	69.26
3125.00	69.47
3124.00	69.67
3123.00	69.86
3122.00	70.05
3121.00	70.23
3120.00	70.42
3119.00	70.61
3118.00	70.81
3117.00	71.02
3116.00	71.24
3115.00	71.46
3114.00	71.67
3113.00	71.88
3112.00	72.08
3111.00	72.27
3110.00	72.47
3109.00	72.66
3108.00	72.84
3107.00	73.02
3106.00	73.20
3105.00	73.38
3104.00	73.57
3103.00	73.75
3102.00	73.92
3101.00	74.09
3100.00	74.28
3099.00	74.47
3098.00	74.67
3097.00	74.87
3096.00	75.06
3095.00	75.25
3094.00	75.44
3093.00	75.62
3092.00	75.80
3091.00	75.98
3090.00	76.15
3089.00	76.32
3088.00	76.50
3087.00	76.68
3086.00	76.88
3085.00	77.07
3084.00	77.25
3083.00	77.41
3082.00	77.57
3081.00	77.73
3080.00	77.90
3079.00	78.07
3078.00	78.24
3077.00	78.41
3076.00	78.58
3075.00	78.75
3074.00	78.92
3073.00	79.07
3072.00	79.23
3071.00	79.40
3070.00	79.57
3069.00	79.74
3068.00	79.91
3067.00	80.07
3066.00	80.24
3065.00	80.41
3064.00	80.57
3063.00	80.71
3062.00	80.85
3061.00	80.98
3060.00	81.13
3059.00	81.28
3058.00	81.44
3057.00	81.60
3056.00	81.75
3055.00	81.90
3054.00	82.05
3053.00	82.21
3052.00	82.37
3051.00	82.54
3050.00	82.69
3049.00	82.84
3048.00	82.96
3047.00	83.08
3046.00	83.19
3045.00	83.31
3044.00	83.44
3043.00	83.58
3042.00	83.72
3041.00	83.85
3040.00	83.97
3039.00	84.11
3038.00	84.25
3037.00	84.39
3036.00	84.53
3035.00	84.66
3034.00	84.78
3033.00	84.90
3032.00	85.02
3031.00	85.15
3030.00	85.28
3029.00	85.42
3028.00	85.55
3027.00	85.67
3026.00	85.78
3025.00	85.89
3024.00	86.00
3023.00	86.11
3022.00	86.22
3021.00	86.33
3020.00	86.44
3019.00	86.56
3018.00	86.67
3017.00	86.78
3016.00	86.89
3015.00	87.00
3014.00	87.11
3013.00	87.22
3012.00	87.32
3011.00	87.42
3010.00	87.52
3009.00	87.62
3008.00	87.71
3007.00	87.81
3006.00	87.91
3005.00	88.01
3004.00	88.10
3003.00	88.18
3002.00	88.26
3001.00	88.35
3000.00	88.46
2999.00	88.55
2998.00	88.64
2997.00	88.72
2996.00	88.79
2995.00	88.87
2994.00	88.96
2993.00	89.05
2992.00	89.15
2991.00	89.24
2990.00	89.32
2989.00	89.38
2988.00	89.45
2987.00	89.52
2986.00	89.58
2985.00	89.65
2984.00	89.71
2983.00	89.77
2982.00	89.83
2981.00	89.90
2980.00	89.97
2979.00	90.03
2978.00	90.08
2977.00	90.11
2976.00	90.15
2975.00	90.18
2974.00	90.21
2973.00	90.26
2972.00	90.30
2971.00	90.36
2970.00	90.42
2969.00	90.48
2968.00	90.53
2967.00	90.58
2966.00	90.61
2965.00	90.65
2964.00	90.68
2963.00	90.72
2962.00	90.76
2961.00	90.80
2960.00	90.84
2959.00	90.88
2958.00	90.93
2957.00	90.98
2956.00	91.02
2955.00	91.07
2954.00	91.12
2953.00	91.17
2952.00	91.22
2951.00	91.26
2950.00	91.31
2949.00	91.35
2948.00	91.39
2947.00	91.44
2946.00	91.49
2945.00	91.54
2944.00	91.58
2943.00	91.63
2942.00	91.68
2941.00	91.74
2940.00	91.79
2939.00	91.86
2938.00	91.94
2937.00	92.03
2936.00	92.12
2935.00	92.21
2934.00	92.28
2933.00	92.35
2932.00	92.41
2931.00	92.48
2930.00	92.54
2929.00	92.60
2928.00	92.66
2927.00	92.72
2926.00	92.79
2925.00	92.86
2924.00	92.94
2923.00	93.00
2922.00	93.05
2921.00	93.10
2920.00	93.15
2919.00	93.21
2918.00	93.28
2917.00	93.33
2916.00	93.38
2915.00	93.40
2914.00	93.43
2913.00	93.45
2912.00	93.48
2911.00	93.50
2910.00	93.53
2909.00	93.56
2908.00	93.59
2907.00	93.62
2906.00	93.64
2905.00	93.65
2904.00	93.67
2903.00	93.69
2902.00	93.71
2901.00	93.74
2900.00	93.76
2899.00	93.80
2898.00	93.83
2897.00	93.87
2896.00	93.89
2895.00	93.91
2894.00	93.93
2893.00	93.95
2892.00	93.98
2891.00	94.00
2890.00	94.03
2889.00	94.06
2888.00	94.09
2887.00	94.14
2886.00	94.19
2885.00	94.24
2884.00	94.29
2883.00	94.32
2882.00	94.36
2881.00	94.40
2880.00	94.45
2879.00	94.49
2878.00	94.54
2877.00	94.59
2876.00	94.63
2875.00	94.67
2874.00	94.71
2873.00	94.75
2872.00	94.79
2871.00	94.82
2870.00	94.87
2869.00	94.91
2868.00	94.96
2867.00	95.00
2866.00	95.03
2865.00	95.06
2864.00	95.11
2863.00	95.16
2862.00	95.22
2861.00	95.26
2860.00	95.30
2859.00	95.33
2858.00	95.35
2857.00	95.38
2856.00	95.41
2855.00	95.45
2854.00	95.49
2853.00	95.53
2852.00	95.57
2851.00	95.60
2850.00	95.65
2849.00	95.68
2848.00	95.71
2847.00	95.73
2846.00	95.75
2845.00	95.77
2844.00	95.79
2843.00	95.82
2842.00	95.86
2841.00	95.91
2840.00	95.95
2839.00	95.99
2838.00	96.02
2837.00	96.04
2836.00	96.07
2835.00	96.09
2834.00	96.11
2833.00	96.13
2832.00	96.14
2831.00	96.15
2830.00	96.17
2829.00	96.19
2828.00	96.23
2827.00	96.27
2826.00	96.31
2825.00	96.34
2824.00	96.37
2823.00	96.39
2822.00	96.42
2821.00	96.44
2820.00	96.46
2819.00	96.48
2818.00	96.49
2817.00	96.51
2816.00	96.54
2815.00	96.57
2814.00	96.60
2813.00	96.63
2812.00	96.64
2811.00	96.66
2810.00	96.67
2809.00	96.69
2808.00	96.71
2807.00	96.74
2806.00	96.76
2805.00	96.78
2804.00	96.80
2803.00	96.83
2802.00	96.88
2801.00	96.92
2800.00	96.95
2799.00	96.96
2798.00	96.95
2797.00	96.93
2796.00	96.92
2795.00	96.92
2794.00	96.95
2793.00	96.97
2792.00	97.00
2791.00	97.03
2790.00	97.06
2789.00	97.09
2788.00	97.13
2787.00	97.15
2786.00	97.16
2785.00	97.16
2784.00	97.16
2783.00	97.16
2782.00	97.17
2781.00	97.19
2780.00	97.22
2779.00	97.24
2778.00	97.25
2777.00	97.26
2776.00	97.26
2775.00	97.28
2774.00	97.29
2773.00	97.31
2772.00	97.32
2771.00	97.33
2770.00	97.34
2769.00	97.35
2768.00	97.36
2767.00	97.38
2766.00	97.40
2765.00	97.42
2764.00	97.44
2763.00	97.45
2762.00	97.45
2761.00	97.46
2760.00	97.47
2759.00	97.48
2758.00	97.49
2757.00	97.51
2756.00	97.53
2755.00	97.54
2754.00	97.54
2753.00	97.53
2752.00	97.52
2751.00	97.52
2750.00	97.53
2749.00	97.55
2748.00	97.57
2747.00	97.60
2746.00	97.62
2745.00	97.65
2744.00	97.66
2743.00	97.67
2742.00	97.67
2741.00	97.67
2740.00	97.68
2739.00	97.69
2738.00	97.70
2737.00	97.71
2736.00	97.71
2735.00	97.71
2734.00	97.71
2733.00	97.72
2732.00	97.73
2731.00	97.74
2730.00	97.75
2729.00	97.76
2728.00	97.77
2727.00	97.77
2726.00	97.77
2725.00	97.78
2724.00	97.79
2723.00	97.81
2722.00	97.84
2721.00	97.86
2720.00	97.88
2719.00	97.89
2718.00	97.89
2717.00	97.88
2716.00	97.87
2715.00	97.85
2714.00	97.84
2713.00	97.85
2712.00	97.86
2711.00	97.88
2710.00	97.90
2709.00	97.91
2708.00	97.92
2707.00	97.93
2706.00	97.94
2705.00	97.95
2704.00	97.96
2703.00	97.97
2702.00	97.97
2701.00	97.96
2700.00	97.96
2699.00	97.97
2698.00	97.99
2697.00	98.00
2696.00	98.01
2695.00	98.02
2694.00	98.03
2693.00	98.03
2692.00	98.04
2691.00	98.04
2690.00	98.04
2689.00	98.04
2688.00	98.03
2687.00	98.02
2686.00	98.01
2685.00	98.01
2684.00	98.02
2683.00	98.03
2682.00	98.05
2681.00	98.07
2680.00	98.09
2679.00	98.09
2678.00	98.09
2677.00	98.08
2676.00	98.07
2675.00	98.07
2674.00	98.08
2673.00	98.09
2672.00	98.09
2671.00	98.10
2670.00	98.10
2669.00	98.10
2668.00	98.10
2667.00	98.10
2666.00	98.10
2665.00	98.11
2664.00	98.12
2663.00	98.12
2662.00	98.13
2661.00	98.13
2660.00	98.14
2659.00	98.14
2658.00	98.15
2657.00	98.16
2656.00	98.17
2655.00	98.19
2654.00	98.21
2653.00	98.23
2652.00	98.23
2651.00	98.24
2650.00	98.25
2649.00	98.26
2648.00	98.27
2647.00	98.27
2646.00	98.27
2645.00	98.27
2644.00	98.28
2643.00	98.29
2642.00	98.31
2641.00	98.32
2640.00	98.32
2639.00	98.33
2638.00	98.33
2637.00	98.34
2636.00	98.35
2635.00	98.36
2634.00	98.37
2633.00	98.37
2632.00	98.37
2631.00	98.37
2630.00	98.38
2629.00	98.39
2628.00	98.40
2627.00	98.41
2626.00	98.42
2625.00	98.43
2624.00	98.44
2623.00	98.44
2622.00	98.46
2621.00	98.47
2620.00	98.48
2619.00	98.48
2618.00	98.48
2617.00	98.48
2616.00	98.47
2615.00	98.45
2614.00	98.45
2613.00	98.46
2612.00	98.47
2611.00	98.48
2610.00	98.48
2609.00	98.47
2608.00	98.46
2607.00	98.46
2606.00	98.49
2605.00	98.53
2604.00	98.57
2603.00	98.59
2602.00	98.59
2601.00	98.57
2600.00	98.56
2599.00	98.56
2598.00	98.55
2597.00	98.56
2596.00	98.58
2595.00	98.61
2594.00	98.63
2593.00	98.63
2592.00	98.62
2591.00	98.62
2590.00	98.61
2589.00	98.60
2588.00	98.58
2587.00	98.57
2586.00	98.57
2585.00	98.59
2584.00	98.59
2583.00	98.57
2582.00	98.54
2581.00	98.52
2580.00	98.51
2579.00	98.53
2578.00	98.55
2577.00	98.57
2576.00	98.57
2575.00	98.57
2574.00	98.58
2573.00	98.58
2572.00	98.58
2571.00	98.57
2570.00	98.56
2569.00	98.57
2568.00	98.59
2567.00	98.60
2566.00	98.60
2565.00	98.58
2564.00	98.55
2563.00	98.53
2562.00	98.54
2561.00	98.57
2560.00	98.62
2559.00	98.65
2558.00	98.66
2557.00	98.65
2556.00	98.61
2555.00	98.57
2554.00	98.54
2553.00	98.52
2552.00	98.53
2551.00	98.55
2550.00	98.59
2549.00	98.62
2548.00	98.63
2547.00	98.62
2546.00	98.59
2545.00	98.57
2544.00	98.56
2543.00	98.55
2542.00	98.54
2541.00	98.52
2540.00	98.51
2539.00	98.51
2538.00	98.50
2537.00	98.50
2536.00	98.51
2535.00	98.53
2534.00	98.55
2533.00	98.57
2532.00	98.57
2531.00	98.57
2530.00	98.55
2529.00	98.53
2528.00	98.51
2527.00	98.50
2526.00	98.50
2525.00	98.49
2524.00	98.49
2523.00	98.51
2522.00	98.53
2521.00	98.53
2520.00	98.51
2519.00	98.49
2518.00	98.48
2517.00	98.49
2516.00	98.52
2515.00	98.56
2514.00	98.60
2513.00	98.62
2512.00	98.62
2511.00	98.59
2510.00	98.56
2509.00	98.55
2508.00	98.55
2507.00	98.56
2506.00	98.57
2505.00	98.57
2504.00	98.59
2503.00	98.60
2502.00	98.60
2501.00	98.60
2500.00	98.60
2499.00	98.59
2498.00	98.57
2497.00	98.53
2496.00	98.46
2495.00	98.40
2494.00	98.36
2493.00	98.37
2492.00	98.40
2491.00	98.42
2490.00	98.43
2489.00	98.42
2488.00	98.42
2487.00	98.42
2486.00	98.41
2485.00	98.40
2484.00	98.38
2483.00	98.38
2482.00	98.39
2481.00	98.41
2480.00	98.44
2479.00	98.46
2478.00	98.47
2477.00	98.47
2476.00	98.46
2475.00	98.45
2474.00	98.44
2473.00	98.43
2472.00	98.42
2471.00	98.43
2470.00	98.44
2469.00	98.44
2468.00	98.42
2467.00	98.39
2466.00	98.37
2465.00	98.38
2464.00	98.40
2463.00	98.40
2462.00	98.39
2461.00	98.36
2460.00	98.30
2459.00	98.24
2458.00	98.20
2457.00	98.20
2456.00	98.25
2455.00	98.33
2454.00	98.38
2453.00	98.39
2452.00	98.36
2451.00	98.32
2450.00	98.31
2449.00	98.30
2448.00	98.30
2447.00	98.28
2446.00	98.25
2445.00	98.23
2444.00	98.22
2443.00	98.24
2442.00	98.27
2441.00	98.31
2440.00	98.34
2439.00	98.36
2438.00	98.35
2437.00	98.31
2436.00	98.27
2435.00	98.27
2434.00	98.30
2433.00	98.34
2432.00	98.34
2431.00	98.32
2430.00	98.27
2429.00	98.23
2428.00	98.21
2427.00	98.19
2426.00	98.19
2425.00	98.18
2424.00	98.17
2423.00	98.14
2422.00	98.13
2421.00	98.14
2420.00	98.17
2419.00	98.21
2418.00	98.22
2417.00	98.22
2416.00	98.20
2415.00	98.20
2414.00	98.20
2413.00	98.21
2412.00	98.20
2411.00	98.17
2410.00	98.13
2409.00	98.11
2408.00	98.10
2407.00	98.11
2406.00	98.12
2405.00	98.12
2404.00	98.13
2403.00	98.14
2402.00	98.16
2401.00	98.18
2400.00	98.18
2399.00	98.17
2398.00	98.16
2397.00	98.15
2396.00	98.14
2395.00	98.15
2394.00	98.14
2393.00	98.11
2392.00	98.05
2391.00	97.99
2390.00	97.94
2389.00	97.92
2388.00	97.93
2387.00	97.96
2386.00	97.99
2385.00	98.00
2384.00	97.99
2383.00	97.98
2382.00	97.97
2381.00	97.95
2380.00	97.94
2379.00	97.94
2378.00	97.95
2377.00	97.95
2376.00	97.93
2375.00	97.91
2374.00	97.88
2373.00	97.86
2372.00	97.86
2371.00	97.89
2370.00	97.93
2369.00	97.96
2368.00	97.94
2367.00	97.88
2366.00	97.81
2365.00	97.77
2364.00	97.75
2363.00	97.75
2362.00	97.76
2361.00	97.77
2360.00	97.79
2359.00	97.80
2358.00	97.80
2357.00	97.80
2356.00	97.80
2355.00	97.78
2354.00	97.74
2353.00	97.69
2352.00	97.66
2351.00	97.66
2350.00	97.68
2349.00	97.70
2348.00	97.70
2347.00	97.68
2346.00	97.65
2345.00	97.60
2344.00	97.57
2343.00	97.55
2342.00	97.57
2341.00	97.60
2340.00	97.62
2339.00	97.63
2338.00	97.62
2337.00	97.59
2336.00	97.57
2335.00	97.55
2334.00	97.55
2333.00	97.55
2332.00	97.56
2331.00	97.58
2330.00	97.58
2329.00	97.56
2328.00	97.51
2327.00	97.45
2326.00	97.42
2325.00	97.40
2324.00	97.39
2323.00	97.39
2322.00	97.39
2321.00	97.39
2320.00	97.39
2319.00	97.40
2318.00	97.43
2317.00	97.46
2316.00	97.48
2315.00	97.49
2314.00	97.49
2313.00	97.48
2312.00	97.45
2311.00	97.42
2310.00	97.40
2309.00	97.40
2308.00	97.40
2307.00	97.41
2306.00	97.41
2305.00	97.42
2304.00	97.41
2303.00	97.39
2302.00	97.33
2301.00	97.27
2300.00	97.22
2299.00	97.21
2298.00	97.23
2297.00	97.25
2296.00	97.25
2295.00	97.25
2294.00	97.26
2293.00	97.27
2292.00	97.27
2291.00	97.26
2290.00	97.25
2289.00	97.26
2288.00	97.27
2287.00	97.27
2286.00	97.26
2285.00	97.28
2284.00	97.31
2283.00	97.36
2282.00	97.38
2281.00	97.37
2280.00	97.31
2279.00	97.24
2278.00	97.17
2277.00	97.12
2276.00	97.10
2275.00	97.12
2274.00	97.16
2273.00	97.19
2272.00	97.19
2271.00	97.16
2270.00	97.10
2269.00	97.04
2268.00	97.02
2267.00	97.04
2266.00	97.09
2265.00	97.14
2264.00	97.16
2263.00	97.16
2262.00	97.15
2261.00	97.15
2260.00	97.15
2259.00	97.15
2258.00	97.15
2257.00	97.14
2256.00	97.12
2255.00	97.09
2254.00	97.06
2253.00	97.02
2252.00	96.99
2251.00	96.97
2250.00	96.96
2249.00	96.96
2248.00	96.98
2247.00	96.99
2246.00	97.00
2245.00	97.02
2244.00	97.05
2243.00	97.07
2242.00	97.06
2241.00	96.99
2240.00	96.89
2239.00	96.82
2238.00	96.81
2237.00	96.87
2236.00	96.97
2235.00	97.05
2234.00	97.09
2233.00	97.10
2232.00	97.09
2231.00	97.06
2230.00	97.02
2229.00	96.97
2228.00	96.92
2227.00	96.89
2226.00	96.87
2225.00	96.83
2224.00	96.76
2223.00	96.69
2222.00	96.68
2221.00	96.75
2220.00	96.87
2219.00	96.97
2218.00	96.97
2217.00	96.87
2216.00	96.72
2215.00	96.59
2214.00	96.50
2213.00	96.47
2212.00	96.48
2211.00	96.50
2210.00	96.50
2209.00	96.43
2208.00	96.35
2207.00	96.32
2206.00	96.35
2205.00	96.41
2204.00	96.46
2203.00	96.48
2202.00	96.48
2201.00	96.50
2200.00	96.54
2199.00	96.58
2198.00	96.59
2197.00	96.59
2196.00	96.58
2195.00	96.60
2194.00	96.65
2193.00	96.68
2192.00	96.68
2191.00	96.68
2190.00	96.68
2189.00	96.70
2188.00	96.70
2187.00	96.69
2186.00	96.68
2185.00	96.65
2184.00	96.61
2183.00	96.52
2182.00	96.41
2181.00	96.32
2180.00	96.29
2179.00	96.31
2178.00	96.32
2177.00	96.29
2176.00	96.24
2175.00	96.19
2174.00	96.18
2173.00	96.21
2172.00	96.26
2171.00	96.29
2170.00	96.23
2169.00	96.08
2168.00	95.94
2167.00	95.90
2166.00	95.97
2165.00	96.11
2164.00	96.26
2163.00	96.42
2162.00	96.55
2161.00	96.62
2160.00	96.56
2159.00	96.39
2158.00	96.20
2157.00	96.10
2156.00	96.14
2155.00	96.25
2154.00	96.36
2153.00	96.45
2152.00	96.53
2151.00	96.59
2150.00	96.58
2149.00	96.49
2148.00	96.36
2147.00	96.27
2146.00	96.21
2145.00	96.11
2144.00	95.99
2143.00	95.90
2142.00	95.87
2141.00	95.92
2140.00	96.00
2139.00	96.10
2138.00	96.18
2137.00	96.22
2136.00	96.24
2135.00	96.22
2134.00	96.16
2133.00	96.08
2132.00	96.01
2131.00	95.97
2130.00	95.98
2129.00	95.99
2128.00	96.00
2127.00	96.01
2126.00	96.03
2125.00	96.07
2124.00	96.10
2123.00	96.12
2122.00	96.11
2121.00	96.08
2120.00	96.04
2119.00	96.02
2118.00	96.01
2117.00	95.99
2116.00	95.97
2115.00	95.94
2114.00	95.94
2113.00	95.97
2112.00	96.02
2111.00	96.06
2110.00	96.07
2109.00	96.05
2108.00	96.00
2107.00	95.97
2106.00	95.99
2105.00	96.04
2104.00	96.08
2103.00	96.11
2102.00	96.11
2101.00	96.09
2100.00	96.06
2099.00	96.01
2098.00	95.97
2097.00	95.95
2096.00	95.96
2095.00	95.98
2094.00	95.99
2093.00	96.01
2092.00	96.06
2091.00	96.11
2090.00	96.11
2089.00	96.05
2088.00	95.94
2087.00	95.86
2086.00	95.83
2085.00	95.84
2084.00	95.89
2083.00	95.97
2082.00	96.08
2081.00	96.18
2080.00	96.24
2079.00	96.28
2078.00	96.30
2077.00	96.34
2076.00	96.39
2075.00	96.42
2074.00	96.42
2073.00	96.43
2072.00	96.47
2071.00	96.52
2070.00	96.52
2069.00	96.41
2068.00	96.25
2067.00	96.12
2066.00	96.11
2065.00	96.20
2064.00	96.33
2063.00	96.45
2062.00	96.54
2061.00	96.60
2060.00	96.63
2059.00	96.65
2058.00	96.64
2057.00	96.59
2056.00	96.52
2055.00	96.45
2054.00	96.37
2053.00	96.26
2052.00	96.13
2051.00	96.04
2050.00	96.01
2049.00	96.01
2048.00	96.01
2047.00	96.04
2046.00	96.10
2045.00	96.19
2044.00	96.28
2043.00	96.36
2042.00	96.46
2041.00	96.57
2040.00	96.73
2039.00	96.89
2038.00	97.02
2037.00	97.06
2036.00	97.06
2035.00	97.07
2034.00	97.06
2033.00	96.97
2032.00	96.81
2031.00	96.69
2030.00	96.73
2029.00	96.92
2028.00	97.12
2027.00	97.22
2026.00	97.25
2025.00	97.28
2024.00	97.36
2023.00	97.43
2022.00	97.37
2021.00	97.19
2020.00	97.00
2019.00	96.92
2018.00	96.94
2017.00	96.96
2016.00	96.94
2015.00	96.91
2014.00	96.91
2013.00	96.92
2012.00	96.96
2011.00	97.05
2010.00	97.18
2009.00	97.23
2008.00	97.15
2007.00	96.98
2006.00	96.88
2005.00	96.95
2004.00	97.16
2003.00	97.36
[truncated: 1,603 more rows]
