# Supplementary material for: Carbon quantum Dot incorporated Xanthan gum based gel polymer electrolytes for high performance supercapacitors
Source: Sci Rep. 2025 May 25;15:18227. doi: 10.1038/s41598-025-02341-z (PMC12104470; doi:10.1038/s41598-025-02341-z)
Supplement: Supplementary file 1 — Supplementary Material 1 [file 41598_2025_2341_MOESM1_ESM.zip › zip file/Figure 2/S3.csv]

Created as New Dataset	Sample 003 By Analyst Date Monday	June 10 2024
cm-1	%T
4000.00	99.13
3999.00	99.12
3998.00	99.10
3997.00	99.08
3996.00	99.05
3995.00	99.03
3994.00	99.02
3993.00	99.02
3992.00	99.03
3991.00	99.06
3990.00	99.08
3989.00	99.10
3988.00	99.10
3987.00	99.08
3986.00	99.07
3985.00	99.05
3984.00	99.04
3983.00	99.04
3982.00	99.04
3981.00	99.04
3980.00	99.05
3979.00	99.06
3978.00	99.06
3977.00	99.07
3976.00	99.08
3975.00	99.09
3974.00	99.09
3973.00	99.09
3972.00	99.08
3971.00	99.07
3970.00	99.07
3969.00	99.07
3968.00	99.07
3967.00	99.07
3966.00	99.06
3965.00	99.05
3964.00	99.04
3963.00	99.04
3962.00	99.05
3961.00	99.06
3960.00	99.08
3959.00	99.08
3958.00	99.07
3957.00	99.06
3956.00	99.04
3955.00	99.02
3954.00	99.00
3953.00	98.99
3952.00	99.00
3951.00	99.02
3950.00	99.04
3949.00	99.06
3948.00	99.07
3947.00	99.06
3946.00	99.05
3945.00	99.05
3944.00	99.05
3943.00	99.06
3942.00	99.07
3941.00	99.06
3940.00	99.06
3939.00	99.05
3938.00	99.05
3937.00	99.05
3936.00	99.04
3935.00	99.03
3934.00	99.02
3933.00	99.03
3932.00	99.05
3931.00	99.07
3930.00	99.07
3929.00	99.04
3928.00	99.00
3927.00	98.97
3926.00	98.96
3925.00	98.99
3924.00	99.02
3923.00	99.04
3922.00	99.06
3921.00	99.05
3920.00	99.04
3919.00	99.02
3918.00	99.02
3917.00	99.03
3916.00	99.04
3915.00	99.05
3914.00	99.06
3913.00	99.06
3912.00	99.05
3911.00	99.04
3910.00	99.03
3909.00	99.02
3908.00	99.00
3907.00	98.99
3906.00	98.98
3905.00	98.98
3904.00	98.99
3903.00	99.01
3902.00	99.02
3901.00	99.03
3900.00	99.05
3899.00	99.06
3898.00	99.07
3897.00	99.07
3896.00	99.07
3895.00	99.06
3894.00	99.05
3893.00	99.05
3892.00	99.06
3891.00	99.07
3890.00	99.08
3889.00	99.07
3888.00	99.07
3887.00	99.08
3886.00	99.10
3885.00	99.10
3884.00	99.09
3883.00	99.07
3882.00	99.07
3881.00	99.08
3880.00	99.10
3879.00	99.10
3878.00	99.11
3877.00	99.11
3876.00	99.11
3875.00	99.12
3874.00	99.11
3873.00	99.09
3872.00	99.08
3871.00	99.09
3870.00	99.11
3869.00	99.12
3868.00	99.10
3867.00	99.08
3866.00	99.06
3865.00	99.07
3864.00	99.09
3863.00	99.10
3862.00	99.11
3861.00	99.12
3860.00	99.13
3859.00	99.15
3858.00	99.17
3857.00	99.16
3856.00	99.13
3855.00	99.11
3854.00	99.13
3853.00	99.16
3852.00	99.18
3851.00	99.18
3850.00	99.17
3849.00	99.16
3848.00	99.14
3847.00	99.13
3846.00	99.12
3845.00	99.11
3844.00	99.11
3843.00	99.11
3842.00	99.11
3841.00	99.10
3840.00	99.08
3839.00	99.06
3838.00	99.06
3837.00	99.06
3836.00	99.08
3835.00	99.10
3834.00	99.11
3833.00	99.11
3832.00	99.10
3831.00	99.09
3830.00	99.08
3829.00	99.08
3828.00	99.08
3827.00	99.08
3826.00	99.08
3825.00	99.07
3824.00	99.06
3823.00	99.05
3822.00	99.07
3821.00	99.10
3820.00	99.13
3819.00	99.13
3818.00	99.12
3817.00	99.11
3816.00	99.09
3815.00	99.07
3814.00	99.05
3813.00	99.05
3812.00	99.06
3811.00	99.08
3810.00	99.09
3809.00	99.09
3808.00	99.08
3807.00	99.07
3806.00	99.05
3805.00	99.03
3804.00	99.01
3803.00	99.01
3802.00	99.01
3801.00	99.00
3800.00	98.97
3799.00	98.96
3798.00	98.95
3797.00	98.96
3796.00	98.97
3795.00	98.98
3794.00	98.99
3793.00	99.00
3792.00	99.00
3791.00	98.99
3790.00	98.98
3789.00	98.97
3788.00	98.96
3787.00	98.97
3786.00	98.98
3785.00	98.98
3784.00	98.98
3783.00	98.96
3782.00	98.94
3781.00	98.93
3780.00	98.94
3779.00	98.97
3778.00	99.01
3777.00	99.02
3776.00	99.02
3775.00	98.99
3774.00	98.96
3773.00	98.92
3772.00	98.89
3771.00	98.89
3770.00	98.89
3769.00	98.89
3768.00	98.89
3767.00	98.90
3766.00	98.90
3765.00	98.91
3764.00	98.90
3763.00	98.88
3762.00	98.84
3761.00	98.80
3760.00	98.77
3759.00	98.77
3758.00	98.78
3757.00	98.80
3756.00	98.82
3755.00	98.83
3754.00	98.84
3753.00	98.85
3752.00	98.85
3751.00	98.83
3750.00	98.81
3749.00	98.79
3748.00	98.78
3747.00	98.77
3746.00	98.77
3745.00	98.75
3744.00	98.72
3743.00	98.68
3742.00	98.66
3741.00	98.64
3740.00	98.63
3739.00	98.59
3738.00	98.55
3737.00	98.52
3736.00	98.54
3735.00	98.57
3734.00	98.57
3733.00	98.55
3732.00	98.51
3731.00	98.47
3730.00	98.43
3729.00	98.41
3728.00	98.40
3727.00	98.41
3726.00	98.42
3725.00	98.42
3724.00	98.40
3723.00	98.38
3722.00	98.34
3721.00	98.30
3720.00	98.27
3719.00	98.26
3718.00	98.25
3717.00	98.23
3716.00	98.20
3715.00	98.14
3714.00	98.07
3713.00	98.02
3712.00	97.99
3711.00	97.97
3710.00	97.94
3709.00	97.90
3708.00	97.85
3707.00	97.81
3706.00	97.79
3705.00	97.77
3704.00	97.76
3703.00	97.72
3702.00	97.65
3701.00	97.55
3700.00	97.45
3699.00	97.36
3698.00	97.29
3697.00	97.23
3696.00	97.17
3695.00	97.10
3694.00	97.03
3693.00	96.96
3692.00	96.89
3691.00	96.82
3690.00	96.74
3689.00	96.65
3688.00	96.54
3687.00	96.43
3686.00	96.32
3685.00	96.21
3684.00	96.09
3683.00	95.96
3682.00	95.83
3681.00	95.71
3680.00	95.60
3679.00	95.48
3678.00	95.36
3677.00	95.22
3676.00	95.06
3675.00	94.89
3674.00	94.72
3673.00	94.57
3672.00	94.44
3671.00	94.31
3670.00	94.16
3669.00	93.98
3668.00	93.79
3667.00	93.61
3666.00	93.43
3665.00	93.27
3664.00	93.11
3663.00	92.96
3662.00	92.80
3661.00	92.63
3660.00	92.47
3659.00	92.31
3658.00	92.14
3657.00	91.96
3656.00	91.76
3655.00	91.57
3654.00	91.38
3653.00	91.21
3652.00	91.03
3651.00	90.84
3650.00	90.63
3649.00	90.42
3648.00	90.22
3647.00	90.03
3646.00	89.87
3645.00	89.70
3644.00	89.54
3643.00	89.37
3642.00	89.20
3641.00	89.04
3640.00	88.87
3639.00	88.70
3638.00	88.54
3637.00	88.37
3636.00	88.22
3635.00	88.07
3634.00	87.93
3633.00	87.80
3632.00	87.66
3631.00	87.51
3630.00	87.35
3629.00	87.16
3628.00	86.93
3627.00	86.72
3626.00	86.55
3625.00	86.42
3624.00	86.31
3623.00	86.20
3622.00	86.09
3621.00	85.94
3620.00	85.77
3619.00	85.57
3618.00	85.37
3617.00	85.18
3616.00	85.01
3615.00	84.87
3614.00	84.76
3613.00	84.66
3612.00	84.55
3611.00	84.42
3610.00	84.26
3609.00	84.09
3608.00	83.92
3607.00	83.77
3606.00	83.63
3605.00	83.49
3604.00	83.36
3603.00	83.22
3602.00	83.08
3601.00	82.94
3600.00	82.80
3599.00	82.67
3598.00	82.55
3597.00	82.41
3596.00	82.26
3595.00	82.10
3594.00	81.94
3593.00	81.79
3592.00	81.66
3591.00	81.55
3590.00	81.44
3589.00	81.31
3588.00	81.15
3587.00	80.95
3586.00	80.75
3585.00	80.55
3584.00	80.38
3583.00	80.24
3582.00	80.11
3581.00	79.98
3580.00	79.86
3579.00	79.72
3578.00	79.57
3577.00	79.43
3576.00	79.28
3575.00	79.12
3574.00	78.96
3573.00	78.78
3572.00	78.61
3571.00	78.43
3570.00	78.26
3569.00	78.09
3568.00	77.92
3567.00	77.75
3566.00	77.58
3565.00	77.42
3564.00	77.27
3563.00	77.13
3562.00	76.99
3561.00	76.85
3560.00	76.70
3559.00	76.55
3558.00	76.39
3557.00	76.23
3556.00	76.08
3555.00	75.92
3554.00	75.78
3553.00	75.62
3552.00	75.47
3551.00	75.31
3550.00	75.15
3549.00	74.99
3548.00	74.83
3547.00	74.65
3546.00	74.48
3545.00	74.31
3544.00	74.15
3543.00	74.01
3542.00	73.88
3541.00	73.75
3540.00	73.60
3539.00	73.44
3538.00	73.27
3537.00	73.10
3536.00	72.95
3535.00	72.81
3534.00	72.66
3533.00	72.52
3532.00	72.37
3531.00	72.21
3530.00	72.05
3529.00	71.87
3528.00	71.68
3527.00	71.50
3526.00	71.32
3525.00	71.15
3524.00	70.99
3523.00	70.84
3522.00	70.70
3521.00	70.55
3520.00	70.41
3519.00	70.26
3518.00	70.12
3517.00	69.97
3516.00	69.81
3515.00	69.65
3514.00	69.50
3513.00	69.35
3512.00	69.19
3511.00	69.03
3510.00	68.86
3509.00	68.70
3508.00	68.54
3507.00	68.39
3506.00	68.24
3505.00	68.10
3504.00	67.94
3503.00	67.79
3502.00	67.63
3501.00	67.47
3500.00	67.32
3499.00	67.17
3498.00	67.02
3497.00	66.86
3496.00	66.70
3495.00	66.54
3494.00	66.38
3493.00	66.23
3492.00	66.10
3491.00	65.97
3490.00	65.83
3489.00	65.68
3488.00	65.52
3487.00	65.35
3486.00	65.20
3485.00	65.06
3484.00	64.93
3483.00	64.79
3482.00	64.65
3481.00	64.49
3480.00	64.32
3479.00	64.16
3478.00	64.02
3477.00	63.88
3476.00	63.74
3475.00	63.59
3474.00	63.43
3473.00	63.26
3472.00	63.09
3471.00	62.93
3470.00	62.76
3469.00	62.60
3468.00	62.45
3467.00	62.30
3466.00	62.16
3465.00	62.03
3464.00	61.89
3463.00	61.74
3462.00	61.60
3461.00	61.47
3460.00	61.35
3459.00	61.23
3458.00	61.09
3457.00	60.93
3456.00	60.75
3455.00	60.57
3454.00	60.40
3453.00	60.25
3452.00	60.12
3451.00	59.99
3450.00	59.85
3449.00	59.69
3448.00	59.53
3447.00	59.38
3446.00	59.23
3445.00	59.09
3444.00	58.96
3443.00	58.82
3442.00	58.69
3441.00	58.55
3440.00	58.40
3439.00	58.25
3438.00	58.09
3437.00	57.94
3436.00	57.79
3435.00	57.66
3434.00	57.53
3433.00	57.40
3432.00	57.27
3431.00	57.14
3430.00	57.01
3429.00	56.88
3428.00	56.74
3427.00	56.61
3426.00	56.49
3425.00	56.36
3424.00	56.24
3423.00	56.12
3422.00	56.00
3421.00	55.87
3420.00	55.74
3419.00	55.61
3418.00	55.48
3417.00	55.37
3416.00	55.26
3415.00	55.16
3414.00	55.05
3413.00	54.94
3412.00	54.81
3411.00	54.69
3410.00	54.56
3409.00	54.44
3408.00	54.32
3407.00	54.22
3406.00	54.11
3405.00	54.00
3404.00	53.89
3403.00	53.78
3402.00	53.68
3401.00	53.59
3400.00	53.49
3399.00	53.40
3398.00	53.29
3397.00	53.18
3396.00	53.08
3395.00	52.99
3394.00	52.92
3393.00	52.86
3392.00	52.80
3391.00	52.74
3390.00	52.67
3389.00	52.59
3388.00	52.51
3387.00	52.43
3386.00	52.36
3385.00	52.29
3384.00	52.21
3383.00	52.14
3382.00	52.08
3381.00	52.03
3380.00	51.98
3379.00	51.94
3378.00	51.88
3377.00	51.81
3376.00	51.75
3375.00	51.70
3374.00	51.65
3373.00	51.61
3372.00	51.56
3371.00	51.51
3370.00	51.47
3369.00	51.42
3368.00	51.37
3367.00	51.33
3366.00	51.30
3365.00	51.28
3364.00	51.26
3363.00	51.23
3362.00	51.20
3361.00	51.16
3360.00	51.13
3359.00	51.10
3358.00	51.07
3357.00	51.05
3356.00	51.03
3355.00	51.01
3354.00	50.98
3353.00	50.96
3352.00	50.94
3351.00	50.93
3350.00	50.92
3349.00	50.92
3348.00	50.91
3347.00	50.91
3346.00	50.90
3345.00	50.89
3344.00	50.90
3343.00	50.90
3342.00	50.91
3341.00	50.90
3340.00	50.89
3339.00	50.87
3338.00	50.85
3337.00	50.84
3336.00	50.84
3335.00	50.85
3334.00	50.87
3333.00	50.89
3332.00	50.90
3331.00	50.90
3330.00	50.89
3329.00	50.89
3328.00	50.89
3327.00	50.89
3326.00	50.90
3325.00	50.90
3324.00	50.91
3323.00	50.92
3322.00	50.93
3321.00	50.95
3320.00	50.96
3319.00	50.98
3318.00	50.98
3317.00	50.99
3316.00	51.00
3315.00	51.01
3314.00	51.02
3313.00	51.02
3312.00	51.02
3311.00	51.02
3310.00	51.02
3309.00	51.02
3308.00	51.03
3307.00	51.03
3306.00	51.04
3305.00	51.06
3304.00	51.08
3303.00	51.10
3302.00	51.13
3301.00	51.15
3300.00	51.16
3299.00	51.16
3298.00	51.15
3297.00	51.15
3296.00	51.15
3295.00	51.17
3294.00	51.19
3293.00	51.20
3292.00	51.20
3291.00	51.20
3290.00	51.20
3289.00	51.19
3288.00	51.20
3287.00	51.21
3286.00	51.23
3285.00	51.26
3284.00	51.30
3283.00	51.32
3282.00	51.34
3281.00	51.35
3280.00	51.35
3279.00	51.34
3278.00	51.33
3277.00	51.33
3276.00	51.33
3275.00	51.35
3274.00	51.37
3273.00	51.38
3272.00	51.39
3271.00	51.42
3270.00	51.45
3269.00	51.48
3268.00	51.51
3267.00	51.53
3266.00	51.55
3265.00	51.56
3264.00	51.59
3263.00	51.62
3262.00	51.65
3261.00	51.68
3260.00	51.72
3259.00	51.75
3258.00	51.78
3257.00	51.80
3256.00	51.82
3255.00	51.84
3254.00	51.85
3253.00	51.87
3252.00	51.89
3251.00	51.92
3250.00	51.95
3249.00	51.98
3248.00	52.02
3247.00	52.06
3246.00	52.10
3245.00	52.15
3244.00	52.19
3243.00	52.25
3242.00	52.30
3241.00	52.36
3240.00	52.41
3239.00	52.46
3238.00	52.51
3237.00	52.56
3236.00	52.61
3235.00	52.67
3234.00	52.74
3233.00	52.81
3232.00	52.88
3231.00	52.94
3230.00	53.01
3229.00	53.07
3228.00	53.15
3227.00	53.23
3226.00	53.31
3225.00	53.38
3224.00	53.45
3223.00	53.52
3222.00	53.60
3221.00	53.67
3220.00	53.76
3219.00	53.87
3218.00	53.97
3217.00	54.08
3216.00	54.19
3215.00	54.30
3214.00	54.40
3213.00	54.52
3212.00	54.63
3211.00	54.75
3210.00	54.87
3209.00	54.99
3208.00	55.11
3207.00	55.24
3206.00	55.36
3205.00	55.47
3204.00	55.57
3203.00	55.68
3202.00	55.80
3201.00	55.93
3200.00	56.08
3199.00	56.23
3198.00	56.39
3197.00	56.53
3196.00	56.67
3195.00	56.81
3194.00	56.95
3193.00	57.09
3192.00	57.23
3191.00	57.38
3190.00	57.54
3189.00	57.70
3188.00	57.86
3187.00	58.02
3186.00	58.18
3185.00	58.33
3184.00	58.48
3183.00	58.63
3182.00	58.80
3181.00	58.97
3180.00	59.16
3179.00	59.34
3178.00	59.53
3177.00	59.71
3176.00	59.88
3175.00	60.05
3174.00	60.21
3173.00	60.37
3172.00	60.53
3171.00	60.70
3170.00	60.89
3169.00	61.08
3168.00	61.28
3167.00	61.47
3166.00	61.66
3165.00	61.84
3164.00	62.02
3163.00	62.21
3162.00	62.40
3161.00	62.60
3160.00	62.79
3159.00	62.99
3158.00	63.19
3157.00	63.39
3156.00	63.58
3155.00	63.78
3154.00	63.97
3153.00	64.15
3152.00	64.33
3151.00	64.51
3150.00	64.69
3149.00	64.89
3148.00	65.09
3147.00	65.30
3146.00	65.52
3145.00	65.73
3144.00	65.94
3143.00	66.15
3142.00	66.35
3141.00	66.55
3140.00	66.76
3139.00	66.96
3138.00	67.16
3137.00	67.36
3136.00	67.54
3135.00	67.73
3134.00	67.92
3133.00	68.11
3132.00	68.31
3131.00	68.51
3130.00	68.72
3129.00	68.93
3128.00	69.15
3127.00	69.36
3126.00	69.55
3125.00	69.74
3124.00	69.94
3123.00	70.14
3122.00	70.35
3121.00	70.55
3120.00	70.74
3119.00	70.93
3118.00	71.10
3117.00	71.28
3116.00	71.47
3115.00	71.68
3114.00	71.90
3113.00	72.12
3112.00	72.32
3111.00	72.51
3110.00	72.69
3109.00	72.87
3108.00	73.06
3107.00	73.24
3106.00	73.42
3105.00	73.60
3104.00	73.78
3103.00	73.97
3102.00	74.15
3101.00	74.34
3100.00	74.53
3099.00	74.73
3098.00	74.94
3097.00	75.14
3096.00	75.33
3095.00	75.50
3094.00	75.68
3093.00	75.85
3092.00	76.03
3091.00	76.20
3090.00	76.37
3089.00	76.54
3088.00	76.72
3087.00	76.90
3086.00	77.09
3085.00	77.28
3084.00	77.46
3083.00	77.64
3082.00	77.80
3081.00	77.97
3080.00	78.13
3079.00	78.30
3078.00	78.46
3077.00	78.63
3076.00	78.80
3075.00	78.96
3074.00	79.13
3073.00	79.29
3072.00	79.45
3071.00	79.61
3070.00	79.76
3069.00	79.92
3068.00	80.08
3067.00	80.25
3066.00	80.41
3065.00	80.57
3064.00	80.73
3063.00	80.88
3062.00	81.02
3061.00	81.17
3060.00	81.32
3059.00	81.48
3058.00	81.64
3057.00	81.79
3056.00	81.94
3055.00	82.08
3054.00	82.22
3053.00	82.36
3052.00	82.51
3051.00	82.67
3050.00	82.82
3049.00	82.97
3048.00	83.12
3047.00	83.25
3046.00	83.38
3045.00	83.51
3044.00	83.64
3043.00	83.78
3042.00	83.90
3041.00	84.02
3040.00	84.14
3039.00	84.27
3038.00	84.40
3037.00	84.53
3036.00	84.67
3035.00	84.80
3034.00	84.92
3033.00	85.04
3032.00	85.17
3031.00	85.29
3030.00	85.41
3029.00	85.53
3028.00	85.66
3027.00	85.79
3026.00	85.92
3025.00	86.04
3024.00	86.16
3023.00	86.26
3022.00	86.36
3021.00	86.46
3020.00	86.58
3019.00	86.70
3018.00	86.83
3017.00	86.95
3016.00	87.06
3015.00	87.16
3014.00	87.25
3013.00	87.35
3012.00	87.45
3011.00	87.56
3010.00	87.67
3009.00	87.77
3008.00	87.86
3007.00	87.95
3006.00	88.05
3005.00	88.14
3004.00	88.24
3003.00	88.33
3002.00	88.42
3001.00	88.51
3000.00	88.60
2999.00	88.68
2998.00	88.76
2997.00	88.84
2996.00	88.93
2995.00	89.02
2994.00	89.11
2993.00	89.20
2992.00	89.28
2991.00	89.35
2990.00	89.42
2989.00	89.49
2988.00	89.57
2987.00	89.64
2986.00	89.71
2985.00	89.77
2984.00	89.83
2983.00	89.90
2982.00	89.97
2981.00	90.03
2980.00	90.07
2979.00	90.10
2978.00	90.13
2977.00	90.17
2976.00	90.23
2975.00	90.28
2974.00	90.33
2973.00	90.37
2972.00	90.41
2971.00	90.45
2970.00	90.48
2969.00	90.52
2968.00	90.56
2967.00	90.60
2966.00	90.64
2965.00	90.68
2964.00	90.72
2963.00	90.74
2962.00	90.77
2961.00	90.81
2960.00	90.86
2959.00	90.91
2958.00	90.97
2957.00	91.01
2956.00	91.04
2955.00	91.06
2954.00	91.09
2953.00	91.13
2952.00	91.19
2951.00	91.26
2950.00	91.32
2949.00	91.38
2948.00	91.43
2947.00	91.47
2946.00	91.52
2945.00	91.56
2944.00	91.60
2943.00	91.64
2942.00	91.69
2941.00	91.73
2940.00	91.77
2939.00	91.81
2938.00	91.86
2937.00	91.93
2936.00	92.00
2935.00	92.09
2934.00	92.18
2933.00	92.25
2932.00	92.31
2931.00	92.37
2930.00	92.41
2929.00	92.44
2928.00	92.47
2927.00	92.52
2926.00	92.58
2925.00	92.66
2924.00	92.73
2923.00	92.79
2922.00	92.84
2921.00	92.89
2920.00	92.94
2919.00	93.00
2918.00	93.06
2917.00	93.11
2916.00	93.15
2915.00	93.19
2914.00	93.23
2913.00	93.28
2912.00	93.33
2911.00	93.39
2910.00	93.43
2909.00	93.47
2908.00	93.50
2907.00	93.53
2906.00	93.56
2905.00	93.61
2904.00	93.65
2903.00	93.70
2902.00	93.74
2901.00	93.76
2900.00	93.77
2899.00	93.79
2898.00	93.82
2897.00	93.84
2896.00	93.86
2895.00	93.87
2894.00	93.90
2893.00	93.92
2892.00	93.95
2891.00	93.99
2890.00	94.02
2889.00	94.05
2888.00	94.08
2887.00	94.12
2886.00	94.16
2885.00	94.20
2884.00	94.25
2883.00	94.30
2882.00	94.36
2881.00	94.41
2880.00	94.46
2879.00	94.51
2878.00	94.55
2877.00	94.60
2876.00	94.64
2875.00	94.68
2874.00	94.72
2873.00	94.75
2872.00	94.78
2871.00	94.82
2870.00	94.87
2869.00	94.92
2868.00	94.97
2867.00	95.00
2866.00	95.03
2865.00	95.05
2864.00	95.08
2863.00	95.11
2862.00	95.15
2861.00	95.19
2860.00	95.22
2859.00	95.24
2858.00	95.26
2857.00	95.28
2856.00	95.31
2855.00	95.35
2854.00	95.39
2853.00	95.42
2852.00	95.44
2851.00	95.46
2850.00	95.49
2849.00	95.53
2848.00	95.58
2847.00	95.65
2846.00	95.71
2845.00	95.77
2844.00	95.82
2843.00	95.85
2842.00	95.88
2841.00	95.91
2840.00	95.95
2839.00	95.99
2838.00	96.03
2837.00	96.05
2836.00	96.07
2835.00	96.10
2834.00	96.13
2833.00	96.16
2832.00	96.18
2831.00	96.20
2830.00	96.22
2829.00	96.24
2828.00	96.27
2827.00	96.30
2826.00	96.34
2825.00	96.38
2824.00	96.41
2823.00	96.44
2822.00	96.47
2821.00	96.50
2820.00	96.51
2819.00	96.53
2818.00	96.54
2817.00	96.55
2816.00	96.56
2815.00	96.57
2814.00	96.60
2813.00	96.63
2812.00	96.67
2811.00	96.70
2810.00	96.72
2809.00	96.74
2808.00	96.75
2807.00	96.77
2806.00	96.80
2805.00	96.82
2804.00	96.84
2803.00	96.87
2802.00	96.90
2801.00	96.93
2800.00	96.95
2799.00	96.97
2798.00	96.98
2797.00	96.99
2796.00	97.00
2795.00	97.00
2794.00	97.02
2793.00	97.04
2792.00	97.05
2791.00	97.07
2790.00	97.10
2789.00	97.13
2788.00	97.15
2787.00	97.17
2786.00	97.18
2785.00	97.19
2784.00	97.20
2783.00	97.20
2782.00	97.21
2781.00	97.23
2780.00	97.24
2779.00	97.24
2778.00	97.25
2777.00	97.25
2776.00	97.27
2775.00	97.30
2774.00	97.32
2773.00	97.34
2772.00	97.35
2771.00	97.37
2770.00	97.39
2769.00	97.40
2768.00	97.40
2767.00	97.41
2766.00	97.42
2765.00	97.43
2764.00	97.45
2763.00	97.46
2762.00	97.48
2761.00	97.49
2760.00	97.50
2759.00	97.51
2758.00	97.52
2757.00	97.54
2756.00	97.56
2755.00	97.57
2754.00	97.57
2753.00	97.56
2752.00	97.56
2751.00	97.56
2750.00	97.58
2749.00	97.60
2748.00	97.61
2747.00	97.63
2746.00	97.65
2745.00	97.66
2744.00	97.67
2743.00	97.67
2742.00	97.67
2741.00	97.67
2740.00	97.68
2739.00	97.68
2738.00	97.70
2737.00	97.71
2736.00	97.72
2735.00	97.74
2734.00	97.74
2733.00	97.75
2732.00	97.76
2731.00	97.78
2730.00	97.79
2729.00	97.81
2728.00	97.82
2727.00	97.83
2726.00	97.83
2725.00	97.84
2724.00	97.84
2723.00	97.84
2722.00	97.86
2721.00	97.87
2720.00	97.89
2719.00	97.91
2718.00	97.92
2717.00	97.92
2716.00	97.92
2715.00	97.92
2714.00	97.91
2713.00	97.92
2712.00	97.92
2711.00	97.94
2710.00	97.95
2709.00	97.97
2708.00	97.97
2707.00	97.97
2706.00	97.96
2705.00	97.96
2704.00	97.97
2703.00	97.98
2702.00	97.98
2701.00	97.97
2700.00	97.97
2699.00	97.98
2698.00	98.00
2697.00	98.01
2696.00	98.03
2695.00	98.04
2694.00	98.05
2693.00	98.06
2692.00	98.06
2691.00	98.07
2690.00	98.07
2689.00	98.08
2688.00	98.08
2687.00	98.07
2686.00	98.06
2685.00	98.06
2684.00	98.06
2683.00	98.07
2682.00	98.09
2681.00	98.11
2680.00	98.11
2679.00	98.12
2678.00	98.11
2677.00	98.11
2676.00	98.10
2675.00	98.11
2674.00	98.11
2673.00	98.12
2672.00	98.12
2671.00	98.13
2670.00	98.13
2669.00	98.14
2668.00	98.14
2667.00	98.14
2666.00	98.14
2665.00	98.15
2664.00	98.16
2663.00	98.17
2662.00	98.18
2661.00	98.20
2660.00	98.20
2659.00	98.20
2658.00	98.20
2657.00	98.20
2656.00	98.21
2655.00	98.23
2654.00	98.25
2653.00	98.27
2652.00	98.28
2651.00	98.27
2650.00	98.27
2649.00	98.27
2648.00	98.29
2647.00	98.32
2646.00	98.35
2645.00	98.37
2644.00	98.37
2643.00	98.37
2642.00	98.36
2641.00	98.36
2640.00	98.37
2639.00	98.39
2638.00	98.40
2637.00	98.39
2636.00	98.39
2635.00	98.38
2634.00	98.38
2633.00	98.38
2632.00	98.38
2631.00	98.40
2630.00	98.42
2629.00	98.44
2628.00	98.45
2627.00	98.46
2626.00	98.46
2625.00	98.45
2624.00	98.46
2623.00	98.48
2622.00	98.50
2621.00	98.52
2620.00	98.54
2619.00	98.56
2618.00	98.56
2617.00	98.56
2616.00	98.54
2615.00	98.52
2614.00	98.50
2613.00	98.49
2612.00	98.50
2611.00	98.52
2610.00	98.53
2609.00	98.53
2608.00	98.53
2607.00	98.53
2606.00	98.56
2605.00	98.59
2604.00	98.63
2603.00	98.65
2602.00	98.65
2601.00	98.63
2600.00	98.61
2599.00	98.59
2598.00	98.58
2597.00	98.58
2596.00	98.59
2595.00	98.60
2594.00	98.61
2593.00	98.62
2592.00	98.63
2591.00	98.63
2590.00	98.63
2589.00	98.63
2588.00	98.63
2587.00	98.63
2586.00	98.64
2585.00	98.65
2584.00	98.65
2583.00	98.65
2582.00	98.63
2581.00	98.60
2580.00	98.59
2579.00	98.58
2578.00	98.57
2577.00	98.57
2576.00	98.57
2575.00	98.59
2574.00	98.63
2573.00	98.67
2572.00	98.69
2571.00	98.69
2570.00	98.66
2569.00	98.62
2568.00	98.59
2567.00	98.57
2566.00	98.58
2565.00	98.58
2564.00	98.58
2563.00	98.58
2562.00	98.59
2561.00	98.60
2560.00	98.64
2559.00	98.68
2558.00	98.69
2557.00	98.66
2556.00	98.60
2555.00	98.54
2554.00	98.48
2553.00	98.46
2552.00	98.47
2551.00	98.52
2550.00	98.58
2549.00	98.63
2548.00	98.65
2547.00	98.65
2546.00	98.63
2545.00	98.60
2544.00	98.59
2543.00	98.58
2542.00	98.58
2541.00	98.58
2540.00	98.60
2539.00	98.62
2538.00	98.64
2537.00	98.64
2536.00	98.64
2535.00	98.64
2534.00	98.63
2533.00	98.60
2532.00	98.57
2531.00	98.54
2530.00	98.54
2529.00	98.54
2528.00	98.55
2527.00	98.56
2526.00	98.56
2525.00	98.55
2524.00	98.54
2523.00	98.55
2522.00	98.57
2521.00	98.57
2520.00	98.55
2519.00	98.54
2518.00	98.52
2517.00	98.49
2516.00	98.46
2515.00	98.45
2514.00	98.46
2513.00	98.48
2512.00	98.49
2511.00	98.49
2510.00	98.48
2509.00	98.47
2508.00	98.46
2507.00	98.46
2506.00	98.45
2505.00	98.45
2504.00	98.47
2503.00	98.51
2502.00	98.54
2501.00	98.55
2500.00	98.54
2499.00	98.52
2498.00	98.50
2497.00	98.48
2496.00	98.45
2495.00	98.43
2494.00	98.41
2493.00	98.41
2492.00	98.43
2491.00	98.45
2490.00	98.46
2489.00	98.46
2488.00	98.46
2487.00	98.46
2486.00	98.47
2485.00	98.48
2484.00	98.47
2483.00	98.46
2482.00	98.46
2481.00	98.46
2480.00	98.44
2479.00	98.43
2478.00	98.41
2477.00	98.40
2476.00	98.40
2475.00	98.40
2474.00	98.41
2473.00	98.43
2472.00	98.44
2471.00	98.46
2470.00	98.48
2469.00	98.47
2468.00	98.44
2467.00	98.39
2466.00	98.34
2465.00	98.31
2464.00	98.30
2463.00	98.30
2462.00	98.33
2461.00	98.36
2460.00	98.37
2459.00	98.36
2458.00	98.35
2457.00	98.35
2456.00	98.36
2455.00	98.37
2454.00	98.38
2453.00	98.39
2452.00	98.40
2451.00	98.41
2450.00	98.42
2449.00	98.40
2448.00	98.36
2447.00	98.33
2446.00	98.30
2445.00	98.29
2444.00	98.29
2443.00	98.29
2442.00	98.30
2441.00	98.30
2440.00	98.30
2439.00	98.29
2438.00	98.26
2437.00	98.22
2436.00	98.19
2435.00	98.20
2434.00	98.24
2433.00	98.29
2432.00	98.31
2431.00	98.29
2430.00	98.26
2429.00	98.22
2428.00	98.20
2427.00	98.19
2426.00	98.19
2425.00	98.18
2424.00	98.18
2423.00	98.17
2422.00	98.17
2421.00	98.17
2420.00	98.16
2419.00	98.17
2418.00	98.18
2417.00	98.19
2416.00	98.20
2415.00	98.21
2414.00	98.23
2413.00	98.24
2412.00	98.22
2411.00	98.17
2410.00	98.13
2409.00	98.11
2408.00	98.12
2407.00	98.14
2406.00	98.16
2405.00	98.16
2404.00	98.15
2403.00	98.15
2402.00	98.17
2401.00	98.19
2400.00	98.20
2399.00	98.18
2398.00	98.14
2397.00	98.10
2396.00	98.07
2395.00	98.06
2394.00	98.08
2393.00	98.10
2392.00	98.10
2391.00	98.08
2390.00	98.05
2389.00	98.02
2388.00	97.98
2387.00	97.97
2386.00	97.98
2385.00	98.00
2384.00	98.03
2383.00	98.05
2382.00	98.04
2381.00	98.01
2380.00	97.98
2379.00	97.95
2378.00	97.95
2377.00	97.95
2376.00	97.95
2375.00	97.95
2374.00	97.93
2373.00	97.91
2372.00	97.91
2371.00	97.91
2370.00	97.92
2369.00	97.92
2368.00	97.91
2367.00	97.89
2366.00	97.87
2365.00	97.86
2364.00	97.85
2363.00	97.83
2362.00	97.81
2361.00	97.80
2360.00	97.82
2359.00	97.83
2358.00	97.83
2357.00	97.83
2356.00	97.81
2355.00	97.78
2354.00	97.75
2353.00	97.73
2352.00	97.72
2351.00	97.73
2350.00	97.74
2349.00	97.74
2348.00	97.74
2347.00	97.73
2346.00	97.71
2345.00	97.69
2344.00	97.67
2343.00	97.65
2342.00	97.66
2341.00	97.68
2340.00	97.70
2339.00	97.70
2338.00	97.68
2337.00	97.65
2336.00	97.62
2335.00	97.60
2334.00	97.59
2333.00	97.58
2332.00	97.58
2331.00	97.58
2330.00	97.58
2329.00	97.58
2328.00	97.57
2327.00	97.53
2326.00	97.49
2325.00	97.46
2324.00	97.45
2323.00	97.46
2322.00	97.48
2321.00	97.49
2320.00	97.49
2319.00	97.48
2318.00	97.47
2317.00	97.48
2316.00	97.49
2315.00	97.50
2314.00	97.49
2313.00	97.47
2312.00	97.45
2311.00	97.44
2310.00	97.44
2309.00	97.45
2308.00	97.45
2307.00	97.44
2306.00	97.41
2305.00	97.39
2304.00	97.37
2303.00	97.34
2302.00	97.31
2301.00	97.28
2300.00	97.27
2299.00	97.27
2298.00	97.29
2297.00	97.31
2296.00	97.33
2295.00	97.35
2294.00	97.36
2293.00	97.36
2292.00	97.34
2291.00	97.33
2290.00	97.32
2289.00	97.31
2288.00	97.31
2287.00	97.29
2286.00	97.28
2285.00	97.28
2284.00	97.33
2283.00	97.39
2282.00	97.43
2281.00	97.43
2280.00	97.40
2279.00	97.35
2278.00	97.30
2277.00	97.24
2276.00	97.21
2275.00	97.19
2274.00	97.18
2273.00	97.17
2272.00	97.15
2271.00	97.14
2270.00	97.16
2269.00	97.20
2268.00	97.22
2267.00	97.23
2266.00	97.22
2265.00	97.18
2264.00	97.13
2263.00	97.11
2262.00	97.12
2261.00	97.15
2260.00	97.18
2259.00	97.18
2258.00	97.16
2257.00	97.13
2256.00	97.11
2255.00	97.09
2254.00	97.03
2253.00	96.93
2252.00	96.83
2251.00	96.78
2250.00	96.81
2249.00	96.89
2248.00	97.00
2247.00	97.07
2246.00	97.08
2245.00	97.01
2244.00	96.94
2243.00	96.89
2242.00	96.87
2241.00	96.86
2240.00	96.83
2239.00	96.82
2238.00	96.86
2237.00	96.92
2236.00	96.98
2235.00	96.99
2234.00	96.96
2233.00	96.90
2232.00	96.87
2231.00	96.91
2230.00	96.99
2229.00	97.05
2228.00	97.06
2227.00	97.05
2226.00	97.01
2225.00	96.93
2224.00	96.82
2223.00	96.72
2222.00	96.66
2221.00	96.66
2220.00	96.68
2219.00	96.67
2218.00	96.60
2217.00	96.50
2216.00	96.43
2215.00	96.42
2214.00	96.47
2213.00	96.54
2212.00	96.61
2211.00	96.66
2210.00	96.65
2209.00	96.61
2208.00	96.56
2207.00	96.57
2206.00	96.63
2205.00	96.70
2204.00	96.75
2203.00	96.74
2202.00	96.71
2201.00	96.69
2200.00	96.68
2199.00	96.68
2198.00	96.65
2197.00	96.59
2196.00	96.52
2195.00	96.49
2194.00	96.53
2193.00	96.61
2192.00	96.70
2191.00	96.79
2190.00	96.85
2189.00	96.84
2188.00	96.77
2187.00	96.66
2186.00	96.58
2185.00	96.50
2184.00	96.41
2183.00	96.32
2182.00	96.26
2181.00	96.24
2180.00	96.26
2179.00	96.29
2178.00	96.34
2177.00	96.40
2176.00	96.47
2175.00	96.54
2174.00	96.56
2173.00	96.52
2172.00	96.43
2171.00	96.31
2170.00	96.19
2169.00	96.10
2168.00	96.04
2167.00	95.98
2166.00	95.91
2165.00	95.89
2164.00	95.99
2163.00	96.20
2162.00	96.39
2161.00	96.41
2160.00	96.23
2159.00	95.97
2158.00	95.76
2157.00	95.72
2156.00	95.88
2155.00	96.14
2154.00	96.35
2153.00	96.44
2152.00	96.46
2151.00	96.49
2150.00	96.51
2149.00	96.47
2148.00	96.34
2147.00	96.20
2146.00	96.11
2145.00	96.07
2144.00	96.05
2143.00	96.04
2142.00	96.05
2141.00	96.06
2140.00	96.08
2139.00	96.10
2138.00	96.13
2137.00	96.12
2136.00	96.07
2135.00	96.00
2134.00	95.98
2133.00	96.00
2132.00	96.02
2131.00	96.01
2130.00	95.96
2129.00	95.92
2128.00	95.90
2127.00	95.91
2126.00	95.93
2125.00	95.97
2124.00	96.03
2123.00	96.12
2122.00	96.16
2121.00	96.12
2120.00	96.01
2119.00	95.90
2118.00	95.86
2117.00	95.89
2116.00	95.96
2115.00	96.02
2114.00	96.04
2113.00	96.03
2112.00	96.02
2111.00	96.03
2110.00	96.06
2109.00	96.08
2108.00	96.08
2107.00	96.07
2106.00	96.05
2105.00	96.03
2104.00	96.03
2103.00	96.06
2102.00	96.12
2101.00	96.14
2100.00	96.12
2099.00	96.06
2098.00	95.99
2097.00	95.94
2096.00	95.92
2095.00	95.92
2094.00	95.94
2093.00	95.96
2092.00	95.98
2091.00	95.98
2090.00	95.95
2089.00	95.91
2088.00	95.90
2087.00	95.95
2086.00	96.03
2085.00	96.09
2084.00	96.11
2083.00	96.13
2082.00	96.17
2081.00	96.21
2080.00	96.21
2079.00	96.20
2078.00	96.23
2077.00	96.30
2076.00	96.38
2075.00	96.44
2074.00	96.46
2073.00	96.45
2072.00	96.42
2071.00	96.37
2070.00	96.29
2069.00	96.18
2068.00	96.08
2067.00	96.07
2066.00	96.16
2065.00	96.31
2064.00	96.43
2063.00	96.47
2062.00	96.45
2061.00	96.42
2060.00	96.41
2059.00	96.43
2058.00	96.45
2057.00	96.43
2056.00	96.39
2055.00	96.37
2054.00	96.37
2053.00	96.35
2052.00	96.31
2051.00	96.29
2050.00	96.32
2049.00	96.38
2048.00	96.46
2047.00	96.55
2046.00	96.64
2045.00	96.72
2044.00	96.73
2043.00	96.67
2042.00	96.56
2041.00	96.48
2040.00	96.54
2039.00	96.72
2038.00	96.95
2037.00	97.07
2036.00	97.04
2035.00	96.94
2034.00	96.87
2033.00	96.83
2032.00	96.80
2031.00	96.77
2030.00	96.74
2029.00	96.72
2028.00	96.67
2027.00	96.59
2026.00	96.51
2025.00	96.50
2024.00	96.60
2023.00	96.75
2022.00	96.83
2021.00	96.80
2020.00	96.75
2019.00	96.81
2018.00	96.95
2017.00	97.02
2016.00	96.91
2015.00	96.70
2014.00	96.52
2013.00	96.45
2012.00	96.50
2011.00	96.65
2010.00	96.84
2009.00	96.99
2008.00	97.04
2007.00	97.05
2006.00	97.09
2005.00	97.21
2004.00	97.36
2003.00	97.48
[truncated: 1,603 more rows]
