# Supplementary material for: Carbon quantum Dot incorporated Xanthan gum based gel polymer electrolytes for high performance supercapacitors
Source: Sci Rep. 2025 May 25;15:18227. doi: 10.1038/s41598-025-02341-z (PMC12104470; doi:10.1038/s41598-025-02341-z)
Supplement: Supplementary file 1 — Supplementary Material 1 [file 41598_2025_2341_MOESM1_ESM.zip › zip file/Figure 2/S4.csv]

Created as New Dataset	Sample 011 By Analyst Date Monday	June 10 2024
cm-1	%T
4000.00	99.04
3999.00	99.05
3998.00	99.05
3997.00	99.04
3996.00	99.02
3995.00	99.01
3994.00	99.01
3993.00	99.02
3992.00	99.05
3991.00	99.07
3990.00	99.08
3989.00	99.07
3988.00	99.06
3987.00	99.05
3986.00	99.04
3985.00	99.04
3984.00	99.03
3983.00	99.02
3982.00	99.02
3981.00	99.03
3980.00	99.03
3979.00	99.04
3978.00	99.05
3977.00	99.06
3976.00	99.07
3975.00	99.08
3974.00	99.07
3973.00	99.06
3972.00	99.05
3971.00	99.06
3970.00	99.07
3969.00	99.08
3968.00	99.09
3967.00	99.07
3966.00	99.05
3965.00	99.03
3964.00	99.02
3963.00	99.02
3962.00	99.02
3961.00	99.01
3960.00	99.00
3959.00	99.00
3958.00	99.01
3957.00	99.01
3956.00	99.01
3955.00	98.99
3954.00	98.98
3953.00	98.96
3952.00	98.96
3951.00	98.97
3950.00	98.98
3949.00	98.99
3948.00	99.00
3947.00	99.01
3946.00	99.01
3945.00	99.01
3944.00	99.02
3943.00	99.03
3942.00	99.04
3941.00	99.04
3940.00	99.02
3939.00	99.00
3938.00	98.99
3937.00	98.99
3936.00	99.00
3935.00	99.01
3934.00	99.02
3933.00	99.02
3932.00	99.03
3931.00	99.04
3930.00	99.05
3929.00	99.05
3928.00	99.02
3927.00	98.99
3926.00	98.97
3925.00	98.97
3924.00	98.98
3923.00	98.99
3922.00	98.99
3921.00	98.98
3920.00	98.97
3919.00	98.95
3918.00	98.95
3917.00	98.96
3916.00	98.98
3915.00	99.00
3914.00	99.01
3913.00	99.01
3912.00	99.02
3911.00	99.03
3910.00	99.04
3909.00	99.05
3908.00	99.05
3907.00	99.05
3906.00	99.04
3905.00	99.04
3904.00	99.06
3903.00	99.07
3902.00	99.06
3901.00	99.04
3900.00	99.02
3899.00	99.02
3898.00	99.02
3897.00	99.03
3896.00	99.04
3895.00	99.05
3894.00	99.05
3893.00	99.05
3892.00	99.06
3891.00	99.09
3890.00	99.12
3889.00	99.13
3888.00	99.11
3887.00	99.10
3886.00	99.09
3885.00	99.08
3884.00	99.07
3883.00	99.05
3882.00	99.04
3881.00	99.06
3880.00	99.09
3879.00	99.12
3878.00	99.12
3877.00	99.10
3876.00	99.08
3875.00	99.06
3874.00	99.07
3873.00	99.09
3872.00	99.11
3871.00	99.12
3870.00	99.14
3869.00	99.15
3868.00	99.13
3867.00	99.08
3866.00	99.04
3865.00	99.02
3864.00	99.04
3863.00	99.07
3862.00	99.09
3861.00	99.10
3860.00	99.08
3859.00	99.07
3858.00	99.07
3857.00	99.09
3856.00	99.09
3855.00	99.08
3854.00	99.10
3853.00	99.16
3852.00	99.20
3851.00	99.20
3850.00	99.17
3849.00	99.13
3848.00	99.10
3847.00	99.07
3846.00	99.05
3845.00	99.03
3844.00	99.02
3843.00	99.03
3842.00	99.04
3841.00	99.06
3840.00	99.07
3839.00	99.08
3838.00	99.09
3837.00	99.09
3836.00	99.09
3835.00	99.08
3834.00	99.08
3833.00	99.07
3832.00	99.07
3831.00	99.07
3830.00	99.07
3829.00	99.06
3828.00	99.06
3827.00	99.07
3826.00	99.09
3825.00	99.09
3824.00	99.07
3823.00	99.02
3822.00	98.98
3821.00	98.99
3820.00	99.03
3819.00	99.05
3818.00	99.05
3817.00	99.03
3816.00	99.02
3815.00	99.01
3814.00	99.01
3813.00	99.00
3812.00	99.01
3811.00	99.03
3810.00	99.05
3809.00	99.04
3808.00	99.01
3807.00	98.99
3806.00	98.98
3805.00	98.99
3804.00	98.99
3803.00	98.98
3802.00	99.00
3801.00	99.02
3800.00	99.02
3799.00	98.99
3798.00	98.96
3797.00	98.94
3796.00	98.93
3795.00	98.94
3794.00	98.94
3793.00	98.94
3792.00	98.93
3791.00	98.93
3790.00	98.92
3789.00	98.92
3788.00	98.92
3787.00	98.92
3786.00	98.93
3785.00	98.94
3784.00	98.94
3783.00	98.92
3782.00	98.89
3781.00	98.87
3780.00	98.87
3779.00	98.89
3778.00	98.93
3777.00	98.95
3776.00	98.95
3775.00	98.94
3774.00	98.93
3773.00	98.90
3772.00	98.88
3771.00	98.87
3770.00	98.88
3769.00	98.89
3768.00	98.89
3767.00	98.87
3766.00	98.85
3765.00	98.84
3764.00	98.84
3763.00	98.83
3762.00	98.80
3761.00	98.77
3760.00	98.74
3759.00	98.74
3758.00	98.75
3757.00	98.77
3756.00	98.79
3755.00	98.81
3754.00	98.83
3753.00	98.86
3752.00	98.89
3751.00	98.91
3750.00	98.91
3749.00	98.91
3748.00	98.89
3747.00	98.88
3746.00	98.86
3745.00	98.86
3744.00	98.87
3743.00	98.84
3742.00	98.79
3741.00	98.74
3740.00	98.72
3739.00	98.69
3738.00	98.65
3737.00	98.59
3736.00	98.54
3735.00	98.51
3734.00	98.50
3733.00	98.49
3732.00	98.49
3731.00	98.49
3730.00	98.48
3729.00	98.46
3728.00	98.42
3727.00	98.39
3726.00	98.36
3725.00	98.34
3724.00	98.32
3723.00	98.30
3722.00	98.28
3721.00	98.28
3720.00	98.27
3719.00	98.27
3718.00	98.27
3717.00	98.27
3716.00	98.26
3715.00	98.23
3714.00	98.18
3713.00	98.13
3712.00	98.08
3711.00	98.04
3710.00	97.99
3709.00	97.93
3708.00	97.87
3707.00	97.82
3706.00	97.79
3705.00	97.77
3704.00	97.74
3703.00	97.68
3702.00	97.61
3701.00	97.53
3700.00	97.46
3699.00	97.39
3698.00	97.31
3697.00	97.25
3696.00	97.19
3695.00	97.14
3694.00	97.07
3693.00	97.00
3692.00	96.92
3691.00	96.84
3690.00	96.76
3689.00	96.66
3688.00	96.54
3687.00	96.43
3686.00	96.32
3685.00	96.22
3684.00	96.13
3683.00	96.01
3682.00	95.87
3681.00	95.73
3680.00	95.61
3679.00	95.52
3678.00	95.43
3677.00	95.31
3676.00	95.16
3675.00	95.01
3674.00	94.86
3673.00	94.72
3672.00	94.56
3671.00	94.39
3670.00	94.22
3669.00	94.06
3668.00	93.89
3667.00	93.71
3666.00	93.54
3665.00	93.36
3664.00	93.18
3663.00	93.01
3662.00	92.83
3661.00	92.66
3660.00	92.49
3659.00	92.33
3658.00	92.15
3657.00	91.96
3656.00	91.77
3655.00	91.61
3654.00	91.47
3653.00	91.34
3652.00	91.20
3651.00	91.02
3650.00	90.79
3649.00	90.54
3648.00	90.30
3647.00	90.10
3646.00	89.92
3645.00	89.75
3644.00	89.59
3643.00	89.43
3642.00	89.28
3641.00	89.12
3640.00	88.97
3639.00	88.81
3638.00	88.65
3637.00	88.49
3636.00	88.31
3635.00	88.15
3634.00	88.00
3633.00	87.88
3632.00	87.77
3631.00	87.63
3630.00	87.44
3629.00	87.21
3628.00	86.99
3627.00	86.79
3626.00	86.61
3625.00	86.46
3624.00	86.34
3623.00	86.23
3622.00	86.11
3621.00	85.97
3620.00	85.80
3619.00	85.62
3618.00	85.44
3617.00	85.27
3616.00	85.10
3615.00	84.95
3614.00	84.81
3613.00	84.69
3612.00	84.56
3611.00	84.42
3610.00	84.26
3609.00	84.08
3608.00	83.90
3607.00	83.74
3606.00	83.61
3605.00	83.49
3604.00	83.37
3603.00	83.24
3602.00	83.10
3601.00	82.94
3600.00	82.78
3599.00	82.63
3598.00	82.48
3597.00	82.33
3596.00	82.16
3595.00	82.00
3594.00	81.84
3593.00	81.71
3592.00	81.61
3591.00	81.51
3590.00	81.40
3589.00	81.25
3588.00	81.06
3587.00	80.85
3586.00	80.65
3585.00	80.46
3584.00	80.30
3583.00	80.16
3582.00	80.03
3581.00	79.90
3580.00	79.77
3579.00	79.63
3578.00	79.49
3577.00	79.35
3576.00	79.21
3575.00	79.06
3574.00	78.91
3573.00	78.75
3572.00	78.59
3571.00	78.45
3570.00	78.31
3569.00	78.15
3568.00	77.97
3567.00	77.76
3566.00	77.56
3565.00	77.37
3564.00	77.20
3563.00	77.04
3562.00	76.89
3561.00	76.74
3560.00	76.60
3559.00	76.45
3558.00	76.31
3557.00	76.17
3556.00	76.04
3555.00	75.92
3554.00	75.79
3553.00	75.64
3552.00	75.48
3551.00	75.30
3550.00	75.14
3549.00	74.98
3548.00	74.81
3547.00	74.64
3546.00	74.47
3545.00	74.31
3544.00	74.15
3543.00	74.01
3542.00	73.88
3541.00	73.75
3540.00	73.60
3539.00	73.44
3538.00	73.26
3537.00	73.08
3536.00	72.91
3535.00	72.75
3534.00	72.59
3533.00	72.45
3532.00	72.31
3531.00	72.17
3530.00	72.02
3529.00	71.87
3528.00	71.70
3527.00	71.54
3526.00	71.38
3525.00	71.22
3524.00	71.05
3523.00	70.89
3522.00	70.73
3521.00	70.58
3520.00	70.43
3519.00	70.28
3518.00	70.13
3517.00	69.97
3516.00	69.80
3515.00	69.64
3514.00	69.48
3513.00	69.34
3512.00	69.19
3511.00	69.05
3510.00	68.90
3509.00	68.74
3508.00	68.58
3507.00	68.42
3506.00	68.27
3505.00	68.12
3504.00	67.97
3503.00	67.81
3502.00	67.65
3501.00	67.49
3500.00	67.35
3499.00	67.22
3498.00	67.08
3497.00	66.94
3496.00	66.78
3495.00	66.61
3494.00	66.44
3493.00	66.28
3492.00	66.13
3491.00	65.98
3490.00	65.83
3489.00	65.69
3488.00	65.54
3487.00	65.40
3486.00	65.26
3485.00	65.12
3484.00	64.97
3483.00	64.82
3482.00	64.66
3481.00	64.49
3480.00	64.32
3479.00	64.17
3478.00	64.02
3477.00	63.88
3476.00	63.74
3475.00	63.59
3474.00	63.44
3473.00	63.28
3472.00	63.12
3471.00	62.96
3470.00	62.81
3469.00	62.65
3468.00	62.51
3467.00	62.37
3466.00	62.25
3465.00	62.12
3464.00	61.98
3463.00	61.83
3462.00	61.66
3461.00	61.51
3460.00	61.36
3459.00	61.24
3458.00	61.11
3457.00	60.97
3456.00	60.82
3455.00	60.67
3454.00	60.51
3453.00	60.37
3452.00	60.23
3451.00	60.09
3450.00	59.94
3449.00	59.78
3448.00	59.62
3447.00	59.47
3446.00	59.32
3445.00	59.19
3444.00	59.05
3443.00	58.92
3442.00	58.77
3441.00	58.63
3440.00	58.48
3439.00	58.32
3438.00	58.17
3437.00	58.02
3436.00	57.87
3435.00	57.73
3434.00	57.60
3433.00	57.47
3432.00	57.35
3431.00	57.22
3430.00	57.08
3429.00	56.94
3428.00	56.81
3427.00	56.69
3426.00	56.57
3425.00	56.46
3424.00	56.34
3423.00	56.21
3422.00	56.08
3421.00	55.95
3420.00	55.82
3419.00	55.70
3418.00	55.57
3417.00	55.45
3416.00	55.34
3415.00	55.22
3414.00	55.11
3413.00	55.01
3412.00	54.90
3411.00	54.79
3410.00	54.68
3409.00	54.58
3408.00	54.48
3407.00	54.37
3406.00	54.26
3405.00	54.14
3404.00	54.01
3403.00	53.89
3402.00	53.79
3401.00	53.70
3400.00	53.62
3399.00	53.53
3398.00	53.44
3397.00	53.35
3396.00	53.26
3395.00	53.16
3394.00	53.07
3393.00	52.99
3392.00	52.92
3391.00	52.85
3390.00	52.79
3389.00	52.73
3388.00	52.65
3387.00	52.58
3386.00	52.50
3385.00	52.43
3384.00	52.36
3383.00	52.30
3382.00	52.25
3381.00	52.20
3380.00	52.14
3379.00	52.08
3378.00	52.02
3377.00	51.95
3376.00	51.88
3375.00	51.82
3374.00	51.77
3373.00	51.71
3372.00	51.66
3371.00	51.62
3370.00	51.58
3369.00	51.54
3368.00	51.51
3367.00	51.49
3366.00	51.46
3365.00	51.44
3364.00	51.42
3363.00	51.40
3362.00	51.37
3361.00	51.35
3360.00	51.33
3359.00	51.31
3358.00	51.29
3357.00	51.27
3356.00	51.23
3355.00	51.19
3354.00	51.14
3353.00	51.09
3352.00	51.06
3351.00	51.04
3350.00	51.03
3349.00	51.04
3348.00	51.05
3347.00	51.06
3346.00	51.06
3345.00	51.06
3344.00	51.05
3343.00	51.04
3342.00	51.04
3341.00	51.03
3340.00	51.02
3339.00	51.01
3338.00	51.01
3337.00	51.02
3336.00	51.02
3335.00	51.02
3334.00	51.02
3333.00	51.02
3332.00	51.03
3331.00	51.04
3330.00	51.05
3329.00	51.05
3328.00	51.05
3327.00	51.04
3326.00	51.04
3325.00	51.04
3324.00	51.06
3323.00	51.08
3322.00	51.10
3321.00	51.09
3320.00	51.08
3319.00	51.07
3318.00	51.07
3317.00	51.09
3316.00	51.11
3315.00	51.14
3314.00	51.17
3313.00	51.19
3312.00	51.20
3311.00	51.21
3310.00	51.20
3309.00	51.19
3308.00	51.18
3307.00	51.17
3306.00	51.17
3305.00	51.17
3304.00	51.20
3303.00	51.22
3302.00	51.23
3301.00	51.24
3300.00	51.26
3299.00	51.27
3298.00	51.29
3297.00	51.30
3296.00	51.31
3295.00	51.33
3294.00	51.35
3293.00	51.37
3292.00	51.37
3291.00	51.37
3290.00	51.36
3289.00	51.36
3288.00	51.37
3287.00	51.39
3286.00	51.41
3285.00	51.44
3284.00	51.46
3283.00	51.47
3282.00	51.47
3281.00	51.46
3280.00	51.45
3279.00	51.45
3278.00	51.45
3277.00	51.47
3276.00	51.50
3275.00	51.53
3274.00	51.55
3273.00	51.57
3272.00	51.58
3271.00	51.60
3270.00	51.62
3269.00	51.65
3268.00	51.67
3267.00	51.68
3266.00	51.70
3265.00	51.73
3264.00	51.75
3263.00	51.77
3262.00	51.79
3261.00	51.81
3260.00	51.83
3259.00	51.85
3258.00	51.88
3257.00	51.91
3256.00	51.94
3255.00	51.98
3254.00	52.02
3253.00	52.04
3252.00	52.06
3251.00	52.08
3250.00	52.10
3249.00	52.14
3248.00	52.19
3247.00	52.24
3246.00	52.29
3245.00	52.34
3244.00	52.39
3243.00	52.44
3242.00	52.47
3241.00	52.51
3240.00	52.54
3239.00	52.57
3238.00	52.62
3237.00	52.68
3236.00	52.75
3235.00	52.82
3234.00	52.88
3233.00	52.94
3232.00	53.00
3231.00	53.06
3230.00	53.14
3229.00	53.22
3228.00	53.30
3227.00	53.38
3226.00	53.45
3225.00	53.53
3224.00	53.61
3223.00	53.70
3222.00	53.79
3221.00	53.87
3220.00	53.95
3219.00	54.04
3218.00	54.12
3217.00	54.21
3216.00	54.30
3215.00	54.39
3214.00	54.49
3213.00	54.61
3212.00	54.74
3211.00	54.87
3210.00	55.00
3209.00	55.12
3208.00	55.22
3207.00	55.32
3206.00	55.44
3205.00	55.56
3204.00	55.70
3203.00	55.84
3202.00	55.97
3201.00	56.11
3200.00	56.25
3199.00	56.38
3198.00	56.52
3197.00	56.66
3196.00	56.80
3195.00	56.94
3194.00	57.09
3193.00	57.23
3192.00	57.36
3191.00	57.50
3190.00	57.65
3189.00	57.80
3188.00	57.96
3187.00	58.12
3186.00	58.27
3185.00	58.42
3184.00	58.58
3183.00	58.74
3182.00	58.91
3181.00	59.08
3180.00	59.25
3179.00	59.43
3178.00	59.60
3177.00	59.79
3176.00	59.97
3175.00	60.15
3174.00	60.33
3173.00	60.51
3172.00	60.70
3171.00	60.89
3170.00	61.08
3169.00	61.25
3168.00	61.42
3167.00	61.59
3166.00	61.76
3165.00	61.93
3164.00	62.11
3163.00	62.31
3162.00	62.51
3161.00	62.71
3160.00	62.90
3159.00	63.10
3158.00	63.28
3157.00	63.46
3156.00	63.63
3155.00	63.81
3154.00	64.00
3153.00	64.19
3152.00	64.40
3151.00	64.60
3150.00	64.80
3149.00	64.99
3148.00	65.18
3147.00	65.38
3146.00	65.58
3145.00	65.79
3144.00	66.00
3143.00	66.21
3142.00	66.41
3141.00	66.62
3140.00	66.83
3139.00	67.04
3138.00	67.24
3137.00	67.43
3136.00	67.61
3135.00	67.80
3134.00	67.98
3133.00	68.18
3132.00	68.38
3131.00	68.59
3130.00	68.80
3129.00	69.01
3128.00	69.22
3127.00	69.43
3126.00	69.62
3125.00	69.81
3124.00	69.99
3123.00	70.17
3122.00	70.35
3121.00	70.53
3120.00	70.72
3119.00	70.91
3118.00	71.11
3117.00	71.32
3116.00	71.54
3115.00	71.75
3114.00	71.95
3113.00	72.13
3112.00	72.32
3111.00	72.51
3110.00	72.70
3109.00	72.89
3108.00	73.07
3107.00	73.26
3106.00	73.45
3105.00	73.64
3104.00	73.82
3103.00	74.00
3102.00	74.18
3101.00	74.36
3100.00	74.55
3099.00	74.75
3098.00	74.95
3097.00	75.15
3096.00	75.32
3095.00	75.49
3094.00	75.66
3093.00	75.84
3092.00	76.03
3091.00	76.21
3090.00	76.40
3089.00	76.58
3088.00	76.76
3087.00	76.93
3086.00	77.09
3085.00	77.26
3084.00	77.43
3083.00	77.60
3082.00	77.77
3081.00	77.94
3080.00	78.11
3079.00	78.29
3078.00	78.46
3077.00	78.62
3076.00	78.78
3075.00	78.94
3074.00	79.09
3073.00	79.23
3072.00	79.39
3071.00	79.55
3070.00	79.72
3069.00	79.89
3068.00	80.06
3067.00	80.23
3066.00	80.39
3065.00	80.55
3064.00	80.70
3063.00	80.86
3062.00	81.01
3061.00	81.15
3060.00	81.29
3059.00	81.43
3058.00	81.57
3057.00	81.72
3056.00	81.86
3055.00	81.99
3054.00	82.13
3053.00	82.28
3052.00	82.43
3051.00	82.58
3050.00	82.74
3049.00	82.89
3048.00	83.04
3047.00	83.18
3046.00	83.31
3045.00	83.44
3044.00	83.58
3043.00	83.71
3042.00	83.84
3041.00	83.97
3040.00	84.09
3039.00	84.21
3038.00	84.35
3037.00	84.49
3036.00	84.62
3035.00	84.75
3034.00	84.88
3033.00	85.00
3032.00	85.12
3031.00	85.24
3030.00	85.36
3029.00	85.48
3028.00	85.59
3027.00	85.71
3026.00	85.83
3025.00	85.94
3024.00	86.05
3023.00	86.15
3022.00	86.26
3021.00	86.37
3020.00	86.50
3019.00	86.62
3018.00	86.74
3017.00	86.85
3016.00	86.95
3015.00	87.06
3014.00	87.16
3013.00	87.27
3012.00	87.38
3011.00	87.49
3010.00	87.60
3009.00	87.69
3008.00	87.78
3007.00	87.87
3006.00	87.96
3005.00	88.05
3004.00	88.13
3003.00	88.20
3002.00	88.28
3001.00	88.38
3000.00	88.48
2999.00	88.58
2998.00	88.68
2997.00	88.77
2996.00	88.85
2995.00	88.93
2994.00	89.00
2993.00	89.06
2992.00	89.13
2991.00	89.20
2990.00	89.27
2989.00	89.34
2988.00	89.41
2987.00	89.49
2986.00	89.56
2985.00	89.62
2984.00	89.67
2983.00	89.72
2982.00	89.78
2981.00	89.84
2980.00	89.90
2979.00	89.95
2978.00	89.99
2977.00	90.04
2976.00	90.07
2975.00	90.11
2974.00	90.14
2973.00	90.17
2972.00	90.20
2971.00	90.24
2970.00	90.27
2969.00	90.30
2968.00	90.33
2967.00	90.38
2966.00	90.42
2965.00	90.45
2964.00	90.47
2963.00	90.49
2962.00	90.51
2961.00	90.54
2960.00	90.58
2959.00	90.62
2958.00	90.67
2957.00	90.72
2956.00	90.75
2955.00	90.77
2954.00	90.80
2953.00	90.83
2952.00	90.87
2951.00	90.91
2950.00	90.96
2949.00	91.00
2948.00	91.04
2947.00	91.07
2946.00	91.10
2945.00	91.14
2944.00	91.19
2943.00	91.25
2942.00	91.32
2941.00	91.38
2940.00	91.45
2939.00	91.51
2938.00	91.57
2937.00	91.63
2936.00	91.71
2935.00	91.78
2934.00	91.86
2933.00	91.94
2932.00	92.01
2931.00	92.09
2930.00	92.15
2929.00	92.19
2928.00	92.23
2927.00	92.26
2926.00	92.31
2925.00	92.37
2924.00	92.43
2923.00	92.48
2922.00	92.51
2921.00	92.53
2920.00	92.54
2919.00	92.55
2918.00	92.58
2917.00	92.62
2916.00	92.67
2915.00	92.72
2914.00	92.78
2913.00	92.84
2912.00	92.90
2911.00	92.95
2910.00	93.00
2909.00	93.04
2908.00	93.09
2907.00	93.12
2906.00	93.16
2905.00	93.19
2904.00	93.22
2903.00	93.26
2902.00	93.30
2901.00	93.34
2900.00	93.38
2899.00	93.42
2898.00	93.44
2897.00	93.46
2896.00	93.46
2895.00	93.46
2894.00	93.46
2893.00	93.48
2892.00	93.52
2891.00	93.56
2890.00	93.60
2889.00	93.63
2888.00	93.66
2887.00	93.69
2886.00	93.73
2885.00	93.78
2884.00	93.83
2883.00	93.89
2882.00	93.94
2881.00	93.98
2880.00	94.03
2879.00	94.09
2878.00	94.15
2877.00	94.22
2876.00	94.29
2875.00	94.34
2874.00	94.37
2873.00	94.41
2872.00	94.44
2871.00	94.49
2870.00	94.54
2869.00	94.60
2868.00	94.65
2867.00	94.69
2866.00	94.73
2865.00	94.76
2864.00	94.79
2863.00	94.84
2862.00	94.90
2861.00	94.94
2860.00	94.97
2859.00	94.98
2858.00	94.98
2857.00	94.98
2856.00	94.99
2855.00	95.02
2854.00	95.05
2853.00	95.08
2852.00	95.10
2851.00	95.11
2850.00	95.12
2849.00	95.15
2848.00	95.20
2847.00	95.27
2846.00	95.34
2845.00	95.41
2844.00	95.45
2843.00	95.49
2842.00	95.53
2841.00	95.58
2840.00	95.64
2839.00	95.70
2838.00	95.75
2837.00	95.80
2836.00	95.83
2835.00	95.85
2834.00	95.88
2833.00	95.91
2832.00	95.93
2831.00	95.95
2830.00	95.96
2829.00	95.97
2828.00	96.00
2827.00	96.04
2826.00	96.09
2825.00	96.13
2824.00	96.16
2823.00	96.18
2822.00	96.19
2821.00	96.20
2820.00	96.22
2819.00	96.24
2818.00	96.27
2817.00	96.30
2816.00	96.34
2815.00	96.36
2814.00	96.38
2813.00	96.40
2812.00	96.42
2811.00	96.46
2810.00	96.49
2809.00	96.53
2808.00	96.56
2807.00	96.59
2806.00	96.59
2805.00	96.59
2804.00	96.60
2803.00	96.62
2802.00	96.67
2801.00	96.71
2800.00	96.74
2799.00	96.75
2798.00	96.75
2797.00	96.76
2796.00	96.78
2795.00	96.79
2794.00	96.81
2793.00	96.83
2792.00	96.84
2791.00	96.87
2790.00	96.90
2789.00	96.93
2788.00	96.96
2787.00	96.98
2786.00	97.00
2785.00	97.00
2784.00	97.01
2783.00	97.03
2782.00	97.05
2781.00	97.07
2780.00	97.09
2779.00	97.10
2778.00	97.11
2777.00	97.12
2776.00	97.13
2775.00	97.15
2774.00	97.17
2773.00	97.18
2772.00	97.20
2771.00	97.21
2770.00	97.22
2769.00	97.22
2768.00	97.22
2767.00	97.23
2766.00	97.24
2765.00	97.25
2764.00	97.26
2763.00	97.27
2762.00	97.28
2761.00	97.30
2760.00	97.32
2759.00	97.34
2758.00	97.37
2757.00	97.38
2756.00	97.39
2755.00	97.39
2754.00	97.38
2753.00	97.38
2752.00	97.37
2751.00	97.38
2750.00	97.39
2749.00	97.41
2748.00	97.43
2747.00	97.46
2746.00	97.49
2745.00	97.51
2744.00	97.53
2743.00	97.53
2742.00	97.53
2741.00	97.54
2740.00	97.55
2739.00	97.57
2738.00	97.59
2737.00	97.60
2736.00	97.59
2735.00	97.59
2734.00	97.58
2733.00	97.58
2732.00	97.59
2731.00	97.60
2730.00	97.63
2729.00	97.65
2728.00	97.67
2727.00	97.68
2726.00	97.68
2725.00	97.69
2724.00	97.69
2723.00	97.70
2722.00	97.72
2721.00	97.74
2720.00	97.75
2719.00	97.76
2718.00	97.76
2717.00	97.77
2716.00	97.78
2715.00	97.78
2714.00	97.79
2713.00	97.80
2712.00	97.81
2711.00	97.81
2710.00	97.80
2709.00	97.79
2708.00	97.78
2707.00	97.77
2706.00	97.77
2705.00	97.78
2704.00	97.79
2703.00	97.80
2702.00	97.81
2701.00	97.81
2700.00	97.82
2699.00	97.84
2698.00	97.86
2697.00	97.87
2696.00	97.89
2695.00	97.90
2694.00	97.91
2693.00	97.91
2692.00	97.91
2691.00	97.91
2690.00	97.91
2689.00	97.92
2688.00	97.92
2687.00	97.92
2686.00	97.92
2685.00	97.92
2684.00	97.93
2683.00	97.94
2682.00	97.96
2681.00	97.98
2680.00	97.99
2679.00	97.99
2678.00	97.98
2677.00	97.96
2676.00	97.94
2675.00	97.94
2674.00	97.94
2673.00	97.94
2672.00	97.95
2671.00	97.96
2670.00	97.98
2669.00	98.00
2668.00	98.01
2667.00	98.02
2666.00	98.03
2665.00	98.03
2664.00	98.02
2663.00	98.02
2662.00	98.03
2661.00	98.04
2660.00	98.06
2659.00	98.07
2658.00	98.07
2657.00	98.06
2656.00	98.06
2655.00	98.07
2654.00	98.09
2653.00	98.12
2652.00	98.13
2651.00	98.14
2650.00	98.15
2649.00	98.16
2648.00	98.17
2647.00	98.19
2646.00	98.20
2645.00	98.22
2644.00	98.24
2643.00	98.25
2642.00	98.26
2641.00	98.26
2640.00	98.26
2639.00	98.26
2638.00	98.27
2637.00	98.28
2636.00	98.29
2635.00	98.29
2634.00	98.30
2633.00	98.31
2632.00	98.32
2631.00	98.34
2630.00	98.35
2629.00	98.36
2628.00	98.36
2627.00	98.36
2626.00	98.35
2625.00	98.35
2624.00	98.36
2623.00	98.38
2622.00	98.40
2621.00	98.43
2620.00	98.45
2619.00	98.47
2618.00	98.48
2617.00	98.47
2616.00	98.45
2615.00	98.42
2614.00	98.40
2613.00	98.40
2612.00	98.41
2611.00	98.44
2610.00	98.46
2609.00	98.48
2608.00	98.49
2607.00	98.50
2606.00	98.51
2605.00	98.53
2604.00	98.55
2603.00	98.54
2602.00	98.52
2601.00	98.49
2600.00	98.47
2599.00	98.46
2598.00	98.47
2597.00	98.48
2596.00	98.51
2595.00	98.54
2594.00	98.58
2593.00	98.60
2592.00	98.60
2591.00	98.58
2590.00	98.54
2589.00	98.51
2588.00	98.48
2587.00	98.47
2586.00	98.47
2585.00	98.49
2584.00	98.50
2583.00	98.51
2582.00	98.52
2581.00	98.52
2580.00	98.53
2579.00	98.54
2578.00	98.56
2577.00	98.56
2576.00	98.54
2575.00	98.54
2574.00	98.55
2573.00	98.58
2572.00	98.60
2571.00	98.60
2570.00	98.58
2569.00	98.56
2568.00	98.55
2567.00	98.56
2566.00	98.58
2565.00	98.57
2564.00	98.55
2563.00	98.53
2562.00	98.52
2561.00	98.53
2560.00	98.57
2559.00	98.61
2558.00	98.62
2557.00	98.59
2556.00	98.54
2555.00	98.49
2554.00	98.46
2553.00	98.46
2552.00	98.48
2551.00	98.50
2550.00	98.53
2549.00	98.55
2548.00	98.57
2547.00	98.58
2546.00	98.58
2545.00	98.56
2544.00	98.54
2543.00	98.54
2542.00	98.54
2541.00	98.54
2540.00	98.55
2539.00	98.55
2538.00	98.54
2537.00	98.52
2536.00	98.49
2535.00	98.48
2534.00	98.48
2533.00	98.49
2532.00	98.47
2531.00	98.45
2530.00	98.42
2529.00	98.42
2528.00	98.44
2527.00	98.47
2526.00	98.49
2525.00	98.48
2524.00	98.46
2523.00	98.46
2522.00	98.47
2521.00	98.49
2520.00	98.48
2519.00	98.46
2518.00	98.43
2517.00	98.41
2516.00	98.40
2515.00	98.41
2514.00	98.42
2513.00	98.44
2512.00	98.45
2511.00	98.46
2510.00	98.48
2509.00	98.50
2508.00	98.51
2507.00	98.51
2506.00	98.50
2505.00	98.49
2504.00	98.48
2503.00	98.49
2502.00	98.51
2501.00	98.52
2500.00	98.52
2499.00	98.50
2498.00	98.47
2497.00	98.43
2496.00	98.38
2495.00	98.35
2494.00	98.34
2493.00	98.35
2492.00	98.37
2491.00	98.37
2490.00	98.38
2489.00	98.40
2488.00	98.42
2487.00	98.44
2486.00	98.44
2485.00	98.44
2484.00	98.43
2483.00	98.42
2482.00	98.42
2481.00	98.43
2480.00	98.43
2479.00	98.42
2478.00	98.41
2477.00	98.41
2476.00	98.42
2475.00	98.45
2474.00	98.47
2473.00	98.48
2472.00	98.48
2471.00	98.47
2470.00	98.45
2469.00	98.42
2468.00	98.37
2467.00	98.33
2466.00	98.31
2465.00	98.29
2464.00	98.29
2463.00	98.28
2462.00	98.27
2461.00	98.27
2460.00	98.28
2459.00	98.29
2458.00	98.31
2457.00	98.34
2456.00	98.37
2455.00	98.38
2454.00	98.36
2453.00	98.33
2452.00	98.29
2451.00	98.27
2450.00	98.27
2449.00	98.28
2448.00	98.28
2447.00	98.26
2446.00	98.25
2445.00	98.25
2444.00	98.26
2443.00	98.27
2442.00	98.28
2441.00	98.29
2440.00	98.30
2439.00	98.31
2438.00	98.28
2437.00	98.23
2436.00	98.18
2435.00	98.18
2434.00	98.22
2433.00	98.26
2432.00	98.28
2431.00	98.29
2430.00	98.28
2429.00	98.28
2428.00	98.27
2427.00	98.25
2426.00	98.21
2425.00	98.18
2424.00	98.14
2423.00	98.13
2422.00	98.14
2421.00	98.16
2420.00	98.19
2419.00	98.23
2418.00	98.26
2417.00	98.27
2416.00	98.25
2415.00	98.22
2414.00	98.20
2413.00	98.18
2412.00	98.17
2411.00	98.16
2410.00	98.15
2409.00	98.15
2408.00	98.15
2407.00	98.16
2406.00	98.16
2405.00	98.14
2404.00	98.12
2403.00	98.12
2402.00	98.13
2401.00	98.15
2400.00	98.17
2399.00	98.17
2398.00	98.16
2397.00	98.14
2396.00	98.10
2395.00	98.08
2394.00	98.09
2393.00	98.10
2392.00	98.10
2391.00	98.09
2390.00	98.06
2389.00	98.05
2388.00	98.03
2387.00	98.02
2386.00	98.00
2385.00	97.98
2384.00	97.97
2383.00	97.97
2382.00	97.98
2381.00	97.97
2380.00	97.96
2379.00	97.95
2378.00	97.95
2377.00	97.94
2376.00	97.92
2375.00	97.91
2374.00	97.90
2373.00	97.88
2372.00	97.87
2371.00	97.88
2370.00	97.90
2369.00	97.91
2368.00	97.90
2367.00	97.86
2366.00	97.80
2365.00	97.74
2364.00	97.71
2363.00	97.71
2362.00	97.73
2361.00	97.76
2360.00	97.79
2359.00	97.81
2358.00	97.81
2357.00	97.81
2356.00	97.80
2355.00	97.78
2354.00	97.74
2353.00	97.70
2352.00	97.68
2351.00	97.68
2350.00	97.69
2349.00	97.69
2348.00	97.68
2347.00	97.65
2346.00	97.62
2345.00	97.60
2344.00	97.58
2343.00	97.57
2342.00	97.58
2341.00	97.61
2340.00	97.65
2339.00	97.66
2338.00	97.65
2337.00	97.62
2336.00	97.59
2335.00	97.57
2334.00	97.58
2333.00	97.58
2332.00	97.59
2331.00	97.60
2330.00	97.60
2329.00	97.59
2328.00	97.56
2327.00	97.53
2326.00	97.50
2325.00	97.50
2324.00	97.50
2323.00	97.51
2322.00	97.50
2321.00	97.49
2320.00	97.49
2319.00	97.49
2318.00	97.52
2317.00	97.55
2316.00	97.58
2315.00	97.58
2314.00	97.54
2313.00	97.49
2312.00	97.46
2311.00	97.46
2310.00	97.49
2309.00	97.53
2308.00	97.54
2307.00	97.50
2306.00	97.45
2305.00	97.41
2304.00	97.41
2303.00	97.41
2302.00	97.41
2301.00	97.39
2300.00	97.37
2299.00	97.35
2298.00	97.33
2297.00	97.32
2296.00	97.32
2295.00	97.33
2294.00	97.35
2293.00	97.36
2292.00	97.36
2291.00	97.35
2290.00	97.34
2289.00	97.35
2288.00	97.35
2287.00	97.33
2286.00	97.30
2285.00	97.28
2284.00	97.31
2283.00	97.36
2282.00	97.41
2281.00	97.42
2280.00	97.39
2279.00	97.35
2278.00	97.30
2277.00	97.26
2276.00	97.25
2275.00	97.26
2274.00	97.27
2273.00	97.25
2272.00	97.22
2271.00	97.20
2270.00	97.21
2269.00	97.23
2268.00	97.24
2267.00	97.25
2266.00	97.25
2265.00	97.24
2264.00	97.19
2263.00	97.13
2262.00	97.10
2261.00	97.11
2260.00	97.15
2259.00	97.17
2258.00	97.19
2257.00	97.19
2256.00	97.18
2255.00	97.13
2254.00	97.03
2253.00	96.91
2252.00	96.82
2251.00	96.78
2250.00	96.83
2249.00	96.91
2248.00	97.00
2247.00	97.06
2246.00	97.08
2245.00	97.06
2244.00	97.02
2243.00	96.99
2242.00	96.98
2241.00	97.01
2240.00	97.04
2239.00	97.07
2238.00	97.09
2237.00	97.10
2236.00	97.11
2235.00	97.12
2234.00	97.10
2233.00	97.07
2232.00	97.03
2231.00	97.00
2230.00	97.00
2229.00	97.00
2228.00	97.02
2227.00	97.05
2226.00	97.05
2225.00	97.02
2224.00	96.95
2223.00	96.91
2222.00	96.93
2221.00	97.01
2220.00	97.09
2219.00	97.08
2218.00	96.97
2217.00	96.78
2216.00	96.62
2215.00	96.54
2214.00	96.58
2213.00	96.68
2212.00	96.79
2211.00	96.84
2210.00	96.82
2209.00	96.73
2208.00	96.60
2207.00	96.49
2206.00	96.42
2205.00	96.40
2204.00	96.44
2203.00	96.50
2202.00	96.57
2201.00	96.63
2200.00	96.65
2199.00	96.64
2198.00	96.59
2197.00	96.55
2196.00	96.57
2195.00	96.67
2194.00	96.79
2193.00	96.86
2192.00	96.85
2191.00	96.78
2190.00	96.69
2189.00	96.57
2188.00	96.43
2187.00	96.31
2186.00	96.26
2185.00	96.25
2184.00	96.26
2183.00	96.23
2182.00	96.20
2181.00	96.20
2180.00	96.25
2179.00	96.33
2178.00	96.41
2177.00	96.44
2176.00	96.43
2175.00	96.42
2174.00	96.44
2173.00	96.49
2172.00	96.52
2171.00	96.51
2170.00	96.44
2169.00	96.33
2168.00	96.24
2167.00	96.22
2166.00	96.30
2165.00	96.39
2164.00	96.44
2163.00	96.45
2162.00	96.50
2161.00	96.57
2160.00	96.58
2159.00	96.49
2158.00	96.34
2157.00	96.23
2156.00	96.20
2155.00	96.20
2154.00	96.20
2153.00	96.19
2152.00	96.19
2151.00	96.22
2150.00	96.24
2149.00	96.20
2148.00	96.09
2147.00	96.00
2146.00	95.97
2145.00	95.97
2144.00	95.97
2143.00	95.96
2142.00	95.94
2141.00	95.94
2140.00	95.92
2139.00	95.92
2138.00	95.95
2137.00	96.00
2136.00	96.04
2135.00	96.06
2134.00	96.04
2133.00	96.02
2132.00	96.01
2131.00	96.02
2130.00	96.05
2129.00	96.08
2128.00	96.10
2127.00	96.08
2126.00	96.04
2125.00	96.02
2124.00	96.02
2123.00	96.05
2122.00	96.07
2121.00	96.07
2120.00	96.03
2119.00	96.01
2118.00	96.01
2117.00	96.03
2116.00	96.04
2115.00	96.05
2114.00	96.06
2113.00	96.08
2112.00	96.11
2111.00	96.14
2110.00	96.15
2109.00	96.14
2108.00	96.10
2107.00	96.05
2106.00	96.02
2105.00	96.01
2104.00	96.04
2103.00	96.08
2102.00	96.10
2101.00	96.10
2100.00	96.06
2099.00	96.00
2098.00	95.96
2097.00	95.95
2096.00	95.95
2095.00	95.95
2094.00	95.95
2093.00	95.96
2092.00	96.01
2091.00	96.05
2090.00	96.05
2089.00	96.00
2088.00	95.95
2087.00	95.93
2086.00	95.94
2085.00	95.98
2084.00	96.01
2083.00	96.06
2082.00	96.12
2081.00	96.15
2080.00	96.15
2079.00	96.14
2078.00	96.15
2077.00	96.18
2076.00	96.21
2075.00	96.21
2074.00	96.18
2073.00	96.18
2072.00	96.23
2071.00	96.30
2070.00	96.31
2069.00	96.28
2068.00	96.26
2067.00	96.31
2066.00	96.44
2065.00	96.58
2064.00	96.67
2063.00	96.69
2062.00	96.66
2061.00	96.63
2060.00	96.63
2059.00	96.67
2058.00	96.70
2057.00	96.68
2056.00	96.62
2055.00	96.56
2054.00	96.47
2053.00	96.37
2052.00	96.28
2051.00	96.27
2050.00	96.34
2049.00	96.41
2048.00	96.39
2047.00	96.34
2046.00	96.32
2045.00	96.37
2044.00	96.43
2043.00	96.48
2042.00	96.52
2041.00	96.59
2040.00	96.68
2039.00	96.76
2038.00	96.79
2037.00	96.76
2036.00	96.70
2035.00	96.68
2034.00	96.73
2033.00	96.79
2032.00	96.79
2031.00	96.75
2030.00	96.70
2029.00	96.66
2028.00	96.66
2027.00	96.68
2026.00	96.72
2025.00	96.78
2024.00	96.91
2023.00	97.08
2022.00	97.24
2021.00	97.30
2020.00	97.27
2019.00	97.22
2018.00	97.15
2017.00	97.04
2016.00	96.90
2015.00	96.81
2014.00	96.81
2013.00	96.87
2012.00	96.92
2011.00	96.97
2010.00	97.02
2009.00	97.04
2008.00	97.05
2007.00	97.08
2006.00	97.15
2005.00	97.21
2004.00	97.23
2003.00	97.22
[truncated: 1,603 more rows]
