# Supplementary material for: Carbon quantum Dot incorporated Xanthan gum based gel polymer electrolytes for high performance supercapacitors
Source: Sci Rep. 2025 May 25;15:18227. doi: 10.1038/s41598-025-02341-z (PMC12104470; doi:10.1038/s41598-025-02341-z)
Supplement: Supplementary file 1 — Supplementary Material 1 [file 41598_2025_2341_MOESM1_ESM.zip › zip file/Figure 2/XG PURE.csv]

Created as New Dataset	Sample 007 By Analyst Date Friday	March 15 2024
cm-1	%T
4000.00	99.28
3999.00	99.28
3998.00	99.29
3997.00	99.30
3996.00	99.31
3995.00	99.31
3994.00	99.32
3993.00	99.32
3992.00	99.32
3991.00	99.32
3990.00	99.32
3989.00	99.32
3988.00	99.31
3987.00	99.31
3986.00	99.30
3985.00	99.29
3984.00	99.29
3983.00	99.29
3982.00	99.29
3981.00	99.30
3980.00	99.31
3979.00	99.31
3978.00	99.32
3977.00	99.32
3976.00	99.32
3975.00	99.32
3974.00	99.32
3973.00	99.32
3972.00	99.31
3971.00	99.31
3970.00	99.31
3969.00	99.31
3968.00	99.32
3967.00	99.33
3966.00	99.33
3965.00	99.33
3964.00	99.33
3963.00	99.34
3962.00	99.34
3961.00	99.34
3960.00	99.34
3959.00	99.34
3958.00	99.34
3957.00	99.34
3956.00	99.34
3955.00	99.34
3954.00	99.34
3953.00	99.33
3952.00	99.34
3951.00	99.34
3950.00	99.34
3949.00	99.34
3948.00	99.35
3947.00	99.35
3946.00	99.36
3945.00	99.36
3944.00	99.36
3943.00	99.37
3942.00	99.36
3941.00	99.36
3940.00	99.36
3939.00	99.36
3938.00	99.36
3937.00	99.37
3936.00	99.37
3935.00	99.38
3934.00	99.39
3933.00	99.39
3932.00	99.40
3931.00	99.40
3930.00	99.39
3929.00	99.38
3928.00	99.38
3927.00	99.38
3926.00	99.38
3925.00	99.39
3924.00	99.40
3923.00	99.40
3922.00	99.39
3921.00	99.39
3920.00	99.39
3919.00	99.39
3918.00	99.39
3917.00	99.40
3916.00	99.40
3915.00	99.41
3914.00	99.41
3913.00	99.41
3912.00	99.41
3911.00	99.41
3910.00	99.41
3909.00	99.41
3908.00	99.42
3907.00	99.42
3906.00	99.42
3905.00	99.42
3904.00	99.43
3903.00	99.43
3902.00	99.45
3901.00	99.46
3900.00	99.48
3899.00	99.49
3898.00	99.48
3897.00	99.47
3896.00	99.46
3895.00	99.44
3894.00	99.43
3893.00	99.42
3892.00	99.42
3891.00	99.42
3890.00	99.42
3889.00	99.43
3888.00	99.44
3887.00	99.46
3886.00	99.47
3885.00	99.47
3884.00	99.47
3883.00	99.45
3882.00	99.45
3881.00	99.46
3880.00	99.48
3879.00	99.48
3878.00	99.47
3877.00	99.46
3876.00	99.46
3875.00	99.46
3874.00	99.46
3873.00	99.46
3872.00	99.46
3871.00	99.48
3870.00	99.49
3869.00	99.50
3868.00	99.49
3867.00	99.49
3866.00	99.49
3865.00	99.50
3864.00	99.49
3863.00	99.49
3862.00	99.48
3861.00	99.47
3860.00	99.47
3859.00	99.47
3858.00	99.47
3857.00	99.46
3856.00	99.46
3855.00	99.46
3854.00	99.48
3853.00	99.50
3852.00	99.51
3851.00	99.51
3850.00	99.51
3849.00	99.51
3848.00	99.52
3847.00	99.51
3846.00	99.51
3845.00	99.51
3844.00	99.51
3843.00	99.51
3842.00	99.51
3841.00	99.51
3840.00	99.52
3839.00	99.53
3838.00	99.53
3837.00	99.54
3836.00	99.54
3835.00	99.54
3834.00	99.53
3833.00	99.53
3832.00	99.52
3831.00	99.52
3830.00	99.51
3829.00	99.51
3828.00	99.51
3827.00	99.52
3826.00	99.53
3825.00	99.53
3824.00	99.53
3823.00	99.54
3822.00	99.54
3821.00	99.53
3820.00	99.52
3819.00	99.50
3818.00	99.51
3817.00	99.53
3816.00	99.55
3815.00	99.55
3814.00	99.53
3813.00	99.51
3812.00	99.50
3811.00	99.49
3810.00	99.47
3809.00	99.47
3808.00	99.48
3807.00	99.50
3806.00	99.51
3805.00	99.52
3804.00	99.53
3803.00	99.55
3802.00	99.58
3801.00	99.58
3800.00	99.57
3799.00	99.55
3798.00	99.55
3797.00	99.55
3796.00	99.54
3795.00	99.54
3794.00	99.53
3793.00	99.53
3792.00	99.53
3791.00	99.54
3790.00	99.54
3789.00	99.54
3788.00	99.54
3787.00	99.53
3786.00	99.53
3785.00	99.53
3784.00	99.53
3783.00	99.52
3782.00	99.52
3781.00	99.52
3780.00	99.52
3779.00	99.53
3778.00	99.53
3777.00	99.52
3776.00	99.52
3775.00	99.52
3774.00	99.50
3773.00	99.48
3772.00	99.46
3771.00	99.45
3770.00	99.46
3769.00	99.47
3768.00	99.49
3767.00	99.51
3766.00	99.52
3765.00	99.52
3764.00	99.51
3763.00	99.51
3762.00	99.51
3761.00	99.51
3760.00	99.52
3759.00	99.52
3758.00	99.53
3757.00	99.53
3756.00	99.53
3755.00	99.52
3754.00	99.52
3753.00	99.51
3752.00	99.51
3751.00	99.52
3750.00	99.53
3749.00	99.54
3748.00	99.54
3747.00	99.53
3746.00	99.52
3745.00	99.52
3744.00	99.51
3743.00	99.51
3742.00	99.51
3741.00	99.51
3740.00	99.52
3739.00	99.53
3738.00	99.53
3737.00	99.53
3736.00	99.52
3735.00	99.51
3734.00	99.49
3733.00	99.48
3732.00	99.47
3731.00	99.47
3730.00	99.45
3729.00	99.44
3728.00	99.44
3727.00	99.45
3726.00	99.46
3725.00	99.46
3724.00	99.46
3723.00	99.46
3722.00	99.45
3721.00	99.45
3720.00	99.45
3719.00	99.45
3718.00	99.45
3717.00	99.44
3716.00	99.42
3715.00	99.41
3714.00	99.40
3713.00	99.40
3712.00	99.39
3711.00	99.37
3710.00	99.35
3709.00	99.33
3708.00	99.33
3707.00	99.33
3706.00	99.32
3705.00	99.32
3704.00	99.32
3703.00	99.32
3702.00	99.32
3701.00	99.30
3700.00	99.28
3699.00	99.25
3698.00	99.22
3697.00	99.20
3696.00	99.18
3695.00	99.16
3694.00	99.16
3693.00	99.15
3692.00	99.15
3691.00	99.15
3690.00	99.15
3689.00	99.14
3688.00	99.11
3687.00	99.07
3686.00	99.04
3685.00	99.01
3684.00	98.99
3683.00	98.97
3682.00	98.95
3681.00	98.92
3680.00	98.90
3679.00	98.87
3678.00	98.84
3677.00	98.81
3676.00	98.78
3675.00	98.75
3674.00	98.72
3673.00	98.70
3672.00	98.68
3671.00	98.65
3670.00	98.59
3669.00	98.51
3668.00	98.44
3667.00	98.38
3666.00	98.34
3665.00	98.31
3664.00	98.27
3663.00	98.23
3662.00	98.19
3661.00	98.13
3660.00	98.07
3659.00	98.01
3658.00	97.94
3657.00	97.88
3656.00	97.81
3655.00	97.74
3654.00	97.68
3653.00	97.63
3652.00	97.58
3651.00	97.53
3650.00	97.47
3649.00	97.39
3648.00	97.30
3647.00	97.22
3646.00	97.15
3645.00	97.09
3644.00	97.04
3643.00	96.98
3642.00	96.91
3641.00	96.83
3640.00	96.75
3639.00	96.68
3638.00	96.60
3637.00	96.53
3636.00	96.45
3635.00	96.37
3634.00	96.29
3633.00	96.21
3632.00	96.13
3631.00	96.05
3630.00	95.96
3629.00	95.86
3628.00	95.74
3627.00	95.63
3626.00	95.54
3625.00	95.47
3624.00	95.40
3623.00	95.34
3622.00	95.27
3621.00	95.20
3620.00	95.11
3619.00	95.01
3618.00	94.90
3617.00	94.79
3616.00	94.69
3615.00	94.60
3614.00	94.49
3613.00	94.38
3612.00	94.28
3611.00	94.17
3610.00	94.07
3609.00	93.96
3608.00	93.85
3607.00	93.73
3606.00	93.61
3605.00	93.49
3604.00	93.39
3603.00	93.28
3602.00	93.18
3601.00	93.07
3600.00	92.95
3599.00	92.83
3598.00	92.71
3597.00	92.58
3596.00	92.45
3595.00	92.31
3594.00	92.17
3593.00	92.04
3592.00	91.91
3591.00	91.80
3590.00	91.70
3589.00	91.58
3588.00	91.45
3587.00	91.29
3586.00	91.12
3585.00	90.96
3584.00	90.82
3583.00	90.68
3582.00	90.55
3581.00	90.42
3580.00	90.28
3579.00	90.14
3578.00	89.99
3577.00	89.84
3576.00	89.69
3575.00	89.55
3574.00	89.42
3573.00	89.30
3572.00	89.18
3571.00	89.05
3570.00	88.92
3569.00	88.78
3568.00	88.61
3567.00	88.42
3566.00	88.23
3565.00	88.05
3564.00	87.89
3563.00	87.74
3562.00	87.58
3561.00	87.43
3560.00	87.27
3559.00	87.12
3558.00	86.96
3557.00	86.82
3556.00	86.67
3555.00	86.51
3554.00	86.35
3553.00	86.18
3552.00	86.01
3551.00	85.84
3550.00	85.69
3549.00	85.54
3548.00	85.39
3547.00	85.23
3546.00	85.05
3545.00	84.87
3544.00	84.69
3543.00	84.52
3542.00	84.35
3541.00	84.18
3540.00	84.02
3539.00	83.86
3538.00	83.69
3537.00	83.52
3536.00	83.34
3535.00	83.17
3534.00	83.01
3533.00	82.86
3532.00	82.71
3531.00	82.55
3530.00	82.39
3529.00	82.22
3528.00	82.04
3527.00	81.87
3526.00	81.70
3525.00	81.53
3524.00	81.36
3523.00	81.17
3522.00	80.99
3521.00	80.81
3520.00	80.64
3519.00	80.47
3518.00	80.29
3517.00	80.12
3516.00	79.95
3515.00	79.79
3514.00	79.63
3513.00	79.47
3512.00	79.31
3511.00	79.14
3510.00	78.96
3509.00	78.79
3508.00	78.62
3507.00	78.45
3506.00	78.30
3505.00	78.14
3504.00	77.98
3503.00	77.80
3502.00	77.63
3501.00	77.45
3500.00	77.27
3499.00	77.10
3498.00	76.94
3497.00	76.77
3496.00	76.60
3495.00	76.43
3494.00	76.26
3493.00	76.10
3492.00	75.93
3491.00	75.78
3490.00	75.62
3489.00	75.46
3488.00	75.29
3487.00	75.12
3486.00	74.96
3485.00	74.79
3484.00	74.62
3483.00	74.45
3482.00	74.27
3481.00	74.09
3480.00	73.92
3479.00	73.75
3478.00	73.59
3477.00	73.43
3476.00	73.26
3475.00	73.09
3474.00	72.92
3473.00	72.76
3472.00	72.59
3471.00	72.42
3470.00	72.25
3469.00	72.08
3468.00	71.91
3467.00	71.75
3466.00	71.59
3465.00	71.44
3464.00	71.29
3463.00	71.13
3462.00	70.96
3461.00	70.79
3460.00	70.63
3459.00	70.46
3458.00	70.30
3457.00	70.13
3456.00	69.97
3455.00	69.81
3454.00	69.65
3453.00	69.50
3452.00	69.35
3451.00	69.20
3450.00	69.06
3449.00	68.90
3448.00	68.74
3447.00	68.57
3446.00	68.39
3445.00	68.22
3444.00	68.05
3443.00	67.88
3442.00	67.72
3441.00	67.56
3440.00	67.41
3439.00	67.25
3438.00	67.09
3437.00	66.92
3436.00	66.76
3435.00	66.61
3434.00	66.47
3433.00	66.33
3432.00	66.19
3431.00	66.04
3430.00	65.88
3429.00	65.73
3428.00	65.57
3427.00	65.42
3426.00	65.28
3425.00	65.13
3424.00	65.00
3423.00	64.86
3422.00	64.72
3421.00	64.57
3420.00	64.42
3419.00	64.27
3418.00	64.13
3417.00	64.00
3416.00	63.86
3415.00	63.72
3414.00	63.57
3413.00	63.43
3412.00	63.28
3411.00	63.13
3410.00	62.99
3409.00	62.85
3408.00	62.72
3407.00	62.59
3406.00	62.46
3405.00	62.32
3404.00	62.18
3403.00	62.05
3402.00	61.92
3401.00	61.79
3400.00	61.67
3399.00	61.55
3398.00	61.43
3397.00	61.31
3396.00	61.18
3395.00	61.06
3394.00	60.94
3393.00	60.83
3392.00	60.71
3391.00	60.60
3390.00	60.49
3389.00	60.39
3388.00	60.29
3387.00	60.20
3386.00	60.10
3385.00	59.99
3384.00	59.88
3383.00	59.77
3382.00	59.66
3381.00	59.55
3380.00	59.43
3379.00	59.32
3378.00	59.21
3377.00	59.11
3376.00	59.02
3375.00	58.94
3374.00	58.85
3373.00	58.75
3372.00	58.65
3371.00	58.56
3370.00	58.47
3369.00	58.38
3368.00	58.30
3367.00	58.22
3366.00	58.15
3365.00	58.07
3364.00	58.00
3363.00	57.92
3362.00	57.84
3361.00	57.77
3360.00	57.69
3359.00	57.63
3358.00	57.56
3357.00	57.49
3356.00	57.42
3355.00	57.34
3354.00	57.27
3353.00	57.19
3352.00	57.12
3351.00	57.05
3350.00	56.99
3349.00	56.93
3348.00	56.87
3347.00	56.81
3346.00	56.75
3345.00	56.68
3344.00	56.63
3343.00	56.58
3342.00	56.53
3341.00	56.48
3340.00	56.43
3339.00	56.38
3338.00	56.33
3337.00	56.29
3336.00	56.25
3335.00	56.22
3334.00	56.18
3333.00	56.14
3332.00	56.10
3331.00	56.06
3330.00	56.02
3329.00	55.99
3328.00	55.95
3327.00	55.91
3326.00	55.87
3325.00	55.84
3324.00	55.80
3323.00	55.77
3322.00	55.73
3321.00	55.70
3320.00	55.67
3319.00	55.64
3318.00	55.61
3317.00	55.59
3316.00	55.56
3315.00	55.53
3314.00	55.50
3313.00	55.48
3312.00	55.45
3311.00	55.42
3310.00	55.39
3309.00	55.36
3308.00	55.33
3307.00	55.31
3306.00	55.30
3305.00	55.29
3304.00	55.28
3303.00	55.28
3302.00	55.27
3301.00	55.25
3300.00	55.23
3299.00	55.21
3298.00	55.20
3297.00	55.19
3296.00	55.18
3295.00	55.18
3294.00	55.16
3293.00	55.15
3292.00	55.14
3291.00	55.14
3290.00	55.15
3289.00	55.15
3288.00	55.16
3287.00	55.15
3286.00	55.14
3285.00	55.14
3284.00	55.14
3283.00	55.15
3282.00	55.16
3281.00	55.16
3280.00	55.16
3279.00	55.16
3278.00	55.16
3277.00	55.17
3276.00	55.18
3275.00	55.19
3274.00	55.20
3273.00	55.21
3272.00	55.23
3271.00	55.25
3270.00	55.28
3269.00	55.32
3268.00	55.35
3267.00	55.38
3266.00	55.41
3265.00	55.45
3264.00	55.48
3263.00	55.51
3262.00	55.53
3261.00	55.56
3260.00	55.59
3259.00	55.62
3258.00	55.66
3257.00	55.69
3256.00	55.73
3255.00	55.76
3254.00	55.80
3253.00	55.84
3252.00	55.89
3251.00	55.94
3250.00	55.99
3249.00	56.04
3248.00	56.09
3247.00	56.14
3246.00	56.19
3245.00	56.24
3244.00	56.30
3243.00	56.36
3242.00	56.42
3241.00	56.49
3240.00	56.56
3239.00	56.64
3238.00	56.71
3237.00	56.78
3236.00	56.84
3235.00	56.90
3234.00	56.96
3233.00	57.03
3232.00	57.10
3231.00	57.18
3230.00	57.26
3229.00	57.35
3228.00	57.43
3227.00	57.52
3226.00	57.61
3225.00	57.69
3224.00	57.77
3223.00	57.86
3222.00	57.96
3221.00	58.06
3220.00	58.16
3219.00	58.25
3218.00	58.35
3217.00	58.43
3216.00	58.52
3215.00	58.61
3214.00	58.70
3213.00	58.80
3212.00	58.91
3211.00	59.02
3210.00	59.14
3209.00	59.25
3208.00	59.36
3207.00	59.47
3206.00	59.58
3205.00	59.70
3204.00	59.82
3203.00	59.94
3202.00	60.06
3201.00	60.19
3200.00	60.31
3199.00	60.44
3198.00	60.56
3197.00	60.68
3196.00	60.81
3195.00	60.94
3194.00	61.08
3193.00	61.21
3192.00	61.35
3191.00	61.48
3190.00	61.62
3189.00	61.76
3188.00	61.90
3187.00	62.04
3186.00	62.17
3185.00	62.31
3184.00	62.44
3183.00	62.59
3182.00	62.74
3181.00	62.88
3180.00	63.03
3179.00	63.18
3178.00	63.33
3177.00	63.49
3176.00	63.64
3175.00	63.80
3174.00	63.96
3173.00	64.12
3172.00	64.27
3171.00	64.43
3170.00	64.58
3169.00	64.74
3168.00	64.90
3167.00	65.06
3166.00	65.22
3165.00	65.38
3164.00	65.54
3163.00	65.70
3162.00	65.86
3161.00	66.02
3160.00	66.19
3159.00	66.36
3158.00	66.53
3157.00	66.69
3156.00	66.86
3155.00	67.02
3154.00	67.19
3153.00	67.35
3152.00	67.52
3151.00	67.68
3150.00	67.85
3149.00	68.03
3148.00	68.20
3147.00	68.38
3146.00	68.56
3145.00	68.73
3144.00	68.89
3143.00	69.06
3142.00	69.22
3141.00	69.38
3140.00	69.54
3139.00	69.72
3138.00	69.89
3137.00	70.08
3136.00	70.26
3135.00	70.45
3134.00	70.62
3133.00	70.79
3132.00	70.95
3131.00	71.12
3130.00	71.29
3129.00	71.46
3128.00	71.64
3127.00	71.82
3126.00	71.98
3125.00	72.15
3124.00	72.32
3123.00	72.48
3122.00	72.63
3121.00	72.79
3120.00	72.95
3119.00	73.11
3118.00	73.29
3117.00	73.46
3116.00	73.64
3115.00	73.82
3114.00	73.99
3113.00	74.16
3112.00	74.33
3111.00	74.50
3110.00	74.67
3109.00	74.83
3108.00	74.99
3107.00	75.14
3106.00	75.30
3105.00	75.46
3104.00	75.63
3103.00	75.79
3102.00	75.95
3101.00	76.11
3100.00	76.27
3099.00	76.43
3098.00	76.59
3097.00	76.76
3096.00	76.92
3095.00	77.08
3094.00	77.24
3093.00	77.39
3092.00	77.54
3091.00	77.70
3090.00	77.85
3089.00	78.01
3088.00	78.17
3087.00	78.33
3086.00	78.48
3085.00	78.62
3084.00	78.77
3083.00	78.91
3082.00	79.06
3081.00	79.20
3080.00	79.34
3079.00	79.48
3078.00	79.63
3077.00	79.77
3076.00	79.92
3075.00	80.07
3074.00	80.21
3073.00	80.36
3072.00	80.50
3071.00	80.64
3070.00	80.79
3069.00	80.93
3068.00	81.08
3067.00	81.22
3066.00	81.36
3065.00	81.50
3064.00	81.64
3063.00	81.78
3062.00	81.91
3061.00	82.03
3060.00	82.16
3059.00	82.28
3058.00	82.41
3057.00	82.54
3056.00	82.67
3055.00	82.81
3054.00	82.93
3053.00	83.06
3052.00	83.18
3051.00	83.30
3050.00	83.42
3049.00	83.54
3048.00	83.66
3047.00	83.78
3046.00	83.90
3045.00	84.02
3044.00	84.14
3043.00	84.26
3042.00	84.38
3041.00	84.50
3040.00	84.61
3039.00	84.72
3038.00	84.84
3037.00	84.95
3036.00	85.05
3035.00	85.16
3034.00	85.26
3033.00	85.35
3032.00	85.45
3031.00	85.55
3030.00	85.65
3029.00	85.74
3028.00	85.84
3027.00	85.93
3026.00	86.03
3025.00	86.12
3024.00	86.20
3023.00	86.28
3022.00	86.37
3021.00	86.45
3020.00	86.54
3019.00	86.62
3018.00	86.70
3017.00	86.77
3016.00	86.84
3015.00	86.91
3014.00	86.98
3013.00	87.04
3012.00	87.11
3011.00	87.17
3010.00	87.23
3009.00	87.29
3008.00	87.34
3007.00	87.39
3006.00	87.43
3005.00	87.47
3004.00	87.50
3003.00	87.53
3002.00	87.57
3001.00	87.61
3000.00	87.64
2999.00	87.67
2998.00	87.68
2997.00	87.69
2996.00	87.69
2995.00	87.69
2994.00	87.68
2993.00	87.67
2992.00	87.66
2991.00	87.64
2990.00	87.61
2989.00	87.58
2988.00	87.54
2987.00	87.49
2986.00	87.42
2985.00	87.34
2984.00	87.26
2983.00	87.15
2982.00	87.03
2981.00	86.90
2980.00	86.76
2979.00	86.61
2978.00	86.45
2977.00	86.28
2976.00	86.11
2975.00	85.91
2974.00	85.71
2973.00	85.50
2972.00	85.28
2971.00	85.06
2970.00	84.83
2969.00	84.60
2968.00	84.37
2967.00	84.13
2966.00	83.90
2965.00	83.66
2964.00	83.43
2963.00	83.19
2962.00	82.96
2961.00	82.73
2960.00	82.49
2959.00	82.26
2958.00	82.04
2957.00	81.82
2956.00	81.62
2955.00	81.43
2954.00	81.24
2953.00	81.05
2952.00	80.86
2951.00	80.68
2950.00	80.50
2949.00	80.32
2948.00	80.16
2947.00	80.00
2946.00	79.85
2945.00	79.70
2944.00	79.55
2943.00	79.42
2942.00	79.28
2941.00	79.17
2940.00	79.07
2939.00	78.98
2938.00	78.92
2937.00	78.88
2936.00	78.84
2935.00	78.82
2934.00	78.81
2933.00	78.82
2932.00	78.84
2931.00	78.89
2930.00	78.95
2929.00	79.02
2928.00	79.10
2927.00	79.19
2926.00	79.29
2925.00	79.39
2924.00	79.50
2923.00	79.61
2922.00	79.73
2921.00	79.84
2920.00	79.96
2919.00	80.07
2918.00	80.18
2917.00	80.28
2916.00	80.38
2915.00	80.47
2914.00	80.56
2913.00	80.63
2912.00	80.69
2911.00	80.73
2910.00	80.77
2909.00	80.80
2908.00	80.81
2907.00	80.81
2906.00	80.79
2905.00	80.76
2904.00	80.72
2903.00	80.67
2902.00	80.62
2901.00	80.55
2900.00	80.47
2899.00	80.39
2898.00	80.30
2897.00	80.21
2896.00	80.10
2895.00	80.00
2894.00	79.89
2893.00	79.79
2892.00	79.69
2891.00	79.60
2890.00	79.51
2889.00	79.43
2888.00	79.36
2887.00	79.31
2886.00	79.28
2885.00	79.26
2884.00	79.25
2883.00	79.26
2882.00	79.30
2881.00	79.35
2880.00	79.42
2879.00	79.51
2878.00	79.61
2877.00	79.72
2876.00	79.86
2875.00	80.00
2874.00	80.16
2873.00	80.33
2872.00	80.50
2871.00	80.69
2870.00	80.87
2869.00	81.06
2868.00	81.26
2867.00	81.46
2866.00	81.66
2865.00	81.85
2864.00	82.04
2863.00	82.21
2862.00	82.39
2861.00	82.56
2860.00	82.74
2859.00	82.91
2858.00	83.07
2857.00	83.22
2856.00	83.36
2855.00	83.50
2854.00	83.64
2853.00	83.78
2852.00	83.93
2851.00	84.09
2850.00	84.26
2849.00	84.42
2848.00	84.58
2847.00	84.75
2846.00	84.92
2845.00	85.09
2844.00	85.26
2843.00	85.42
2842.00	85.58
2841.00	85.73
2840.00	85.87
2839.00	86.01
2838.00	86.15
2837.00	86.29
2836.00	86.42
2835.00	86.54
2834.00	86.66
2833.00	86.79
2832.00	86.91
2831.00	87.04
2830.00	87.16
2829.00	87.28
2828.00	87.40
2827.00	87.51
2826.00	87.62
2825.00	87.72
2824.00	87.83
2823.00	87.93
2822.00	88.03
2821.00	88.13
2820.00	88.23
2819.00	88.33
2818.00	88.44
2817.00	88.54
2816.00	88.63
2815.00	88.72
2814.00	88.81
2813.00	88.89
2812.00	88.98
2811.00	89.06
2810.00	89.15
2809.00	89.23
2808.00	89.31
2807.00	89.38
2806.00	89.46
2805.00	89.54
2804.00	89.62
2803.00	89.70
2802.00	89.77
2801.00	89.84
2800.00	89.91
2799.00	89.97
2798.00	90.04
2797.00	90.11
2796.00	90.18
2795.00	90.24
2794.00	90.29
2793.00	90.36
2792.00	90.42
2791.00	90.48
2790.00	90.55
2789.00	90.60
2788.00	90.66
2787.00	90.71
2786.00	90.76
2785.00	90.80
2784.00	90.85
2783.00	90.90
2782.00	90.95
2781.00	91.01
2780.00	91.07
2779.00	91.12
2778.00	91.17
2777.00	91.21
2776.00	91.24
2775.00	91.28
2774.00	91.32
2773.00	91.36
2772.00	91.40
2771.00	91.45
2770.00	91.49
2769.00	91.54
2768.00	91.57
2767.00	91.60
2766.00	91.63
2765.00	91.67
2764.00	91.70
2763.00	91.73
2762.00	91.77
2761.00	91.80
2760.00	91.84
2759.00	91.87
2758.00	91.90
2757.00	91.93
2756.00	91.96
2755.00	91.99
2754.00	92.01
2753.00	92.04
2752.00	92.07
2751.00	92.09
2750.00	92.12
2749.00	92.15
2748.00	92.18
2747.00	92.21
2746.00	92.24
2745.00	92.27
2744.00	92.31
2743.00	92.34
2742.00	92.38
2741.00	92.42
2740.00	92.45
2739.00	92.48
2738.00	92.50
2737.00	92.53
2736.00	92.55
2735.00	92.58
2734.00	92.61
2733.00	92.64
2732.00	92.67
2731.00	92.70
2730.00	92.72
2729.00	92.75
2728.00	92.78
2727.00	92.81
2726.00	92.84
2725.00	92.86
2724.00	92.89
2723.00	92.92
2722.00	92.95
2721.00	92.98
2720.00	93.01
2719.00	93.03
2718.00	93.06
2717.00	93.08
2716.00	93.11
2715.00	93.15
2714.00	93.17
2713.00	93.20
2712.00	93.22
2711.00	93.24
2710.00	93.26
2709.00	93.29
2708.00	93.32
2707.00	93.35
2706.00	93.38
2705.00	93.41
2704.00	93.43
2703.00	93.46
2702.00	93.48
2701.00	93.50
2700.00	93.53
2699.00	93.55
2698.00	93.58
2697.00	93.59
2696.00	93.61
2695.00	93.62
2694.00	93.63
2693.00	93.65
2692.00	93.67
2691.00	93.69
2690.00	93.71
2689.00	93.72
2688.00	93.73
2687.00	93.75
2686.00	93.76
2685.00	93.79
2684.00	93.81
2683.00	93.83
2682.00	93.85
2681.00	93.87
2680.00	93.89
2679.00	93.90
2678.00	93.92
2677.00	93.93
2676.00	93.95
2675.00	93.97
2674.00	93.99
2673.00	94.00
2672.00	94.02
2671.00	94.04
2670.00	94.05
2669.00	94.07
2668.00	94.09
2667.00	94.11
2666.00	94.12
2665.00	94.13
2664.00	94.14
2663.00	94.15
2662.00	94.16
2661.00	94.18
2660.00	94.19
2659.00	94.19
2658.00	94.21
2657.00	94.22
2656.00	94.25
2655.00	94.28
2654.00	94.31
2653.00	94.34
2652.00	94.36
2651.00	94.39
2650.00	94.42
2649.00	94.44
2648.00	94.46
2647.00	94.48
2646.00	94.51
2645.00	94.54
2644.00	94.58
2643.00	94.61
2642.00	94.65
2641.00	94.68
2640.00	94.70
2639.00	94.73
2638.00	94.75
2637.00	94.78
2636.00	94.82
2635.00	94.86
2634.00	94.90
2633.00	94.93
2632.00	94.97
2631.00	95.00
2630.00	95.03
2629.00	95.06
2628.00	95.09
2627.00	95.13
2626.00	95.16
2625.00	95.19
2624.00	95.21
2623.00	95.23
2622.00	95.26
2621.00	95.29
2620.00	95.31
2619.00	95.34
2618.00	95.37
2617.00	95.40
2616.00	95.44
2615.00	95.48
2614.00	95.52
2613.00	95.55
2612.00	95.58
2611.00	95.61
2610.00	95.64
2609.00	95.67
2608.00	95.69
2607.00	95.72
2606.00	95.74
2605.00	95.78
2604.00	95.81
2603.00	95.83
2602.00	95.86
2601.00	95.88
2600.00	95.91
2599.00	95.93
2598.00	95.96
2597.00	95.97
2596.00	95.98
2595.00	96.00
2594.00	96.03
2593.00	96.06
2592.00	96.07
2591.00	96.08
2590.00	96.09
2589.00	96.11
2588.00	96.14
2587.00	96.17
2586.00	96.20
2585.00	96.22
2584.00	96.23
2583.00	96.24
2582.00	96.26
2581.00	96.27
2580.00	96.28
2579.00	96.30
2578.00	96.32
2577.00	96.35
2576.00	96.37
2575.00	96.38
2574.00	96.39
2573.00	96.41
2572.00	96.42
2571.00	96.42
2570.00	96.43
2569.00	96.43
2568.00	96.43
2567.00	96.44
2566.00	96.46
2565.00	96.47
2564.00	96.49
2563.00	96.49
2562.00	96.50
2561.00	96.51
2560.00	96.51
2559.00	96.51
2558.00	96.51
2557.00	96.52
2556.00	96.54
2555.00	96.55
2554.00	96.57
2553.00	96.58
2552.00	96.58
2551.00	96.59
2550.00	96.60
2549.00	96.62
2548.00	96.62
2547.00	96.62
2546.00	96.62
2545.00	96.62
2544.00	96.63
2543.00	96.64
2542.00	96.65
2541.00	96.66
2540.00	96.67
2539.00	96.67
2538.00	96.68
2537.00	96.69
2536.00	96.69
2535.00	96.70
2534.00	96.72
2533.00	96.74
2532.00	96.75
2531.00	96.77
2530.00	96.79
2529.00	96.80
2528.00	96.80
2527.00	96.79
2526.00	96.78
2525.00	96.79
2524.00	96.81
2523.00	96.82
2522.00	96.84
2521.00	96.85
2520.00	96.86
2519.00	96.86
2518.00	96.86
2517.00	96.86
2516.00	96.86
2515.00	96.86
2514.00	96.87
2513.00	96.88
2512.00	96.88
2511.00	96.88
2510.00	96.88
2509.00	96.89
2508.00	96.92
2507.00	96.95
2506.00	96.97
2505.00	96.99
2504.00	96.99
2503.00	96.99
2502.00	97.00
2501.00	97.01
2500.00	97.01
2499.00	97.02
2498.00	97.02
2497.00	97.02
2496.00	97.04
2495.00	97.05
2494.00	97.07
2493.00	97.09
2492.00	97.09
2491.00	97.10
2490.00	97.10
2489.00	97.11
2488.00	97.13
2487.00	97.16
2486.00	97.19
2485.00	97.21
2484.00	97.23
2483.00	97.24
2482.00	97.25
2481.00	97.25
2480.00	97.26
2479.00	97.25
2478.00	97.26
2477.00	97.28
2476.00	97.30
2475.00	97.32
2474.00	97.34
2473.00	97.35
2472.00	97.35
2471.00	97.35
2470.00	97.34
2469.00	97.36
2468.00	97.38
2467.00	97.39
2466.00	97.40
2465.00	97.40
2464.00	97.40
2463.00	97.40
2462.00	97.41
2461.00	97.42
2460.00	97.42
2459.00	97.42
2458.00	97.44
2457.00	97.46
2456.00	97.47
2455.00	97.48
2454.00	97.47
2453.00	97.48
2452.00	97.50
2451.00	97.53
2450.00	97.54
2449.00	97.55
2448.00	97.56
2447.00	97.57
2446.00	97.58
2445.00	97.60
2444.00	97.61
2443.00	97.62
2442.00	97.64
2441.00	97.66
2440.00	97.68
2439.00	97.69
2438.00	97.70
2437.00	97.70
2436.00	97.71
2435.00	97.71
2434.00	97.72
2433.00	97.74
2432.00	97.76
2431.00	97.78
2430.00	97.81
2429.00	97.83
2428.00	97.84
2427.00	97.85
2426.00	97.86
2425.00	97.87
2424.00	97.87
2423.00	97.87
2422.00	97.86
2421.00	97.87
2420.00	97.88
2419.00	97.89
2418.00	97.91
2417.00	97.93
2416.00	97.94
2415.00	97.95
2414.00	97.96
2413.00	97.96
2412.00	97.96
2411.00	97.96
2410.00	97.97
2409.00	97.98
2408.00	98.00
2407.00	98.01
2406.00	98.02
2405.00	98.04
2404.00	98.05
2403.00	98.06
2402.00	98.07
2401.00	98.07
2400.00	98.07
2399.00	98.06
2398.00	98.05
2397.00	98.03
2396.00	98.03
2395.00	98.03
2394.00	98.05
2393.00	98.06
2392.00	98.06
2391.00	98.06
2390.00	98.05
2389.00	98.06
2388.00	98.07
2387.00	98.09
2386.00	98.10
2385.00	98.11
2384.00	98.11
2383.00	98.11
2382.00	98.11
2381.00	98.12
2380.00	98.12
2379.00	98.13
2378.00	98.14
2377.00	98.15
2376.00	98.14
2375.00	98.13
2374.00	98.12
2373.00	98.11
2372.00	98.12
2371.00	98.14
2370.00	98.17
2369.00	98.19
2368.00	98.19
2367.00	98.19
2366.00	98.18
2365.00	98.16
2364.00	98.13
2363.00	98.09
2362.00	98.06
2361.00	98.04
2360.00	98.03
2359.00	98.03
2358.00	98.03
2357.00	98.04
2356.00	98.05
2355.00	98.06
2354.00	98.06
2353.00	98.06
2352.00	98.05
2351.00	98.02
2350.00	97.96
2349.00	97.90
2348.00	97.86
2347.00	97.88
2346.00	97.93
2345.00	97.99
2344.00	98.00
2343.00	97.99
2342.00	97.97
2341.00	97.97
2340.00	97.97
2339.00	97.99
2338.00	98.01
2337.00	98.02
2336.00	98.02
2335.00	98.03
2334.00	98.04
2333.00	98.06
2332.00	98.08
2331.00	98.09
2330.00	98.09
2329.00	98.08
2328.00	98.05
2327.00	97.99
2326.00	97.91
2325.00	97.83
2324.00	97.77
2323.00	97.76
2322.00	97.79
2321.00	97.83
2320.00	97.88
2319.00	97.92
2318.00	97.94
2317.00	97.95
2316.00	97.94
2315.00	97.95
2314.00	97.96
2313.00	97.98
2312.00	98.00
2311.00	98.00
2310.00	97.99
2309.00	97.99
2308.00	97.99
2307.00	98.00
2306.00	98.01
2305.00	98.03
2304.00	98.04
2303.00	98.05
2302.00	98.06
2301.00	98.06
2300.00	98.05
2299.00	98.03
2298.00	98.01
2297.00	97.99
2296.00	97.98
2295.00	97.98
2294.00	97.97
2293.00	97.97
2292.00	97.96
2291.00	97.94
2290.00	97.93
2289.00	97.92
2288.00	97.91
2287.00	97.91
2286.00	97.92
2285.00	97.94
2284.00	97.96
2283.00	97.97
2282.00	97.99
2281.00	98.01
2280.00	98.04
2279.00	98.06
2278.00	98.07
2277.00	98.08
2276.00	98.07
2275.00	98.06
2274.00	98.06
2273.00	98.07
2272.00	98.09
2271.00	98.11
2270.00	98.13
2269.00	98.14
2268.00	98.15
2267.00	98.16
2266.00	98.18
2265.00	98.20
2264.00	98.21
2263.00	98.21
2262.00	98.21
2261.00	98.19
2260.00	98.18
2259.00	98.17
2258.00	98.16
2257.00	98.14
2256.00	98.13
2255.00	98.14
2254.00	98.17
2253.00	98.20
2252.00	98.23
2251.00	98.25
2250.00	98.26
2249.00	98.26
2248.00	98.26
2247.00	98.26
2246.00	98.27
2245.00	98.27
2244.00	98.28
2243.00	98.30
2242.00	98.32
2241.00	98.32
2240.00	98.32
2239.00	98.32
2238.00	98.33
2237.00	98.33
2236.00	98.30
2235.00	98.27
2234.00	98.24
2233.00	98.24
2232.00	98.26
2231.00	98.29
2230.00	98.32
2229.00	98.34
2228.00	98.32
2227.00	98.30
2226.00	98.31
2225.00	98.33
2224.00	98.37
2223.00	98.38
2222.00	98.37
2221.00	98.36
2220.00	98.35
2219.00	98.35
2218.00	98.36
2217.00	98.35
2216.00	98.31
2215.00	98.29
2214.00	98.32
2213.00	98.38
2212.00	98.44
2211.00	98.48
2210.00	98.49
2209.00	98.49
2208.00	98.47
2207.00	98.44
2206.00	98.40
2205.00	98.34
2204.00	98.29
2203.00	98.26
2202.00	98.26
2201.00	98.27
2200.00	98.29
2199.00	98.32
2198.00	98.33
2197.00	98.32
2196.00	98.29
2195.00	98.28
2194.00	98.30
2193.00	98.33
2192.00	98.35
2191.00	98.35
2190.00	98.35
2189.00	98.34
2188.00	98.34
2187.00	98.34
2186.00	98.34
2185.00	98.33
2184.00	98.33
2183.00	98.39
2182.00	98.51
2181.00	98.62
2180.00	98.66
2179.00	98.64
2178.00	98.59
2177.00	98.53
2176.00	98.47
2175.00	98.44
2174.00	98.44
2173.00	98.45
2172.00	98.45
2171.00	98.42
2170.00	98.34
2169.00	98.23
2168.00	98.11
2167.00	98.05
2166.00	98.08
2165.00	98.16
2164.00	98.23
2163.00	98.26
2162.00	98.26
2161.00	98.29
2160.00	98.40
2159.00	98.64
2158.00	98.92
2157.00	99.10
2156.00	99.12
2155.00	99.03
2154.00	98.90
2153.00	98.78
2152.00	98.70
2151.00	98.68
2150.00	98.70
2149.00	98.71
2148.00	98.69
2147.00	98.67
2146.00	98.68
2145.00	98.71
2144.00	98.74
2143.00	98.77
2142.00	98.77
2141.00	98.71
2140.00	98.62
2139.00	98.54
2138.00	98.50
2137.00	98.49
2136.00	98.49
2135.00	98.50
2134.00	98.52
2133.00	98.53
2132.00	98.54
2131.00	98.55
2130.00	98.56
2129.00	98.54
2128.00	98.49
2127.00	98.43
2126.00	98.37
2125.00	98.31
2124.00	98.26
2123.00	98.23
2122.00	98.21
2121.00	98.20
2120.00	98.19
2119.00	98.18
2118.00	98.18
2117.00	98.18
2116.00	98.16
2115.00	98.14
2114.00	98.13
2113.00	98.12
2112.00	98.13
2111.00	98.14
2110.00	98.15
2109.00	98.13
2108.00	98.10
2107.00	98.07
2106.00	98.06
2105.00	98.07
2104.00	98.09
2103.00	98.10
2102.00	98.12
2101.00	98.13
2100.00	98.13
2099.00	98.12
2098.00	98.10
2097.00	98.11
2096.00	98.15
2095.00	98.22
2094.00	98.30
2093.00	98.35
2092.00	98.37
2091.00	98.35
2090.00	98.33
2089.00	98.30
2088.00	98.26
2087.00	98.24
2086.00	98.22
2085.00	98.22
2084.00	98.22
2083.00	98.22
2082.00	98.21
2081.00	98.19
2080.00	98.16
2079.00	98.15
2078.00	98.15
2077.00	98.15
2076.00	98.13
2075.00	98.13
2074.00	98.14
2073.00	98.15
2072.00	98.18
2071.00	98.24
2070.00	98.33
2069.00	98.43
2068.00	98.48
2067.00	98.49
2066.00	98.47
2065.00	98.46
2064.00	98.47
2063.00	98.51
2062.00	98.56
2061.00	98.61
2060.00	98.65
2059.00	98.66
2058.00	98.65
2057.00	98.62
2056.00	98.56
2055.00	98.51
2054.00	98.48
2053.00	98.46
2052.00	98.42
2051.00	98.41
2050.00	98.45
2049.00	98.54
2048.00	98.64
2047.00	98.71
2046.00	98.72
2045.00	98.70
2044.00	98.68
2043.00	98.73
2042.00	98.84
2041.00	98.94
2040.00	99.00
2039.00	99.01
2038.00	99.03
2037.00	99.04
2036.00	99.06
2035.00	99.10
2034.00	99.16
2033.00	99.22
2032.00	99.27
2031.00	99.31
2030.00	99.32
2029.00	99.25
2028.00	99.15
2027.00	99.09
2026.00	99.13
2025.00	99.20
2024.00	99.25
2023.00	99.28
2022.00	99.31
2021.00	99.32
2020.00	99.30
2019.00	99.29
2018.00	99.30
2017.00	99.32
2016.00	99.33
2015.00	99.32
2014.00	99.29
2013.00	99.23
2012.00	99.15
2011.00	99.13
2010.00	99.16
2009.00	99.19
2008.00	99.19
2007.00	99.18
2006.00	99.23
2005.00	99.28
2004.00	99.30
2003.00	99.28
[truncated: 1,603 more rows]
