# Supplementary material for: Carbon quantum Dot incorporated Xanthan gum based gel polymer electrolytes for high performance supercapacitors
Source: Sci Rep. 2025 May 25;15:18227. doi: 10.1038/s41598-025-02341-z (PMC12104470; doi:10.1038/s41598-025-02341-z)
Supplement: Supplementary file 1 — Supplementary Material 1 [file 41598_2025_2341_MOESM1_ESM.zip › zip file/Figure 3/Pure XG.csv]

Time	Unsubtracted Weight	Baseline Weight	Program Temperature	Sample Temperature	Approx. Gas Flow				Unsubtracted Weight	Sample Temperature
0	18.761087	0	30.666667	29.35	19.8				100	29.35	100
0.016667	18.757609	0	30.666667	29.35	19.8				99.98146163	29.35
0.033333	18.755652	0	31.333333	29.34	19.8				99.97103046	29.34
0.05	18.751304	0	32	29.34	19.8				99.94785483	29.34
0.066667	18.748261	0	32.666667	29.35	19.8				99.93163509	29.35
0.083333	18.745435	0	33.333333	29.35	19.8				99.916572	29.35
0.1	18.741957	0	34	29.35	19.8				99.89803363	29.35
0.116667	18.739565	0	34.666667	29.36	19.8				99.88528383	29.36
0.133333	18.736304	0	35.333333	29.4	19.8				99.86790211	29.4
0.15	18.734348	0	36	29.49	19.8				99.85747628	29.49
0.166667	18.732174	0	36.666667	29.64	19.8				99.84588846	29.64
0.183333	18.73	0	37.333333	29.88	19.8				99.83430065	29.88
0.2	18.728696	0	38	30.21	19.8				99.82735009	30.21
0.216667	18.727174	0	38.666667	30.64	19.8				99.81923755	30.64
0.233333	18.724565	0	39.333333	31.15	19.8				99.80533111	31.15
0.25	18.722174	0	40	31.72	19.8				99.79258664	31.72
0.266667	18.718696	0	40.666667	32.33	19.8				99.77404827	32.33
0.283333	18.716087	0	41.333333	32.96	19.8				99.76014183	32.96
0.3	18.713913	0	42	33.59	19.8				99.74855402	33.59
0.316667	18.710217	0	42.666667	34.21	19.8				99.72885366	34.21
0.333333	18.708261	0	43.333333	34.81	19.8				99.71842783	34.81
0.35	18.704783	0	44	35.4	19.8				99.69988946	35.4
0.366667	18.701957	0	44.666667	35.98	19.8				99.68482636	35.98
0.383333	18.699565	0	45.333333	36.57	19.8				99.67207657	36.57
0.4	18.696957	0	46	37.16	19.8				99.65817546	37.16
0.416667	18.694565	0	46.666667	37.76	19.8				99.64542566	37.76
0.433333	18.691087	0	47.333333	38.38	19.8				99.62688729	38.38
0.45	18.687609	0	48	39.01	19.8				99.60834892	39.01
0.466667	18.684783	0	48.666667	39.64	19.8				99.59328583	39.64
0.483333	18.681739	0	49.333333	40.29	19.8				99.57706075	40.29
0.5	18.678478	0	50	40.93	19.8				99.55967903	40.93
0.516667	18.675	0	50.666667	41.57	19.8				99.54114066	41.57
0.533333	18.671739	0	51.333333	42.19	19.8				99.52375894	42.19
0.55	18.668913	0	52	42.81	19.8				99.50869584	42.81
0.566667	18.665	0	52.666667	43.41	19.8				99.48783884	43.41
0.583333	18.66087	0	53.333333	44.01	19.8				99.46582519	44.01
0.6	18.657826	0	54	44.61	19.8				99.44960012	44.61
0.616667	18.653696	0	54.666667	45.21	19.8				99.42758647	45.21
0.633333	18.650435	0	55.333333	45.81	19.8				99.41020475	45.81
0.65	18.646522	0	56	46.41	19.8				99.38934775	46.41
0.666667	18.643043	0	56.666667	47.02	19.8				99.37080405	47.02
0.683333	18.638261	0	57.333333	47.63	19.8				99.34531512	47.63
0.7	18.634565	0	58	48.24	19.8				99.32561477	48.24
0.716667	18.630435	0	58.666667	48.86	19.8				99.30360112	48.86
0.733333	18.625435	0	59.333333	49.47	19.8				99.27695021	49.47
0.75	18.621739	0	60	50.08	19.8				99.25724986	50.08
0.766667	18.616957	0	60.666667	50.68	19.8				99.23176093	50.68
0.783333	18.612174	0	61.333333	51.29	19.8				99.20626667	51.29
0.8	18.606087	0	62	51.89	19.8				99.17382186	51.89
0.816667	18.601739	0	62.666667	52.49	19.8				99.15064623	52.49
0.833333	18.597826	0	63.333333	53.09	19.8				99.12978923	53.09
0.85	18.592391	0	64	53.7	19.8				99.10081969	53.7
0.866667	18.586304	0	64.666667	54.3	19.8				99.06837488	54.3
0.883333	18.582609	0	65.333333	54.9	19.8				99.04867986	54.9
0.9	18.576304	0	66	55.51	19.8				99.01507306	55.51
0.916667	18.571087	0	66.666667	56.11	19.8				98.9872655	56.11
0.933333	18.565435	0	67.333333	56.72	19.8				98.95713932	56.72
0.95	18.559783	0	68	57.32	19.8				98.92701313	57.32
0.966667	18.55413	0	68.666667	57.93	19.8				98.89688161	57.93
0.983333	18.548043	0	69.333333	58.54	19.8				98.8644368	58.54
1	18.542174	0	70	59.14	19.8				98.83315396	59.14
1.016667	18.535435	0	70.666667	59.75	19.8				98.79723387	59.75
1.033333	18.529565	0	71.333333	60.35	19.8				98.7659457	60.35
1.05	18.523478	0	72	60.96	19.8				98.73350089	60.96
1.066667	18.516304	0	72.666667	61.56	19.8				98.69526217	61.56
1.083333	18.50913	0	73.333333	62.17	19.8				98.65702344	62.17
1.1	18.502826	0	74	62.78	19.8				98.62342198	62.78
1.116667	18.496739	0	74.666667	63.39	19.8				98.59097716	63.39
1.133333	18.48913	0	75.333333	63.99	19.8				98.55041981	63.99
1.15	18.482391	0	76	64.6	19.8				98.51449972	64.6
1.166667	18.473261	0	76.666667	65.21	19.8				98.46583516	65.21
1.183333	18.467174	0	77.333333	65.82	19.8				98.43339035	65.82
1.2	18.458696	0	78	66.43	19.8				98.38820107	66.43
1.216667	18.450652	0	78.666667	67.04	19.8				98.34532509	67.04
1.233333	18.442391	0	79.333333	67.65	19.8				98.30129246	67.65
1.25	18.43413	0	80	68.26	19.8				98.25725983	68.26
1.266667	18.424783	0	80.666667	68.86	19.8				98.20743862	68.86
1.283333	18.416304	0	81.333333	69.47	19.8				98.16224401	69.47
1.3	18.406522	0	82	70.08	19.8				98.11010417	70.08
1.316667	18.397609	0	82.666667	70.69	19.8				98.06259627	70.69
1.333333	18.387174	0	83.333333	71.3	19.8				98.00697582	71.3
1.35	18.378261	0	84	71.92	19.8				97.95946791	71.92
1.366667	18.368913	0	84.666667	72.53	19.8				97.90964138	72.53
1.383333	18.358696	0	85.333333	73.14	19.8				97.85518291	73.14
1.4	18.348478	0	86	73.75	19.8				97.80071912	73.75
1.416667	18.338478	0	86.666667	74.36	19.8				97.7474173	74.36
1.433333	18.327391	0	87.333333	74.97	19.8				97.68832158	74.97
1.45	18.316304	0	88	75.59	19.8				97.62922585	75.59
1.466667	18.305	0	88.666667	76.2	19.8				97.56897348	76.2
1.483333	18.294565	0	89.333333	76.81	19.8				97.51335304	76.81
1.5	18.282174	0	90	77.43	19.8				97.44730676	77.43
1.516667	18.270652	0	90.666667	78.04	19.8				97.38589241	78.04
1.533333	18.258043	0	91.333333	78.65	19.8				97.31868415	78.65
1.55	18.245435	0	92	79.26	19.8				97.25148122	79.26
1.566667	18.233043	0	92.666667	79.88	19.8				97.18542961	79.88
1.583333	18.220435	0	93.333333	80.49	19.8				97.11822668	80.49
1.6	18.207391	0	94	81.11	19.8				97.04869979	81.11
1.616667	18.193696	0	94.666667	81.72	19.8				96.97570295	81.72
1.633333	18.18	0	95.333333	82.33	19.8				96.90270079	82.33
1.65	18.165652	0	96	82.95	19.8				96.82622334	82.95
1.666667	18.151522	0	96.666667	83.56	19.8				96.75090788	83.56
1.683333	18.135652	0	97.333333	84.18	19.8				96.6663179	84.18
1.7	18.121087	0	98	84.79	19.8				96.5886838	84.79
1.716667	18.105652	0	98.666667	85.41	19.8				96.50641245	85.41
1.733333	18.089348	0	99.333333	86.02	19.8				96.41950917	86.02
1.75	18.073478	0	100	86.64	19.8				96.33491919	86.64
1.766667	18.056522	0	100.666667	87.25	19.8				96.24454063	87.25
1.783333	18.04	0	101.333333	87.87	19.8				96.15647537	87.87
1.8	18.023913	0	102	88.48	19.8				96.07072874	88.48
1.816667	18.006522	0	102.666667	89.1	19.8				95.97803155	89.1
1.833333	17.988478	0	103.333333	89.72	19.8				95.88185375	89.72
1.85	17.969783	0	104	90.34	19.8				95.78220601	90.34
1.866667	17.951739	0	104.666667	90.95	19.8				95.68602821	90.95
1.883333	17.932174	0	105.333333	91.57	19.8				95.58174321	91.57
1.9	17.913043	0	106	92.19	19.8				95.47977151	92.19
1.916667	17.893478	0	106.666667	92.8	19.8				95.37548651	92.8
1.933333	17.873043	0	107.333333	93.42	19.8				95.26656425	93.42
1.95	17.853261	0	108	94.03	19.8				95.16112259	94.03
1.966667	17.832391	0	108.666667	94.64	19.8				95.0498817	94.64
1.983333	17.81087	0	109.333333	95.26	19.8				94.93517087	95.26
2	17.788261	0	110	95.87	19.8				94.81466079	95.87
2.016667	17.766087	0	110.666667	96.49	19.8				94.69646935	96.49
2.033333	17.744348	0	111.333333	97.11	19.8				94.58059653	97.11
2.05	17.721087	0	112	97.72	19.8				94.45661118	97.72
2.066667	17.698261	0	112.666667	98.34	19.8				94.33494445	98.34
2.083333	17.675652	0	113.333333	98.96	19.8				94.21443438	98.96
2.1	17.650217	0	114	99.58	19.8				94.07886121	99.58
2.116667	17.625652	0	114.666667	100.19	19.8				93.9479253	100.19
2.133333	17.600652	0	115.333333	100.81	19.8				93.81467076	100.81
2.15	17.574565	0	116	101.43	19.8				93.67562231	101.43
2.166667	17.548913	0	116.666667	102.05	19.8				93.5388925	102.05
2.183333	17.522391	0	117.333333	102.66	19.8				93.39752542	102.66
2.2	17.495652	0	118	103.28	19.8				93.2550017	103.28
2.216667	17.466957	0	118.666667	103.9	19.8				93.10205214	103.9
2.233333	17.439348	0	119.333333	104.52	19.8				92.95489115	104.52
2.25	17.411304	0	120	105.13	19.8				92.80541154	105.13
2.266667	17.383043	0	120.666667	105.75	19.8				92.65477528	105.75
2.283333	17.353261	0	121.333333	106.38	19.8				92.49603181	106.38
2.3	17.323043	0	122	107	19.8				92.33496439	107
2.316667	17.29413	0	122.666667	107.62	19.8				92.18085285	107.62
2.333333	17.263478	0	123.333333	108.23	19.8				92.01747212	108.23
2.35	17.232826	0	124	108.85	19.8				91.8540914	108.85
2.366667	17.202391	0	124.666667	109.46	19.8				91.69186732	109.46
2.383333	17.17087	0	125.333333	110.08	19.8				91.52385467	110.08
2.4	17.137391	0	126	110.7	19.8				91.34540552	110.7
2.416667	17.105435	0	126.666667	111.32	19.8				91.17507424	111.32
2.433333	17.072174	0	127.333333	111.94	19.8				90.99778707	111.94
2.45	17.038913	0	128	112.56	19.8				90.8204999	112.56
2.466667	17.005435	0	128.666667	113.18	19.8				90.64205608	113.18
2.483333	16.970652	0	129.333333	113.8	19.8				90.45665638	113.8
2.5	16.936304	0	130	114.42	19.8				90.2735753	114.42
2.516667	16.900435	0	130.666667	115.04	19.8				90.08238702	115.04
2.533333	16.865	0	131.333333	115.66	19.8				89.89351203	115.66
2.55	16.82913	0	132	116.28	19.8				89.70231842	116.28
2.566667	16.793043	0	132.666667	116.9	19.8				89.50996816	116.9
2.583333	16.755435	0	133.333333	117.52	19.8				89.30951069	117.52
2.6	16.717391	0	134	118.14	19.8				89.10672926	118.14
2.616667	16.680435	0	134.666667	118.76	19.8				88.90974707	118.76
2.633333	16.641739	0	135.333333	119.38	19.8				88.70349037	119.38
2.65	16.602609	0	136	120	19.8				88.49492036	120
2.666667	16.563913	0	136.666667	120.62	19.8				88.28866366	120.62
2.683333	16.524565	0	137.333333	121.24	19.8				88.07893167	121.24
2.7	16.484783	0	138	121.86	19.8				87.86688639	121.86
2.716667	16.445	0	138.666667	122.48	19.8				87.65483578	122.48
2.733333	16.404783	0	139.333333	123.1	19.8				87.44047187	123.1
2.75	16.363261	0	140	123.71	19.8				87.21915207	123.71
2.766667	16.322174	0	140.666667	124.34	19.8				87.0001509	124.34
2.783333	16.280435	0	141.333333	124.96	19.8				86.77767445	124.96
2.8	16.238478	0	142	125.58	19.8				86.55403602	125.58
2.816667	16.195217	0	142.666667	126.2	19.8				86.32344704	126.2
2.833333	16.151957	0	143.333333	126.83	19.8				86.09286338	126.83
2.85	16.108478	0	144	127.45	19.8				85.86111242	127.45
2.866667	16.063696	0	144.666667	128.07	19.8				85.62241623	128.07
2.883333	16.018478	0	145.333333	128.69	19.8				85.38139608	128.69
2.9	15.973043	0	146	129.31	19.8				85.13921928	129.31
2.916667	15.926304	0	146.666667	129.93	19.8				84.89009192	129.93
2.933333	15.878261	0	147.333333	130.55	19.8				84.63401401	130.55
2.95	15.830435	0	148	131.17	19.8				84.37909275	131.17
2.966667	15.781957	0	148.666667	131.8	19.8				84.1206962	131.8
2.983333	15.731957	0	149.333333	132.42	19.8				83.85418713	132.42
3	15.682391	0	150	133.04	19.8				83.58999135	133.04
3.016667	15.630652	0	150.666667	133.66	19.8				83.31421308	133.66
3.033333	15.57913	0	151.333333	134.28	19.8				83.03959147	134.28
3.05	15.526087	0	152	134.9	19.8				82.75686265	134.9
3.066667	15.471304	0	152.666667	135.52	19.8				82.46485931	135.52
3.083333	15.417826	0	153.333333	136.15	19.8				82.17981186	136.15
3.1	15.362826	0	154	136.77	19.8				81.88665188	136.77
3.116667	15.306957	0	154.666667	137.39	19.8				81.58885996	137.39
3.133333	15.24913	0	155.333333	138.02	19.8				81.28063155	138.02
3.15	15.191087	0	156	138.64	19.8				80.97125183	138.64
3.166667	15.132391	0	156.666667	139.27	19.8				80.65839149	139.27
3.183333	15.073043	0	157.333333	139.89	19.8				80.34205587	139.89
3.2	15.011522	0	158	140.51	19.8				80.01413777	140.51
3.216667	14.949783	0	158.666667	141.13	19.8				79.68505769	141.13
3.233333	14.887174	0	159.333333	141.75	19.8				79.35134036	141.75
3.25	14.825652	0	160	142.38	19.8				79.02341693	142.38
3.266667	14.760435	0	160.666667	143	19.8				78.67579848	143
3.283333	14.695	0	161.333333	143.62	19.8				78.32701805	143.62
3.3	14.630435	0	162	144.24	19.8				77.98287487	144.24
3.316667	14.56413	0	162.666667	144.86	19.8				77.62945718	144.86
3.333333	14.495652	0	163.333333	145.48	19.8				77.26445701	145.48
3.35	14.428696	0	164	146.11	19.8				76.90756937	146.11
3.366667	14.358478	0	164.666667	146.73	19.8				76.53329469	146.73
3.383333	14.288913	0	165.333333	147.35	19.8				76.16250061	147.35
3.4	14.218043	0	166	147.98	19.8				75.78475064	147.98
3.416667	14.144783	0	166.666667	148.6	19.8				75.39426154	148.6
3.433333	14.071087	0	167.333333	149.21	19.8				75.00144848	149.21
3.45	13.997826	0	168	149.83	19.8				74.61095405	149.83
3.466667	13.92413	0	168.666667	150.45	19.8				74.21814099	150.45
3.483333	13.848913	0	169.333333	151.07	19.8				73.81722072	151.07
3.5	13.773043	0	170	151.69	19.8				73.41281984	151.69
3.516667	13.696739	0	170.666667	152.3	19.8				73.00610567	152.3
3.533333	13.618478	0	171.333333	152.92	19.8				72.58896033	152.92
3.55	13.540217	0	172	153.53	19.8				72.17181499	153.53
3.566667	13.462174	0	172.666667	154.14	19.8				71.75583163	154.14
3.583333	13.381087	0	173.333333	154.76	19.8				71.3236232	154.76
3.6	13.301304	0	174	155.38	19.8				70.89836532	155.38
3.616667	13.220435	0	174.666667	155.99	19.8				70.46731887	155.99
3.633333	13.138696	0	175.333333	156.61	19.8				70.03163516	156.61
3.65	13.056522	0	176	157.23	19.8				69.59363282	157.23
3.666667	12.972609	0	176.666667	157.84	19.8				69.1463613	157.84
3.683333	12.888043	0	177.333333	158.46	19.8				68.69560916	158.46
3.7	12.802174	0	178	159.07	19.8				68.2379118	159.07
3.716667	12.715652	0	178.666667	159.68	19.8				67.77673383	159.68
3.733333	12.627174	0	179.333333	160.3	19.8				67.30513003	160.3
3.75	12.536739	0	180	160.91	19.8				66.82309506	160.91
3.766667	12.445217	0	180.666667	161.53	19.8				66.33526618	161.53
3.783333	12.352174	0	181.333333	162.14	19.8				65.8393301	162.14
3.8	12.257391	0	182	162.75	19.8				65.3341195	162.75
3.816667	12.161522	0	182.666667	163.37	19.8				64.82312032	163.37
3.833333	12.065	0	183.333333	163.98	19.8				64.30864054	163.98
3.85	11.968696	0	184	164.59	19.8				63.79532273	164.59
3.866667	11.871957	0	184.666667	165.21	19.8				63.2796863	165.21
3.883333	11.776739	0	185.333333	165.82	19.8				62.77215707	165.82
3.9	11.683696	0	186	166.44	19.8				62.27622099	166.44
3.916667	11.591739	0	186.666667	167.06	19.8				61.78607348	167.06
3.933333	11.501957	0	187.333333	167.67	19.8				61.30751912	167.67
3.95	11.413043	0	188	168.28	19.8				60.83359136	168.28
3.966667	11.32587	0	188.666667	168.9	19.8				60.36894344	168.9
3.983333	11.23913	0	189.333333	169.52	19.8				59.90660349	169.52
4	11.153043	0	190	170.13	19.8				59.44774415	170.13
4.016667	11.067826	0	190.666667	170.75	19.8				58.99352207	170.75
4.033333	10.982826	0	191.333333	171.37	19.8				58.54045664	171.37
4.05	10.898043	0	192	171.99	19.8				58.08854785	171.99
4.066667	10.813696	0	192.666667	172.61	19.8				57.63896303	172.61
4.083333	10.73	0	193.333333	173.23	19.8				57.19284815	173.23
4.1	10.646739	0	194	173.84	19.8				56.74905191	173.84
4.116667	10.564565	0	194.666667	174.47	19.8				56.31104957	174.47
4.133333	10.483043	0	195.333333	175.09	19.8				55.87652251	175.09
4.15	10.401304	0	196	175.72	19.8				55.4408388	175.72
4.166667	10.321522	0	196.666667	176.34	19.8				55.01558625	176.34
4.183333	10.241522	0	197.333333	176.97	19.8				54.58917173	176.97
4.2	10.162391	0	198	177.59	19.8				54.16738913	177.59
4.216667	10.083043	0	198.666667	178.21	19.8				53.74444988	178.21
4.233333	10.005435	0	199.333333	178.84	19.8				53.33078515	178.84
4.25	9.928478	0	200	179.46	19.8				52.92059037	179.46
4.266667	9.852609	0	200.666667	180.09	19.8				52.51619482	180.09
4.283333	9.778043	0	201.333333	180.71	19.8				52.11874451	180.71
4.3	9.703696	0	202	181.34	19.8				51.7224615	181.34
4.316667	9.629565	0	202.666667	181.97	19.8				51.32732981	181.97
4.333333	9.557174	0	203.333333	182.6	19.8				50.94147263	182.6
4.35	9.484348	0	204	183.23	19.8				50.55329683	183.23
4.366667	9.412826	0	204.666667	183.86	19.8				50.17207159	183.86
4.383333	9.341304	0	205.333333	184.49	19.8				49.79084634	184.49
4.4	9.269348	0	206	185.12	19.8				49.4073078	185.12
4.416667	9.19913	0	206.666667	185.75	19.8				49.03303311	185.75
4.433333	9.129565	0	207.333333	186.38	19.8				48.66223903	186.38
4.45	9.059348	0	208	187.01	19.8				48.28796967	187.01
4.466667	8.99	0	208.666667	187.65	19.8				47.91833224	187.65
4.483333	8.921957	0	209.333333	188.28	19.8				47.55565069	188.28
4.5	8.852826	0	210	188.91	19.8				47.18716991	188.91
4.516667	8.785652	0	210.666667	189.54	19.8				46.8291203	189.54
4.533333	8.717609	0	211.333333	190.17	19.8				46.46643875	190.17
4.55	8.649783	0	212	190.81	19.8				46.10491386	190.81
4.566667	8.582174	0	212.666667	191.44	19.8				45.74454561	191.44
4.583333	8.515217	0	213.333333	192.08	19.8				45.38765265	192.08
4.6	8.44913	0	214	192.71	19.8				45.03539694	192.71
4.616667	8.381522	0	214.666667	193.34	19.8				44.67503402	193.34
4.633333	8.315652	0	215.333333	193.98	19.8				44.32393496	193.98
4.65	8.249783	0	216	194.62	19.8				43.97284123	194.62
4.666667	8.184348	0	216.666667	195.25	19.8				43.6240608	195.25
4.683333	8.118261	0	217.333333	195.89	19.8				43.27180509	195.89
4.7	8.053043	0	218	196.52	19.8				42.92418131	196.52
4.716667	7.988261	0	218.666667	197.15	19.8				42.57888149	197.15
4.733333	7.922826	0	219.333333	197.79	19.8				42.23010106	197.79
4.75	7.857609	0	220	198.42	19.8				41.88248261	198.42
4.766667	7.793261	0	220.666667	199.05	19.8				41.53949609	199.05
4.783333	7.728478	0	221.333333	199.69	19.8				41.19419093	199.69
4.8	7.663913	0	222	200.33	19.8				40.85004776	200.33
4.816667	7.60087	0	222.666667	200.97	19.8				40.51401712	200.97
4.833333	7.537174	0	223.333333	201.6	19.8				40.17450588	201.6
4.85	7.473261	0	224	202.24	19.8				39.83383799	202.24
4.866667	7.41087	0	224.666667	202.87	19.8				39.50128263	202.87
4.883333	7.346957	0	225.333333	203.51	19.8				39.16061473	203.51
4.9	7.283913	0	226	204.15	19.8				38.82457877	204.15
4.916667	7.22087	0	226.666667	204.79	19.8				38.48854813	204.79
4.933333	7.158043	0	227.333333	205.43	19.8				38.15366881	205.43
4.95	7.095435	0	228	206.06	19.8				37.81995681	206.06
4.966667	7.033913	0	228.666667	206.69	19.8				37.49203338	206.69
4.983333	6.972391	0	229.333333	207.33	19.8				37.16410995	207.33
5	6.91087	0	230	207.96	19.8				36.83619185	207.96
5.016667	6.848913	0	230.666667	208.6	19.8				36.50594979	208.6
5.033333	6.787609	0	231.333333	209.24	19.8				36.17918834	209.24
5.05	6.726522	0	232	209.87	19.8				35.85358354	209.87
5.066667	6.665	0	232.666667	210.51	19.8				35.52566011	210.51
5.083333	6.605	0	233.333333	211.15	19.8				35.20584921	211.15
5.1	6.54413	0	234	211.79	19.8				34.88140106	211.79
5.116667	6.482609	0	234.666667	212.43	19.8				34.55348296	212.43
5.133333	6.422391	0	235.333333	213.07	19.8				34.23251009	213.07
5.15	6.363043	0	236	213.7	19.8				33.91617447	213.7
5.166667	6.302391	0	236.666667	214.34	19.8				33.5928883	214.34
5.183333	6.241522	0	237.333333	214.97	19.8				33.26844548	214.97
5.2	6.182174	0	238	215.61	19.8				32.95210986	215.61
5.216667	6.121522	0	238.666667	216.26	19.8				32.62882369	216.26
5.233333	6.063043	0	239.333333	216.89	19.8				32.31712	216.89
5.25	6.003261	0	240	217.53	19.8				31.99847109	217.53
5.266667	5.943043	0	240.666667	218.17	19.8				31.67749822	218.17
5.283333	5.884783	0	241.333333	218.81	19.8				31.36696184	218.81
5.3	5.82587	0	242	219.45	19.8				31.05294485	219.45
5.316667	5.764348	0	242.666667	220.08	19.8				30.72502142	220.08
5.333333	5.705652	0	243.333333	220.72	19.8				30.41216109	220.72
5.35	5.647174	0	244	221.36	19.8				30.10046273	221.36
5.366667	5.588043	0	244.666667	222	19.8				29.78528376	222
5.383333	5.52913	0	245.333333	222.64	19.8				29.47126678	222.64
5.4	5.469348	0	246	223.28	19.8				29.15261786	223.28
5.416667	5.408696	0	246.666667	223.92	19.8				28.82933169	223.92
5.433333	5.347826	0	247.333333	224.56	19.8				28.50488354	224.56
5.45	5.290435	0	248	225.2	19.8				28.19897909	225.2
5.466667	5.23087	0	248.666667	225.84	19.8				27.88148682	225.84
5.483333	5.171304	0	249.333333	226.48	19.8				27.56398923	226.48
5.5	5.113478	0	250	227.12	19.8				27.25576615	227.12
5.516667	5.053913	0	250.666667	227.76	19.8				26.93827389	227.76
5.533333	4.99587	0	251.333333	228.4	19.8				26.62889416	228.4
5.55	4.938478	0	252	229.03	19.8				26.32298438	229.03
5.566667	4.882609	0	252.666667	229.66	19.8				26.02519246	229.66
5.583333	4.826087	0	253.333333	230.3	19.8				25.72391994	230.3
5.6	4.770217	0	254	230.94	19.8				25.4261227	230.94
5.616667	4.714348	0	254.666667	231.58	19.8				25.12833078	231.58
5.633333	4.658478	0	255.333333	232.22	19.8				24.83053354	232.22
5.65	4.602826	0	256	232.87	19.8				24.53389828	232.87
5.666667	4.548261	0	256.666667	233.51	19.8				24.24305692	233.51
5.683333	4.492391	0	257.333333	234.14	19.8				23.94525967	234.14
5.7	4.436957	0	258	234.78	19.8				23.64978639	234.78
5.716667	4.38087	0	258.666667	235.42	19.8				23.3508325	235.42
5.733333	4.323913	0	259.333333	236.05	19.8				23.04724135	236.05
5.75	4.267609	0	260	236.69	19.8				22.7471308	236.69
5.766667	4.211522	0	260.666667	237.33	19.8				22.44817691	237.33
5.783333	4.156304	0	261.333333	237.97	19.8				22.15385494	237.97
5.8	4.101957	0	262	238.61	19.8				21.86417557	238.61
5.816667	4.046522	0	262.666667	239.25	19.8				21.56869695	239.25
5.833333	3.992174	0	263.333333	239.89	19.8				21.27901224	239.89
5.85	3.937391	0	264	240.53	19.8				20.98700891	240.53
5.866667	3.882391	0	264.666667	241.17	19.8				20.69384892	241.17
5.883333	3.828696	0	265.333333	241.81	19.8				20.40764482	241.81
5.9	3.773696	0	266	242.45	19.8				20.11448484	242.45
5.916667	3.720652	0	266.666667	243.08	19.8				19.83175069	243.08
5.933333	3.668043	0	267.333333	243.72	19.8				19.55133517	243.72
5.95	3.615652	0	268	244.36	19.8				19.27208162	244.36
5.966667	3.563913	0	268.666667	245	19.8				18.99630336	245
5.983333	3.511522	0	269.333333	245.64	19.8				18.71704982	245.64
6	3.461304	0	270	246.28	19.8				18.44937876	246.28
6.016667	3.409565	0	270.666667	246.92	19.8				18.1736005	246.92
6.033333	3.360652	0	271.333333	247.56	19.8				17.91288532	247.56
6.05	3.31	0	272	248.2	19.8				17.64290097	248.2
6.066667	3.26087	0	272.666667	248.84	19.8				17.38102915	248.84
6.083333	3.211739	0	273.333333	249.48	19.8				17.119152	249.48
6.1	3.163913	0	274	250.13	19.8				16.86423073	250.13
6.116667	3.11587	0	274.666667	250.77	19.8				16.60815282	250.77
6.133333	3.068913	0	275.333333	251.41	19.8				16.35786349	251.41
6.15	3.022391	0	276	252.05	19.8				16.10989278	252.05
6.166667	2.976087	0	276.666667	252.69	19.8				15.86308405	252.69
6.183333	2.930435	0	277.333333	253.33	19.8				15.6197506	253.33
6.2	2.885652	0	278	253.97	19.8				15.38104908	253.97
6.216667	2.840217	0	278.666667	254.61	19.8				15.13887228	254.61
6.233333	2.798043	0	279.333333	255.25	19.8				14.91407721	255.25
6.25	2.75587	0	280	255.89	19.8				14.68928746	255.89
6.266667	2.714348	0	280.666667	256.53	19.8				14.46796766	256.53
6.283333	2.673043	0	281.333333	257.17	19.8				14.24780451	257.17
6.3	2.632391	0	282	257.81	19.8				14.03112197	257.81
6.316667	2.593478	0	282.666667	258.45	19.8				13.82370862	258.45
6.333333	2.555217	0	283.333333	259.09	19.8				13.61977054	259.09
6.35	2.518478	0	284	259.74	19.8				13.423945	259.74
6.366667	2.482391	0	284.666667	260.38	19.8				13.23159474	260.38
6.383333	2.447609	0	285.333333	261.02	19.8				13.04620036	261.02
6.4	2.414783	0	286	261.66	19.8				12.87123182	261.66
6.416667	2.383043	0	286.666667	262.31	19.8				12.70205186	262.31
6.433333	2.352826	0	287.333333	262.95	19.8				12.54098976	262.95
6.45	2.325	0	288	263.59	19.8				12.39267213	263.59
6.466667	2.298043	0	288.666667	264.24	19.8				12.24898643	264.24
6.483333	2.272391	0	289.333333	264.88	19.8				12.11225661	264.88
6.5	2.250652	0	290	265.52	19.8				11.99638379	265.52
6.516667	2.23	0	290.666667	266.17	19.8				11.88630488	266.17
6.533333	2.21087	0	291.333333	266.81	19.8				11.78433851	266.81
6.55	2.193913	0	292	267.46	19.8				11.69395462	267.46
6.566667	2.179783	0	292.666667	268.11	19.8				11.61863915	268.11
6.583333	2.166957	0	293.333333	268.75	19.8				11.55027425	268.75
6.6	2.155	0	294	269.4	19.8				11.48654126	269.4
6.616667	2.142391	0	294.666667	270.05	19.8				11.41933301	270.05
6.633333	2.132826	0	295.333333	270.69	19.8				11.36834982	270.69
6.65	2.125217	0	296	271.34	19.8				11.32779247	271.34
6.666667	2.117826	0	296.666667	271.99	19.8				11.2883971	271.99
6.683333	2.111957	0	297.333333	272.64	19.8				11.25711426	272.64
6.7	2.10587	0	298	273.29	19.8				11.22466944	273.29
6.716667	2.1	0	298.666667	273.94	19.8				11.19338128	273.94
6.733333	2.094783	0	299.333333	274.59	19.8				11.16557372	274.59
6.75	2.089348	0	300	275.24	19.8				11.13660419	275.24
6.766667	2.084783	0	300.666667	275.89	19.8				11.11227191	275.89
6.783333	2.079565	0	301.333333	276.54	19.8				11.08445902	276.54
6.8	2.074783	0	302	277.18	19.8				11.05897009	277.18
6.816667	2.06913	0	302.666667	277.83	19.8				11.02883857	277.83
6.833333	2.064348	0	303.333333	278.48	19.8				11.00334965	278.48
6.85	2.060435	0	304	279.13	19.8				10.98249265	279.13
6.866667	2.053696	0	304.666667	279.79	19.8				10.94657255	279.79
6.883333	2.047826	0	305.333333	280.44	19.8				10.91528439	280.44
6.9	2.041957	0	306	281.08	19.8				10.88400155	281.08
6.916667	2.036304	0	306.666667	281.73	19.8				10.85387003	281.73
6.933333	2.030217	0	307.333333	282.38	19.8				10.82142522	282.38
6.95	2.023696	0	308	283.03	19.8				10.78666711	283.03
6.966667	2.015652	0	308.666667	283.67	19.8				10.74379112	283.67
6.983333	2.009348	0	309.333333	284.32	19.8				10.71018966	284.32
7	2.002826	0	310	284.97	19.8				10.67542622	284.97
7.016667	1.995217	0	310.666667	285.62	19.8				10.63486886	285.62
7.033333	1.987174	0	311.333333	286.26	19.8				10.59199821	286.26
7.05	1.979565	0	312	286.91	19.8				10.55144086	286.91
7.066667	1.970217	0	312.666667	287.56	19.8				10.50161433	287.56
7.083333	1.962609	0	313.333333	288.21	19.8				10.4610623	288.21
7.1	1.953913	0	314	288.85	19.8				10.41471105	288.85
7.116667	1.944783	0	314.666667	289.5	19.8				10.36604649	289.5
7.133333	1.935435	0	315.333333	290.15	19.8				10.31621995	290.15
7.15	1.926957	0	316	290.79	19.8				10.27103067	290.79
7.166667	1.915435	0	316.666667	291.43	19.8				10.20961632	291.43
7.183333	1.904783	0	317.333333	292.08	19.8				10.15283923	292.08
7.2	1.894565	0	318	292.73	19.8				10.09837543	292.73
7.216667	1.883478	0	318.666667	293.37	19.8				10.03927971	293.37
7.233333	1.872174	0	319.333333	294.02	19.8				9.979027335	294.02
7.25	1.858913	0	320	294.67	19.8				9.908343797	294.67
7.266667	1.848043	0	320.666667	295.32	19.8				9.850404723	295.32
7.283333	1.833696	0	321.333333	295.96	19.8				9.773932608	295.96
7.3	1.820435	0	322	296.6	19.8				9.703249071	296.6
7.316667	1.806739	0	322.666667	297.25	19.8				9.630246904	297.25
7.333333	1.792609	0	323.333333	297.89	19.8				9.554931439	297.89
7.35	1.777826	0	324	298.53	19.8				9.476135365	298.53
7.366667	1.762391	0	324.666667	299.18	19.8				9.393864012	299.18
7.383333	1.747609	0	325.333333	299.82	19.8				9.315073268	299.82
7.4	1.731739	0	326	300.46	19.8				9.230483287	300.46
7.416667	1.71587	0	326.666667	301.1	19.8				9.145898636	301.1
7.433333	1.698478	0	327.333333	301.75	19.8				9.053196118	301.75
7.45	1.682174	0	328	302.39	19.8				8.966292838	302.39
7.466667	1.664783	0	328.666667	303.03	19.8				8.87359565	303.03
7.483333	1.647609	0	329.333333	303.67	19.8				8.782055112	303.67
7.5	1.629565	0	330	304.32	19.8				8.685877316	304.32
7.516667	1.612391	0	330.666667	304.96	19.8				8.594336778	304.96
7.533333	1.593696	0	331.333333	305.6	19.8				8.494689034	305.6
7.55	1.575217	0	332	306.24	19.8				8.396192609	306.24
7.566667	1.556522	0	332.666667	306.88	19.8				8.296544864	306.88
7.583333	1.538478	0	333.333333	307.52	19.8				8.200367068	307.52
7.6	1.518261	0	334	308.16	19.8				8.092606788	308.16
7.616667	1.49913	0	334.666667	308.8	19.8				7.990635084	308.8
7.633333	1.479565	0	335.333333	309.44	19.8				7.886350082	309.44
7.65	1.459783	0	336	310.08	19.8				7.78090843	310.08
7.666667	1.441739	0	336.666667	310.72	19.8				7.684730634	310.72
7.683333	1.422391	0	337.333333	311.36	19.8				7.581602281	311.36
7.7	1.402609	0	338	312	19.8				7.47616063	312
7.716667	1.384565	0	338.666667	312.65	19.8				7.379982834	312.65
7.733333	1.366957	0	339.333333	313.28	19.8				7.286128997	313.28
7.75	1.348261	0	340	313.92	19.8				7.186475922	313.92
7.766667	1.331304	0	340.666667	314.56	19.8				7.096092033	314.56
7.783333	1.314565	0	341.333333	315.2	19.8				7.006870124	315.2
7.8	1.298261	0	342	315.84	19.8				6.919966844	315.84
7.816667	1.280652	0	342.666667	316.48	19.8				6.826107677	316.48
7.833333	1.266522	0	343.333333	317.12	19.8				6.750792212	317.12
7.85	1.250217	0	344	317.76	19.8				6.663883601	317.76
7.866667	1.236304	0	344.666667	318.4	19.8				6.589724785	318.4
7.883333	1.221304	0	345.333333	319.04	19.8				6.509772062	319.04
7.9	1.207391	0	346	319.68	19.8				6.435613246	319.68
7.916667	1.194783	0	346.666667	320.32	19.8				6.368410317	320.32
7.933333	1.181304	0	347.333333	320.95	19.8				6.296564799	320.95
7.95	1.168696	0	348	321.59	19.8				6.22936187	321.59
7.966667	1.156957	0	348.666667	322.23	19.8				6.166790869	322.23
7.983333	1.145435	0	349.333333	322.87	19.8				6.105376517	322.87
8	1.133478	0	350	323.51	19.8				6.041643536	323.51
8.016667	1.122826	0	350.666667	324.14	19.8				5.984866442	324.14
8.033333	1.111087	0	351.333333	324.78	19.8				5.922295441	324.78
8.05	1.100652	0	352	325.42	19.8				5.866674996	325.42
8.066667	1.091304	0	352.666667	326.06	19.8				5.816848459	326.06
8.083333	1.08087	0	353.333333	326.7	19.8				5.761233344	326.7
8.1	1.071739	0	354	327.34	19.8				5.712563456	327.34
8.116667	1.062826	0	354.666667	327.98	19.8				5.665055548	327.98
8.133333	1.053478	0	355.333333	328.62	19.8				5.615229011	328.62
8.15	1.044783	0	356	329.26	19.8				5.568883082	329.26
8.166667	1.036087	0	356.666667	329.9	19.8				5.522531823	329.9
8.183333	1.027174	0	357.333333	330.53	19.8				5.475023915	330.53
8.2	1.018696	0	358	331.17	19.8				5.429834636	331.17
8.216667	1.00913	0	358.666667	331.81	19.8				5.378846119	331.81
8.233333	1.001522	0	359.333333	332.45	19.8				5.338294098	332.45
8.25	0.993261	0	360	333.09	19.8				5.294261468	333.09
8.266667	0.986087	0	360.666667	333.73	19.8				5.256022745	333.73
8.283333	0.978478	0	361.333333	334.37	19.8				5.215465394	334.37
8.3	0.970217	0	362	335.01	19.8				5.171432764	335.01
8.316667	0.963478	0	362.666667	335.65	19.8				5.13551267	335.65
8.333333	0.955652	0	363.333333	336.29	19.8				5.09379867	336.29
8.35	0.947826	0	364	336.93	19.8				5.052084669	336.93
8.366667	0.94087	0	364.666667	337.57	19.8				5.015007926	337.57
8.383333	0.933913	0	365.333333	338.21	19.8				4.977925853	338.21
8.4	0.926522	0	366	338.85	19.8				4.938530481	338.85
8.416667	0.92	0	366.666667	339.49	19.8				4.903767037	339.49
8.433333	0.913913	0	367.333333	340.13	19.8				4.871322221	340.13
8.45	0.907174	0	368	340.77	19.8				4.835402128	340.77
8.466667	0.901304	0	368.666667	341.4	19.8				4.804113962	341.4
8.483333	0.893261	0	369.333333	342.04	19.8				4.761243312	342.04
8.5	0.887609	0	370	342.68	19.8				4.731117126	342.68
8.516667	0.881522	0	370.666667	343.33	19.8				4.69867231	343.33
8.533333	0.875	0	371.333333	343.97	19.8				4.663908866	343.97
8.55	0.868696	0	372	344.61	19.8				4.630307402	344.61
8.566667	0.862391	0	372.666667	345.24	19.8				4.596700607	345.24
8.583333	0.856087	0	373.333333	345.89	19.8				4.563099142	345.89
8.6	0.850217	0	374	346.53	19.8				4.531810977	346.53
8.616667	0.843696	0	374.666667	347.17	19.8				4.497052863	347.17
8.633333	0.838913	0	375.333333	347.81	19.8				4.471558604	347.81
8.65	0.833043	0	376	348.45	19.8				4.440270438	348.45
8.666667	0.828261	0	376.666667	349.09	19.8				4.41478151	349.09
8.683333	0.822174	0	377.333333	349.74	19.8				4.382336695	349.74
8.7	0.817174	0	378	350.38	19.8				4.355685787	350.38
8.716667	0.812609	0	378.666667	351.02	19.8				4.331353508	351.02
8.733333	0.807609	0	379.333333	351.66	19.8				4.304702601	351.66
8.75	0.801957	0	380	352.3	19.8				4.274576414	352.3
8.766667	0.797391	0	380.666667	352.94	19.8				4.250238805	352.94
8.783333	0.793043	0	381.333333	353.57	19.8				4.227063176	353.57
8.8	0.787826	0	382	354.22	19.8				4.199255619	354.22
8.816667	0.783478	0	382.666667	354.86	19.8				4.176079989	354.86
8.833333	0.778043	0	383.333333	355.5	19.8				4.147110453	355.5
8.85	0.77413	0	384	356.14	19.8				4.126253452	356.14
8.866667	0.769348	0	384.666667	356.78	19.8				4.100764524	356.78
8.883333	0.765435	0	385.333333	357.42	19.8				4.079907523	357.42
8.9	0.760652	0	386	358.06	19.8				4.054413265	358.06
8.916667	0.75587	0	386.666667	358.7	19.8				4.028924337	358.7
8.933333	0.752174	0	387.333333	359.34	19.8				4.009223986	359.34
8.95	0.748043	0	388	359.98	19.8				3.987205006	359.98
8.966667	0.744783	0	388.666667	360.63	19.8				3.969828614	360.63
8.983333	0.74087	0	389.333333	361.27	19.8				3.948971613	361.27
9	0.738043	0	390	361.91	19.8				3.93390319	361.91
9.016667	0.733478	0	390.666667	362.55	19.8				3.909570911	362.55
9.033333	0.730217	0	391.333333	363.19	19.8				3.892189189	363.19
9.05	0.727174	0	392	363.83	19.8				3.875969447	363.83
9.066667	0.72413	0	392.666667	364.47	19.8				3.859744374	364.47
9.083333	0.721304	0	393.333333	365.12	19.8				3.844681281	365.12
9.1	0.718261	0	394	365.76	19.8				3.828461539	365.76
9.116667	0.715217	0	394.666667	366.4	19.8				3.812236466	366.4
9.133333	0.712826	0	395.333333	367.05	19.8				3.799492002	367.05
9.15	0.709783	0	396	367.69	19.8				3.783272259	367.69
9.166667	0.707391	0	396.666667	368.34	19.8				3.770522465	368.34
9.183333	0.704348	0	397.333333	368.98	19.8				3.754302722	368.98
9.2	0.701304	0	398	369.62	19.8				3.73807765	369.62
9.216667	0.698696	0	398.666667	370.26	19.8				3.724176536	370.26
9.233333	0.69587	0	399.333333	370.91	19.8				3.709113443	370.91
9.25	0.693696	0	400	371.55	19.8				3.697525628	371.55
9.266667	0.691522	0	400.666667	372.19	19.8				3.685937814	372.19
9.283333	0.688478	0	401.333333	372.83	19.8				3.669712741	372.83
9.3	0.686304	0	402	373.47	19.8				3.658124926	373.47
9.316667	0.683913	0	402.666667	374.11	19.8				3.645380462	374.11
9.333333	0.681739	0	403.333333	374.76	19.8				3.633792648	374.76
9.35	0.679565	0	404	375.4	19.8				3.622204833	375.4
9.366667	0.677609	0	404.666667	376.03	19.8				3.611778998	376.03
9.383333	0.675217	0	405.333333	376.68	19.8				3.599029203	376.68
9.4	0.673043	0	406	377.32	19.8				3.587441389	377.32
9.416667	0.671087	0	406.666667	377.96	19.8				3.577015554	377.96
9.433333	0.669783	0	407.333333	378.6	19.8				3.570064997	378.6
9.45	0.668043	0	408	379.25	19.8				3.560790481	379.25
9.466667	0.666522	0	408.666667	379.89	19.8				3.552683275	379.89
9.483333	0.665217	0	409.333333	380.53	19.8				3.545727388	380.53
9.5	0.663261	0	410	381.17	19.8				3.535301553	381.17
9.516667	0.661957	0	410.666667	381.8	19.8				3.528350996	381.8
9.533333	0.660652	0	411.333333	382.45	19.8				3.521395109	382.45
9.55	0.658696	0	412	383.09	19.8				3.510969274	383.09
9.566667	0.656957	0	412.666667	383.73	19.8				3.501700088	383.73
9.583333	0.65587	0	413.333333	384.37	19.8				3.495906181	384.37
9.6	0.65413	0	414	385.02	19.8				3.486631665	385.02
9.616667	0.652609	0	414.666667	385.66	19.8				3.478524459	385.66
9.633333	0.651522	0	415.333333	386.3	19.8				3.472730551	386.3
9.65	0.650217	0	416	386.94	19.8				3.465774664	386.94
9.666667	0.648913	0	416.666667	387.58	19.8				3.458824108	387.58
9.683333	0.647826	0	417.333333	388.22	19.8				3.4530302	388.22
9.7	0.646739	0	418	388.86	19.8				3.447236293	388.86
9.716667	0.646304	0	418.666667	389.5	19.8				3.444917664	389.5
9.733333	0.645435	0	419.333333	390.14	19.8				3.440285736	390.14
9.75	0.643913	0	420	390.78	19.8				3.4321732	390.78
9.766667	0.642391	0	420.666667	391.42	19.8				3.424060663	391.42
9.783333	0.641087	0	421.333333	392.07	19.8				3.417110107	392.07
9.8	0.64	0	422	392.71	19.8				3.411316199	392.71
9.816667	0.638913	0	422.666667	393.35	19.8				3.405522292	393.35
9.833333	0.638043	0	423.333333	393.98	19.8				3.400885034	393.98
9.85	0.636957	0	424	394.62	19.8				3.395096457	394.62
9.866667	0.635652	0	424.666667	395.26	19.8				3.38814057	395.26
9.883333	0.634565	0	425.333333	395.91	19.8				3.382346663	395.91
9.9	0.632826	0	426	396.55	19.8				3.373077477	396.55
9.916667	0.631522	0	426.666667	397.19	19.8				3.36612692	397.19
9.933333	0.63087	0	427.333333	397.83	19.8				3.362651642	397.83
9.95	0.630217	0	428	398.47	19.8				3.359171033	398.47
9.966667	0.629565	0	428.666667	399.11	19.8				3.355695755	399.11
9.983333	0.628696	0	429.333333	399.75	19.8				3.351063827	399.75
10	0.627609	0	430	400.39	19.8				3.34526992	400.39
10.016667	0.62587	0	430.666667	401.03	19.8				3.336000734	401.03
10.033333	0.624783	0	431.333333	401.66	19.8				3.330206827	401.66
10.05	0.624348	0	432	402.3	19.8				3.327888198	402.3
10.066667	0.622826	0	432.666667	402.94	19.8				3.319775661	402.94
10.083333	0.621522	0	433.333333	403.58	19.8				3.312825104	403.58
10.1	0.62087	0	434	404.22	19.8				3.309349826	404.22
10.116667	0.620217	0	434.666667	404.86	19.8				3.305869217	404.86
10.133333	0.619565	0	435.333333	405.49	19.8				3.302393939	405.49
10.15	0.618478	0	436	406.14	19.8				3.296600032	406.14
10.166667	0.617391	0	436.666667	406.77	19.8				3.290806124	406.77
10.183333	0.616522	0	437.333333	407.41	19.8				3.286174197	407.41
10.2	0.615652	0	438	408.04	19.8				3.281536939	408.04
10.216667	0.615	0	438.666667	408.68	19.8				3.27806166	408.68
10.233333	0.61413	0	439.333333	409.32	19.8				3.273424402	409.32
10.25	0.612826	0	440	409.96	19.8				3.266473846	409.96
10.266667	0.611739	0	440.666667	410.6	19.8				3.260679938	410.6
10.283333	0.610652	0	441.333333	411.23	19.8				3.254886031	411.23
10.3	0.609783	0	442	411.87	19.8				3.250254103	411.87
10.316667	0.608913	0	442.666667	412.5	19.8				3.245616845	412.5
10.333333	0.607826	0	443.333333	413.14	19.8				3.239822938	413.14
10.35	0.606957	0	444	413.78	19.8				3.23519101	413.78
10.366667	0.606304	0	444.666667	414.41	19.8				3.231710401	414.41
10.383333	0.605435	0	445.333333	415.05	19.8				3.227078474	415.05
10.4	0.604565	0	446	415.68	19.8				3.222441216	415.68
10.416667	0.603913	0	446.666667	416.31	19.8				3.218965937	416.31
10.433333	0.602609	0	447.333333	416.93	19.8				3.212015381	416.93
10.45	0.601739	0	448	417.55	19.8				3.207378123	417.55
10.466667	0.601087	0	448.666667	418.18	19.8				3.203902844	418.18
10.483333	0.600435	0	449.333333	418.81	19.8				3.200427566	418.81
10.5	0.598913	0	450	419.44	19.8				3.19231503	419.44
10.516667	0.597826	0	450.666667	420.07	19.8				3.186521122	420.07
10.533333	0.596739	0	451.333333	420.7	19.8				3.180727215	420.7
10.55	0.596087	0	452	421.34	19.8				3.177251936	421.34
10.566667	0.595435	0	452.666667	421.97	19.8				3.173776658	421.97
10.583333	0.594348	0	453.333333	422.61	19.8				3.167982751	422.61
10.6	0.593478	0	454	423.24	19.8				3.163345493	423.24
10.616667	0.592391	0	454.666667	423.88	19.8				3.157551585	423.88
10.633333	0.591739	0	455.333333	424.52	19.8				3.154076307	424.52
10.65	0.591087	0	456	425.15	19.8				3.150601029	425.15
10.666667	0.590217	0	456.666667	425.79	19.8				3.145963771	425.79
10.683333	0.589348	0	457.333333	426.43	19.8				3.141331843	426.43
10.7	0.588696	0	458	427.07	19.8				3.137856564	427.07
10.716667	0.587826	0	458.666667	427.7	19.8				3.133219307	427.7
10.733333	0.586957	0	459.333333	428.34	19.8				3.128587379	428.34
10.75	0.586087	0	460	428.97	19.8				3.123950121	428.97
10.766667	0.585217	0	460.666667	429.61	19.8				3.119312863	429.61
10.783333	0.584565	0	461.333333	430.24	19.8				3.115837584	430.24
10.8	0.583913	0	462	430.87	19.8				3.112362306	430.87
10.816667	0.583043	0	462.666667	431.51	19.8				3.107725048	431.51
10.833333	0.581957	0	463.333333	432.15	19.8				3.101936471	432.15
10.85	0.581087	0	464	432.78	19.8				3.097299213	432.78
10.866667	0.580217	0	464.666667	433.41	19.8				3.092661955	433.41
10.883333	0.579565	0	465.333333	434.05	19.8				3.089186677	434.05
10.9	0.578696	0	466	434.68	19.8				3.084554749	434.68
10.916667	0.578043	0	466.666667	435.32	19.8				3.08107414	435.32
10.933333	0.577609	0	467.333333	435.95	19.8				3.078760842	435.95
10.95	0.576522	0	468	436.58	19.8				3.072966934	436.58
10.966667	0.575652	0	468.666667	437.21	19.8				3.068329676	437.21
10.983333	0.574565	0	469.333333	437.85	19.8				3.062535769	437.85
11	0.573696	0	470	438.48	19.8				3.057903841	438.48
11.016667	0.573043	0	470.666667	439.11	19.8				3.054423233	439.11
11.033333	0.572174	0	471.333333	439.74	19.8				3.049791305	439.74
11.05	0.571087	0	472	440.37	19.8				3.043997397	440.37
11.066667	0.570217	0	472.666667	441	19.8				3.039360139	441
11.083333	0.569348	0	473.333333	441.64	19.8				3.034728212	441.64
11.1	0.568696	0	474	442.27	19.8				3.031252933	442.27
11.116667	0.567826	0	474.666667	442.9	19.8				3.026615675	442.9
11.133333	0.566739	0	475.333333	443.53	19.8				3.020821768	443.53
11.15	0.56587	0	476	444.17	19.8				3.01618984	444.17
11.166667	0.565	0	476.666667	444.8	19.8				3.011552582	444.8
11.183333	0.56413	0	477.333333	445.43	19.8				3.006915324	445.43
11.2	0.563043	0	478	446.07	19.8				3.001121417	446.07
11.216667	0.562609	0	478.666667	446.7	19.8				2.998808118	446.7
11.233333	0.561739	0	479.333333	447.33	19.8				2.99417086	447.33
11.25	0.561304	0	480	447.96	19.8				2.991852231	447.96
11.266667	0.56	0	480.666667	448.6	19.8				2.984901674	448.6
11.283333	0.55913	0	481.333333	449.24	19.8				2.980264416	449.24
11.3	0.558261	0	482	449.87	19.8				2.975632489	449.87
11.316667	0.557609	0	482.666667	450.51	19.8				2.97215721	450.51
11.333333	0.556957	0	483.333333	451.14	19.8				2.968681932	451.14
11.35	0.556304	0	484	451.78	19.8				2.965201323	451.78
11.366667	0.555652	0	484.666667	452.41	19.8				2.961726045	452.41
11.383333	0.555217	0	485.333333	453.05	19.8				2.959407416	453.05
11.4	0.554348	0	486	453.68	19.8				2.954775488	453.68
11.416667	0.553478	0	486.666667	454.32	19.8				2.95013823	454.32
11.433333	0.552609	0	487.333333	454.95	19.8				2.945506302	454.95
11.45	0.551957	0	488	455.58	19.8				2.942031024	455.58
11.466667	0.551304	0	488.666667	456.22	19.8				2.938550416	456.22
11.483333	0.550435	0	489.333333	456.85	19.8				2.933918488	456.85
11.5	0.549348	0	490	457.49	19.8				2.92812458	457.49
11.516667	0.548696	0	490.666667	458.13	19.8				2.924649302	458.13
11.533333	0.547826	0	491.333333	458.76	19.8				2.920012044	458.76
11.55	0.547174	0	492	459.4	19.8				2.916536766	459.4
11.566667	0.546304	0	492.666667	460.04	19.8				2.911899508	460.04
11.583333	0.545217	0	493.333333	460.67	19.8				2.9061056	460.67
11.6	0.544348	0	494	461.3	19.8				2.901473673	461.3
11.616667	0.543696	0	494.666667	461.93	19.8				2.897998394	461.93
11.633333	0.542826	0	495.333333	462.57	19.8				2.893361136	462.57
11.65	0.541522	0	496	463.2	19.8				2.88641058	463.2
11.666667	0.540652	0	496.666667	463.83	19.8				2.881773322	463.83
11.683333	0.54	0	497.333333	464.47	19.8				2.878298043	464.47
11.7	0.539348	0	498	465.11	19.8				2.874822765	465.11
11.716667	0.538261	0	498.666667	465.74	19.8				2.869028857	465.74
11.733333	0.537174	0	499.333333	466.38	19.8				2.86323495	466.38
11.75	0.536522	0	500	467.01	19.8				2.859759672	467.01
11.766667	0.535652	0	500.666667	467.65	19.8				2.855122414	467.65
11.783333	0.535	0	501.333333	468.28	19.8				2.851647135	468.28
11.8	0.53413	0	502	468.91	19.8				2.847009877	468.91
11.816667	0.533261	0	502.666667	469.55	19.8				2.84237795	469.55
11.833333	0.532609	0	503.333333	470.18	19.8				2.838902671	470.18
11.85	0.531739	0	504	470.81	19.8				2.834265413	470.81
11.866667	0.531087	0	504.666667	471.45	19.8				2.830790135	471.45
11.883333	0.530217	0	505.333333	472.08	19.8				2.826152877	472.08
11.9	0.529565	0	506	472.72	19.8				2.822677599	472.72
11.916667	0.528913	0	506.666667	473.36	19.8				2.81920232	473.36
11.933333	0.528261	0	507.333333	474	19.8				2.815727042	474
11.95	0.526957	0	508	474.64	19.8				2.808776485	474.64
11.966667	0.526087	0	508.666667	475.27	19.8				2.804139227	475.27
11.983333	0.525	0	509.333333	475.91	19.8				2.79834532	475.91
12	0.524565	0	510	476.54	19.8				2.796026691	476.54
12.016667	0.523696	0	510.666667	477.18	19.8				2.791394763	477.18
12.033333	0.522826	0	511.333333	477.81	19.8				2.786757505	477.81
12.05	0.521957	0	512	478.45	19.8				2.782125577	478.45
12.066667	0.521087	0	512.666667	479.08	19.8				2.777488319	479.08
12.083333	0.520652	0	513.333333	479.72	19.8				2.77516969	479.72
12.1	0.52	0	514	480.35	19.8				2.771694412	480.35
12.116667	0.51913	0	514.666667	480.99	19.8				2.767057154	480.99
12.133333	0.518261	0	515.333333	481.63	19.8				2.762425226	481.63
12.15	0.517174	0	516	482.26	19.8				2.756631319	482.26
12.166667	0.516087	0	516.666667	482.9	19.8				2.750837411	482.9
12.183333	0.515	0	517.333333	483.54	19.8				2.745043504	483.54
12.2	0.514565	0	518	484.18	19.8				2.742724875	484.18
12.216667	0.513696	0	518.666667	484.82	19.8				2.738092947	484.82
12.233333	0.512826	0	519.333333	485.46	19.8				2.733455689	485.46
12.25	0.511957	0	520	486.09	19.8				2.728823762	486.09
12.266667	0.511087	0	520.666667	486.73	19.8				2.724186504	486.73
12.283333	0.510435	0	521.333333	487.37	19.8				2.720711225	487.37
12.3	0.509348	0	522	488	19.8				2.714917318	488
12.316667	0.508043	0	522.666667	488.64	19.8				2.707961431	488.64
12.333333	0.506957	0	523.333333	489.28	19.8				2.702172854	489.28
12.35	0.50587	0	524	489.92	19.8				2.696378946	489.92
12.366667	0.505217	0	524.666667	490.55	19.8				2.692898338	490.55
12.383333	0.504783	0	525.333333	491.19	19.8				2.690585039	491.19
12.4	0.50413	0	526	491.83	19.8				2.687104431	491.83
12.416667	0.503478	0	526.666667	492.47	19.8				2.683629152	492.47
12.433333	0.502609	0	527.333333	493.1	19.8				2.678997224	493.1
12.45	0.501522	0	528	493.75	19.8				2.673203317	493.75
12.466667	0.50087	0	528.666667	494.38	19.8				2.669728039	494.38
12.483333	0.500217	0	529.333333	495.02	19.8				2.66624743	495.02
12.5	0.499565	0	530	495.66	19.8				2.662772152	495.66
12.516667	0.498696	0	530.666667	496.29	19.8				2.658140224	496.29
12.533333	0.497174	0	531.333333	496.93	19.8				2.650027688	496.93
12.55	0.496087	0	532	497.57	19.8				2.64423378	497.57
12.566667	0.495217	0	532.666667	498.21	19.8				2.639596522	498.21
12.583333	0.493478	0	533.333333	498.84	19.8				2.630327337	498.84
12.6	0.491957	0	534	499.48	19.8				2.62222013	499.48
12.616667	0.491304	0	534.666667	500.12	19.8				2.618739522	500.12
12.633333	0.490652	0	535.333333	500.75	19.8				2.615264243	500.75
12.65	0.490217	0	536	501.39	19.8				2.612945615	501.39
12.666667	0.489565	0	536.666667	502.03	19.8				2.609470336	502.03
12.683333	0.488478	0	537.333333	502.67	19.8				2.603676429	502.67
12.7	0.487391	0	538	503.31	19.8				2.597882521	503.31
12.716667	0.486304	0	538.666667	503.94	19.8				2.592088614	503.94
12.733333	0.485652	0	539.333333	504.58	19.8				2.588613336	504.58
12.75	0.484783	0	540	505.22	19.8				2.583981408	505.22
12.766667	0.48413	0	540.666667	505.86	19.8				2.580500799	505.86
12.783333	0.483261	0	541.333333	506.5	19.8				2.575868872	506.5
12.8	0.482391	0	542	507.13	19.8				2.571231614	507.13
12.816667	0.481522	0	542.666667	507.77	19.8				2.566599686	507.77
12.833333	0.480435	0	543.333333	508.4	19.8				2.560805778	508.4
12.85	0.479348	0	544	509.04	19.8				2.555011871	509.04
12.866667	0.478478	0	544.666667	509.68	19.8				2.550374613	509.68
12.883333	0.477609	0	545.333333	510.31	19.8				2.545742685	510.31
12.9	0.476304	0	546	510.95	19.8				2.538786798	510.95
12.916667	0.475435	0	546.666667	511.59	19.8				2.534154871	511.59
12.933333	0.474565	0	547.333333	512.22	19.8				2.529517613	512.22
12.95	0.473913	0	548	512.86	19.8				2.526042334	512.86
12.966667	0.473261	0	548.666667	513.5	19.8				2.522567056	513.5
12.983333	0.472391	0	549.333333	514.13	19.8				2.517929798	514.13
13	0.471522	0	550	514.77	19.8				2.51329787	514.77
13.016667	0.470435	0	550.666667	515.41	19.8				2.507503963	515.41
13.033333	0.469565	0	551.333333	516.05	19.8				2.502866705	516.05
13.05	0.468478	0	552	516.69	19.8				2.497072798	516.69
13.066667	0.467826	0	552.666667	517.33	19.8				2.493597519	517.33
13.083333	0.466957	0	553.333333	517.97	19.8				2.488965591	517.97
13.1	0.466087	0	554	518.61	19.8				2.484328333	518.61
13.116667	0.465217	0	554.666667	519.25	19.8				2.479691075	519.25
13.133333	0.464348	0	555.333333	519.88	19.8				2.475059148	519.88
13.15	0.463478	0	556	520.52	19.8				2.47042189	520.52
13.166667	0.462826	0	556.666667	521.16	19.8				2.466946611	521.16
13.183333	0.462174	0	557.333333	521.79	19.8				2.463471333	521.79
13.2	0.461739	0	558	522.43	19.8				2.461152704	522.43
13.216667	0.461087	0	558.666667	523.06	19.8				2.457677426	523.06
13.233333	0.460217	0	559.333333	523.7	19.8				2.453040168	523.7
13.25	0.459565	0	560	524.34	19.8				2.449564889	524.34
13.266667	0.458913	0	560.666667	524.98	19.8				2.446089611	524.98
13.283333	0.458261	0	561.333333	525.62	19.8				2.442614333	525.62
13.3	0.457609	0	562	526.25	19.8				2.439139054	526.25
13.316667	0.456739	0	562.666667	526.89	19.8				2.434501796	526.89
13.333333	0.45587	0	563.333333	527.53	19.8				2.429869868	527.53
13.35	0.455217	0	564	528.16	19.8				2.42638926	528.16
13.366667	0.454348	0	564.666667	528.8	19.8				2.421757332	528.8
13.383333	0.453696	0	565.333333	529.44	19.8				2.418282054	529.44
13.4	0.453043	0	566	530.08	19.8				2.414801445	530.08
13.416667	0.452391	0	566.666667	530.72	19.8				2.411326167	530.72
13.433333	0.451739	0	567.333333	531.35	19.8				2.407850888	531.35
13.45	0.450652	0	568	531.99	19.8				2.402056981	531.99
13.466667	0.449565	0	568.666667	532.63	19.8				2.396263074	532.63
13.483333	0.448696	0	569.333333	533.27	19.8				2.391631146	533.27
13.5	0.448043	0	570	533.91	19.8				2.388150537	533.91
13.516667	0.447391	0	570.666667	534.55	19.8				2.384675259	534.55
13.533333	0.446522	0	571.333333	535.18	19.8				2.380043331	535.18
13.55	0.44587	0	572	535.82	19.8				2.376568053	535.82
13.566667	0.445	0	572.666667	536.45	19.8				2.371930795	536.45
13.583333	0.44413	0	573.333333	537.09	19.8				2.367293537	537.09
13.6	0.443696	0	574	537.73	19.8				2.364980238	537.73
13.616667	0.443043	0	574.666667	538.36	19.8				2.36149963	538.36
13.633333	0.442609	0	575.333333	539	19.8				2.359186331	539
13.65	0.441957	0	576	539.64	19.8				2.355711052	539.64
13.666667	0.441304	0	576.666667	540.28	19.8				2.352230444	540.28
13.683333	0.440435	0	577.333333	540.92	19.8				2.347598516	540.92
13.7	0.439565	0	578	541.56	19.8				2.342961258	541.56
13.716667	0.438913	0	578.666667	542.2	19.8				2.33948598	542.2
13.733333	0.438261	0	579.333333	542.84	19.8				2.336010701	542.84
13.75	0.437826	0	580	543.47	19.8				2.333692072	543.47
13.766667	0.437391	0	580.666667	544.11	19.8				2.331373443	544.11
13.783333	0.436739	0	581.333333	544.75	19.8				2.327898165	544.75
13.8	0.43587	0	582	545.38	19.8				2.323266237	545.38
13.816667	0.434783	0	582.666667	546.02	19.8				2.31747233	546.02
13.833333	0.433913	0	583.333333	546.65	19.8				2.312835072	546.65
13.85	0.433043	0	584	547.28	19.8				2.308197814	547.28
13.866667	0.431957	0	584.666667	547.92	19.8				2.302409237	547.92
13.883333	0.431087	0	585.333333	548.56	19.8				2.297771979	548.56
13.9	0.430435	0	586	549.19	19.8				2.2942967	549.19
13.916667	0.429783	0	586.666667	549.83	19.8				2.290821422	549.83
13.933333	0.429348	0	587.333333	550.48	19.8				2.288502793	550.48
13.95	0.428478	0	588	551.12	19.8				2.283865535	551.12
13.966667	0.427609	0	588.666667	551.75	19.8				2.279233607	551.75
13.983333	0.426957	0	589.333333	552.39	19.8				2.275758329	552.39
14	0.426087	0	590	553.02	19.8				2.271121071	553.02
14.016667	0.425217	0	590.666667	553.66	19.8				2.266483813	553.66
14.033333	0.424783	0	591.333333	554.29	19.8				2.264170514	554.29
14.05	0.424565	0	592	554.93	19.8				2.263008535	554.93
14.066667	0.423478	0	592.666667	555.56	19.8				2.257214627	555.56
14.083333	0.422826	0	593.333333	556.2	19.8				2.253739349	556.2
14.1	0.422174	0	594	556.84	19.8				2.250264071	556.84
14.116667	0.421087	0	594.666667	557.48	19.8				2.244470163	557.48
14.133333	0.42087	0	595.333333	558.12	19.8				2.243313514	558.12
14.15	0.42	0	596	558.76	19.8				2.238676256	558.76
14.166667	0.419348	0	596.666667	559.4	19.8				2.235200977	559.4
14.183333	0.418478	0	597.333333	560.04	19.8				2.230563719	560.04
14.2	0.417826	0	598	560.67	19.8				2.227088441	560.67
14.216667	0.417391	0	598.666667	561.3	19.8				2.224769812	561.3
14.233333	0.416739	0	599.333333	561.94	19.8				2.221294534	561.94
14.25	0.41587	0	600	562.57	19.8				2.216662606	562.57
14.266667	0.415	0	600.666667	563.21	19.8				2.212025348	563.21
14.283333	0.41413	0	601.333333	563.85	19.8				2.20738809	563.85
14.3	0.413478	0	602	564.48	19.8				2.203912812	564.48
14.316667	0.413043	0	602.666667	565.12	19.8				2.201594183	565.12
14.333333	0.412391	0	603.333333	565.75	19.8				2.198118904	565.75
14.35	0.411522	0	604	566.39	19.8				2.193486977	566.39
14.366667	0.410652	0	604.666667	567.03	19.8				2.188849719	567.03
14.383333	0.409783	0	605.333333	567.66	19.8				2.184217791	567.66
14.4	0.40913	0	606	568.3	19.8				2.180737182	568.3
14.416667	0.408696	0	606.666667	568.94	19.8				2.178423883	568.94
14.433333	0.408043	0	607.333333	569.58	19.8				2.174943275	569.58
14.45	0.407174	0	608	570.22	19.8				2.170311347	570.22
14.466667	0.406304	0	608.666667	570.86	19.8				2.165674089	570.86
14.483333	0.405435	0	609.333333	571.5	19.8				2.161042161	571.5
14.5	0.405	0	610	572.13	19.8				2.158723532	572.13
14.516667	0.404348	0	610.666667	572.77	19.8				2.155248254	572.77
14.533333	0.403696	0	611.333333	573.4	19.8				2.151772976	573.4
14.55	0.403261	0	612	574.04	19.8				2.149454347	574.04
14.566667	0.402609	0	612.666667	574.68	19.8				2.145979068	574.68
14.583333	0.401957	0	613.333333	575.31	19.8				2.14250379	575.31
14.6	0.401304	0	614	575.95	19.8				2.139023181	575.95
14.616667	0.40087	0	614.666667	576.59	19.8				2.136709883	576.59
14.633333	0.400217	0	615.333333	577.22	19.8				2.133229274	577.22
14.65	0.399783	0	616	577.86	19.8				2.130915975	577.86
14.666667	0.39913	0	616.666667	578.5	19.8				2.127435367	578.5
14.683333	0.398261	0	617.333333	579.14	19.8				2.122803439	579.14
14.7	0.397174	0	618	579.78	19.8				2.117009531	579.78
14.716667	0.396087	0	618.666667	580.42	19.8				2.111215624	580.42
14.733333	0.395435	0	619.333333	581.06	19.8				2.107740346	581.06
14.75	0.394565	0	620	581.69	19.8				2.103103088	581.69
14.766667	0.394348	0	620.666667	582.33	19.8				2.101946438	582.33
14.783333	0.393696	0	621.333333	582.97	19.8				2.09847116	582.97
14.8	0.393043	0	622	583.6	19.8				2.094990551	583.6
14.816667	0.392174	0	622.666667	584.24	19.8				2.090358624	584.24
14.833333	0.391304	0	623.333333	584.88	19.8				2.085721366	584.88
14.85	0.390652	0	624	585.52	19.8				2.082246087	585.52
14.866667	0.390217	0	624.666667	586.16	19.8				2.079927458	586.16
14.883333	0.389783	0	625.333333	586.8	19.8				2.07761416	586.8
14.9	0.38913	0	626	587.43	19.8				2.074133551	587.43
14.916667	0.388043	0	626.666667	588.07	19.8				2.068339644	588.07
14.933333	0.387174	0	627.333333	588.7	19.8				2.063707716	588.7
14.95	0.386304	0	628	589.34	19.8				2.059070458	589.34
14.966667	0.38587	0	628.666667	589.97	19.8				2.056757159	589.97
14.983333	0.385217	0	629.333333	590.61	19.8				2.053276551	590.61
15	0.384565	0	630	591.25	19.8				2.049801272	591.25
15.016667	0.383696	0	630.666667	591.89	19.8				2.045169344	591.89
15.033333	0.383043	0	631.333333	592.53	19.8				2.041688736	592.53
15.05	0.382391	0	632	593.16	19.8				2.038213457	593.16
15.066667	0.381739	0	632.666667	593.8	19.8				2.034738179	593.8
15.083333	0.38087	0	633.333333	594.43	19.8				2.030106251	594.43
15.1	0.38	0	634	595.07	19.8				2.025468993	595.07
15.116667	0.37913	0	634.666667	595.71	19.8				2.020831735	595.71
15.133333	0.378696	0	635.333333	596.35	19.8				2.018518437	596.35
15.15	0.377826	0	636	596.99	19.8				2.013881179	596.99
15.166667	0.377174	0	636.666667	597.63	19.8				2.0104059	597.63
15.183333	0.376522	0	637.333333	598.26	19.8				2.006930622	598.26
15.2	0.375652	0	638	598.9	19.8				2.002293364	598.9
15.216667	0.375217	0	638.666667	599.54	19.8				1.999974735	599.54
15.233333	0.374783	0	639.333333	600.18	19.8				1.997661436	600.18
15.25	0.37413	0	640	600.82	19.8				1.994180828	600.82
15.266667	0.373478	0	640.666667	601.46	19.8				1.990705549	601.46
15.283333	0.372391	0	641.333333	602.1	19.8				1.984911642	602.1
15.3	0.371522	0	642	602.73	19.8				1.980279714	602.73
15.316667	0.370652	0	642.666667	603.37	19.8				1.975642456	603.37
15.333333	0.370217	0	643.333333	604.01	19.8				1.973323827	604.01
15.35	0.369565	0	644	604.64	19.8				1.969848549	604.64
15.366667	0.36913	0	644.666667	605.28	19.8				1.96752992	605.28
15.383333	0.368478	0	645.333333	605.92	19.8				1.964054641	605.92
15.4	0.367826	0	646	606.56	19.8				1.960579363	606.56
15.416667	0.367174	0	646.666667	607.2	19.8				1.957104085	607.2
15.433333	0.366522	0	647.333333	607.83	19.8				1.953628806	607.83
15.45	0.366087	0	648	608.47	19.8				1.951310177	608.47
15.466667	0.365217	0	648.666667	609.11	19.8				1.946672919	609.11
15.483333	0.364348	0	649.333333	609.75	19.8				1.942040992	609.75
15.5	0.363696	0	650	610.39	19.8				1.938565713	610.39
15.516667	0.362826	0	650.666667	611.03	19.7				1.933928455	611.03
15.533333	0.362174	0	651.333333	611.67	19.7				1.930453177	611.67
15.55	0.361739	0	652	612.31	19.8				1.928134548	612.31
15.566667	0.361087	0	652.666667	612.94	19.8				1.924659269	612.94
15.583333	0.360652	0	653.333333	613.58	19.8				1.92234064	613.58
15.6	0.359783	0	654	614.22	19.8				1.917708713	614.22
15.616667	0.358913	0	654.666667	614.86	19.8				1.913071455	614.86
15.633333	0.358261	0	655.333333	615.5	19.8				1.909596176	615.5
15.65	0.357609	0	656	616.14	19.8				1.906120898	616.14
15.666667	0.357174	0	656.666667	616.78	19.8				1.903802269	616.78
15.683333	0.356739	0	657.333333	617.41	19.8				1.90148364	617.41
15.7	0.35587	0	658	618.05	19.8				1.896851712	618.05
15.716667	0.355	0	658.666667	618.69	19.8				1.892214454	618.69
15.733333	0.354348	0	659.333333	619.33	19.8				1.888739176	619.33
15.75	0.353913	0	660	619.97	19.8				1.886420547	619.97
15.766667	0.353261	0	660.666667	620.61	19.8				1.882945269	620.61
15.783333	0.352609	0	661.333333	621.24	19.7				1.87946999	621.24
15.8	0.351957	0	662	621.88	19.7				1.875994712	621.88
15.816667	0.351522	0	662.666667	622.52	19.8				1.873676083	622.52
15.833333	0.35087	0	663.333333	623.16	19.8				1.870200804	623.16
15.85	0.350217	0	664	623.8	19.8				1.866720196	623.8
15.866667	0.34913	0	664.666667	624.44	19.8				1.860926289	624.44
15.883333	0.348261	0	665.333333	625.08	19.8				1.856294361	625.08
15.9	0.347391	0	666	625.71	19.8				1.851657103	625.71
15.916667	0.346957	0	666.666667	626.35	19.8				1.849343804	626.35
15.933333	0.346087	0	667.333333	626.99	19.8				1.844706546	626.99
15.95	0.345217	0	668	627.62	19.8				1.840069288	627.62
15.966667	0.34413	0	668.666667	628.27	19.8				1.834275381	628.27
15.983333	0.343478	0	669.333333	628.9	19.7				1.830800102	628.9
16	0.342609	0	670	629.55	19.7				1.826168175	629.55
16.016667	0.341739	0	670.666667	630.19	19.7				1.821530917	630.19
16.033333	0.34087	0	671.333333	630.83	19.7				1.816898989	630.83
16.05	0.340217	0	672	631.47	19.8				1.81341838	631.47
16.066667	0.33913	0	672.666667	632.11	19.8				1.807624473	632.11
16.083333	0.338043	0	673.333333	632.75	19.8				1.801830566	632.75
16.1	0.336957	0	674	633.39	19.8				1.796041988	633.39
16.116667	0.33587	0	674.666667	634.03	19.8				1.790248081	634.03
16.133333	0.335217	0	675.333333	634.68	19.8				1.786767472	634.68
16.15	0.334348	0	676	635.32	19.8				1.782135545	635.32
16.166667	0.333043	0	676.666667	635.97	19.8				1.775179658	635.97
16.183333	0.331522	0	677.333333	636.61	19.8				1.767072452	636.61
16.2	0.330435	0	678	637.25	19.8				1.761278544	637.25
16.216667	0.329348	0	678.666667	637.9	19.8				1.755484637	637.9
16.233333	0.328478	0	679.333333	638.54	19.8				1.750847379	638.54
16.25	0.327174	0	680	639.18	19.8				1.743896822	639.18
16.266667	0.325217	0	680.666667	639.83	19.8				1.733465657	639.83
16.283333	0.323261	0	681.333333	640.47	19.8				1.723039822	640.47
16.3	0.323478	0	682	641.11	19.8				1.724196471	641.11
16.316667	0.32	0	682.666667	641.75	19.8				1.7056581	641.75
16.333333	0.317609	0	683.333333	642.4	19.8				1.692913636	642.4
16.35	0.317391	0	684	643.04	19.8				1.691751656	643.04
16.366667	0.315	0	684.666667	643.68	19.8				1.679007192	643.68
16.383333	0.314565	0	685.333333	644.33	19.8				1.676688563	644.33
16.4	0.313043	0	686	644.97	19.8				1.668576027	644.97
16.416667	0.311304	0	686.666667	645.62	19.8				1.659306841	645.62
16.433333	0.30913	0	687.333333	646.26	19.8				1.647719026	646.26
16.45	0.307174	0	688	646.9	19.8				1.637293191	646.9
16.466667	0.30587	0	688.666667	647.55	19.8				1.630342634	647.55
16.483333	0.303913	0	689.333333	648.19	19.8				1.619911469	648.19
16.5	0.302391	0	690	648.83	19.8				1.611798933	648.83
16.516667	0.300217	0	690.666667	649.47	19.8				1.600211118	649.47
16.533333	0.298696	0	691.333333	650.11	19.8				1.592103912	650.11
16.55	0.296957	0	692	650.75	19.8				1.582834726	650.75
16.566667	0.295652	0	692.666667	651.4	19.8				1.575878839	651.4
16.583333	0.293696	0	693.333333	652.04	19.8				1.565453004	652.04
16.6	0.291739	0	694	652.68	19.8				1.555021839	652.68
16.616667	0.288913	0	694.666667	653.33	19.8				1.539958745	653.33
16.633333	0.286739	0	695.333333	653.97	19.8				1.528370931	653.97
16.65	0.285	0	696	654.62	19.8				1.519101745	654.62
16.666667	0.283261	0	696.666667	655.26	19.8				1.509832559	655.26
16.683333	0.281739	0	697.333333	655.9	19.8				1.501720023	655.9
16.7	0.279565	0	698	656.55	19.8				1.490132208	656.55
16.716667	0.277391	0	698.666667	657.19	19.8				1.478544394	657.19
16.733333	0.275217	0	699.333333	657.83	19.8				1.466956579	657.83
