# Supplementary material for: Carbon quantum Dot incorporated Xanthan gum based gel polymer electrolytes for high performance supercapacitors
Source: Sci Rep. 2025 May 25;15:18227. doi: 10.1038/s41598-025-02341-z (PMC12104470; doi:10.1038/s41598-025-02341-z)
Supplement: Supplementary file 1 — Supplementary Material 1 [file 41598_2025_2341_MOESM1_ESM.zip › zip file/Figure 3/S1.csv]

Time	Unsubtracted Weight	Baseline Weight	Program Temperature	Sample Temperature	Approx. Gas Flow				Sample Temperature	Unsubtracted Weigh
0	17.258478	0	30.666667	29.06	19.8				29.06	100
0.016667	17.254783	0	30.666667	29.05	19.8				29.05	99.97859023
0.033333	17.251739	0	31.333333	29.05	19.8				29.05	99.96095252
0.05	17.245435	0	32	29.05	19.8				29.05	99.92442555
0.066667	17.241304	0	32.666667	29.04	19.8				29.04	99.90048949
0.083333	17.235652	0	33.333333	29.04	19.8				29.04	99.86774037
0.1	17.232174	0	34	29.04	19.8				29.04	99.84758795
0.116667	17.227826	0	34.666667	29.05	19.8				29.05	99.82239454
0.133333	17.22413	0	35.333333	29.07	19.8				29.07	99.80097897
0.15	17.22	0	36	29.12	19.8				29.12	99.77704871
0.166667	17.216087	0	36.666667	29.23	19.8				29.23	99.75437579
0.183333	17.213261	0	37.333333	29.41	19.8				29.41	99.73800123
0.2	17.210435	0	38	29.68	19.8				29.68	99.72162667
0.216667	17.207174	0	38.666667	30.05	19.8				30.05	99.70273161
0.233333	17.204348	0	39.333333	30.51	19.8				30.51	99.68635705
0.25	17.201304	0	40	31.05	19.8				31.05	99.66871934
0.266667	17.197174	0	40.666667	31.63	19.8				31.63	99.64478907
0.283333	17.192826	0	41.333333	32.25	19.8				32.25	99.61959566
0.3	17.18913	0	42	32.87	19.8				32.87	99.59818009
0.316667	17.185435	0	42.666667	33.48	19.8				33.48	99.57677033
0.333333	17.18087	0	43.333333	34.08	19.8				34.08	99.55031956
0.35	17.176957	0	44	34.67	19.8				34.67	99.52764664
0.366667	17.171957	0	44.666667	35.25	19.8				35.25	99.49867538
0.383333	17.168913	0	45.333333	35.82	19.8				35.82	99.48103767
0.4	17.165	0	46	36.4	19.8				36.4	99.45836475
0.416667	17.16087	0	46.666667	36.99	19.8				36.99	99.43443448
0.433333	17.157174	0	47.333333	37.59	19.8				37.59	99.41301892
0.45	17.152826	0	48	38.21	19.8				38.21	99.38782551
0.466667	17.148478	0	48.666667	38.84	19.8				38.84	99.36263209
0.483333	17.14413	0	49.333333	39.47	19.8				39.47	99.33743868
0.5	17.139783	0	50	40.11	19.8				40.11	99.31225106
0.516667	17.135652	0	50.666667	40.73	19.8				40.73	99.288315
0.533333	17.130435	0	51.333333	41.36	19.8				41.36	99.25808637
0.55	17.125	0	52	41.97	19.8				41.97	99.2265946
0.566667	17.120435	0	52.666667	42.57	19.8				42.57	99.20014384
0.583333	17.115217	0	53.333333	43.17	19.8				43.17	99.16990942
0.6	17.110435	0	54	43.76	19.8				43.76	99.1422013
0.616667	17.106304	0	54.666667	44.36	19.8				44.36	99.11826524
0.633333	17.101087	0	55.333333	44.95	19.8				44.95	99.08803662
0.65	17.095217	0	56	45.55	19.8				45.55	99.05402435
0.666667	17.091304	0	56.666667	46.16	19.8				46.16	99.03135143
0.683333	17.085435	0	57.333333	46.76	19.8				46.76	98.99734496
0.7	17.080217	0	58	47.37	19.8				47.37	98.96711054
0.716667	17.074783	0	58.666667	47.98	19.8				47.98	98.93562457
0.733333	17.068478	0	59.333333	48.59	19.8				48.59	98.8990918
0.75	17.062391	0	60	49.19	19.8				49.19	98.86382217
0.766667	17.056957	0	60.666667	49.8	19.8				49.8	98.8323362
0.783333	17.050652	0	61.333333	50.4	19.8				50.4	98.79580343
0.8	17.044348	0	62	50.99	19.8				50.99	98.75927646
0.816667	17.038261	0	62.666667	51.59	19.8				51.59	98.72400683
0.833333	17.030652	0	63.333333	52.19	19.8				52.19	98.67991836
0.85	17.024783	0	64	52.79	19.8				52.79	98.64591188
0.866667	17.018696	0	64.666667	53.38	19.8				53.38	98.61064226
0.883333	17.011739	0	65.333333	53.99	19.8				53.99	98.57033164
0.9	17.005	0	66	54.59	19.8				54.59	98.53128416
0.916667	16.997174	0	66.666667	55.2	19.8				55.2	98.48593833
0.933333	16.990652	0	67.333333	55.8	19.8				55.8	98.44814821
0.95	16.982826	0	68	56.41	19.8				56.41	98.40280238
0.966667	16.975435	0	68.666667	57.01	19.8				57.01	98.35997705
0.983333	16.967826	0	69.333333	57.61	19.8				57.61	98.31588857
1	16.961522	0	70	58.21	19.8				58.21	98.2793616
1.016667	16.953913	0	70.666667	58.81	19.8				58.81	98.23527312
1.033333	16.946087	0	71.333333	59.42	19.8				59.42	98.18992729
1.05	16.937174	0	72	60.02	19.8				60.02	98.13828311
1.066667	16.929783	0	72.666667	60.62	19.8				60.62	98.09545778
1.083333	16.921087	0	73.333333	61.23	19.8				61.23	98.04507095
1.1	16.912826	0	74	61.83	19.8				61.83	97.99720462
1.116667	16.904348	0	74.666667	62.44	19.8				62.44	97.94808094
1.133333	16.895435	0	75.333333	63.04	19.8				63.04	97.89643675
1.15	16.886739	0	76	63.65	19.8				63.65	97.84604992
1.166667	16.878261	0	76.666667	64.26	19.8				64.26	97.79692624
1.183333	16.868478	0	77.333333	64.86	19.8				64.86	97.74024106
1.2	16.858261	0	78	65.47	19.8				65.47	97.68104117
1.216667	16.849348	0	78.666667	66.07	19.8				66.07	97.62939698
1.233333	16.839565	0	79.333333	66.68	19.8				66.68	97.5727118
1.25	16.83	0	80	67.29	19.8				67.29	97.51728976
1.266667	16.819348	0	80.666667	67.89	19.8				67.89	97.45556937
1.283333	16.808913	0	81.333333	68.5	19.8				68.5	97.39510634
1.3	16.798043	0	82	69.11	19.8				69.11	97.3321228
1.316667	16.787174	0	82.666667	69.72	19.8				69.72	97.26914505
1.333333	16.77587	0	83.333333	70.33	19.8				70.33	97.20364681
1.35	16.764783	0	84	70.94	19.8				70.94	97.13940592
1.366667	16.752391	0	84.666667	71.55	19.8				71.55	97.06760353
1.383333	16.741304	0	85.333333	72.15	19.8				72.15	97.00336264
1.4	16.729348	0	86	72.76	19.8				72.76	96.93408654
1.416667	16.716957	0	86.666667	73.37	19.8				73.37	96.86228994
1.433333	16.704348	0	87.333333	73.98	19.8				73.98	96.7892302
1.45	16.691087	0	88	74.59	19.8				74.59	96.7123926
1.466667	16.678696	0	88.666667	75.2	19.8				75.2	96.640596
1.483333	16.664783	0	89.333333	75.81	19.8				75.81	96.55998055
1.5	16.652391	0	90	76.42	19.8				76.42	96.48817816
1.516667	16.637609	0	90.666667	77.04	19.8				77.04	96.4025275
1.533333	16.62413	0	91.333333	77.65	19.8				77.65	96.32442675
1.55	16.61	0	92	78.27	19.8				78.27	96.24255395
1.566667	16.594348	0	92.666667	78.88	19.8				78.88	96.15186229
1.583333	16.580435	0	93.333333	79.5	19.8				79.5	96.07124684
1.6	16.564565	0	94	80.11	19.8				80.11	95.97929203
1.616667	16.549565	0	94.666667	80.72	19.8				80.72	95.89237823
1.633333	16.53413	0	95.333333	81.33	19.8				81.33	95.80294392
1.65	16.518261	0	96	81.94	19.8				81.94	95.71099491
1.666667	16.501522	0	96.666667	82.55	19.8				82.55	95.6140049
1.683333	16.484565	0	97.333333	83.17	19.8				83.17	95.51575174
1.7	16.467609	0	98	83.79	19.8				83.79	95.41750437
1.716667	16.450435	0	98.666667	84.4	19.8				84.4	95.31799386
1.733333	16.431522	0	99.333333	85.01	19.8				85.01	95.20840714
1.75	16.414348	0	100	85.63	19.8				85.63	95.10889662
1.766667	16.394783	0	100.666667	86.24	19.8				86.24	94.99553205
1.783333	16.375652	0	101.333333	86.86	19.8				86.86	94.88468218
1.8	16.355652	0	102	87.47	19.8				87.47	94.76879711
1.816667	16.336739	0	102.666667	88.08	19.8				88.08	94.65921039
1.833333	16.316739	0	103.333333	88.7	19.8				88.7	94.54332532
1.85	16.296087	0	104	89.31	19.8				89.31	94.42366239
1.866667	16.274565	0	104.666667	89.92	19.8				89.92	94.29895846
1.883333	16.252826	0	105.333333	90.53	19.8				90.53	94.17299718
1.9	16.231522	0	106	91.15	19.8				91.15	94.0495564
1.916667	16.208261	0	106.666667	91.77	19.8				91.77	93.91477626
1.933333	16.186087	0	107.333333	92.38	19.8				92.38	93.78629448
1.95	16.163043	0	108	93	19.8				93	93.6527717
1.966667	16.139348	0	108.666667	93.62	19.8				93.62	93.51547686
1.983333	16.115435	0	109.333333	94.24	19.8				94.24	93.37691887
2	16.091522	0	110	94.85	19.8				94.85	93.23836088
2.016667	16.065435	0	110.666667	95.47	19.8				95.47	93.08720618
2.033333	16.041087	0	111.333333	96.09	19.8				96.09	92.94612769
2.05	16.014783	0	112	96.7	19.8				96.7	92.79371565
2.066667	15.988043	0	112.666667	97.32	19.8				97.32	92.6387773
2.083333	15.960652	0	113.333333	97.93	19.8				97.93	92.4800669
2.1	15.93413	0	114	98.55	19.8				98.55	92.3263917
2.116667	15.907174	0	114.666667	99.17	19.8				99.17	92.1702018
2.133333	15.878478	0	115.333333	99.79	19.8				99.79	92.00392989
2.15	15.849348	0	116	100.4	19.8				100.4	91.83514328
2.166667	15.819783	0	116.666667	101.02	19.8				101.02	91.66383617
2.183333	15.790435	0	117.333333	101.63	19.8				101.63	91.49378642
2.2	15.759565	0	118	102.25	19.8				102.25	91.3149178
2.216667	15.728478	0	118.666667	102.86	19.8				102.86	91.13479184
2.233333	15.697174	0	119.333333	103.48	19.8				103.48	90.95340852
2.25	15.665435	0	120	104.1	19.8				104.1	90.7695047
2.266667	15.632826	0	120.666667	104.72	19.8				104.72	90.58055988
2.283333	15.600217	0	121.333333	105.33	19.8				105.33	90.39161507
2.3	15.567391	0	122	105.96	19.8				105.96	90.20141289
2.316667	15.532826	0	122.666667	106.57	19.8				106.57	90.00113451
2.333333	15.497391	0	123.333333	107.19	19.8				107.19	89.79581514
2.35	15.462609	0	124	107.81	19.8				107.81	89.5942794
2.366667	15.427609	0	124.666667	108.43	19.8				108.43	89.39148052
2.383333	15.391522	0	125.333333	109.05	19.8				109.05	89.18238329
2.4	15.354565	0	126	109.67	19.8				109.67	88.96824506
2.416667	15.317826	0	126.666667	110.28	19.8				110.28	88.75536997
2.433333	15.279348	0	127.333333	110.9	19.8				110.9	88.53241868
2.45	15.24	0	128	111.52	19.8				111.52	88.30442638
2.466667	15.2	0	128.666667	112.14	19.8				112.14	88.07265623
2.483333	15.15913	0	129.333333	112.76	19.8				112.76	87.83584508
2.5	15.118696	0	130	113.38	19.8				113.38	87.60156023
2.516667	15.076739	0	130.666667	113.99	19.8				113.99	87.35845073
2.533333	15.034783	0	131.333333	114.61	19.8				114.61	87.11534702
2.55	14.992174	0	132	115.23	19.8				115.23	86.86845966
2.566667	14.948043	0	132.666667	115.85	19.8				115.85	86.61275345
2.583333	14.903913	0	133.333333	116.46	19.8				116.46	86.35705304
2.6	14.857826	0	134	117.08	19.8				117.08	86.09001327
2.616667	14.813261	0	134.666667	117.7	19.8				117.7	85.83179235
2.633333	14.766522	0	135.333333	118.32	19.8				118.32	85.56097473
2.65	14.719783	0	136	118.94	19.8				118.94	85.2901571
2.666667	14.671739	0	136.666667	119.56	19.8				119.56	85.01177798
2.683333	14.623696	0	137.333333	120.17	19.8				120.17	84.73340465
2.7	14.573696	0	138	120.79	19.8				120.79	84.44369196
2.716667	14.523261	0	138.666667	121.41	19.8				121.41	84.15145878
2.733333	14.472826	0	139.333333	122.02	19.8				122.02	83.85922559
2.75	14.421087	0	140	122.64	19.8				122.64	83.5594367
2.766667	14.368913	0	140.666667	123.26	19.8				123.26	83.25712731
2.783333	14.315217	0	141.333333	123.88	19.8				123.88	82.94599906
2.8	14.26087	0	142	124.5	19.8				124.5	82.63109876
2.816667	14.206304	0	142.666667	125.12	19.8				125.12	82.31492951
2.833333	14.149783	0	143.333333	125.74	19.8				125.74	81.9874325
2.85	14.093043	0	144	126.35	19.8				126.35	81.65866654
2.866667	14.034783	0	144.666667	126.97	19.8				126.97	81.32109332
2.883333	13.97587	0	145.333333	127.59	19.8				127.59	80.97973645
2.9	13.917826	0	146	128.2	19.8				128.2	80.64341479
2.916667	13.858478	0	146.666667	128.82	19.8				128.82	80.29953742
2.933333	13.796304	0	147.333333	129.44	19.8				129.44	79.93928549
2.95	13.736304	0	148	130.06	19.8				130.06	79.59163027
2.966667	13.672826	0	148.666667	130.68	19.8				130.68	79.22382263
2.983333	13.607391	0	149.333333	131.3	19.8				131.3	78.84467564
3	13.543696	0	150	131.91	19.8				131.91	78.47561065
3.016667	13.478696	0	150.666667	132.53	19.8				132.53	78.09898416
3.033333	13.411739	0	151.333333	133.15	19.8				133.15	77.71101832
3.05	13.344565	0	152	133.77	19.8				133.77	77.32179512
3.066667	13.275435	0	152.666667	134.39	19.8				134.39	76.92123836
3.083333	13.207174	0	153.333333	135	19.8				135	76.52571681
3.1	13.138043	0	154	135.62	19.8				135.62	76.12515426
3.116667	13.066739	0	154.666667	136.24	19.8				136.24	75.71200079
3.133333	12.994348	0	155.333333	136.86	19.8				136.86	75.29254897
3.15	12.922609	0	156	137.48	19.8				137.48	74.87687501
3.166667	12.849348	0	156.666667	138.1	19.8				138.1	74.45238219
3.183333	12.777609	0	157.333333	138.72	19.8				138.72	74.03670822
3.2	12.703261	0	158	139.34	19.8				139.34	73.60591705
3.216667	12.63	0	158.666667	139.95	19.8				139.95	73.18142423
3.233333	12.554783	0	159.333333	140.57	19.8				140.57	72.74559784
3.25	12.479565	0	160	141.19	19.8				141.19	72.30976567
3.266667	12.402609	0	160.666667	141.8	19.8				141.8	71.86386308
3.283333	12.32413	0	161.333333	142.42	19.8				142.42	71.40913585
3.3	12.245435	0	162	143.04	19.8				143.04	70.95315705
3.316667	12.165435	0	162.666667	143.66	19.8				143.66	70.48961676
3.333333	12.084783	0	163.333333	144.28	19.8				144.28	70.02229861
3.35	12.000652	0	164	144.9	19.8				144.9	69.53482225
3.366667	11.916304	0	164.666667	145.52	19.8				145.52	69.04608854
3.383333	11.831087	0	165.333333	146.13	19.8				146.13	68.55231962
3.4	11.745	0	166	146.75	19.8				146.75	68.0535097
3.416667	11.657391	0	166.666667	147.37	19.8				147.37	67.54588093
3.433333	11.569348	0	167.333333	147.98	19.8				147.98	67.03573745
3.45	11.478913	0	168	148.6	19.8				148.6	66.51173412
3.466667	11.387609	0	168.666667	149.21	19.8				149.21	65.98269558
3.483333	11.295652	0	169.333333	149.83	19.8				149.83	65.44987339
3.5	11.201304	0	170	150.44	19.8				150.44	64.90319714
3.516667	11.10587	0	170.666667	151.05	19.8				151.05	64.35022833
3.533333	11.009348	0	171.333333	151.67	19.8				151.67	63.79095538
3.55	10.911957	0	172	152.28	19.8				152.28	63.22664722
3.566667	10.812826	0	172.666667	152.9	19.8				152.9	62.65225705
3.583333	10.71413	0	173.333333	153.51	19.8				153.51	62.08038739
3.6	10.612826	0	174	154.12	19.8				154.12	61.49340631
3.616667	10.511304	0	174.666667	154.73	19.8				154.73	60.90516209
3.633333	10.408261	0	175.333333	155.34	19.8				155.34	60.30810481
3.65	10.304565	0	176	155.95	19.8				155.95	59.70726387
3.666667	10.19913	0	176.666667	156.55	19.8				156.55	59.09634673
3.683333	10.093913	0	177.333333	157.16	19.8				157.16	58.48669274
3.7	9.986957	0	178	157.77	19.8				157.77	57.86696254
3.716667	9.879783	0	178.666667	158.38	19.8				158.38	57.2459692
3.733333	9.771304	0	179.333333	158.99	19.8				158.99	56.61741435
3.75	9.663043	0	180	159.6	19.8				159.6	55.99012265
3.766667	9.553696	0	180.666667	160.21	19.8				160.21	55.35653839
3.783333	9.442391	0	181.333333	160.82	19.8				160.82	54.71160898
3.8	9.331304	0	182	161.43	19.8				161.43	54.06794272
3.816667	9.220217	0	182.666667	162.04	19.8				162.04	53.42427646
3.833333	9.107609	0	183.333333	162.65	19.8				162.65	52.77179714
3.85	8.993913	0	184	163.25	19.8				163.25	52.11301367
3.866667	8.88	0	184.666667	163.86	19.8				163.86	51.45297285
3.883333	8.765217	0	185.333333	164.47	19.8				164.47	50.78789103
3.9	8.649565	0	186	165.08	19.8				165.08	50.117774
3.916667	8.533043	0	186.666667	165.69	19.8				165.69	49.44261597
3.933333	8.41587	0	187.333333	166.3	19.8				166.3	48.76368588
3.95	8.29913	0	188	166.91	19.8				166.91	48.08726471
3.966667	8.179348	0	188.666667	167.51	19.8				167.51	47.39321741
3.983333	8.05913	0	189.333333	168.12	19.8				168.12	46.69664382
4	7.938261	0	190	168.72	19.8				168.72	45.99629817
4.016667	7.815435	0	190.666667	169.33	19.8				169.33	45.28461316
4.033333	7.692826	0	191.333333	169.94	19.8				169.94	44.57418551
4.05	7.571087	0	192	170.55	19.8				170.55	43.86879886
4.066667	7.443696	0	192.666667	171.15	19.8				171.15	43.13066309
4.083333	7.314783	0	193.333333	171.76	19.8				171.76	42.38370846
4.1	7.187609	0	194	172.37	19.8				172.37	41.64683004
4.116667	7.061087	0	194.666667	172.98	19.8				172.98	40.91372947
4.133333	6.937609	0	195.333333	173.59	19.8				173.59	40.19826661
4.15	6.816957	0	196	174.2	19.8				174.2	39.49917832
4.166667	6.698696	0	196.666667	174.81	19.8				174.81	38.81394408
4.183333	6.582826	0	197.333333	175.42	19.8				175.42	38.1425639
4.2	6.469348	0	198	176.03	19.8				176.03	37.48504358
4.216667	6.358478	0	198.666667	176.64	19.8				176.64	36.84263467
4.233333	6.25087	0	199.333333	177.26	19.8				177.26	36.21912662
4.25	6.14413	0	200	177.88	19.8				177.88	35.60064798
4.266667	6.03913	0	200.666667	178.49	19.8				178.49	34.99225134
4.283333	5.936957	0	201.333333	179.11	19.8				179.11	34.40023506
4.3	5.835435	0	202	179.73	19.8				179.73	33.81199084
4.316667	5.735217	0	202.666667	180.34	19.8				180.34	33.23130232
4.333333	5.636087	0	203.333333	180.97	19.8				180.97	32.65691795
4.35	5.538261	0	204	181.59	19.8				181.59	32.09008929
4.366667	5.441304	0	204.666667	182.21	19.8				182.21	31.52829583
4.383333	5.345	0	205.333333	182.84	19.8				182.84	30.97028602
4.4	5.248261	0	206	183.46	19.8				183.46	30.40975572
4.416667	5.151957	0	206.666667	184.09	19.8				184.09	29.85174591
4.433333	5.058478	0	207.333333	184.71	19.8				184.71	29.31010487
4.45	4.966522	0	208	185.35	19.8				185.35	28.77728847
4.466667	4.874565	0	208.666667	185.97	19.8				185.97	28.24446628
4.483333	4.784348	0	209.333333	186.6	19.8				186.6	27.7217261
4.5	4.694348	0	210	187.24	19.8				187.24	27.20024327
4.516667	4.605217	0	210.666667	187.87	19.8				187.87	26.68379564
4.533333	4.516522	0	211.333333	188.5	19.8				188.5	26.16987431
4.55	4.42913	0	212	189.12	19.8				189.12	25.66350289
4.566667	4.341304	0	212.666667	189.75	19.8				189.75	25.15461676
4.583333	4.255435	0	213.333333	190.39	19.8				190.39	24.65706999
4.6	4.17087	0	214	191.02	19.8				191.02	24.16707893
4.616667	4.087174	0	214.666667	191.66	19.8				191.66	23.68212307
4.633333	4.002174	0	215.333333	192.29	19.8				192.29	23.18961151
4.65	3.919565	0	216	192.92	19.8				192.92	22.710954
4.666667	3.837391	0	216.666667	193.56	19.8				193.56	22.234817
4.683333	3.756304	0	217.333333	194.19	19.8				194.19	21.76497835
4.7	3.675652	0	218	194.83	19.8				194.83	21.2976602
4.716667	3.595435	0	218.666667	195.47	19.8				195.47	20.83286255
4.733333	3.516304	0	219.333333	196.11	19.8				196.11	20.37435746
4.75	3.437826	0	220	196.75	19.8				196.75	19.91963602
4.766667	3.360652	0	220.666667	197.39	19.8				197.39	19.47247028
4.783333	3.283478	0	221.333333	198.03	19.8				198.03	19.02530455
4.8	3.207609	0	222	198.66	19.8				198.66	18.58570031
4.816667	3.132174	0	222.666667	199.3	19.8				199.3	18.14861079
4.833333	3.056739	0	223.333333	199.94	19.8				199.94	17.71152126
4.85	2.981739	0	224	200.58	19.8				200.58	17.27695223
4.866667	2.909348	0	224.666667	201.22	19.8				201.22	16.85750041
4.883333	2.838043	0	225.333333	201.87	19.8				201.87	16.44434115
4.9	2.767174	0	226	202.51	19.8				202.51	16.03370819
4.916667	2.698261	0	226.666667	203.14	19.8				203.14	15.63440878
4.933333	2.62913	0	227.333333	203.79	19.8				203.79	15.23384623
4.95	2.562609	0	228	204.44	19.8				204.44	14.84840668
4.966667	2.497391	0	228.666667	205.08	19.8				205.08	14.47051704
4.983333	2.433261	0	229.333333	205.72	19.8				205.72	14.09893155
5	2.371087	0	230	206.37	19.8				206.37	13.73867962
5.016667	2.311739	0	230.666667	207.01	19.8				207.01	13.39480225
5.033333	2.255217	0	231.333333	207.65	19.8				207.65	13.06729945
5.05	2.20087	0	232	208.3	19.8				208.3	12.75239914
5.066667	2.150652	0	232.666667	208.95	19.8				208.95	12.46142331
5.083333	2.102609	0	233.333333	209.6	19.8				209.6	12.18304998
5.1	2.057391	0	234	210.25	19.8				210.25	11.92104541
5.116667	2.016304	0	234.666667	210.9	19.8				210.9	11.68297691
5.133333	1.977391	0	235.333333	211.55	19.8				211.55	11.45750512
5.15	1.941304	0	236	212.19	19.8				212.19	11.24840788
5.166667	1.908478	0	236.666667	212.85	19.8				212.85	11.05820571
5.183333	1.88087	0	237.333333	213.51	19.8				213.51	10.89823796
5.2	1.856087	0	238	214.16	19.8				214.16	10.75463897
5.216667	1.83413	0	238.666667	214.82	19.8				214.82	10.62741454
5.233333	1.815652	0	239.333333	215.48	19.8				215.48	10.52034832
5.25	1.798478	0	240	216.15	19.8				216.15	10.42083781
5.266667	1.783043	0	240.666667	216.8	19.8				216.8	10.3314035
5.283333	1.770435	0	241.333333	217.46	19.8				217.46	10.25834955
5.3	1.758696	0	242	218.12	19.8				218.12	10.1903308
5.316667	1.747826	0	242.666667	218.79	19.8				218.79	10.12734727
5.333333	1.738696	0	243.333333	219.45	19.8				219.45	10.07444573
5.35	1.732174	0	244	220.12	19.8				220.12	10.03665561
5.366667	1.724565	0	244.666667	220.78	19.8				220.78	9.992567131
5.383333	1.719348	0	245.333333	221.44	19.8				221.44	9.96233851
5.4	1.71413	0	246	222.11	19.8				222.11	9.932104094
5.416667	1.707826	0	246.666667	222.77	19.8				222.77	9.895577119
5.433333	1.701522	0	247.333333	223.44	19.8				223.44	9.859050143
5.45	1.696522	0	248	224.11	19.8				224.11	9.830078875
5.466667	1.69087	0	248.666667	224.77	19.8				224.77	9.797329753
5.483333	1.684565	0	249.333333	225.44	19.8				225.44	9.760796983
5.5	1.679348	0	250	226.11	19.8				226.11	9.730568362
5.516667	1.671957	0	250.666667	226.77	19.8				226.77	9.687743033
5.533333	1.666522	0	251.333333	227.44	19.8				227.44	9.656251264
5.55	1.659348	0	252	228.1	19.8				228.1	9.614683288
5.566667	1.653696	0	252.666667	228.77	19.8				228.77	9.581934166
5.583333	1.646087	0	253.333333	229.43	19.8				229.43	9.53784569
5.6	1.638913	0	254	230.09	19.8				230.09	9.496277713
5.616667	1.632174	0	254.666667	230.75	19.8				230.75	9.457230238
5.633333	1.624565	0	255.333333	231.41	19.8				231.41	9.413141761
5.65	1.617609	0	256	232.07	19.8				232.07	9.372836933
5.666667	1.609783	0	256.666667	232.73	19.8				232.73	9.327491103
5.683333	1.602174	0	257.333333	233.39	19.8				233.39	9.283402627
5.7	1.594783	0	258	234.05	19.8				234.05	9.240577298
5.716667	1.585217	0	258.666667	234.71	19.8				234.71	9.185149467
5.733333	1.578261	0	259.333333	235.38	19.8				235.38	9.144844638
5.75	1.569783	0	260	236.04	19.8				236.04	9.095720955
5.766667	1.562174	0	260.666667	236.7	19.8				236.7	9.051632479
5.783333	1.553696	0	261.333333	237.35	19.8				237.35	9.002508796
5.8	1.543913	0	262	238.01	19.8				238.01	8.945823612
5.816667	1.535435	0	262.666667	238.67	19.8				238.67	8.896699929
5.833333	1.526304	0	263.333333	239.33	19.8				239.33	8.843792599
5.85	1.516304	0	264	239.99	19.8				239.99	8.785850062
5.866667	1.507609	0	264.666667	240.64	19.8				240.64	8.735469026
5.883333	1.497174	0	265.333333	241.3	19.8				241.3	8.675005988
5.9	1.487174	0	266	241.95	19.8				241.95	8.617063451
5.916667	1.477609	0	266.666667	242.6	19.8				242.6	8.561641415
5.933333	1.467391	0	267.333333	243.26	19.8				243.26	8.50243573
5.95	1.456304	0	268	243.92	19.8				243.92	8.43819484
5.966667	1.446304	0	268.666667	244.57	19.8				244.57	8.380252303
5.983333	1.435652	0	269.333333	245.22	19.8				245.22	8.318531912
6	1.425435	0	270	245.88	19.8				245.88	8.259332022
6.016667	1.414348	0	270.666667	246.53	19.8				246.53	8.195091131
6.033333	1.40413	0	271.333333	247.19	19.8				247.19	8.135885447
6.05	1.393043	0	272	247.84	19.8				247.84	8.071644556
6.066667	1.382174	0	272.666667	248.49	19.8				248.49	8.008666813
6.083333	1.371304	0	273.333333	249.14	19.8				249.14	7.945683275
6.1	1.36087	0	274	249.79	19.8				249.79	7.885226032
6.116667	1.34913	0	274.666667	250.44	19.8				250.44	7.817201494
6.133333	1.339348	0	275.333333	251.09	19.8				251.09	7.760522104
6.15	1.328043	0	276	251.74	19.8				251.74	7.695018066
6.166667	1.316087	0	276.666667	252.38	19.8				252.38	7.625741969
6.183333	1.305	0	277.333333	253.03	19.8				253.03	7.561501078
6.2	1.293913	0	278	253.68	19.8				253.68	7.497260187
6.216667	1.283043	0	278.666667	254.33	19.8				254.33	7.434276649
6.233333	1.270435	0	279.333333	254.98	19.8				254.98	7.361222699
6.25	1.258696	0	280	255.63	19.8				255.63	7.293203955
6.266667	1.246304	0	280.666667	256.27	19.8				256.27	7.221401563
6.283333	1.23587	0	281.333333	256.92	19.8				256.92	7.16094432
6.3	1.223696	0	282	257.57	19.8				257.57	7.090405075
6.316667	1.211522	0	282.666667	258.21	19.8				258.21	7.019865831
6.333333	1.199565	0	283.333333	258.86	19.8				258.86	6.950583939
6.35	1.187826	0	284	259.51	19.8				259.51	6.882565195
6.366667	1.17587	0	284.666667	260.15	19.8				260.15	6.813289098
6.383333	1.164348	0	285.333333	260.8	19.8				260.8	6.746527707
6.4	1.152826	0	286	261.45	19.8				261.45	6.679766315
6.416667	1.141522	0	286.666667	262.09	19.8				262.09	6.614268072
6.433333	1.129783	0	287.333333	262.74	19.8				262.74	6.546249327
6.45	1.118913	0	288	263.38	19.8				263.38	6.48326579
6.466667	1.108696	0	288.666667	264.03	19.8				264.03	6.4240659
6.483333	1.097609	0	289.333333	264.67	19.8				264.67	6.359825009
6.5	1.087391	0	290	265.32	19.8				265.32	6.300619325
6.516667	1.077174	0	290.666667	265.96	19.8				265.96	6.241419435
6.533333	1.068043	0	291.333333	266.61	19.8				266.61	6.188512104
6.55	1.05913	0	292	267.25	19.8				267.25	6.136867921
6.566667	1.05087	0	292.666667	267.9	19.8				267.9	6.089007385
6.583333	1.042174	0	293.333333	268.54	19.8				268.54	6.038620555
6.6	1.035652	0	294	269.19	19.8				269.19	6.000830432
6.616667	1.028913	0	294.666667	269.83	19.8				269.83	5.961782957
6.633333	1.021522	0	295.333333	270.48	19.8				270.48	5.918957628
6.65	1.016304	0	296	271.12	19.8				271.12	5.888723212
6.666667	1.010652	0	296.666667	271.76	19.8				271.76	5.85597409
6.683333	1.006304	0	297.333333	272.4	19.8				272.4	5.830780675
6.7	1.000652	0	298	273.04	19.8				273.04	5.798031553
6.716667	0.996522	0	298.666667	273.69	19.8				273.69	5.774101285
6.733333	0.991957	0	299.333333	274.33	19.8				274.33	5.747650517
6.75	0.986957	0	300	274.97	19.8				274.97	5.718679249
6.766667	0.983043	0	300.666667	275.61	19.8				275.61	5.69600054
6.783333	0.97913	0	301.333333	276.25	19.8				276.25	5.673327625
6.8	0.97587	0	302	276.9	19.8				276.9	5.654438358
6.816667	0.971087	0	302.666667	277.54	19.8				277.54	5.626724442
6.833333	0.968261	0	303.333333	278.18	19.8				278.18	5.610349881
6.85	0.96413	0	304	278.82	19.8				278.82	5.586413819
6.866667	0.961087	0	304.666667	279.46	19.8				279.46	5.568781905
6.883333	0.957391	0	305.333333	280.1	19.8				280.1	5.547366344
6.9	0.953478	0	306	280.74	19.8				280.74	5.524693429
6.916667	0.949783	0	306.666667	281.38	19.8				281.38	5.503283662
6.933333	0.946739	0	307.333333	282.02	19.8				282.02	5.485645953
6.95	0.943261	0	308	282.66	19.8				282.66	5.465493539
6.966667	0.94	0	308.666667	283.3	19.8				283.3	5.446598478
6.983333	0.936522	0	309.333333	283.95	19.8				283.95	5.426446063
7	0.933478	0	310	284.59	19.8				284.59	5.408808355
7.016667	0.930217	0	310.666667	285.23	19.8				285.23	5.389913294
7.033333	0.927174	0	311.333333	285.87	19.8				285.87	5.37228138
7.05	0.923478	0	312	286.5	19.8				286.5	5.350865818
7.066667	0.92087	0	312.666667	287.14	19.8				287.14	5.335754404
7.083333	0.916957	0	313.333333	287.78	19.8				287.78	5.31308149
7.1	0.914565	0	314	288.41	19.8				288.41	5.299221635
7.116667	0.910652	0	314.666667	289.05	19.8				289.05	5.27654872
7.133333	0.906087	0	315.333333	289.69	19.8				289.69	5.250097952
7.15	0.902391	0	316	290.33	19.8				290.33	5.22868239
7.166667	0.898913	0	316.666667	290.97	19.8				290.97	5.208529976
7.183333	0.89587	0	317.333333	291.61	19.8				291.61	5.190898062
7.2	0.891739	0	318	292.25	19.8				292.25	5.166962
7.216667	0.887826	0	318.666667	292.89	19.8				292.89	5.144289085
7.233333	0.884783	0	319.333333	293.53	19.8				293.53	5.126657171
7.25	0.88087	0	320	294.17	19.8				294.17	5.103984256
7.266667	0.876304	0	320.666667	294.81	19.8				294.81	5.077527694
7.283333	0.872826	0	321.333333	295.44	19.8				295.44	5.05737528
7.3	0.868913	0	322	296.08	19.8				296.08	5.034702365
7.316667	0.866087	0	322.666667	296.71	19.8				296.71	5.018327804
7.333333	0.861087	0	323.333333	297.35	19.8				297.35	4.989356535
7.35	0.858478	0	324	297.99	19.8				297.99	4.974239327
7.366667	0.852826	0	324.666667	298.63	19.8				298.63	4.941490206
7.383333	0.849348	0	325.333333	299.27	19.8				299.27	4.921337791
7.4	0.844348	0	326	299.9	19.8				299.9	4.892366523
7.416667	0.83913	0	326.666667	300.54	19.8				300.54	4.862132107
7.433333	0.834783	0	327.333333	301.18	19.8				301.18	4.836944486
7.45	0.831522	0	328	301.81	19.8				301.81	4.818049425
7.466667	0.826957	0	328.666667	302.45	19.8				302.45	4.791598657
7.483333	0.821522	0	329.333333	303.08	19.8				303.08	4.760106888
7.5	0.816957	0	330	303.72	19.8				303.72	4.73365612
7.516667	0.813043	0	330.666667	304.35	19.8				304.35	4.710977411
7.533333	0.807826	0	331.333333	304.99	19.8				304.99	4.680748789
7.55	0.802609	0	332	305.63	19.8				305.63	4.650520168
7.566667	0.797826	0	332.666667	306.27	19.8				306.27	4.622806252
7.583333	0.793478	0	333.333333	306.91	19.8				306.91	4.597612837
7.6	0.788261	0	334	307.55	19.8				307.55	4.567384215
7.616667	0.782391	0	334.666667	308.18	19.8				308.18	4.533371946
7.633333	0.777609	0	335.333333	308.82	19.8				308.82	4.505663825
7.65	0.773478	0	336	309.46	19.8				309.46	4.481727763
7.666667	0.768696	0	336.666667	310.09	19.8				310.09	4.454019642
7.683333	0.763913	0	337.333333	310.73	19.8				310.73	4.426305726
7.7	0.75913	0	338	311.36	19.8				311.36	4.398591811
7.716667	0.755217	0	338.666667	312	19.8				312	4.375918896
7.733333	0.75	0	339.333333	312.63	19.8				312.63	4.345690275
7.75	0.744565	0	340	313.27	19.8				313.27	4.314198506
7.766667	0.739783	0	340.666667	313.9	19.8				313.9	4.286490385
7.783333	0.734783	0	341.333333	314.54	19.8				314.54	4.257519116
7.8	0.729565	0	342	315.18	19.8				315.18	4.2272847
7.816667	0.725435	0	342.666667	315.81	19.8				315.81	4.203354433
7.833333	0.720435	0	343.333333	316.45	19.8				316.45	4.174383164
7.85	0.715652	0	344	317.09	19.8				317.09	4.146669249
7.866667	0.71087	0	344.666667	317.72	19.8				317.72	4.118961127
7.883333	0.706957	0	345.333333	318.36	19.8				318.36	4.096288213
7.9	0.701304	0	346	319	19.8				319	4.063533297
7.916667	0.696522	0	346.666667	319.63	19.8				319.63	4.035825175
7.933333	0.691957	0	347.333333	320.27	19.8				320.27	4.009374407
7.95	0.688913	0	348	320.91	19.8				320.91	3.991736699
7.966667	0.683696	0	348.666667	321.54	19.8				321.54	3.961508077
7.983333	0.678913	0	349.333333	322.18	19.8				322.18	3.933794162
8	0.67413	0	350	322.82	19.8				322.82	3.906080246
8.016667	0.670435	0	350.666667	323.46	19.8				323.46	3.884670479
8.033333	0.666522	0	351.333333	324.09	19.8				324.09	3.861997564
8.05	0.661739	0	352	324.72	19.8				324.72	3.834283649
8.066667	0.658261	0	352.666667	325.36	19.8				325.36	3.814131235
8.083333	0.653696	0	353.333333	325.99	19.8				325.99	3.787680466
8.1	0.65	0	354	326.63	19.8				326.63	3.766264905
8.116667	0.645435	0	354.666667	327.27	19.8				327.27	3.739814137
8.133333	0.641522	0	355.333333	327.91	19.8				327.91	3.717141222
8.15	0.636739	0	356	328.54	19.8				328.54	3.689427306
8.166667	0.633261	0	356.666667	329.18	19.8				329.18	3.669274892
8.183333	0.629348	0	357.333333	329.82	19.8				329.82	3.646601977
8.2	0.625435	0	358	330.46	19.8				330.46	3.623929063
8.216667	0.621087	0	358.666667	331.09	19.8				331.09	3.598735647
8.233333	0.618043	0	359.333333	331.73	19.8				331.73	3.581097939
8.25	0.613696	0	360	332.36	19.8				332.36	3.555910318
8.266667	0.609783	0	360.666667	333	19.8				333	3.533237404
8.283333	0.606739	0	361.333333	333.63	19.8				333.63	3.515599695
8.3	0.603696	0	362	334.27	19.8				334.27	3.497967781
8.316667	0.599565	0	362.666667	334.91	19.8				334.91	3.474031719
8.333333	0.596087	0	363.333333	335.54	19.8				335.54	3.453879305
8.35	0.592174	0	364	336.18	19.8				336.18	3.43120639
8.366667	0.588261	0	364.666667	336.82	19.8				336.82	3.408533476
8.383333	0.585652	0	365.333333	337.46	19.8				337.46	3.393416268
8.4	0.581522	0	366	338.09	19.8				338.09	3.369486
8.416667	0.578696	0	366.666667	338.73	19.8				338.73	3.353111439
8.433333	0.573478	0	367.333333	339.37	19.8				339.37	3.322877023
8.45	0.57087	0	368	340.01	19.8				340.01	3.307765609
8.466667	0.567609	0	368.666667	340.64	19.8				340.64	3.288870548
8.483333	0.564565	0	369.333333	341.28	19.8				341.28	3.27123284
8.5	0.561304	0	370	341.92	19.8				341.92	3.252337779
8.516667	0.558043	0	370.666667	342.56	19.8				342.56	3.233442717
8.533333	0.555435	0	371.333333	343.2	19.8				343.2	3.218331304
8.55	0.552609	0	372	343.84	19.8				343.84	3.201956743
8.566667	0.54913	0	372.666667	344.48	19.8				344.48	3.181798534
8.583333	0.545435	0	373.333333	345.12	19.8				345.12	3.160388767
8.6	0.543478	0	374	345.75	19.8				345.75	3.149049412
8.616667	0.540652	0	374.666667	346.39	19.8				346.39	3.132674851
8.633333	0.537609	0	375.333333	347.04	19.8				347.04	3.115042937
8.65	0.534565	0	376	347.67	19.8				347.67	3.097405229
8.666667	0.531522	0	376.666667	348.31	19.8				348.31	3.079773315
8.683333	0.529565	0	377.333333	348.95	19.8				348.95	3.06843396
8.7	0.527174	0	378	349.59	19.8				349.59	3.0545799
8.716667	0.52413	0	378.666667	350.23	19.8				350.23	3.036942192
8.733333	0.521304	0	379.333333	350.87	19.8				350.87	3.020567631
8.75	0.518913	0	380	351.51	19.8				351.51	3.00671357
8.766667	0.51587	0	380.666667	352.15	19.8				352.15	2.989081656
8.783333	0.513696	0	381.333333	352.78	19.8				352.78	2.976484948
8.8	0.511304	0	382	353.42	19.8				353.42	2.962625094
8.816667	0.508696	0	382.666667	354.07	19.8				354.07	2.94751368
8.833333	0.506522	0	383.333333	354.7	19.8				354.7	2.934916972
8.85	0.503913	0	384	355.34	19.8				355.34	2.919799764
8.866667	0.502174	0	384.666667	355.99	19.8				355.99	2.909723557
8.883333	0.500652	0	385.333333	356.62	19.8				356.62	2.900904703
8.9	0.497826	0	386	357.26	19.8				357.26	2.884530142
8.916667	0.49587	0	386.666667	357.9	19.8				357.9	2.873196582
8.933333	0.493696	0	387.333333	358.54	19.8				358.54	2.860599874
8.95	0.491087	0	388	359.18	19.8				359.18	2.845482667
8.966667	0.48913	0	388.666667	359.82	19.8				359.82	2.834143312
8.983333	0.487174	0	389.333333	360.47	19.8				360.47	2.822809752
9	0.485217	0	390	361.11	19.8				361.11	2.811470397
9.016667	0.483913	0	390.666667	361.75	19.8				361.75	2.803914691
9.033333	0.481957	0	391.333333	362.39	19.8				362.39	2.79258113
9.05	0.479348	0	392	363.03	19.8				363.03	2.777463922
9.066667	0.478261	0	392.666667	363.68	19.8				363.68	2.771165569
9.083333	0.477174	0	393.333333	364.31	19.8				364.31	2.764867215
9.1	0.475435	0	394	364.96	19.8				364.96	2.754791008
9.116667	0.473696	0	394.666667	365.6	19.8				365.6	2.7447148
9.133333	0.471739	0	395.333333	366.24	19.8				366.24	2.733375446
9.15	0.470652	0	396	366.88	19.8				366.88	2.727077092
9.166667	0.469565	0	396.666667	367.52	19.8				367.52	2.720778738
9.183333	0.468043	0	397.333333	368.17	19.8				368.17	2.711959884
9.2	0.466739	0	398	368.81	19.8				368.81	2.704404177
9.216667	0.465435	0	398.666667	369.45	19.8				369.45	2.696848471
9.233333	0.463913	0	399.333333	370.09	19.8				370.09	2.688029617
9.25	0.462174	0	400	370.73	19.8				370.73	2.677953409
9.266667	0.460435	0	400.666667	371.37	19.8				371.37	2.667877202
9.283333	0.45913	0	401.333333	372.01	19.8				372.01	2.660315701
9.3	0.458261	0	402	372.65	19.8				372.65	2.655280495
9.316667	0.456957	0	402.666667	373.3	19.8				373.3	2.647724788
9.333333	0.455435	0	403.333333	373.94	19.8				373.94	2.638905934
9.35	0.453913	0	404	374.58	19.8				374.58	2.63008708
9.366667	0.452391	0	404.666667	375.22	19.8				375.22	2.621268225
9.383333	0.451304	0	405.333333	375.87	19.8				375.87	2.614969872
9.4	0.450435	0	406	376.51	19.8				376.51	2.609934665
9.416667	0.449565	0	406.666667	377.15	19.8				377.15	2.604893664
9.433333	0.448478	0	407.333333	377.79	19.8				377.79	2.598595311
9.45	0.447391	0	408	378.44	19.8				378.44	2.592296957
9.466667	0.446522	0	408.666667	379.08	19.8				379.08	2.58726175
9.483333	0.445652	0	409.333333	379.72	19.8				379.72	2.58222075
9.5	0.444565	0	410	380.36	19.8				380.36	2.575922396
9.516667	0.443696	0	410.666667	381	19.8				381	2.570887189
9.533333	0.443043	0	411.333333	381.64	19.8				381.64	2.567103542
9.55	0.442391	0	412	382.29	19.8				382.29	2.563325688
9.566667	0.441739	0	412.666667	382.93	19.8				382.93	2.559547835
9.583333	0.440652	0	413.333333	383.58	19.8				383.58	2.553249481
9.6	0.439783	0	414	384.23	19.8				384.23	2.548214275
9.616667	0.438913	0	414.666667	384.87	19.8				384.87	2.543173274
9.633333	0.438261	0	415.333333	385.51	19.8				385.51	2.539395421
9.65	0.437391	0	416	386.15	19.8				386.15	2.53435442
9.666667	0.436522	0	416.666667	386.79	19.8				386.79	2.529319213
9.683333	0.435435	0	417.333333	387.43	19.8				387.43	2.52302086
9.7	0.434565	0	418	388.07	19.8				388.07	2.517979859
9.716667	0.433696	0	418.666667	388.71	19.8				388.71	2.512944652
9.733333	0.433478	0	419.333333	389.36	19.8				389.36	2.511681505
9.75	0.433043	0	420	390	19.8				390	2.509161005
9.766667	0.432174	0	420.666667	390.64	19.8				390.64	2.504125798
9.783333	0.43087	0	421.333333	391.28	19.8				391.28	2.496570092
9.8	0.430217	0	422	391.92	19.8				391.92	2.492786444
9.816667	0.429565	0	422.666667	392.56	19.8				392.56	2.48900859
9.833333	0.42913	0	423.333333	393.2	19.8				393.2	2.48648809
9.85	0.428913	0	424	393.84	19.8				393.84	2.485230737
9.866667	0.427826	0	424.666667	394.48	19.8				394.48	2.478932383
9.883333	0.426739	0	425.333333	395.12	19.8				395.12	2.472634029
9.9	0.42587	0	426	395.76	19.8				395.76	2.467598823
9.916667	0.425217	0	426.666667	396.41	19.8				396.41	2.463815175
9.933333	0.424565	0	427.333333	397.05	19.8				397.05	2.460037322
9.95	0.423913	0	428	397.69	19.8				397.69	2.456259469
9.966667	0.423261	0	428.666667	398.33	19.8				398.33	2.452481615
9.983333	0.422609	0	429.333333	398.97	19.8				398.97	2.448703762
10	0.422174	0	430	399.61	19.8				399.61	2.446183261
10.016667	0.421522	0	430.666667	400.25	19.8				400.25	2.442405408
10.033333	0.421087	0	431.333333	400.89	19.8				400.89	2.439884908
10.05	0.420652	0	432	401.52	19.8				401.52	2.437364407
10.066667	0.42	0	432.666667	402.16	19.8				402.16	2.433586554
10.083333	0.41913	0	433.333333	402.8	19.8				402.8	2.428545553
10.1	0.418913	0	434	403.45	19.8				403.45	2.4272882
10.116667	0.418478	0	434.666667	404.09	19.8				404.09	2.4247677
10.133333	0.417826	0	435.333333	404.73	19.8				404.73	2.420989846
10.15	0.417174	0	436	405.36	19.8				405.36	2.417211993
10.166667	0.416304	0	436.666667	406	19.8				406	2.412170992
10.183333	0.415652	0	437.333333	406.64	19.8				406.64	2.408393139
10.2	0.415	0	438	407.28	19.8				407.28	2.404615285
10.216667	0.414348	0	438.666667	407.92	19.8				407.92	2.400837432
10.233333	0.413696	0	439.333333	408.56	19.8				408.56	2.397059578
10.25	0.412826	0	440	409.2	19.8				409.2	2.392018578
10.266667	0.412391	0	440.666667	409.84	19.8				409.84	2.389498077
10.283333	0.411522	0	441.333333	410.48	19.8				410.48	2.384462871
10.3	0.411304	0	442	411.12	19.8				411.12	2.383199724
10.316667	0.41087	0	442.666667	411.76	19.8				411.76	2.380685018
10.333333	0.41	0	443.333333	412.39	19.8				412.39	2.375644017
10.35	0.409565	0	444	413.03	19.8				413.03	2.373123516
10.366667	0.408913	0	444.666667	413.67	19.8				413.67	2.369345663
10.383333	0.408043	0	445.333333	414.3	19.8				414.3	2.364304662
10.4	0.407826	0	446	414.94	19.8				414.94	2.363047309
10.416667	0.407174	0	446.666667	415.58	19.8				415.58	2.359269456
10.433333	0.406304	0	447.333333	416.21	19.8				416.21	2.354228455
10.45	0.405652	0	448	416.85	19.8				416.85	2.350450602
10.466667	0.405	0	448.666667	417.49	19.8				417.49	2.346672748
10.483333	0.404565	0	449.333333	418.13	19.8				418.13	2.344152248
10.5	0.403913	0	450	418.77	19.8				418.77	2.340374395
10.516667	0.403261	0	450.666667	419.4	19.8				419.4	2.336596541
10.533333	0.402826	0	451.333333	420.04	19.8				420.04	2.334076041
10.55	0.402174	0	452	420.68	19.8				420.68	2.330298187
10.566667	0.401739	0	452.666667	421.31	19.8				421.31	2.327777687
10.583333	0.401304	0	453.333333	421.95	19.8				421.95	2.325257187
10.6	0.400652	0	454	422.59	19.8				422.59	2.321479333
10.616667	0.4	0	454.666667	423.22	19.8				423.22	2.31770148
10.633333	0.399783	0	455.333333	423.86	19.8				423.86	2.316444127
10.65	0.399348	0	456	424.49	19.8				424.49	2.313923626
10.666667	0.398696	0	456.666667	425.13	19.8				425.13	2.310145773
10.683333	0.398043	0	457.333333	425.77	19.8				425.77	2.306362125
10.7	0.397174	0	458	426.4	19.8				426.4	2.301326919
10.716667	0.396522	0	458.666667	427.03	19.8				427.03	2.297549065
10.733333	0.396087	0	459.333333	427.67	19.8				427.67	2.295028565
10.75	0.395435	0	460	428.3	19.8				428.3	2.291250712
10.766667	0.395	0	460.666667	428.92	19.8				428.92	2.288730211
10.783333	0.394565	0	461.333333	429.55	19.8				429.55	2.286209711
10.8	0.393913	0	462	430.17	19.8				430.17	2.282431858
10.816667	0.393478	0	462.666667	430.8	19.8				430.8	2.279911357
10.833333	0.393043	0	463.333333	431.43	19.8				431.43	2.277390857
10.85	0.392609	0	464	432.06	19.8				432.06	2.274876151
10.866667	0.391957	0	464.666667	432.69	19.8				432.69	2.271098297
10.883333	0.391304	0	465.333333	433.33	19.8				433.33	2.26731465
10.9	0.39087	0	466	433.96	19.8				433.96	2.264799944
10.916667	0.390217	0	466.666667	434.6	19.8				434.6	2.261016296
10.933333	0.389783	0	467.333333	435.23	19.8				435.23	2.25850159
10.95	0.389348	0	468	435.87	19.8				435.87	2.255981089
10.966667	0.388696	0	468.666667	436.51	19.8				436.51	2.252203236
10.983333	0.388261	0	469.333333	437.15	19.8				437.15	2.249682736
11	0.387826	0	470	437.78	19.8				437.78	2.247162235
11.016667	0.387391	0	470.666667	438.42	19.8				438.42	2.244641735
11.033333	0.386957	0	471.333333	439.05	19.8				439.05	2.242127029
11.05	0.386522	0	472	439.68	19.8				439.68	2.239606528
11.066667	0.386304	0	472.666667	440.32	19.8				440.32	2.238343381
11.083333	0.38587	0	473.333333	440.95	19.8				440.95	2.235828675
11.1	0.385217	0	474	441.58	19.8				441.58	2.232045027
11.116667	0.384348	0	474.666667	442.22	19.8				442.22	2.227009821
11.133333	0.383913	0	475.333333	442.85	19.8				442.85	2.224489321
11.15	0.383261	0	476	443.49	19.8				443.49	2.220711467
11.166667	0.382826	0	476.666667	444.12	19.8				444.12	2.218190967
11.183333	0.382391	0	477.333333	444.76	19.8				444.76	2.215670466
11.2	0.382174	0	478	445.39	19.8				445.39	2.214413113
11.216667	0.381739	0	478.666667	446.03	19.8				446.03	2.211892613
11.233333	0.381087	0	479.333333	446.66	19.8				446.66	2.20811476
11.25	0.380435	0	480	447.3	19.8				447.3	2.204336906
11.266667	0.379783	0	480.666667	447.93	19.8				447.93	2.200559053
11.283333	0.37913	0	481.333333	448.57	19.8				448.57	2.196775405
11.3	0.378478	0	482	449.2	19.8				449.2	2.192997552
11.316667	0.377826	0	482.666667	449.84	19.8				449.84	2.189219698
11.333333	0.377174	0	483.333333	450.47	19.8				450.47	2.185441845
11.35	0.376304	0	484	451.11	19.8				451.11	2.180400844
11.366667	0.375652	0	484.666667	451.75	19.8				451.75	2.176622991
11.383333	0.375217	0	485.333333	452.38	19.8				452.38	2.17410249
11.4	0.374783	0	486	453.01	19.8				453.01	2.171587784
11.416667	0.374348	0	486.666667	453.64	19.8				453.64	2.169067284
11.433333	0.373696	0	487.333333	454.27	19.8				454.27	2.165289431
11.45	0.373043	0	488	454.9	19.8				454.9	2.161505783
11.466667	0.372609	0	488.666667	455.54	19.8				455.54	2.158991077
11.483333	0.372391	0	489.333333	456.17	19.8				456.17	2.157727929
11.5	0.371739	0	490	456.81	19.8				456.81	2.153950076
11.516667	0.371522	0	490.666667	457.44	19.8				457.44	2.152692723
11.533333	0.371304	0	491.333333	458.08	19.8				458.08	2.151429576
11.55	0.370652	0	492	458.72	19.8				458.72	2.147651722
11.566667	0.370217	0	492.666667	459.35	19.8				459.35	2.145131222
11.583333	0.369565	0	493.333333	459.99	19.8				459.99	2.141353368
11.6	0.368696	0	494	460.63	19.8				460.63	2.136318162
11.616667	0.368261	0	494.666667	461.26	19.8				461.26	2.133797662
11.633333	0.367826	0	495.333333	461.9	19.8				461.9	2.131277161
11.65	0.367391	0	496	462.53	19.8				462.53	2.128756661
11.666667	0.366957	0	496.666667	463.17	19.8				463.17	2.126241955
11.683333	0.366522	0	497.333333	463.8	19.8				463.8	2.123721454
11.7	0.366087	0	498	464.44	19.8				464.44	2.121200954
11.716667	0.365652	0	498.666667	465.07	19.8				465.07	2.118680454
11.733333	0.365	0	499.333333	465.71	19.8				465.71	2.1149026
11.75	0.364565	0	500	466.35	19.8				466.35	2.1123821
11.766667	0.36413	0	500.666667	466.99	19.8				466.99	2.1098616
11.783333	0.363696	0	501.333333	467.62	19.8				467.62	2.107346894
11.8	0.363261	0	502	468.26	19.8				468.26	2.104826393
11.816667	0.362609	0	502.666667	468.89	19.8				468.89	2.10104854
11.833333	0.362174	0	503.333333	469.53	19.8				469.53	2.098528039
11.85	0.361739	0	504	470.17	19.8				470.17	2.096007539
11.866667	0.361087	0	504.666667	470.81	19.8				470.81	2.092229686
11.883333	0.360652	0	505.333333	471.45	19.8				471.45	2.089709185
11.9	0.360217	0	506	472.08	19.8				472.08	2.087188685
11.916667	0.359565	0	506.666667	472.72	19.8				472.72	2.083410831
11.933333	0.358913	0	507.333333	473.36	19.8				473.36	2.079632978
11.95	0.358478	0	508	474	19.8				474	2.077112478
11.966667	0.357826	0	508.666667	474.63	19.8				474.63	2.073334624
11.983333	0.357391	0	509.333333	475.27	19.8				475.27	2.070814124
12	0.356739	0	510	475.91	19.8				475.91	2.067036271
12.016667	0.356304	0	510.666667	476.55	19.8				476.55	2.06451577
12.033333	0.355652	0	511.333333	477.18	19.8				477.18	2.060737917
12.05	0.355217	0	512	477.82	19.8				477.82	2.058217416
12.066667	0.354565	0	512.666667	478.46	19.8				478.46	2.054439563
12.083333	0.353913	0	513.333333	479.09	19.8				479.09	2.05066171
12.1	0.353261	0	514	479.72	19.8				479.72	2.046883856
12.116667	0.352609	0	514.666667	480.36	19.8				480.36	2.043106003
12.133333	0.351957	0	515.333333	481	19.8				481	2.039328149
12.15	0.351304	0	516	481.64	19.8				481.64	2.035544502
12.166667	0.350652	0	516.666667	482.28	19.8				482.28	2.031766648
12.183333	0.350217	0	517.333333	482.92	19.8				482.92	2.029246148
12.2	0.35	0	518	483.56	19.8				483.56	2.027988795
12.216667	0.349565	0	518.666667	484.19	19.8				484.19	2.025468294
12.233333	0.348913	0	519.333333	484.83	19.8				484.83	2.021690441
12.25	0.348261	0	520	485.47	19.8				485.47	2.017912588
12.266667	0.347609	0	520.666667	486.1	19.8				486.1	2.014134734
12.283333	0.346957	0	521.333333	486.74	19.8				486.74	2.010356881
12.3	0.346304	0	522	487.38	19.8				487.38	2.006573233
12.316667	0.345652	0	522.666667	488.02	19.8				488.02	2.00279538
12.333333	0.345	0	523.333333	488.66	19.8				488.66	1.999017526
12.35	0.344565	0	524	489.3	19.8				489.3	1.996497026
12.366667	0.343913	0	524.666667	489.94	19.8				489.94	1.992719173
12.383333	0.343478	0	525.333333	490.58	19.8				490.58	1.990198672
12.4	0.343043	0	526	491.22	19.8				491.22	1.987678172
12.416667	0.342391	0	526.666667	491.86	19.8				491.86	1.983900318
12.433333	0.341957	0	527.333333	492.5	19.8				492.5	1.981385612
12.45	0.341522	0	528	493.14	19.8				493.14	1.978865112
12.466667	0.341087	0	528.666667	493.78	19.8				493.78	1.976344612
12.483333	0.340435	0	529.333333	494.42	19.8				494.42	1.972566758
12.5	0.34	0	530	495.06	19.8				495.06	1.970046258
12.516667	0.339565	0	530.666667	495.7	19.8				495.7	1.967525757
12.533333	0.33913	0	531.333333	496.33	19.8				496.33	1.965005257
12.55	0.338696	0	532	496.97	19.8				496.97	1.962490551
12.566667	0.338261	0	532.666667	497.61	19.8				497.61	1.959970051
12.583333	0.337826	0	533.333333	498.25	19.8				498.25	1.95744955
12.6	0.337391	0	534	498.89	19.8				498.89	1.95492905
12.616667	0.337174	0	534.666667	499.53	19.8				499.53	1.953671697
12.633333	0.336739	0	535.333333	500.17	19.8				500.17	1.951151197
12.65	0.336304	0	536	500.81	19.8				500.81	1.948630696
12.666667	0.335435	0	536.666667	501.44	19.8				501.44	1.94359549
12.683333	0.334783	0	537.333333	502.08	19.8				502.08	1.939817636
12.7	0.333913	0	538	502.72	19.8				502.72	1.934776636
12.716667	0.333261	0	538.666667	503.35	19.8				503.35	1.930998782
12.733333	0.332826	0	539.333333	503.99	19.8				503.99	1.928478282
12.75	0.332174	0	540	504.63	19.8				504.63	1.924700428
12.766667	0.331522	0	540.666667	505.26	19.8				505.26	1.920922575
12.783333	0.33087	0	541.333333	505.9	19.8				505.9	1.917144722
12.8	0.330217	0	542	506.54	19.8				506.54	1.913361074
12.816667	0.329565	0	542.666667	507.18	19.8				507.18	1.90958322
12.833333	0.32913	0	543.333333	507.81	19.8				507.81	1.90706272
12.85	0.328696	0	544	508.45	19.8				508.45	1.904548014
12.866667	0.328043	0	544.666667	509.1	19.8				509.1	1.900764366
12.883333	0.327609	0	545.333333	509.73	19.8				509.73	1.89824966
12.9	0.327174	0	546	510.37	19.8				510.37	1.89572916
12.916667	0.326087	0	546.666667	511.01	19.8				511.01	1.889430806
12.933333	0.325652	0	547.333333	511.65	19.8				511.65	1.886910306
12.95	0.324783	0	548	512.28	19.8				512.28	1.881875099
12.966667	0.32413	0	548.666667	512.92	19.8				512.92	1.878091452
12.983333	0.323913	0	549.333333	513.56	19.8				513.56	1.876834099
13	0.323261	0	550	514.19	19.8				514.19	1.873056245
13.016667	0.322826	0	550.666667	514.83	19.8				514.83	1.870535745
13.033333	0.322174	0	551.333333	515.46	19.8				515.46	1.866757891
13.05	0.321522	0	552	516.09	19.8				516.09	1.862980038
13.066667	0.321087	0	552.666667	516.73	19.8				516.73	1.860459538
13.083333	0.320652	0	553.333333	517.36	19.8				517.36	1.857939037
13.1	0.32	0	554	518	19.8				518	1.854161184
13.116667	0.319565	0	554.666667	518.63	19.8				518.63	1.851640683
13.133333	0.31913	0	555.333333	519.27	19.8				519.27	1.849120183
13.15	0.318696	0	556	519.9	19.8				519.9	1.846605477
13.166667	0.318478	0	556.666667	520.54	19.8				520.54	1.84534233
13.183333	0.318043	0	557.333333	521.18	19.8				521.18	1.842821829
13.2	0.317609	0	558	521.82	19.8				521.82	1.840307123
13.216667	0.316957	0	558.666667	522.46	19.8				522.46	1.83652927
13.233333	0.316304	0	559.333333	523.1	19.8				523.1	1.832745622
13.25	0.315652	0	560	523.74	19.8				523.74	1.828967769
13.266667	0.314783	0	560.666667	524.38	19.8				524.38	1.823932562
13.283333	0.314348	0	561.333333	525.02	19.8				525.02	1.821412062
13.3	0.31413	0	562	525.66	19.8				525.66	1.820148915
13.316667	0.313478	0	562.666667	526.3	19.8				526.3	1.816371061
13.333333	0.312826	0	563.333333	526.94	19.8				526.94	1.812593208
13.35	0.312391	0	564	527.58	19.8				527.58	1.810072707
13.366667	0.311739	0	564.666667	528.21	19.8				528.21	1.806294854
13.383333	0.311304	0	565.333333	528.85	19.8				528.85	1.803774354
13.4	0.31087	0	566	529.49	19.8				529.49	1.801259648
13.416667	0.310435	0	566.666667	530.12	19.8				530.12	1.798739147
13.433333	0.31	0	567.333333	530.76	19.8				530.76	1.796218647
13.45	0.309565	0	568	531.41	19.8				531.41	1.793698146
13.466667	0.308696	0	568.666667	532.04	19.8				532.04	1.78866294
13.483333	0.307826	0	569.333333	532.68	19.8				532.68	1.783621939
13.5	0.306957	0	570	533.32	19.8				533.32	1.778586733
13.516667	0.306304	0	570.666667	533.95	19.8				533.95	1.774803085
13.533333	0.305435	0	571.333333	534.58	19.8				534.58	1.769767879
13.55	0.304783	0	572	535.22	19.8				535.22	1.765990025
13.566667	0.303913	0	572.666667	535.86	19.8				535.86	1.760949025
13.583333	0.303478	0	573.333333	536.5	19.8				536.5	1.758428524
13.6	0.303261	0	574	537.14	19.8				537.14	1.757171171
13.616667	0.302826	0	574.666667	537.78	19.8				537.78	1.754650671
13.633333	0.302609	0	575.333333	538.42	19.8				538.42	1.753393318
13.65	0.302391	0	576	539.06	19.8				539.06	1.75213017
13.666667	0.301739	0	576.666667	539.7	19.8				539.7	1.748352317
13.683333	0.301304	0	577.333333	540.34	19.8				540.34	1.745831817
13.7	0.300435	0	578	540.98	19.8				540.98	1.74079661
13.716667	0.299565	0	578.666667	541.62	19.8				541.62	1.73575561
13.733333	0.298913	0	579.333333	542.25	19.8				542.25	1.731977756
13.75	0.298261	0	580	542.88	19.8				542.88	1.728199903
13.766667	0.297826	0	580.666667	543.51	19.8				543.51	1.725679402
13.783333	0.297609	0	581.333333	544.15	19.8				544.15	1.724422049
13.8	0.297174	0	582	544.78	19.8				544.78	1.721901549
13.816667	0.296739	0	582.666667	545.42	19.8				545.42	1.719381049
13.833333	0.296304	0	583.333333	546.05	19.8				546.05	1.716860548
13.85	0.295652	0	584	546.7	19.8				546.7	1.713082695
13.866667	0.295217	0	584.666667	547.33	19.8				547.33	1.710562194
13.883333	0.294565	0	585.333333	547.96	19.8				547.96	1.706784341
13.9	0.293696	0	586	548.6	19.8				548.6	1.701749135
13.916667	0.292826	0	586.666667	549.24	19.8				549.24	1.696708134
13.933333	0.291957	0	587.333333	549.88	19.8				549.88	1.691672927
13.95	0.291304	0	588	550.52	19.8				550.52	1.68788928
13.966667	0.290652	0	588.666667	551.16	19.8				551.16	1.684111426
13.983333	0.29	0	589.333333	551.79	19.8				551.79	1.680333573
14	0.289565	0	590	552.43	19.8				552.43	1.677813073
14.016667	0.28913	0	590.666667	553.06	19.8				553.06	1.675292572
14.033333	0.288696	0	591.333333	553.7	19.8				553.7	1.672777866
14.05	0.288043	0	592	554.34	19.8				554.34	1.668994218
14.066667	0.287609	0	592.666667	554.98	19.8				554.98	1.666479512
14.083333	0.286957	0	593.333333	555.62	19.8				555.62	1.662701659
14.1	0.286304	0	594	556.26	19.8				556.26	1.658918011
14.116667	0.285652	0	594.666667	556.89	19.8				556.89	1.655140158
14.133333	0.285217	0	595.333333	557.53	19.8				557.53	1.652619657
14.15	0.284783	0	596	558.17	19.8				558.17	1.650104951
14.166667	0.28413	0	596.666667	558.8	19.8				558.8	1.646321304
14.183333	0.283696	0	597.333333	559.44	19.8				559.44	1.643806598
14.2	0.283043	0	598	560.08	19.8				560.08	1.64002295
14.216667	0.282391	0	598.666667	560.72	19.8				560.72	1.636245096
14.233333	0.281739	0	599.333333	561.35	19.8				561.35	1.632467243
14.25	0.281087	0	600	561.99	19.8				561.99	1.62868939
14.266667	0.280652	0	600.666667	562.63	19.8				562.63	1.626168889
14.283333	0.28	0	601.333333	563.27	19.8				563.27	1.622391036
14.3	0.279565	0	602	563.91	19.8				563.91	1.619870536
14.316667	0.27913	0	602.666667	564.55	19.8				564.55	1.617350035
14.333333	0.278696	0	603.333333	565.19	19.8				565.19	1.614835329
14.35	0.278043	0	604	565.83	19.8				565.83	1.611051681
14.366667	0.277391	0	604.666667	566.46	19.8				566.46	1.607273828
14.383333	0.276739	0	605.333333	567.1	19.8				567.1	1.603495975
14.4	0.27587	0	606	567.74	19.8				567.74	1.598460768
14.416667	0.275217	0	606.666667	568.37	19.8				568.37	1.59467712
14.433333	0.274565	0	607.333333	569.01	19.8				569.01	1.590899267
14.45	0.273913	0	608	569.65	19.8				569.65	1.587121414
14.466667	0.273261	0	608.666667	570.29	19.8				570.29	1.58334356
14.483333	0.272609	0	609.333333	570.92	19.8				570.92	1.579565707
14.5	0.272174	0	610	571.56	19.8				571.56	1.577045206
14.516667	0.271522	0	610.666667	572.2	19.8				572.2	1.573267353
14.533333	0.271304	0	611.333333	572.84	19.8				572.84	1.572004206
14.55	0.270652	0	612	573.49	19.8				573.49	1.568226352
14.566667	0.269783	0	612.666667	574.13	19.8				574.13	1.563191146
14.583333	0.268913	0	613.333333	574.76	19.8				574.76	1.558150145
14.6	0.267609	0	614	575.4	19.8				575.4	1.550594438
14.616667	0.266957	0	614.666667	576.04	19.8				576.04	1.546816585
14.633333	0.266304	0	615.333333	576.68	19.8				576.68	1.543032937
14.65	0.26587	0	616	577.32	19.8				577.32	1.540518231
14.666667	0.265435	0	616.666667	577.95	19.8				577.95	1.537997731
14.683333	0.264783	0	617.333333	578.59	19.8				578.59	1.534219877
14.7	0.26413	0	618	579.23	19.8				579.23	1.53043623
14.716667	0.263043	0	618.666667	579.87	19.8				579.87	1.524137876
14.733333	0.262391	0	619.333333	580.51	19.8				580.51	1.520360022
14.75	0.261957	0	620	581.14	19.8				581.14	1.517845316
14.766667	0.261522	0	620.666667	581.78	19.8				581.78	1.515324816
14.783333	0.26087	0	621.333333	582.41	19.8				582.41	1.511546963
14.8	0.260217	0	622	583.05	19.8				583.05	1.507763315
14.816667	0.259348	0	622.666667	583.69	19.8				583.69	1.502728108
14.833333	0.258261	0	623.333333	584.33	19.8				584.33	1.496429755
14.85	0.257609	0	624	584.97	19.8				584.97	1.492651901
14.866667	0.256739	0	624.666667	585.61	19.8				585.61	1.487610901
14.883333	0.25587	0	625.333333	586.25	19.8				586.25	1.482575694
14.9	0.255217	0	626	586.89	19.8				586.89	1.478792046
14.916667	0.254348	0	626.666667	587.53	19.8				587.53	1.47375684
14.933333	0.253478	0	627.333333	588.17	19.8				588.17	1.468715839
14.95	0.253043	0	628	588.81	19.8				588.81	1.466195339
14.966667	0.252174	0	628.666667	589.45	19.8				589.45	1.461160132
14.983333	0.251522	0	629.333333	590.08	19.8				590.08	1.457382279
15	0.25087	0	630	590.72	19.8				590.72	1.453604426
15.016667	0.250217	0	630.666667	591.36	19.8				591.36	1.449820778
15.033333	0.249783	0	631.333333	592	19.8				592	1.447306072
15.05	0.24913	0	632	592.64	19.8				592.64	1.443522424
15.066667	0.248913	0	632.666667	593.28	19.8				593.28	1.442265071
15.083333	0.248261	0	633.333333	593.92	19.8				593.92	1.438487218
15.1	0.247609	0	634	594.56	19.8				594.56	1.434709364
15.116667	0.246739	0	634.666667	595.2	19.8				595.2	1.429668364
15.133333	0.24587	0	635.333333	595.83	19.8				595.83	1.424633157
15.15	0.244783	0	636	596.47	19.8				596.47	1.418334803
15.166667	0.24413	0	636.666667	597.11	19.8				597.11	1.414551156
15.183333	0.243043	0	637.333333	597.75	19.8				597.75	1.408252802
15.2	0.242174	0	638	598.39	19.8				598.39	1.403217595
15.216667	0.241087	0	638.666667	599.03	19.8				599.03	1.396919242
15.233333	0.240435	0	639.333333	599.67	19.8				599.67	1.393141388
15.25	0.239565	0	640	600.31	19.8				600.31	1.388100388
15.266667	0.238478	0	640.666667	600.96	19.8				600.96	1.381802034
15.283333	0.237609	0	641.333333	601.59	19.8				601.59	1.376766827
15.3	0.236739	0	642	602.23	19.8				602.23	1.371725827
15.316667	0.236087	0	642.666667	602.87	19.8				602.87	1.367947973
15.333333	0.235	0	643.333333	603.5	19.8				603.5	1.361649619
15.35	0.234348	0	644	604.14	19.8				604.14	1.357871766
15.366667	0.233478	0	644.666667	604.78	19.8				604.78	1.352830765
15.383333	0.233043	0	645.333333	605.42	19.8				605.42	1.350310265
15.4	0.232391	0	646	606.05	19.8				606.05	1.346532411
15.416667	0.231739	0	646.666667	606.69	19.8				606.69	1.342754558
15.433333	0.23087	0	647.333333	607.33	19.8				607.33	1.337719352
15.45	0.23	0	648	607.97	19.8				607.97	1.332678351
15.466667	0.22913	0	648.666667	608.61	19.8				608.61	1.32763735
15.483333	0.227826	0	649.333333	609.25	19.8				609.25	1.320081643
15.5	0.226739	0	650	609.89	19.8				609.89	1.31378329
15.516667	0.226087	0	650.666667	610.53	19.8				610.53	1.310005436
15.533333	0.225435	0	651.333333	611.17	19.8				611.17	1.306227583
15.55	0.224565	0	652	611.81	19.8				611.81	1.301186582
15.566667	0.223478	0	652.666667	612.45	19.8				612.45	1.294888228
15.583333	0.222174	0	653.333333	613.09	19.8				613.09	1.287332521
15.6	0.221304	0	654	613.73	19.8				613.73	1.282291521
15.616667	0.22	0	654.666667	614.37	19.8				614.37	1.274735814
15.633333	0.219348	0	655.333333	615.01	19.8				615.01	1.27095796
15.65	0.218696	0	656	615.65	19.8				615.65	1.267180107
15.666667	0.218043	0	656.666667	616.29	19.8				616.29	1.263396459
15.683333	0.216957	0	657.333333	616.93	19.8				616.93	1.2571039
15.7	0.21587	0	658	617.56	19.8				617.56	1.250805546
15.716667	0.214783	0	658.666667	618.2	19.8				618.2	1.244507192
15.733333	0.213478	0	659.333333	618.84	19.8				618.84	1.236945691
15.75	0.212391	0	660	619.47	19.8				619.47	1.230647337
15.766667	0.211087	0	660.666667	620.11	19.8				620.11	1.223091631
15.783333	0.210217	0	661.333333	620.75	19.8				620.75	1.21805063
15.8	0.209565	0	662	621.39	19.8				621.39	1.214272777
15.816667	0.208913	0	662.666667	622.03	19.8				622.03	1.210494923
15.833333	0.207609	0	663.333333	622.67	19.8				622.67	1.202939216
15.85	0.206522	0	664	623.31	19.8				623.31	1.196640863
15.866667	0.205217	0	664.666667	623.95	19.8				623.95	1.189079361
15.883333	0.204565	0	665.333333	624.59	19.8				624.59	1.185301508
15.9	0.203696	0	666	625.23	19.8				625.23	1.180266302
15.916667	0.202174	0	666.666667	625.87	19.8				625.87	1.171447447
15.933333	0.20087	0	667.333333	626.52	19.8				626.52	1.163891741
15.95	0.2	0	668	627.16	19.8				627.16	1.15885074
15.966667	0.198913	0	668.666667	627.8	19.8				627.8	1.152552386
15.983333	0.197609	0	669.333333	628.44	19.8				628.44	1.144996679
16	0.196087	0	670	629.08	19.8				629.08	1.136177825
16.016667	0.194565	0	670.666667	629.72	19.8				629.72	1.127358971
16.033333	0.193478	0	671.333333	630.37	19.8				630.37	1.121060617
16.05	0.192391	0	672	631	19.8				631	1.114762264
16.066667	0.191739	0	672.666667	631.65	19.8				631.65	1.11098441
16.083333	0.190652	0	673.333333	632.29	19.8				632.29	1.104686056
16.1	0.189565	0	674	632.93	19.8				632.93	1.098387703
16.116667	0.188696	0	674.666667	633.57	19.8				633.57	1.093352496
16.133333	0.187609	0	675.333333	634.21	19.8				634.21	1.087054142
16.15	0.186522	0	676	634.85	19.8				634.85	1.080755789
16.166667	0.185217	0	676.666667	635.49	19.8				635.49	1.073194287
16.183333	0.184348	0	677.333333	636.13	19.8				636.13	1.068159081
16.2	0.183478	0	678	636.77	19.8				636.77	1.06311808
16.216667	0.182609	0	678.666667	637.41	19.8				637.41	1.058082874
16.233333	0.181522	0	679.333333	638.05	19.8				638.05	1.05178452
16.25	0.180652	0	680	638.7	19.8				638.7	1.046743519
16.266667	0.179348	0	680.666667	639.34	19.8				639.34	1.039187813
16.283333	0.178261	0	681.333333	639.98	19.8				639.98	1.032889459
16.3	0.176957	0	682	640.63	19.8				640.63	1.025333752
16.316667	0.176304	0	682.666667	641.27	19.8				641.27	1.021550104
16.333333	0.175652	0	683.333333	641.91	19.8				641.91	1.017772251
16.35	0.174565	0	684	642.55	19.8				642.55	1.011473897
16.366667	0.173478	0	684.666667	643.19	19.8				643.19	1.005175543
16.383333	0.172174	0	685.333333	643.83	19.8				643.83	0.997619836
16.4	0.171304	0	686	644.47	19.8				644.47	0.992578836
16.416667	0.170217	0	686.666667	645.11	19.8				645.11	0.986280482
16.433333	0.169348	0	687.333333	645.76	19.8				645.76	0.981245276
16.45	0.168043	0	688	646.4	19.8				646.4	0.973683774
16.466667	0.166739	0	688.666667	647.04	19.8				647.04	0.966128068
16.483333	0.165652	0	689.333333	647.68	19.8				647.68	0.959829714
16.5	0.164565	0	690	648.32	19.8				648.32	0.95353136
16.516667	0.163696	0	690.666667	648.96	19.8				648.96	0.948496154
16.533333	0.162609	0	691.333333	649.6	19.8				649.6	0.9421978
16.55	0.161522	0	692	650.24	19.8				650.24	0.935899446
16.566667	0.160435	0	692.666667	650.88	19.8				650.88	0.929601092
16.583333	0.159565	0	693.333333	651.53	19.8				651.53	0.924560092
16.6	0.158478	0	694	652.17	19.8				652.17	0.918261738
16.616667	0.157609	0	694.666667	652.81	19.8				652.81	0.913226531
16.633333	0.156522	0	695.333333	653.46	19.8				653.46	0.906928178
16.65	0.155217	0	696	654.1	19.8				654.1	0.899366676
16.666667	0.153913	0	696.666667	654.74	19.8				654.74	0.89181097
16.683333	0.153043	0	697.333333	655.39	19.8				655.39	0.886769969
16.7	0.152174	0	698	656.03	19.8				656.03	0.881734762
16.716667	0.15087	0	698.666667	656.67	19.8				656.67	0.874179056
16.733333	0.15	0	699.333333	657.31	19.8				657.31	0.869138055
