# Supplementary material for: Carbon quantum Dot incorporated Xanthan gum based gel polymer electrolytes for high performance supercapacitors
Source: Sci Rep. 2025 May 25;15:18227. doi: 10.1038/s41598-025-02341-z (PMC12104470; doi:10.1038/s41598-025-02341-z)
Supplement: Supplementary file 1 — Supplementary Material 1 [file 41598_2025_2341_MOESM1_ESM.zip › zip file/Figure 3/S4.csv]

Time	Unsubtracted Weight	Baseline Weight	Program Temperature	Sample Temperature	Approx. Gas Flow			Unsubtracted Weight	Sample Temperature
0	18.705652	0	30.666667	29.13	19.8			100	29.13
0.016667	18.700435	0	30.666667	29.12	19.8			99.97211003	29.12
0.033333	18.697391	0	31.333333	29.12	19.8			99.95583688	29.12
0.05	18.692826	0	32	29.12	19.8			99.93143249	29.12
0.066667	18.689348	0	32.666667	29.12	19.8			99.91283918	29.12
0.083333	18.683913	0	33.333333	29.12	19.8			99.88378379	29.12
0.1	18.68	0	34	29.12	19.8			99.86286498	29.12
0.116667	18.676739	0	34.666667	29.14	19.8			99.84543174	29.14
0.133333	18.673261	0	35.333333	29.17	19.8			99.82684911	29.17
0.15	18.669565	0	36	29.26	19.8			99.80709037	29.26
0.166667	18.665652	0	36.666667	29.41	19.8			99.78617156	29.41
0.183333	18.662391	0	37.333333	29.65	19.8			99.76873832	29.65
0.2	18.659348	0	38	29.99	19.8			99.75247051	29.99
0.216667	18.656957	0	38.666667	30.42	19.8			99.73968828	30.42
0.233333	18.653696	0	39.333333	30.93	19.8			99.72225504	30.93
0.25	18.650435	0	40	31.5	19.8			99.70482181	31.5
0.266667	18.646957	0	40.666667	32.12	19.8			99.68622849	32.12
0.283333	18.643696	0	41.333333	32.74	19.8			99.66879526	32.74
0.3	18.638696	0	42	33.36	19.8			99.64206537	33.36
0.316667	18.634565	0	42.666667	33.98	19.8			99.61998113	33.98
0.333333	18.630652	0	43.333333	34.57	19.8			99.59906232	34.57
0.35	18.626739	0	44	35.15	19.8			99.5781435	35.15
0.366667	18.622174	0	44.666667	35.72	19.8			99.55373911	35.72
0.383333	18.61913	0	45.333333	36.3	19.8			99.53746595	36.3
0.4	18.615	0	46	36.89	19.8			99.51538706	36.89
0.416667	18.611087	0	46.666667	37.49	19.8			99.49446825	37.49
0.433333	18.606522	0	47.333333	38.1	19.8			99.47006386	38.1
0.45	18.603043	0	48	38.73	19.8			99.4514652	38.73
0.466667	18.598043	0	48.666667	39.36	19.8			99.42473531	39.36
0.483333	18.594348	0	49.333333	40	19.8			99.40498192	40
0.5	18.589783	0	50	40.63	19.8			99.38057753	40.63
0.516667	18.585	0	50.666667	41.26	19.8			99.35500771	41.26
0.533333	18.580435	0	51.333333	41.88	19.8			99.33060332	41.88
0.55	18.575652	0	52	42.49	19.8			99.30503351	42.49
0.566667	18.57087	0	52.666667	43.09	19.8			99.27946904	43.09
0.583333	18.566304	0	53.333333	43.69	19.8			99.2550593	43.69
0.6	18.561304	0	54	44.28	19.8			99.22832941	44.28
0.616667	18.556087	0	54.666667	44.88	19.8			99.20043944	44.88
0.633333	18.551087	0	55.333333	45.48	19.8			99.17370955	45.48
0.65	18.545652	0	56	46.08	19.8			99.14465416	46.08
0.666667	18.54	0	56.666667	46.68	19.8			99.11443869	46.68
0.683333	18.535652	0	57.333333	47.29	19.8			99.09119437	47.29
0.7	18.53	0	58	47.9	19.8			99.0609789	47.9
0.716667	18.524565	0	58.666667	48.51	19.8			99.03192351	48.51
0.733333	18.518913	0	59.333333	49.12	19.8			99.00170804	49.12
0.75	18.513261	0	60	49.72	19.8			98.97149257	49.72
0.766667	18.507609	0	60.666667	50.32	19.8			98.9412771	50.32
0.783333	18.502174	0	61.333333	50.93	19.8			98.91222171	50.93
0.8	18.494783	0	62	51.52	19.8			98.87270958	51.52
0.816667	18.488478	0	62.666667	52.12	19.8			98.83900319	52.12
0.833333	18.483043	0	63.333333	52.72	19.8			98.8099478	52.72
0.85	18.475435	0	64	53.31	19.8			98.76927559	53.31
0.866667	18.468478	0	64.666667	53.92	19.8			98.73208362	53.92
0.883333	18.462391	0	65.333333	54.52	19.8			98.69954265	54.52
0.9	18.455435	0	66	55.12	19.8			98.66235603	55.12
0.916667	18.448913	0	66.666667	55.73	19.8			98.62748956	55.73
0.933333	18.44087	0	67.333333	56.33	19.8			98.58449185	56.33
0.95	18.433696	0	68	56.94	19.8			98.5461398	56.94
0.966667	18.42587	0	68.666667	57.54	19.8			98.50430218	57.54
0.983333	18.418043	0	69.333333	58.15	19.8			98.4624592	58.15
1	18.409565	0	70	58.75	19.8			98.417136	58.75
1.016667	18.401957	0	70.666667	59.36	19.8			98.3764638	59.36
1.033333	18.393478	0	71.333333	59.96	19.8			98.33113525	59.96
1.05	18.386087	0	72	60.57	19.8			98.29162312	60.57
1.066667	18.376957	0	72.666667	61.18	19.8			98.24281434	61.18
1.083333	18.37	0	73.333333	61.78	19.8			98.20562237	61.78
1.1	18.36087	0	74	62.39	19.8			98.15681358	62.39
1.116667	18.35087	0	74.666667	63	19.8			98.1033538	63
1.133333	18.342609	0	75.333333	63.6	19.8			98.05919067	63.6
1.15	18.333043	0	76	64.2	19.8			98.00805104	64.2
1.166667	18.322826	0	76.666667	64.8	19.8			97.95343118	64.8
1.183333	18.313043	0	77.333333	65.41	19.8			97.90113148	65.41
1.2	18.303261	0	78	66.02	19.8			97.84883712	66.02
1.216667	18.293696	0	78.666667	66.62	19.8			97.79770283	66.62
1.233333	18.282609	0	79.333333	67.23	19.8			97.73843197	67.23
1.25	18.271957	0	80	67.84	19.8			97.68148661	67.84
1.266667	18.261304	0	80.666667	68.44	19.8			97.6245359	68.44
1.283333	18.249783	0	81.333333	69.05	19.8			97.56294489	69.05
1.3	18.239348	0	82	69.66	19.8			97.5071596	69.66
1.316667	18.228261	0	82.666667	70.27	19.8			97.44788874	70.27
1.333333	18.217174	0	83.333333	70.88	19.8			97.38861788	70.88
1.35	18.204783	0	84	71.49	19.8			97.32237586	71.49
1.366667	18.191957	0	84.666667	72.11	19.8			97.25380834	72.11
1.383333	18.18	0	85.333333	72.71	19.8			97.18988648	72.71
1.4	18.166087	0	86	73.32	19.8			97.11550788	73.32
1.416667	18.153913	0	86.666667	73.93	19.8			97.05042594	73.93
1.433333	18.141087	0	87.333333	74.55	19.8			96.98185842	74.55
1.45	18.128043	0	88	75.16	19.8			96.91212548	75.16
1.466667	18.114565	0	88.666667	75.77	19.8			96.84007238	75.77
1.483333	18.1	0	89.333333	76.38	19.8			96.76220821	76.38
1.5	18.085	0	90	76.99	19.8			96.68201853	76.99
1.516667	18.070652	0	90.666667	77.6	19.8			96.60531444	77.6
1.533333	18.056304	0	91.333333	78.22	19.8			96.52861034	78.22
1.55	18.040652	0	92	78.83	19.8			96.44493509	78.83
1.566667	18.025652	0	92.666667	79.44	19.8			96.36474541	79.44
1.583333	18.01	0	93.333333	80.06	19.8			96.28107016	80.06
1.6	17.99413	0	94	80.67	19.8			96.19622948	80.67
1.616667	17.977391	0	94.666667	81.28	19.8			96.10674315	81.28
1.633333	17.96	0	95.333333	81.89	19.8			96.01377124	81.89
1.65	17.941522	0	96	82.5	19.8			95.91498825	82.5
1.666667	17.925	0	96.666667	83.1	19.8			95.826662	83.1
1.683333	17.907174	0	97.333333	83.71	19.8			95.73136459	83.71
1.7	17.88913	0	98	84.32	19.8			95.63490175	84.32
1.716667	17.870435	0	98.666667	84.94	19.8			95.53495869	84.94
1.733333	17.852391	0	99.333333	85.55	19.8			95.43849586	85.55
1.75	17.831739	0	100	86.17	19.8			95.32809071	86.17
1.766667	17.812609	0	100.666667	86.78	19.8			95.22582214	86.78
1.783333	17.792174	0	101.333333	87.39	19.8			95.11657708	87.39
1.8	17.772391	0	102	88.01	19.8			95.01081759	88.01
1.816667	17.751087	0	102.666667	88.62	19.8			94.89692686	88.62
1.833333	17.730435	0	103.333333	89.24	19.8			94.78652172	89.24
1.85	17.708913	0	104	89.85	19.8			94.67146557	89.85
1.866667	17.686957	0	104.666667	90.47	19.8			94.55408927	90.47
1.883333	17.66413	0	105.333333	91.08	19.8			94.43205662	91.08
1.9	17.641304	0	106	91.69	19.8			94.31002932	91.69
1.916667	17.618478	0	106.666667	92.31	19.8			94.18800202	92.31
1.933333	17.594348	0	107.333333	92.92	19.8			94.05900356	92.92
1.95	17.570435	0	108	93.53	19.8			93.93116518	93.53
1.966667	17.545435	0	108.666667	94.15	19.8			93.79751572	94.15
1.983333	17.52087	0	109.333333	94.76	19.8			93.66619177	94.76
2	17.495435	0	110	95.38	19.8			93.53021681	95.38
2.016667	17.468696	0	110.666667	95.99	19.8			93.38727069	95.99
2.033333	17.443043	0	111.333333	96.61	19.8			93.25013031	96.61
2.05	17.41587	0	112	97.23	19.8			93.10486404	97.23
2.066667	17.388478	0	112.666667	97.84	19.8			92.958427	97.84
2.083333	17.36087	0	113.333333	98.46	19.8			92.81083523	98.46
2.1	17.332609	0	114	99.07	19.8			92.65975253	99.07
2.116667	17.303478	0	114.666667	99.69	19.8			92.50401884	99.69
2.133333	17.27413	0	115.333333	100.3	19.8			92.34712507	100.3
2.15	17.245	0	116	100.92	19.8			92.19139672	100.92
2.166667	17.214783	0	116.666667	101.54	19.8			92.02985729	101.54
2.183333	17.183261	0	117.333333	102.15	19.8			91.86134136	102.15
2.2	17.152826	0	118	102.77	19.8			91.69863651	102.77
2.216667	17.120435	0	118.666667	103.38	19.8			91.52547492	103.38
2.233333	17.087826	0	119.333333	104	19.8			91.35114792	104
2.25	17.055217	0	120	104.62	19.8			91.17682091	104.62
2.266667	17.022391	0	120.666667	105.23	19.8			91.00133382	105.23
2.283333	16.987826	0	121.333333	105.85	19.8			90.81655008	105.85
2.3	16.953478	0	122	106.46	19.8			90.63292642	106.46
2.316667	16.918696	0	122.666667	107.08	19.8			90.4469826	107.08
2.333333	16.882826	0	123.333333	107.7	19.8			90.25522235	107.7
2.35	16.846304	0	124	108.32	19.8			90.05997653	108.32
2.366667	16.810217	0	124.666667	108.93	19.8			89.86705621	108.93
2.383333	16.771739	0	125.333333	109.55	19.8			89.66135366	109.55
2.4	16.733913	0	126	110.17	19.8			89.45913668	110.17
2.416667	16.694348	0	126.666667	110.79	19.8			89.24762304	110.79
2.433333	16.65413	0	127.333333	111.4	19.8			89.03261849	111.4
2.45	16.61413	0	128	112.02	19.8			88.81877935	112.02
2.466667	16.572609	0	128.666667	112.64	19.8			88.59680899	112.64
2.483333	16.530652	0	129.333333	113.26	19.8			88.37250777	113.26
2.5	16.488043	0	130	113.87	19.8			88.14472098	113.87
2.516667	16.444565	0	130.666667	114.49	19.8			87.91228853	114.49
2.533333	16.400435	0	131.333333	115.1	19.8			87.67637051	115.1
2.55	16.355652	0	132	115.72	19.8			87.43696156	115.72
2.566667	16.309565	0	132.666667	116.34	19.8			87.19058146	116.34
2.583333	16.263043	0	133.333333	116.96	19.8			86.94187585	116.96
2.6	16.215652	0	134	117.58	19.8			86.68852459	117.58
2.616667	16.167174	0	134.666667	118.2	19.8			86.42936225	118.2
2.633333	16.117826	0	135.333333	118.81	19.8			86.16554891	118.81
2.65	16.068043	0	136	119.43	19.8			85.89941007	119.43
2.666667	16.017391	0	136.666667	120.04	19.8			85.62862558	120.04
2.683333	15.96587	0	137.333333	120.66	19.8			85.35319542	120.66
2.7	15.913913	0	138	121.27	19.8			85.07543443	121.27
2.716667	15.86	0	138.666667	121.89	19.8			84.7872167	121.89
2.733333	15.806087	0	139.333333	122.51	19.8			84.49899897	122.51
2.75	15.751087	0	140	123.12	19.8			84.20497016	123.12
2.766667	15.695217	0	140.666667	123.74	19.8			83.90629035	123.74
2.783333	15.638478	0	141.333333	124.36	19.8			83.60296488	124.36
2.8	15.58087	0	142	124.97	19.8			83.29499376	124.97
2.816667	15.522174	0	142.666667	125.59	19.8			82.98120621	125.59
2.833333	15.462826	0	143.333333	126.21	19.8			82.66393309	126.21
2.85	15.401522	0	144	126.83	19.8			82.33620323	126.83
2.866667	15.339783	0	144.666667	127.45	19.8			82.00614788	127.45
2.883333	15.278261	0	145.333333	128.06	19.8			81.67725259	128.06
2.9	15.215435	0	146	128.68	19.8			81.34138616	128.68
2.916667	15.149783	0	146.666667	129.3	19.8			80.99041199	129.3
2.933333	15.08587	0	147.333333	129.92	19.8			80.64873447	129.92
2.95	15.02	0	148	130.53	19.8			80.29659488	130.53
2.966667	14.951522	0	148.666667	131.15	19.8			79.93051297	131.15
2.983333	14.884348	0	149.333333	131.77	19.8			79.57140222	131.77
3	14.814348	0	150	132.39	19.8			79.19718374	132.39
3.016667	14.745	0	150.666667	133	19.8			78.82645083	133
3.033333	14.674348	0	151.333333	133.62	19.8			78.44874677	133.62
3.05	14.601304	0	152	134.23	19.8			78.05825513	134.23
3.066667	14.527391	0	152.666667	134.85	19.8			77.66311783	134.85
3.083333	14.455	0	153.333333	135.46	19.8			77.27611711	135.46
3.1	14.378478	0	154	136.08	19.8			76.86703215	136.08
3.116667	14.301304	0	154.666667	136.7	19.8			76.45446162	136.7
3.133333	14.223261	0	155.333333	137.32	19.8			76.03724543	137.32
3.15	14.144783	0	156	137.93	19.8			75.61770374	137.93
3.166667	14.065217	0	156.666667	138.55	19.8			75.19234563	138.55
3.183333	13.983043	0	157.333333	139.17	19.8			74.7530452	139.17
3.2	13.90087	0	158	139.79	19.8			74.31375012	139.79
3.216667	13.816957	0	158.666667	140.4	19.8			73.86515304	140.4
3.233333	13.733043	0	159.333333	141.01	19.8			73.41655061	141.01
3.25	13.64587	0	160	141.63	19.8			72.95052564	141.63
3.266667	13.558478	0	160.666667	142.24	19.8			72.4833299	142.24
3.283333	13.470652	0	161.333333	142.85	19.8			72.01381401	142.85
3.3	13.380435	0	162	143.47	19.8			71.53151588	143.47
3.316667	13.28913	0	162.666667	144.09	19.8			71.04340133	144.09
3.333333	13.195435	0	163.333333	144.7	19.8			70.54250988	144.7
3.35	13.102174	0	164	145.31	19.8			70.0439386	145.31
3.366667	13.006522	0	164.666667	145.92	19.8			69.53258507	145.92
3.383333	12.909565	0	165.333333	146.53	19.8			69.01425505	146.53
3.4	12.811957	0	166	147.15	19.8			68.4924448	147.15
3.416667	12.712391	0	166.666667	147.76	19.8			67.96016712	147.76
3.433333	12.611957	0	167.333333	148.38	19.8			67.42324913	148.38
3.45	12.510217	0	168	148.99	19.8			66.87934929	148.99
3.466667	12.408043	0	168.666667	149.6	19.8			66.3331293	149.6
3.483333	12.302391	0	169.333333	150.21	19.8			65.76831599	150.21
3.5	12.196087	0	170	150.82	19.8			65.20001711	150.82
3.516667	12.088261	0	170.666667	151.43	19.8			64.62358165	151.43
3.533333	11.978696	0	171.333333	152.04	19.8			64.03784953	152.04
3.55	11.868261	0	172	152.65	19.8			63.44746641	152.65
3.566667	11.756739	0	172.666667	153.26	19.8			62.85127221	153.26
3.583333	11.642826	0	173.333333	153.87	19.8			62.24229578	153.87
3.6	11.526739	0	174	154.48	19.8			61.62169719	154.48
3.616667	11.41	0	174.666667	155.09	19.8			60.99761302	155.09
3.633333	11.291522	0	175.333333	155.69	19.8			60.3642322	155.69
3.65	11.171957	0	176	156.3	19.8			59.7250403	156.3
3.666667	11.049565	0	176.666667	156.91	19.8			59.07073531	156.91
3.683333	10.926739	0	177.333333	157.51	19.8			58.41411018	157.51
3.7	10.802391	0	178	158.12	19.8			57.74934846	158.12
3.716667	10.675652	0	178.666667	158.73	19.8			57.07180451	158.73
3.733333	10.547174	0	179.333333	159.33	19.8			56.3849639	159.33
3.75	10.418696	0	180	159.94	19.8			55.69812329	159.94
3.766667	10.288478	0	180.666667	160.54	19.8			55.00198068	160.54
3.783333	10.155217	0	181.333333	161.15	19.8			54.28957026	161.15
3.8	10.022174	0	182	161.75	19.8			53.57832527	161.75
3.816667	9.885217	0	182.666667	162.36	19.8			52.84615611	162.36
3.833333	9.748913	0	183.333333	162.96	19.8			52.11747787	162.96
3.85	9.609783	0	184	163.57	19.8			51.37369191	163.57
3.866667	9.468043	0	184.666667	164.17	19.8			50.61595293	164.17
3.883333	9.326304	0	185.333333	164.77	19.8			49.85821931	164.77
3.9	9.181522	0	186	165.37	19.8			49.08421787	165.37
3.916667	9.036087	0	186.666667	165.98	19.8			48.30672551	165.98
3.933333	8.888696	0	187.333333	166.58	19.8			47.51877641	166.58
3.95	8.739348	0	188	167.18	19.8			46.72036524	167.18
3.966667	8.588043	0	188.666667	167.78	19.8			45.91149198	167.78
3.983333	8.435217	0	189.333333	168.39	19.8			45.09448749	168.39
4	8.282174	0	190	168.99	19.8			44.27632293	168.99
4.016667	8.125217	0	190.666667	169.59	19.8			43.4372342	169.59
4.033333	7.967391	0	191.333333	170.19	19.8			42.59349982	170.19
4.05	7.808261	0	192	170.79	19.8			41.74279429	170.79
4.066667	7.648696	0	192.666667	171.39	19.8			40.88976325	171.39
4.083333	7.486957	0	193.333333	171.99	19.8			40.02511006	171.99
4.1	7.325652	0	194	172.59	19.8			39.16277702	172.59
4.116667	7.161957	0	194.666667	173.19	19.8			38.2876671	173.19
4.133333	6.996957	0	195.333333	173.79	19.8			37.40558067	173.79
4.15	6.831957	0	196	174.4	19.8			36.52349424	174.4
4.166667	6.665435	0	196.666667	174.99	19.8			35.63327123	174.99
4.183333	6.5	0	197.333333	175.59	19.8			34.7488593	175.59
4.2	6.33413	0	198	176.19	19.8			33.86212187	176.19
4.216667	6.169348	0	198.666667	176.79	19.8			32.98120087	176.79
4.233333	6.00587	0	199.333333	177.39	19.8			32.10725102	177.39
4.25	5.845	0	200	177.99	19.8			31.24724348	177.99
4.266667	5.687391	0	200.666667	178.58	19.8			30.40466918	178.58
4.283333	5.532609	0	201.333333	179.19	19.8			29.57720796	179.19
4.3	5.381304	0	202	179.79	19.8			28.7683347	179.79
4.316667	5.233261	0	202.666667	180.39	19.8			27.97690003	180.39
4.333333	5.086304	0	203.333333	181	19.8			27.19127109	181
4.35	4.941957	0	204	181.61	19.8			26.41959515	181.61
4.366667	4.802391	0	204.666667	182.21	19.8			25.67347833	182.21
4.383333	4.662174	0	205.333333	182.82	19.8			24.92388129	182.82
4.4	4.52413	0	206	183.43	19.8			24.18590105	183.43
4.416667	4.388696	0	206.666667	184.05	19.8			23.46187382	184.05
4.433333	4.255652	0	207.333333	184.66	19.8			22.75062347	184.66
4.45	4.124783	0	208	185.28	19.8			22.05100063	185.28
4.466667	3.995435	0	208.666667	185.89	19.8			21.35950903	185.89
4.483333	3.868696	0	209.333333	186.51	19.8			20.68196507	186.51
4.5	3.743913	0	210	187.12	19.8			20.01487786	187.12
4.516667	3.622174	0	210.666667	187.74	19.8			19.3640638	187.74
4.533333	3.503043	0	211.333333	188.36	19.8			18.72719205	188.36
4.55	3.38587	0	212	188.99	19.8			18.10078773	188.99
4.566667	3.271739	0	212.666667	189.62	19.8			17.49064587	189.62
4.583333	3.160435	0	213.333333	190.25	19.8			16.8956171	190.25
4.6	3.053043	0	214	190.88	19.8			16.32150179	190.88
4.616667	2.949565	0	214.666667	191.51	19.8			15.76831064	191.51
4.633333	2.84913	0	215.333333	192.14	19.8			15.23138731	192.14
4.65	2.751739	0	216	192.77	19.8			14.71073713	192.77
4.666667	2.656739	0	216.666667	193.4	19.8			14.20286919	193.4
4.683333	2.56587	0	217.333333	194.04	19.8			13.71708548	194.04
4.7	2.477826	0	218	194.68	19.8			13.24640416	194.68
4.716667	2.393696	0	218.666667	195.32	19.8			12.796647	195.32
4.733333	2.311957	0	219.333333	195.95	19.8			12.35967208	195.95
4.75	2.234348	0	220	196.59	19.8			11.94477604	196.59
4.766667	2.16	0	220.666667	197.24	19.8			11.54731324	197.24
4.783333	2.09	0	221.333333	197.88	19.8			11.17309476	197.88
4.8	2.022391	0	222	198.53	19.8			10.81165851	198.53
4.816667	1.95913	0	222.666667	199.18	19.8			10.47346657	199.18
4.833333	1.898696	0	223.333333	199.83	19.8			10.15038772	199.83
4.85	1.842391	0	224	200.49	19.8			9.849382406	200.49
4.866667	1.790435	0	224.666667	201.14	19.8			9.571626754	201.14
4.883333	1.743043	0	225.333333	201.8	19.8			9.318270148	201.8
4.9	1.701087	0	226	202.46	19.8			9.09397428	202.46
4.916667	1.664348	0	226.666667	203.11	19.8			8.897568382	203.11
4.933333	1.634565	0	227.333333	203.77	19.8			8.738349108	203.77
4.95	1.611522	0	228	204.43	19.8			8.615161729	204.43
4.966667	1.596522	0	228.666667	205.09	19.8			8.534972054	205.09
4.983333	1.58587	0	229.333333	205.76	19.8			8.478026692	205.76
5	1.578913	0	230	206.42	19.8			8.440834721	206.42
5.016667	1.573696	0	230.666667	207.09	19.8			8.412944752	207.09
5.033333	1.569565	0	231.333333	207.76	19.8			8.390860515	207.76
5.05	1.565435	0	232	208.44	19.8			8.368781625	208.44
5.066667	1.561304	0	232.666667	209.11	19.8			8.346697388	209.11
5.083333	1.558696	0	233.333333	209.78	19.8			8.332755077	209.78
5.1	1.55587	0	234	210.46	19.8			8.317647342	210.46
5.116667	1.552609	0	234.666667	211.14	19.8			8.300214106	211.14
5.133333	1.548478	0	235.333333	211.82	19.8			8.27812987	211.82
5.15	1.545435	0	236	212.49	19.8			8.261862058	212.49
5.166667	1.542174	0	236.666667	213.17	19.8			8.244428822	213.17
5.183333	1.538478	0	237.333333	213.85	19.8			8.224670086	213.85
5.2	1.535435	0	238	214.53	19.8			8.208402274	214.53
5.216667	1.532609	0	238.666667	215.2	19.8			8.193294539	215.2
5.233333	1.526957	0	239.333333	215.88	19.8			8.16307907	215.88
5.25	1.523478	0	240	216.55	19.8			8.144480411	216.55
5.266667	1.519565	0	240.666667	217.22	19.8			8.123561598	217.22
5.283333	1.515435	0	241.333333	217.9	19.8			8.101482707	217.9
5.3	1.511522	0	242	218.57	19.8			8.080563894	218.57
5.316667	1.50587	0	242.666667	219.25	19.8			8.050348424	219.25
5.333333	1.502609	0	243.333333	219.92	19.8			8.032915189	219.92
5.35	1.496957	0	244	220.59	19.8			8.002699719	220.59
5.366667	1.49087	0	244.666667	221.26	19.8			7.970158749	221.26
5.383333	1.48587	0	245.333333	221.93	19.8			7.943428857	221.93
5.4	1.480435	0	246	222.61	19.8			7.914373465	222.61
5.416667	1.476522	0	246.666667	223.28	19.8			7.893454651	223.28
5.433333	1.469783	0	247.333333	223.94	19.8			7.857428103	223.94
5.45	1.464348	0	248	224.61	19.8			7.828372711	224.61
5.466667	1.458043	0	248.666667	225.28	19.8			7.794666317	225.28
5.483333	1.452391	0	249.333333	225.95	19.8			7.764450848	225.95
5.5	1.44587	0	250	226.61	19.8			7.729589723	226.61
5.516667	1.44	0	250.666667	227.28	19.8			7.69820883	227.28
5.533333	1.432391	0	251.333333	227.94	19.8			7.657531281	227.94
5.55	1.425435	0	252	228.61	19.8			7.620344655	228.61
5.566667	1.418913	0	252.666667	229.27	19.8			7.585478184	229.27
5.583333	1.412174	0	253.333333	229.93	19.8			7.549451636	229.93
5.6	1.40413	0	254	230.6	19.8			7.506448586	230.6
5.616667	1.397174	0	254.666667	231.26	19.8			7.469261961	231.26
5.633333	1.389783	0	255.333333	231.91	19.8			7.429749835	231.91
5.65	1.381087	0	256	232.58	19.8			7.383261207	232.58
5.666667	1.372826	0	256.666667	233.24	19.8			7.33909808	233.24
5.683333	1.365435	0	257.333333	233.9	19.8			7.299585954	233.9
5.7	1.356957	0	258	234.55	19.8			7.254262749	234.55
5.716667	1.348478	0	258.666667	235.22	19.8			7.208934199	235.22
5.733333	1.33913	0	259.333333	235.87	19.8			7.158959993	235.87
5.75	1.328913	0	260	236.53	19.8			7.104340133	236.53
5.766667	1.321522	0	260.666667	237.19	19.8			7.064828007	237.19
5.783333	1.311522	0	261.333333	237.84	19.8			7.011368223	237.84
5.8	1.301739	0	262	238.5	19.8			6.959068517	238.5
5.816667	1.291739	0	262.666667	239.15	19.8			6.905608733	239.15
5.833333	1.280652	0	263.333333	239.8	19.8			6.846337871	239.8
5.85	1.269348	0	264	240.46	19.8			6.785906932	240.46
5.866667	1.258696	0	264.666667	241.11	19.8			6.72896157	241.11
5.883333	1.248261	0	265.333333	241.77	19.8			6.673176286	241.77
5.9	1.235	0	266	242.42	19.8			6.602283267	242.42
5.916667	1.224348	0	266.666667	243.08	19.8			6.545337906	243.08
5.933333	1.212391	0	267.333333	243.73	19.8			6.481416043	243.73
5.95	1.20087	0	268	244.38	19.8			6.419825026	244.38
5.966667	1.188261	0	268.666667	245.04	19.8			6.352417585	245.04
5.983333	1.17587	0	269.333333	245.69	19.8			6.286175567	245.69
6	1.162609	0	270	246.34	19.8			6.215282548	246.34
6.016667	1.14913	0	270.666667	246.99	19.8			6.143224106	246.99
6.033333	1.135	0	271.333333	247.64	19.8			6.067685432	247.64
6.05	1.121522	0	272	248.29	19.8			5.995632336	248.29
6.066667	1.108261	0	272.666667	248.94	19.8			5.924739317	248.94
6.083333	1.093913	0	273.333333	249.59	19.8			5.848035219	249.59
6.1	1.079348	0	274	250.24	19.8			5.770171045	250.24
6.116667	1.065	0	274.666667	250.89	19.8			5.693466947	250.89
6.133333	1.051087	0	275.333333	251.54	19.8			5.61908835	251.54
6.15	1.036739	0	276	252.19	19.8			5.542384253	252.19
6.166667	1.022826	0	276.666667	252.83	19.8			5.468005656	252.83
6.183333	1.008696	0	277.333333	253.48	19.8			5.392466982	253.48
6.2	0.995	0	278	254.13	19.8			5.319248462	254.13
6.216667	0.980217	0	278.666667	254.78	19.8			5.240218864	254.78
6.233333	0.966087	0	279.333333	255.43	19.8			5.16468019	255.43
6.25	0.951739	0	280	256.08	19.8			5.087976093	256.08
6.266667	0.937609	0	280.666667	256.72	19.8			5.012437419	256.72
6.283333	0.92413	0	281.333333	257.36	19.8			4.940378976	257.36
6.3	0.910435	0	282	258.01	19.8			4.867165803	258.01
6.316667	0.896522	0	282.666667	258.65	19.8			4.792787206	258.65
6.333333	0.882826	0	283.333333	259.29	19.8			4.719568686	259.29
6.35	0.869348	0	284	259.94	19.8			4.64751559	259.94
6.366667	0.85587	0	284.666667	260.58	19.8			4.575462494	260.58
6.383333	0.844565	0	285.333333	261.22	19.8			4.515026209	261.22
6.4	0.832826	0	286	261.86	19.8			4.452269769	261.86
6.416667	0.821087	0	286.666667	262.5	19.8			4.389513329	262.5
6.433333	0.81087	0	287.333333	263.14	19.8			4.334893468	263.14
6.45	0.801522	0	288	263.79	19.8			4.284919262	263.79
6.466667	0.793043	0	288.666667	264.43	19.8			4.239590712	264.43
6.483333	0.784783	0	289.333333	265.07	19.8			4.195432931	265.07
6.5	0.778478	0	290	265.71	19.8			4.161726537	265.71
6.516667	0.772174	0	290.666667	266.35	19.8			4.12802549	266.35
6.533333	0.767174	0	291.333333	266.99	19.8			4.101295598	266.99
6.55	0.761522	0	292	267.64	19.8			4.071080128	267.64
6.566667	0.758261	0	292.666667	268.27	19.8			4.053646893	268.27
6.583333	0.754783	0	293.333333	268.91	19.8			4.03505358	268.91
6.6	0.750217	0	294	269.55	19.8			4.010643843	269.55
6.616667	0.746957	0	294.666667	270.19	19.8			3.993215953	270.19
6.633333	0.742826	0	295.333333	270.83	19.8			3.971131717	270.83
6.65	0.739565	0	296	271.47	19.8			3.953698481	271.47
6.666667	0.736739	0	296.666667	272.11	19.8			3.938590747	272.11
6.683333	0.733913	0	297.333333	272.75	19.8			3.923483012	272.75
6.7	0.731304	0	298	273.39	19.8			3.909535354	273.39
6.716667	0.726957	0	298.666667	274.03	19.8			3.886296386	274.03
6.733333	0.72413	0	299.333333	274.67	19.8			3.871183306	274.67
6.75	0.721304	0	300	275.3	19.8			3.856075571	275.3
6.766667	0.718913	0	300.666667	275.94	19.8			3.843293337	275.94
6.783333	0.716087	0	301.333333	276.58	19.8			3.828185602	276.58
6.8	0.713913	0	302	277.22	19.8			3.816563445	277.22
6.816667	0.711522	0	302.666667	277.85	19.8			3.80378121	277.85
6.833333	0.70913	0	303.333333	278.5	19.8			3.79099363	278.5
6.85	0.706522	0	304	279.13	19.8			3.777051319	279.13
6.866667	0.70413	0	304.666667	279.77	19.8			3.764263738	279.77
6.883333	0.701739	0	305.333333	280.41	19.8			3.751481504	280.41
6.9	0.7	0	306	281.05	19.8			3.742184848	281.05
6.916667	0.697609	0	306.666667	281.69	19.8			3.729402614	281.69
6.933333	0.69587	0	307.333333	282.33	19.8			3.720105957	282.33
6.95	0.692609	0	308	282.96	19.8			3.702672722	282.96
6.966667	0.691304	0	308.666667	283.6	19.8			3.69569622	283.6
6.983333	0.688261	0	309.333333	284.23	19.8			3.679428408	284.23
7	0.686522	0	310	284.87	19.8			3.670131752	284.87
7.016667	0.684348	0	310.666667	285.51	19.8			3.658509595	285.51
7.033333	0.681739	0	311.333333	286.14	19.8			3.644561937	286.14
7.05	0.678913	0	312	286.78	19.8			3.629454202	286.78
7.066667	0.676304	0	312.666667	287.41	19.8			3.615506545	287.41
7.083333	0.67413	0	313.333333	288.05	19.8			3.603884388	288.05
7.1	0.671522	0	314	288.68	19.8			3.589942076	288.68
7.116667	0.668913	0	314.666667	289.32	19.8			3.575994419	289.32
7.133333	0.666957	0	315.333333	289.96	19.8			3.565537685	289.96
7.15	0.664348	0	316	290.59	19.8			3.551590028	290.59
7.166667	0.661957	0	316.666667	291.23	19.8			3.538807793	291.23
7.183333	0.658913	0	317.333333	291.86	19.8			3.522534635	291.86
7.2	0.656739	0	318	292.5	19.8			3.510912478	292.5
7.216667	0.653478	0	318.666667	293.13	19.8			3.493479243	293.13
7.233333	0.650435	0	319.333333	293.77	19.8			3.477211431	293.77
7.25	0.647826	0	320	294.4	19.8			3.463263773	294.4
7.266667	0.64587	0	320.666667	295.04	19.8			3.45280704	295.04
7.283333	0.643043	0	321.333333	295.67	19.8			3.437693959	295.67
7.3	0.640435	0	322	296.3	19.8			3.423751647	296.3
7.316667	0.638043	0	322.666667	296.94	19.8			3.410964067	296.94
7.333333	0.635652	0	323.333333	297.58	19.8			3.398181833	297.58
7.35	0.633696	0	324	298.21	19.8			3.387725099	298.21
7.366667	0.628043	0	324.666667	298.85	19.8			3.357504283	298.85
7.383333	0.626087	0	325.333333	299.48	19.8			3.34704755	299.48
7.4	0.623696	0	326	300.12	19.8			3.334265316	300.12
7.416667	0.62087	0	326.666667	300.76	19.8			3.319157581	300.76
7.433333	0.618478	0	327.333333	301.4	19.8			3.306370001	301.4
7.45	0.614565	0	328	302.04	19.8			3.285451187	302.04
7.466667	0.613261	0	328.666667	302.67	19.8			3.278480031	302.67
7.483333	0.609348	0	329.333333	303.31	19.8			3.257561218	303.31
7.5	0.605652	0	330	303.95	19.8			3.237802482	303.95
7.516667	0.601739	0	330.666667	304.58	19.8			3.216883669	304.58
7.533333	0.599565	0	331.333333	305.22	19.8			3.205261512	305.22
7.55	0.596087	0	332	305.86	19.8			3.186668199	305.86
7.566667	0.592391	0	332.666667	306.49	19.8			3.166909463	306.49
7.583333	0.587609	0	333.333333	307.13	19.8			3.141344995	307.13
7.6	0.585217	0	334	307.76	19.8			3.128557414	307.76
7.616667	0.582174	0	334.666667	308.4	19.8			3.112289602	308.4
7.633333	0.578913	0	335.333333	309.03	19.8			3.094856367	309.03
7.65	0.576522	0	336	309.67	19.8			3.082074133	309.67
7.666667	0.572609	0	336.666667	310.31	19.8			3.061155319	310.31
7.683333	0.568478	0	337.333333	310.94	19.8			3.039071083	310.94
7.7	0.565217	0	338	311.58	19.8			3.021637847	311.58
7.716667	0.560217	0	338.666667	312.21	19.8			2.994907956	312.21
7.733333	0.558043	0	339.333333	312.85	19.8			2.983285799	312.85
7.75	0.552826	0	340	313.49	19.8			2.95539583	313.49
7.766667	0.550435	0	340.666667	314.13	19.8			2.942613595	314.13
7.783333	0.54587	0	341.333333	314.77	19.8			2.918209204	314.77
7.8	0.541739	0	342	315.4	19.8			2.896124968	315.4
7.816667	0.537609	0	342.666667	316.04	19.8			2.874046077	316.04
7.833333	0.534348	0	343.333333	316.68	19.8			2.856612842	316.68
7.85	0.530435	0	344	317.31	19.8			2.835694028	317.31
7.866667	0.526957	0	344.666667	317.95	19.8			2.817100716	317.95
7.883333	0.521522	0	345.333333	318.59	19.8			2.788045323	318.59
7.9	0.518913	0	346	319.22	19.8			2.774097666	319.22
7.916667	0.51413	0	346.666667	319.86	19.8			2.748527851	319.86
7.933333	0.511087	0	347.333333	320.5	19.8			2.732260039	320.5
7.95	0.507174	0	348	321.13	19.8			2.711341226	321.13
7.966667	0.503913	0	348.666667	321.77	19.8			2.69390799	321.77
7.983333	0.499783	0	349.333333	322.4	19.8			2.6718291	322.4
8	0.496522	0	350	323.04	19.8			2.654395864	323.04
8.016667	0.492609	0	350.666667	323.68	19.8			2.633477051	323.68
8.033333	0.488478	0	351.333333	324.31	19.8			2.611392814	324.31
8.05	0.48587	0	352	324.95	19.8			2.597450503	324.95
8.066667	0.481522	0	352.666667	325.59	19.8			2.574206189	325.59
8.083333	0.478261	0	353.333333	326.23	19.8			2.556772954	326.23
8.1	0.474783	0	354	326.87	19.8			2.538179641	326.87
8.116667	0.47087	0	354.666667	327.51	19.8			2.517260828	327.51
8.133333	0.467609	0	355.333333	328.14	19.8			2.499827592	328.14
8.15	0.464783	0	356	328.78	19.8			2.484719857	328.78
8.166667	0.461087	0	356.666667	329.41	19.8			2.464961121	329.41
8.183333	0.457391	0	357.333333	330.05	19.8			2.445202385	330.05
8.2	0.453696	0	358	330.69	19.8			2.425448995	330.69
8.216667	0.451304	0	358.666667	331.32	19.8			2.412661415	331.32
8.233333	0.447609	0	359.333333	331.96	19.8			2.392908025	331.96
8.25	0.44413	0	360	332.59	19.8			2.374309366	332.59
8.266667	0.440435	0	360.666667	333.23	19.8			2.354555976	333.23
8.283333	0.436957	0	361.333333	333.87	19.8			2.335962664	333.87
8.3	0.433696	0	362	334.51	19.8			2.318529428	334.51
8.316667	0.430435	0	362.666667	335.15	19.8			2.301096193	335.15
8.333333	0.428261	0	363.333333	335.78	19.8			2.289474036	335.78
8.35	0.425217	0	364	336.43	19.8			2.273200878	336.43
8.366667	0.422174	0	364.666667	337.07	19.8			2.256933066	337.07
8.383333	0.419348	0	365.333333	337.71	19.8			2.241825331	337.71
8.4	0.417174	0	366	338.34	19.8			2.230203174	338.34
8.416667	0.413478	0	366.666667	338.98	19.8			2.210444438	338.98
8.433333	0.41087	0	367.333333	339.62	19.8			2.196502126	339.62
8.45	0.408913	0	368	340.26	19.8			2.186040047	340.26
8.466667	0.40587	0	368.666667	340.9	19.8			2.169772235	340.9
8.483333	0.403261	0	369.333333	341.54	19.8			2.155824577	341.54
8.5	0.400217	0	370	342.18	19.8			2.139551419	342.18
8.516667	0.397826	0	370.666667	342.81	19.8			2.126769185	342.81
8.533333	0.395435	0	371.333333	343.46	19.8			2.11398695	343.46
8.55	0.392826	0	372	344.1	19.8			2.100039293	344.1
8.566667	0.39	0	372.666667	344.74	19.8			2.084931558	344.74
8.583333	0.387609	0	373.333333	345.37	19.8			2.072149324	345.37
8.6	0.385217	0	374	346.01	19.8			2.059361744	346.01
8.616667	0.383043	0	374.666667	346.65	19.8			2.047739587	346.65
8.633333	0.380435	0	375.333333	347.29	19.8			2.033797275	347.29
8.65	0.378261	0	376	347.93	19.8			2.022175118	347.93
8.666667	0.375652	0	376.666667	348.57	19.8			2.008227461	348.57
8.683333	0.373696	0	377.333333	349.21	19.8			1.997770727	349.21
8.7	0.371522	0	378	349.85	19.8			1.98614857	349.85
8.716667	0.368696	0	378.666667	350.48	19.8			1.971040835	350.48
8.733333	0.366522	0	379.333333	351.12	19.8			1.959418678	351.12
8.75	0.364565	0	380	351.77	19.8			1.948956599	351.77
8.766667	0.362391	0	380.666667	352.41	19.8			1.937334442	352.41
8.783333	0.360217	0	381.333333	353.05	19.8			1.925712285	353.05
8.8	0.357826	0	382	353.69	19.8			1.912930051	353.69
8.816667	0.355652	0	382.666667	354.33	19.8			1.901307894	354.33
8.833333	0.354565	0	383.333333	354.97	19.8			1.895496815	354.97
8.85	0.352391	0	384	355.61	19.8			1.883874658	355.61
8.866667	0.350652	0	384.666667	356.25	19.8			1.874578002	356.25
8.883333	0.348913	0	385.333333	356.88	19.8			1.865281345	356.88
8.9	0.347174	0	386	357.52	19.8			1.855984689	357.52
8.916667	0.345	0	386.666667	358.16	19.8			1.844362532	358.16
8.933333	0.343696	0	387.333333	358.81	19.8			1.837391376	358.81
8.95	0.341522	0	388	359.45	19.8			1.825769219	359.45
8.966667	0.34	0	388.666667	360.09	19.8			1.81763264	360.09
8.983333	0.338478	0	389.333333	360.73	19.8			1.809496061	360.73
9	0.337391	0	390	361.37	19.8			1.803684983	361.37
9.016667	0.336522	0	390.666667	362.01	19.8			1.799039328	362.01
9.033333	0.33587	0	391.333333	362.65	19.8			1.79555375	362.65
9.05	0.33413	0	392	363.29	19.8			1.786251747	363.29
9.066667	0.332174	0	392.666667	363.94	19.8			1.775795014	363.94
9.083333	0.330435	0	393.333333	364.58	19.8			1.766498357	364.58
9.1	0.329348	0	394	365.22	19.8			1.760687279	365.22
9.116667	0.328478	0	394.666667	365.86	19.8			1.756036278	365.86
9.133333	0.326957	0	395.333333	366.5	19.8			1.747905045	366.5
9.15	0.325	0	396	367.13	19.8			1.737442965	367.13
9.166667	0.324348	0	396.666667	367.77	19.8			1.733957387	367.77
9.183333	0.323261	0	397.333333	368.41	19.8			1.728146309	368.41
9.2	0.322391	0	398	369.05	19.8			1.723495308	369.05
9.216667	0.321087	0	398.666667	369.7	19.8			1.716524152	369.7
9.233333	0.319348	0	399.333333	370.34	19.8			1.707227495	370.34
9.25	0.318261	0	400	370.98	19.8			1.701416417	370.98
9.266667	0.317174	0	400.666667	371.62	19.8			1.695605338	371.62
9.283333	0.316522	0	401.333333	372.26	19.8			1.692119761	372.26
9.3	0.31587	0	402	372.9	19.8			1.688634183	372.9
9.316667	0.315435	0	402.666667	373.54	19.8			1.686308682	373.54
9.333333	0.314348	0	403.333333	374.18	19.8			1.680497604	374.18
9.35	0.313696	0	404	374.82	19.8			1.677012026	374.82
9.366667	0.312826	0	404.666667	375.47	19.8			1.672361025	375.47
9.383333	0.312391	0	405.333333	376.11	19.8			1.670035524	376.11
9.4	0.311739	0	406	376.75	19.8			1.666549946	376.75
9.416667	0.311087	0	406.666667	377.39	19.8			1.663064368	377.39
9.433333	0.310217	0	407.333333	378.03	19.8			1.658413367	378.03
9.45	0.309565	0	408	378.67	19.8			1.654927789	378.67
9.466667	0.308696	0	408.666667	379.31	19.8			1.650282134	379.31
9.483333	0.307826	0	409.333333	379.95	19.8			1.645631133	379.95
9.5	0.307174	0	410	380.59	19.8			1.642145555	380.59
9.516667	0.306522	0	410.666667	381.23	19.8			1.638659977	381.23
9.533333	0.306087	0	411.333333	381.88	19.8			1.636334476	381.88
9.55	0.305435	0	412	382.52	19.8			1.632848899	382.52
9.566667	0.304783	0	412.666667	383.16	19.8			1.629363321	383.16
9.583333	0.30413	0	413.333333	383.8	19.8			1.625872397	383.8
9.6	0.303478	0	414	384.44	19.8			1.622386819	384.44
9.616667	0.303043	0	414.666667	385.08	19.8			1.620061318	385.08
9.633333	0.302609	0	415.333333	385.72	19.8			1.617741164	385.72
9.65	0.302174	0	416	386.36	19.8			1.615415663	386.36
9.666667	0.301739	0	416.666667	387	19.8			1.613090163	387
9.683333	0.301087	0	417.333333	387.64	19.8			1.609604585	387.64
9.7	0.300652	0	418	388.29	19.8			1.607279084	388.29
9.716667	0.3	0	418.666667	388.92	19.8			1.603793506	388.92
9.733333	0.299565	0	419.333333	389.56	19.8			1.601468006	389.56
9.75	0.298913	0	420	390.2	19.8			1.597982428	390.2
9.766667	0.298261	0	420.666667	390.84	19.8			1.59449685	390.84
9.783333	0.297609	0	421.333333	391.48	19.8			1.591011272	391.48
9.8	0.297174	0	422	392.12	19.8			1.588685771	392.12
9.816667	0.296739	0	422.666667	392.76	19.8			1.586360271	392.76
9.833333	0.296087	0	423.333333	393.41	19.8			1.582874693	393.41
9.85	0.29587	0	424	394.05	19.8			1.581714616	394.05
9.866667	0.295217	0	424.666667	394.69	19.8			1.578223692	394.69
9.883333	0.294783	0	425.333333	395.33	19.8			1.575903537	395.33
9.9	0.29413	0	426	395.97	19.8			1.572412613	395.97
9.916667	0.293913	0	426.666667	396.61	19.8			1.571252536	396.61
9.933333	0.293261	0	427.333333	397.25	19.8			1.567766958	397.25
9.95	0.292826	0	428	397.89	19.8			1.565441458	397.89
9.966667	0.292174	0	428.666667	398.53	19.8			1.56195588	398.53
9.983333	0.291739	0	429.333333	399.17	19.8			1.559630379	399.17
10	0.291304	0	430	399.81	19.8			1.557304878	399.81
10.016667	0.29087	0	430.666667	400.46	19.8			1.554984724	400.46
10.033333	0.290435	0	431.333333	401.09	19.8			1.552659223	401.09
10.05	0.290217	0	432	401.73	19.8			1.5514938	401.73
10.066667	0.289783	0	432.666667	402.38	19.8			1.549173645	402.38
10.083333	0.289565	0	433.333333	403.01	19.8			1.548008222	403.01
10.1	0.289348	0	434	403.65	19.8			1.546848145	403.65
10.116667	0.288913	0	434.666667	404.29	19.8			1.544522644	404.29
10.133333	0.288696	0	435.333333	404.93	19.8			1.543362567	404.93
10.15	0.288261	0	436	405.57	19.8			1.541037066	405.57
10.166667	0.287609	0	436.666667	406.21	19.8			1.537551488	406.21
10.183333	0.286957	0	437.333333	406.85	19.8			1.534065911	406.85
10.2	0.286304	0	438	407.49	19.8			1.530574987	407.49
10.216667	0.285652	0	438.666667	408.12	19.8			1.527089409	408.12
10.233333	0.285435	0	439.333333	408.76	19.8			1.525929332	408.76
10.25	0.285	0	440	409.4	19.8			1.523603831	409.4
10.266667	0.284565	0	440.666667	410.04	19.8			1.52127833	410.04
10.283333	0.28413	0	441.333333	410.67	19.8			1.51895283	410.67
10.3	0.283913	0	442	411.31	19.8			1.517792752	411.31
10.316667	0.283696	0	442.666667	411.95	19.8			1.516632675	411.95
10.333333	0.283261	0	443.333333	412.59	19.8			1.514307175	412.59
10.35	0.282609	0	444	413.23	19.8			1.510821597	413.23
10.366667	0.282174	0	444.666667	413.87	19.8			1.508496096	413.87
10.383333	0.281957	0	445.333333	414.5	19.8			1.507336019	414.5
10.4	0.281522	0	446	415.14	19.8			1.505010518	415.14
10.416667	0.281087	0	446.666667	415.78	19.8			1.502685018	415.78
10.433333	0.280652	0	447.333333	416.41	19.8			1.500359517	416.41
10.45	0.280217	0	448	417.05	19.8			1.498034016	417.05
10.466667	0.279783	0	448.666667	417.69	19.8			1.495713862	417.69
10.483333	0.27913	0	449.333333	418.32	19.8			1.492222938	418.32
10.5	0.278478	0	450	418.96	19.8			1.48873736	418.96
10.516667	0.278043	0	450.666667	419.59	19.8			1.48641186	419.59
10.533333	0.277609	0	451.333333	420.23	19.8			1.484091705	420.23
10.55	0.277174	0	452	420.87	19.8			1.481766204	420.87
10.566667	0.276957	0	452.666667	421.5	19.8			1.480606127	421.5
10.583333	0.276522	0	453.333333	422.14	19.8			1.478280626	422.14
10.6	0.276087	0	454	422.78	19.8			1.475955126	422.78
10.616667	0.27587	0	454.666667	423.41	19.8			1.474795049	423.41
10.633333	0.275652	0	455.333333	424.04	19.8			1.473629625	424.04
10.65	0.275217	0	456	424.67	19.8			1.471304125	424.67
10.666667	0.274783	0	456.666667	425.29	19.8			1.46898397	425.29
10.683333	0.274565	0	457.333333	425.92	19.8			1.467818547	425.92
10.7	0.274348	0	458	426.55	19.8			1.466658469	426.55
10.716667	0.273913	0	458.666667	427.18	19.8			1.464332969	427.18
10.733333	0.273478	0	459.333333	427.81	19.8			1.462007468	427.81
10.75	0.273043	0	460	428.45	19.8			1.459681968	428.45
10.766667	0.272391	0	460.666667	429.08	19.8			1.45619639	429.08
10.783333	0.271957	0	461.333333	429.71	19.8			1.453876235	429.71
10.8	0.271304	0	462	430.35	19.8			1.450385311	430.35
10.816667	0.270652	0	462.666667	430.99	19.8			1.446899734	430.99
10.833333	0.270217	0	463.333333	431.63	19.8			1.444574233	431.63
10.85	0.269783	0	464	432.26	19.8			1.442254078	432.26
10.866667	0.269348	0	464.666667	432.9	19.8			1.439928578	432.9
10.883333	0.268913	0	465.333333	433.53	19.8			1.437603077	433.53
10.9	0.268696	0	466	434.17	19.8			1.436443	434.17
10.916667	0.268478	0	466.666667	434.8	19.8			1.435277577	434.8
10.933333	0.268043	0	467.333333	435.43	19.8			1.432952076	435.43
10.95	0.267826	0	468	436.07	19.8			1.431791999	436.07
10.966667	0.267391	0	468.666667	436.7	19.8			1.429466498	436.7
10.983333	0.266957	0	469.333333	437.33	19.8			1.427146343	437.33
11	0.266304	0	470	437.97	19.8			1.42365542	437.97
11.016667	0.26587	0	470.666667	438.61	19.8			1.421335265	438.61
11.033333	0.265435	0	471.333333	439.24	19.8			1.419009764	439.24
11.05	0.265	0	472	439.88	19.8			1.416684264	439.88
11.066667	0.264783	0	472.666667	440.52	19.8			1.415524187	440.52
11.083333	0.26413	0	473.333333	441.15	19.8			1.412033263	441.15
11.1	0.263913	0	474	441.79	19.8			1.410873185	441.79
11.116667	0.263478	0	474.666667	442.42	19.8			1.408547685	442.42
11.133333	0.263043	0	475.333333	443.06	19.8			1.406222184	443.06
11.15	0.262609	0	476	443.69	19.8			1.40390203	443.69
11.166667	0.261957	0	476.666667	444.33	19.8			1.400416452	444.33
11.183333	0.261522	0	477.333333	444.97	19.8			1.398090951	444.97
11.2	0.261304	0	478	445.6	19.8			1.396925528	445.6
11.216667	0.261087	0	478.666667	446.23	19.8			1.395765451	446.23
11.233333	0.260652	0	479.333333	446.87	19.8			1.39343995	446.87
11.25	0.260217	0	480	447.5	19.8			1.391114449	447.5
11.266667	0.26	0	480.666667	448.14	19.8			1.389954372	448.14
11.283333	0.259565	0	481.333333	448.78	19.8			1.387628871	448.78
11.3	0.259348	0	482	449.41	19.8			1.386468794	449.41
11.316667	0.258913	0	482.666667	450.04	19.8			1.384143294	450.04
11.333333	0.258478	0	483.333333	450.68	19.8			1.381817793	450.68
11.35	0.257826	0	484	451.32	19.8			1.378332215	451.32
11.366667	0.257391	0	484.666667	451.95	19.8			1.376006715	451.95
11.383333	0.257174	0	485.333333	452.59	19.8			1.374846637	452.59
11.4	0.256739	0	486	453.23	19.8			1.372521137	453.23
11.416667	0.256304	0	486.666667	453.86	19.8			1.370195636	453.86
11.433333	0.256087	0	487.333333	454.5	19.8			1.369035559	454.5
11.45	0.25587	0	488	455.13	19.8			1.367875481	455.13
11.466667	0.255435	0	488.666667	455.77	19.8			1.365549981	455.77
11.483333	0.255	0	489.333333	456.4	19.8			1.36322448	456.4
11.5	0.254348	0	490	457.03	19.8			1.359738902	457.03
11.516667	0.253913	0	490.666667	457.67	19.8			1.357413402	457.67
11.533333	0.253478	0	491.333333	458.3	19.8			1.355087901	458.3
11.55	0.252826	0	492	458.94	19.8			1.351602323	458.94
11.566667	0.252391	0	492.666667	459.57	19.8			1.349276823	459.57
11.583333	0.252391	0	493.333333	460.21	19.8			1.349276823	460.21
11.6	0.251957	0	494	460.85	19.8			1.346956668	460.85
11.616667	0.251739	0	494.666667	461.48	19.8			1.345791245	461.48
11.633333	0.251304	0	495.333333	462.12	19.8			1.343465744	462.12
11.65	0.251087	0	496	462.75	19.8			1.342305667	462.75
11.666667	0.25087	0	496.666667	463.38	19.8			1.34114559	463.38
11.683333	0.250652	0	497.333333	464.02	19.8			1.339980166	464.02
11.7	0.25	0	498	464.66	19.8			1.336494589	464.66
11.716667	0.249783	0	498.666667	465.29	19.8			1.335334511	465.29
11.733333	0.249348	0	499.333333	465.93	19.8			1.333009011	465.93
11.75	0.24913	0	500	466.57	19.8			1.331843587	466.57
11.766667	0.248696	0	500.666667	467.2	19.8			1.329523433	467.2
11.783333	0.248478	0	501.333333	467.84	19.8			1.328358009	467.84
11.8	0.248043	0	502	468.47	19.8			1.326032509	468.47
11.816667	0.247609	0	502.666667	469.1	19.8			1.323712354	469.1
11.833333	0.247391	0	503.333333	469.74	19.8			1.322546931	469.74
11.85	0.246957	0	504	470.37	19.8			1.320226776	470.37
11.866667	0.246522	0	504.666667	471.01	19.8			1.317901276	471.01
11.883333	0.246087	0	505.333333	471.65	19.8			1.315575775	471.65
11.9	0.24587	0	506	472.28	19.8			1.314415698	472.28
11.916667	0.245435	0	506.666667	472.92	19.8			1.312090197	472.92
11.933333	0.245	0	507.333333	473.56	19.8			1.309764697	473.56
11.95	0.244565	0	508	474.19	19.8			1.307439196	474.19
11.966667	0.24413	0	508.666667	474.82	19.8			1.305113696	474.82
11.983333	0.243696	0	509.333333	475.46	19.8			1.302793541	475.46
12	0.243261	0	510	476.09	19.8			1.30046804	476.09
12.016667	0.242826	0	510.666667	476.73	19.8			1.29814254	476.73
12.033333	0.242174	0	511.333333	477.36	19.8			1.294656962	477.36
12.05	0.241739	0	512	478	19.8			1.292331461	478
12.066667	0.241087	0	512.666667	478.63	19.8			1.288845883	478.63
12.083333	0.240652	0	513.333333	479.27	19.8			1.286520383	479.27
12.1	0.240217	0	514	479.91	19.8			1.284194882	479.91
12.116667	0.239783	0	514.666667	480.54	19.8			1.281874728	480.54
12.133333	0.23913	0	515.333333	481.18	19.8			1.278383804	481.18
12.15	0.238696	0	516	481.82	19.8			1.276063649	481.82
12.166667	0.238261	0	516.666667	482.45	19.8			1.273738149	482.45
12.183333	0.237826	0	517.333333	483.09	19.8			1.271412648	483.09
12.2	0.237391	0	518	483.73	19.8			1.269087147	483.73
12.216667	0.237174	0	518.666667	484.37	19.8			1.26792707	484.37
12.233333	0.236739	0	519.333333	485	19.8			1.26560157	485
12.25	0.236522	0	520	485.63	19.8			1.264441492	485.63
12.266667	0.236087	0	520.666667	486.27	19.8			1.262115992	486.27
12.283333	0.235652	0	521.333333	486.9	19.8			1.259790491	486.9
12.3	0.235435	0	522	487.54	19.8			1.258630414	487.54
12.316667	0.234783	0	522.666667	488.18	19.8			1.255144836	488.18
12.333333	0.234348	0	523.333333	488.82	19.8			1.252819335	488.82
12.35	0.233913	0	524	489.45	19.8			1.250493835	489.45
12.366667	0.233261	0	524.666667	490.09	19.8			1.247008257	490.09
12.383333	0.232826	0	525.333333	490.73	19.8			1.244682756	490.73
12.4	0.232609	0	526	491.36	19.8			1.243522679	491.36
12.416667	0.232391	0	526.666667	492	19.8			1.242357256	492
12.433333	0.231957	0	527.333333	492.64	19.8			1.240037101	492.64
12.45	0.231739	0	528	493.28	19.8			1.238871678	493.28
12.466667	0.231522	0	528.666667	493.92	19.8			1.237711601	493.92
12.483333	0.231087	0	529.333333	494.56	19.8			1.2353861	494.56
12.5	0.230652	0	530	495.19	19.8			1.233060599	495.19
12.516667	0.23	0	530.666667	495.83	19.8			1.229575021	495.83
12.533333	0.229565	0	531.333333	496.47	19.8			1.227249521	496.47
12.55	0.228913	0	532	497.11	19.8			1.223763943	497.11
12.566667	0.228478	0	532.666667	497.74	19.8			1.221438442	497.74
12.583333	0.228043	0	533.333333	498.38	19.8			1.219112942	498.38
12.6	0.227609	0	534	499.02	19.8			1.216792787	499.02
12.616667	0.227174	0	534.666667	499.65	19.8			1.214467287	499.65
12.633333	0.226739	0	535.333333	500.29	19.8			1.212141786	500.29
12.65	0.226522	0	536	500.93	19.8			1.210981709	500.93
12.666667	0.226087	0	536.666667	501.56	19.8			1.208656208	501.56
12.683333	0.225652	0	537.333333	502.19	19.8			1.206330708	502.19
12.7	0.225435	0	538	502.83	19.8			1.20517063	502.83
12.716667	0.225217	0	538.666667	503.47	19.8			1.204005207	503.47
12.733333	0.224783	0	539.333333	504.11	19.8			1.201685052	504.11
12.75	0.224348	0	540	504.75	19.8			1.199359552	504.75
12.766667	0.223913	0	540.666667	505.39	19.8			1.197034051	505.39
12.783333	0.223261	0	541.333333	506.03	19.8			1.193548473	506.03
12.8	0.222609	0	542	506.66	19.8			1.190062895	506.66
12.816667	0.222174	0	542.666667	507.3	19.8			1.187737395	507.3
12.833333	0.221739	0	543.333333	507.94	19.8			1.185411894	507.94
12.85	0.221304	0	544	508.57	19.8			1.183086394	508.57
12.866667	0.221087	0	544.666667	509.21	19.8			1.181926316	509.21
12.883333	0.220652	0	545.333333	509.85	19.8			1.179600816	509.85
12.9	0.220435	0	546	510.49	19.8			1.178440738	510.49
12.916667	0.22	0	546.666667	511.12	19.8			1.176115238	511.12
12.933333	0.219783	0	547.333333	511.76	19.8			1.174955161	511.76
12.95	0.219565	0	548	512.4	19.8			1.173789737	512.4
12.966667	0.219348	0	548.666667	513.03	19.8			1.17262966	513.03
12.983333	0.21913	0	549.333333	513.67	19.8			1.171464237	513.67
13	0.218696	0	550	514.31	19.8			1.169144082	514.31
13.016667	0.218261	0	550.666667	514.95	19.8			1.166818582	514.95
13.033333	0.218043	0	551.333333	515.58	19.8			1.165653158	515.58
13.05	0.217609	0	552	516.22	19.8			1.163333004	516.22
13.066667	0.217174	0	552.666667	516.86	19.8			1.161007503	516.86
13.083333	0.216739	0	553.333333	517.5	19.8			1.158682002	517.5
13.1	0.216304	0	554	518.13	19.8			1.156356502	518.13
13.116667	0.21587	0	554.666667	518.77	19.8			1.154036347	518.77
13.133333	0.215435	0	555.333333	519.4	19.8			1.151710847	519.4
13.15	0.214783	0	556	520.04	19.8			1.148225269	520.04
13.166667	0.214348	0	556.666667	520.67	19.8			1.145899768	520.67
13.183333	0.213913	0	557.333333	521.31	19.8			1.143574268	521.31
13.2	0.213478	0	558	521.95	19.8			1.141248767	521.95
13.216667	0.213043	0	558.666667	522.59	19.8			1.138923266	522.59
13.233333	0.212609	0	559.333333	523.23	19.8			1.136603112	523.23
13.25	0.212174	0	560	523.86	19.8			1.134277611	523.86
13.266667	0.211522	0	560.666667	524.5	19.8			1.130792033	524.5
13.283333	0.211087	0	561.333333	525.14	19.8			1.128466533	525.14
13.3	0.210652	0	562	525.78	19.8			1.126141032	525.78
13.316667	0.21	0	562.666667	526.42	19.8			1.122655454	526.42
13.333333	0.209565	0	563.333333	527.06	19.8			1.120329954	527.06
13.35	0.20913	0	564	527.7	19.8			1.118004453	527.7
13.366667	0.208696	0	564.666667	528.33	19.8			1.115684299	528.33
13.383333	0.208261	0	565.333333	528.97	19.8			1.113358798	528.97
13.4	0.207609	0	566	529.61	19.8			1.10987322	529.61
13.416667	0.207174	0	566.666667	530.24	19.8			1.10754772	530.24
13.433333	0.206739	0	567.333333	530.88	19.8			1.105222219	530.88
13.45	0.206304	0	568	531.52	19.8			1.102896718	531.52
13.466667	0.205652	0	568.666667	532.15	19.8			1.09941114	532.15
13.483333	0.205217	0	569.333333	532.79	19.8			1.09708564	532.79
13.5	0.204783	0	570	533.43	19.8			1.094765485	533.43
13.516667	0.204565	0	570.666667	534.07	19.8			1.093600062	534.07
13.533333	0.20413	0	571.333333	534.71	19.8			1.091274561	534.71
13.55	0.203913	0	572	535.35	19.8			1.090114484	535.35
13.566667	0.203478	0	572.666667	535.99	19.8			1.087788984	535.99
13.583333	0.203043	0	573.333333	536.62	19.8			1.085463483	536.62
13.6	0.202391	0	574	537.26	19.8			1.081977905	537.26
13.616667	0.201739	0	574.666667	537.9	19.8			1.078492327	537.9
13.633333	0.201304	0	575.333333	538.53	19.8			1.076166827	538.53
13.65	0.200652	0	576	539.17	19.8			1.072681249	539.17
13.666667	0.200217	0	576.666667	539.8	19.8			1.070355748	539.8
13.683333	0.2	0	577.333333	540.44	19.8			1.069195671	540.44
13.7	0.199783	0	578	541.07	19.8			1.068035594	541.07
13.716667	0.199348	0	578.666667	541.71	19.8			1.065710093	541.71
13.733333	0.19913	0	579.333333	542.34	19.8			1.06454467	542.34
13.75	0.198696	0	580	542.98	19.8			1.062224515	542.98
13.766667	0.198478	0	580.666667	543.61	19.8			1.061059092	543.61
13.783333	0.198043	0	581.333333	544.25	19.8			1.058733591	544.25
13.8	0.197391	0	582	544.88	19.8			1.055248013	544.88
13.816667	0.196957	0	582.666667	545.52	19.8			1.052927859	545.52
13.833333	0.196304	0	583.333333	546.16	19.8			1.049436935	546.16
13.85	0.19587	0	584	546.8	19.8			1.04711678	546.8
13.866667	0.195217	0	584.666667	547.44	19.8			1.043625856	547.44
13.883333	0.194783	0	585.333333	548.07	19.8			1.041305702	548.07
13.9	0.194348	0	586	548.71	19.8			1.038980201	548.71
13.916667	0.19413	0	586.666667	549.34	19.8			1.037814778	549.34
13.933333	0.193696	0	587.333333	549.98	19.8			1.035494623	549.98
13.95	0.193261	0	588	550.61	19.8			1.033169123	550.61
13.966667	0.192609	0	588.666667	551.25	19.8			1.029683545	551.25
13.983333	0.192174	0	589.333333	551.89	19.8			1.027358044	551.89
14	0.191522	0	590	552.53	19.8			1.023872466	552.53
14.016667	0.19087	0	590.666667	553.17	19.8			1.020386888	553.17
14.033333	0.190652	0	591.333333	553.81	19.8			1.019221465	553.81
14.05	0.190217	0	592	554.45	19.8			1.016895965	554.45
14.066667	0.19	0	592.666667	555.09	19.8			1.015735887	555.09
14.083333	0.189348	0	593.333333	555.73	19.8			1.012250309	555.73
14.1	0.18913	0	594	556.37	19.8			1.011084886	556.37
14.116667	0.188696	0	594.666667	557.01	19.8			1.008764732	557.01
14.133333	0.188043	0	595.333333	557.65	19.8			1.005273808	557.65
14.15	0.187609	0	596	558.29	19.8			1.002953653	558.29
14.166667	0.187174	0	596.666667	558.93	19.8			1.000628152	558.93
14.183333	0.186522	0	597.333333	559.57	19.8			0.997142575	559.57
14.2	0.186087	0	598	560.21	19.8			0.994817074	560.21
14.216667	0.185435	0	598.666667	560.85	19.8			0.991331496	560.85
14.233333	0.184783	0	599.333333	561.48	19.8			0.987845918	561.48
14.25	0.18413	0	600	562.12	19.8			0.984354994	562.12
14.266667	0.183261	0	600.666667	562.76	19.8			0.979709339	562.76
14.283333	0.182609	0	601.333333	563.4	19.8			0.976223761	563.4
14.3	0.181957	0	602	564.04	19.8			0.972738183	564.04
14.316667	0.181522	0	602.666667	564.67	19.8			0.970412683	564.67
14.333333	0.181087	0	603.333333	565.31	19.8			0.968087182	565.31
14.35	0.180652	0	604	565.95	19.8			0.965761682	565.95
14.366667	0.18	0	604.666667	566.58	19.8			0.962276104	566.58
14.383333	0.179348	0	605.333333	567.22	19.8			0.958790526	567.22
14.4	0.178696	0	606	567.85	19.8			0.955304948	567.85
14.416667	0.178043	0	606.666667	568.49	19.8			0.951814024	568.49
14.433333	0.177391	0	607.333333	569.13	19.8			0.948328446	569.13
14.45	0.176739	0	608	569.77	19.8			0.944842868	569.77
14.466667	0.176087	0	608.666667	570.41	19.8			0.94135729	570.41
14.483333	0.175217	0	609.333333	571.05	19.8			0.936706289	571.05
14.5	0.174565	0	610	571.69	19.8			0.933220711	571.69
14.516667	0.173913	0	610.666667	572.33	19.8			0.929735134	572.33
14.533333	0.173478	0	611.333333	572.96	19.8			0.927409633	572.96
14.55	0.172609	0	612	573.6	19.8			0.922763978	573.6
14.566667	0.172174	0	612.666667	574.24	19.8			0.920438477	574.24
14.583333	0.171304	0	613.333333	574.88	19.8			0.915787476	574.88
14.6	0.170435	0	614	575.52	19.8			0.911141821	575.52
14.616667	0.169565	0	614.666667	576.16	19.8			0.90649082	576.16
14.633333	0.168478	0	615.333333	576.8	19.8			0.900679741	576.8
14.65	0.167391	0	616	577.44	19.8			0.894868663	577.44
14.666667	0.166957	0	616.666667	578.08	19.8			0.892548508	578.08
14.683333	0.166304	0	617.333333	578.71	19.8			0.889057584	578.71
14.7	0.165652	0	618	579.35	19.8			0.885572006	579.35
14.716667	0.164565	0	618.666667	579.99	19.8			0.879760928	579.99
14.733333	0.163478	0	619.333333	580.63	19.8			0.873949849	580.63
14.75	0.162391	0	620	581.27	19.8			0.868138771	581.27
14.766667	0.161522	0	620.666667	581.91	19.8			0.863493116	581.91
14.783333	0.160652	0	621.333333	582.55	19.8			0.858842115	582.55
14.8	0.16	0	622	583.18	19.8			0.855356537	583.18
14.816667	0.15913	0	622.666667	583.82	19.8			0.850705535	583.82
14.833333	0.158043	0	623.333333	584.45	19.8			0.844894457	584.45
14.85	0.157174	0	624	585.09	19.8			0.840248802	585.09
14.866667	0.156522	0	624.666667	585.72	19.8			0.836763224	585.72
14.883333	0.15587	0	625.333333	586.36	19.8			0.833277646	586.36
14.9	0.155435	0	626	587	19.8			0.830952145	587
14.916667	0.154783	0	626.666667	587.64	19.8			0.827466568	587.64
14.933333	0.15413	0	627.333333	588.28	19.8			0.823975644	588.28
14.95	0.153261	0	628	588.92	19.8			0.819329989	588.92
14.966667	0.152174	0	628.666667	589.55	19.8			0.81351891	589.55
14.983333	0.151087	0	629.333333	590.19	19.8			0.807707832	590.19
15	0.149783	0	630	590.82	19.8			0.800736676	590.82
15.016667	0.148696	0	630.666667	591.46	19.8			0.794925597	591.46
15.033333	0.148043	0	631.333333	592.1	19.8			0.791434673	592.1
15.05	0.147174	0	632	592.74	19.8			0.786789018	592.74
15.066667	0.14587	0	632.666667	593.38	19.8			0.779817863	593.38
15.083333	0.144783	0	633.333333	594.02	19.8			0.774006784	594.02
15.1	0.14413	0	634	594.65	19.8			0.77051586	594.65
15.116667	0.143043	0	634.666667	595.29	19.8			0.764704782	595.29
15.133333	0.141957	0	635.333333	595.93	19.8			0.758899049	595.93
15.15	0.141087	0	636	596.57	19.8			0.754248048	596.57
15.166667	0.139783	0	636.666667	597.21	19.8			0.747276892	597.21
15.183333	0.138696	0	637.333333	597.85	19.8			0.741465814	597.85
15.2	0.137609	0	638	598.49	19.8			0.735654735	598.49
15.216667	0.136522	0	638.666667	599.13	19.8			0.729843657	599.13
15.233333	0.135652	0	639.333333	599.77	19.8			0.725192656	599.77
15.25	0.134348	0	640	600.41	19.8			0.7182215	600.41
15.266667	0.132826	0	640.666667	601.05	19.8			0.710084921	601.05
15.283333	0.132174	0	641.333333	601.68	19.8			0.706599343	601.68
15.3	0.131304	0	642	602.32	19.8			0.701948342	602.32
15.316667	0.130652	0	642.666667	602.96	19.8			0.698462764	602.96
15.333333	0.129348	0	643.333333	603.6	19.8			0.691491608	603.6
15.35	0.128261	0	644	604.24	19.8			0.68568053	604.24
15.366667	0.127174	0	644.666667	604.88	19.8			0.679869451	604.88
15.383333	0.126087	0	645.333333	605.52	19.8			0.674058373	605.52
15.4	0.125435	0	646	606.16	19.8			0.670572795	606.16
15.416667	0.124348	0	646.666667	606.8	19.8			0.664761716	606.8
15.433333	0.123696	0	647.333333	607.44	19.8			0.661276138	607.44
15.45	0.122609	0	648	608.07	19.8			0.65546506	608.07
15.466667	0.121739	0	648.666667	608.71	19.8			0.650814059	608.71
15.483333	0.120652	0	649.333333	609.35	19.8			0.64500298	609.35
15.5	0.119565	0	650	609.99	19.8			0.639191902	609.99
15.516667	0.117826	0	650.666667	610.63	19.8			0.629895246	610.63
15.533333	0.117174	0	651.333333	611.26	19.8			0.626409668	611.26
15.55	0.11587	0	652	611.9	19.8			0.619438512	611.9
15.566667	0.114783	0	652.666667	612.54	19.8			0.613627433	612.54
15.583333	0.113913	0	653.333333	613.18	19.8			0.608976432	613.18
15.6	0.113043	0	654	613.82	19.8			0.604325431	613.82
15.616667	0.111957	0	654.666667	614.45	19.8			0.598519699	614.45
15.633333	0.11087	0	655.333333	615.09	19.8			0.59270862	615.09
15.65	0.109783	0	656	615.73	19.8			0.586897542	615.73
15.666667	0.108696	0	656.666667	616.36	19.8			0.581086463	616.36
15.683333	0.108261	0	657.333333	617	19.8			0.578760963	617
15.7	0.107174	0	658	617.64	19.8			0.572949884	617.64
15.716667	0.10587	0	658.666667	618.28	19.8			0.565978728	618.28
15.733333	0.104565	0	659.333333	618.92	19.8			0.559002227	618.92
15.75	0.103913	0	660	619.56	19.8			0.555516649	619.56
15.766667	0.102826	0	660.666667	620.2	19.8			0.54970557	620.2
15.783333	0.101957	0	661.333333	620.83	19.8			0.545059915	620.83
15.8	0.10087	0	662	621.48	19.8			0.539248837	621.48
15.816667	0.099783	0	662.666667	622.11	19.8			0.533437758	622.11
15.833333	0.098696	0	663.333333	622.75	19.8			0.52762668	622.75
15.85	0.097826	0	664	623.39	19.8			0.522975678	623.39
15.866667	0.096739	0	664.666667	624.03	19.8			0.5171646	624.03
15.883333	0.095652	0	665.333333	624.67	19.8			0.511353522	624.67
15.9	0.094783	0	666	625.31	19.8			0.506707866	625.31
15.916667	0.093261	0	666.666667	625.95	19.8			0.498571287	625.95
15.933333	0.091739	0	667.333333	626.59	19.8			0.490434708	626.59
15.95	0.091087	0	668	627.23	19.8			0.48694913	627.23
15.966667	0.09	0	668.666667	627.87	19.8			0.481138052	627.87
15.983333	0.088913	0	669.333333	628.51	19.8			0.475326973	628.51
16	0.087826	0	670	629.15	19.8			0.469515895	629.15
16.016667	0.086957	0	670.666667	629.79	19.8			0.46487024	629.79
16.033333	0.08587	0	671.333333	630.43	19.8			0.459059161	630.43
16.05	0.085	0	672	631.08	19.8			0.45440816	631.08
16.066667	0.08413	0	672.666667	631.72	19.8			0.449757159	631.72
16.083333	0.083478	0	673.333333	632.36	19.8			0.446271581	632.36
16.1	0.082391	0	674	633	19.8			0.440460503	633
16.116667	0.081522	0	674.666667	633.64	19.8			0.435814847	633.64
16.133333	0.080652	0	675.333333	634.28	19.8			0.431163846	634.28
16.15	0.079783	0	676	634.92	19.8			0.426518191	634.92
16.166667	0.078913	0	676.666667	635.56	19.8			0.42186719	635.56
16.183333	0.077826	0	677.333333	636.2	19.8			0.416056111	636.2
16.2	0.076739	0	678	636.84	19.8			0.410245033	636.84
16.216667	0.07587	0	678.666667	637.48	19.8			0.405599378	637.48
16.233333	0.075	0	679.333333	638.12	19.8			0.400948377	638.12
16.25	0.07413	0	680	638.76	19.8			0.396297375	638.76
16.266667	0.073478	0	680.666667	639.4	19.8			0.392811798	639.4
16.283333	0.072609	0	681.333333	640.04	19.8			0.388166142	640.04
16.3	0.071522	0	682	640.68	19.8			0.382355064	640.68
16.316667	0.070652	0	682.666667	641.33	19.8			0.377704063	641.33
16.333333	0.069783	0	683.333333	641.97	19.8			0.373058407	641.97
16.35	0.06913	0	684	642.61	19.8			0.369567484	642.61
16.366667	0.068261	0	684.666667	643.24	19.8			0.364921828	643.24
16.383333	0.067174	0	685.333333	643.88	19.8			0.35911075	643.88
16.4	0.066304	0	686	644.52	19.8			0.354459749	644.52
16.416667	0.065435	0	686.666667	645.16	19.8			0.349814094	645.16
16.433333	0.065	0	687.333333	645.81	19.8			0.347488593	645.81
16.45	0.063696	0	688	646.45	19.8			0.340517437	646.45
16.466667	0.062609	0	688.666667	647.09	19.8			0.334706359	647.09
16.483333	0.061522	0	689.333333	647.73	19.7			0.32889528	647.73
16.5	0.06087	0	690	648.38	19.7			0.325409702	648.38
16.516667	0.06	0	690.666667	649.01	19.7			0.320758701	649.01
16.533333	0.059348	0	691.333333	649.66	19.7			0.317273123	649.66
16.55	0.058696	0	692	650.3	19.7			0.313787545	650.3
16.566667	0.058043	0	692.666667	650.94	19.7			0.310296622	650.94
16.583333	0.057391	0	693.333333	651.58	19.8			0.306811044	651.58
16.6	0.056304	0	694	652.22	19.8			0.300999965	652.22
16.616667	0.055435	0	694.666667	652.87	19.8			0.29635431	652.87
16.633333	0.054783	0	695.333333	653.5	19.8			0.292868732	653.5
16.65	0.05413	0	696	654.14	19.7			0.289377808	654.14
16.666667	0.053261	0	696.666667	654.78	19.7			0.284732153	654.78
16.683333	0.052609	0	697.333333	655.42	19.7			0.281246575	655.42
16.7	0.051739	0	698	656.07	19.7			0.276595574	656.07
16.716667	0.050652	0	698.666667	656.71	19.7			0.270784496	656.71
16.733333	0.05	0	699.333333	657.35	19.7			0.267298889	657.35
