# Supplementary material for: Carbon quantum Dot incorporated Xanthan gum based gel polymer electrolytes for high performance supercapacitors
Source: Sci Rep. 2025 May 25;15:18227. doi: 10.1038/s41598-025-02341-z (PMC12104470; doi:10.1038/s41598-025-02341-z)
Supplement: Supplementary file 1 — Supplementary Material 1 [file 41598_2025_2341_MOESM1_ESM.zip › zip file/Figure 6/PURE XG]

*FILE_COMMENT ""
*FILE_MD5 ""
*FILE_MEMO ""
*FILE_OPERATOR "Administrator"
*FILE_PACKAGE_NAME ""
*FILE_PART_ID "GeneralMeasurement"
*FILE_SAMPLE ""
*FILE_SYSTEM_NAME "MiniFlex"
*FILE_TYPE "RAS_RAW"
*FILE_USERGROUP "Administrators"
*FILE_VERSION "1"
*HW_ATTACHMENT_NAME_INTERNAL "StandardSampleHolder"
*HW_COUNTER_ID-0 "CUT0025"
*HW_COUNTER_ID-2 "CMC0020"
*HW_COUNTER_MONOCHRO_ID "CMC0020"
*HW_COUNTER_MONOCHRO_NAME "None"
*HW_COUNTER_MONOCHRO_NAME_INTERNAL "None"
*HW_COUNTER_NAME_INTERNAL "DteX100"
*HW_COUNTER_NAME-0 "DteX100"
*HW_COUNTER_NAME-1 "None"
*HW_COUNTER_NAME-2 "None"
*HW_COUNTER_PIXEL_SIZE "0.1"
*HW_COUNTER_SELECT_NAME "DteX100"
*HW_GONIOMETER_ID "GON0021"
*HW_GONIOMETER_NAME "Standard"
*HW_GONIOMETER_NAME_INTERNAL "Standard"
*HW_GONIOMETER_RADIUS-0 "90.0"
*HW_GONIOMETER_RADIUS-1 "114.0"
*HW_GONIOMETER_RADIUS-2 "91.5"
*HW_GONIOMETER_RADIUS-3 "150.0"
*HW_GONIOMETER_RADIUS-4 "103.4"
*HW_GONIOMETER_RADIUS-5 "150.0"
*HW_GONIOMETER_RADIUS-6 "46.6"
*HW_GONIOMETER_RADIUS-7 "150.0"
*HW_I_CBO_ID "CBO0020"
*HW_I_CBO_NAME "No_unit"
*HW_I_CBO_NAME_INTERNAL "No_unit"
*HW_I_MONOCHRO_NAME_INTERNAL "Manual"
*HW_I_OPT_ID-1 "CBO0020"
*HW_I_PRIMARY_NAME_INTERNAL "No_unit"
*HW_I_SLIT_NAME_INTERNAL "Manual"
*HW_R_ATTENUATER_AUTOMODE "0"
*HW_R_ATTENUATER_ID "ATN0020"
*HW_R_ATTENUATER_NAME "No_unit"
*HW_R_ATTENUATOR_NAME_INTERNAL "No_unit"
*HW_R_OPT_ID-1 "RCR0023"
*HW_R_OPT_ID-4 "ATN0020"
*HW_R_ROD_ID "RCR0023"
*HW_R_ROD_NAME "No_unit"
*HW_R_ROD_NAME_INTERNAL "No_unit"
*HW_R_RPS_NAME_INTERNAL "Manual"
*HW_R_RS_NAME_INTERNAL "Manual"
*HW_R_SS_NAME_INTERNAL "Manual"
*HW_SAMPLE_HOLDER_NAME_INTERNAL "None"
*HW_SAMPLE_NAME "None"
*HW_SAMPLE_NAME_INTERNAL "None"
*HW_SAMPLE_PLATE_NAME "None"
*HW_SAMPLE_PLATE_NAME_INTERNAL "None"
*HW_SAMPLE_SPACER_NAME "None"
*HW_SAMPLE_SPACER_NAME_INTERNAL "None"
*HW_USERINFO_CATALOG_NO ""
*HW_USERINFO_INSTRUMENT_ID ""
*HW_USERINFO_INSTRUMENT_NAME ""
*HW_USERINFO_INSTRUMENT_NO ""
*HW_USERINFO_MODEL ""
*HW_USERINFO_ORDER_NO ""
*HW_USERINFO_SERIAL_NO ""
*HW_USERINFO_VERIFY_INSTRUMENT_ID "00-07-fe-03-00-f4"
*HW_VER_RCD_COUNTER_UNIT "N/A"
*HW_VER_RCD_CPU "10.0.1"
*HW_VER_RCD_FPGA "3.0.1"
*HW_VER_RCD_GONIO_UNIT "0.0.0"
*HW_VER_RCD_INCIDENT_UNIT "0.0.0"
*HW_VER_RCD_RECEIVING_UNIT "0.0.0"
*HW_VER_RCD_TYPE "RINCII"
*HW_VER_XGC_CPU "10.0.1"
*HW_VER_XGC_CW "5.0.0"
*HW_VER_XGC_HV "5.0.0"
*HW_VER_XGC_RS1 "5.0.0"
*HW_VER_XGC_RS2 "N/A"
*HW_VER_XGC_RT "N/A"
*HW_VER_XGC_TYPE "RINCII"
*HW_XG_CURRENT_UNIT "mA"
*HW_XG_FOCUS "0.4mm x 8mm"
*HW_XG_FOCUS_TYPE "Fine"
*HW_XG_TARGET_ATOMIC_NUMBER "29"
*HW_XG_TARGET_NAME "Cu"
*HW_XG_TYPE "Hermetic"
*HW_XG_VOLTAGE_UNIT "kV"
*HW_XG_WAVE_LENGTH_ALPHA1 "1.540593"
*HW_XG_WAVE_LENGTH_ALPHA2 "1.544414"
*HW_XG_WAVE_LENGTH_BETA "1.392246"
*HW_XG_WAVE_LENGTH_UNIT "Angstrom"
*MEAS_COND_AXIS_NAME_INTERNAL-0 "TwoThetaTheta"
*MEAS_COND_AXIS_NAME_INTERNAL-1 "IncidentSollerSlit"
*MEAS_COND_AXIS_NAME_INTERNAL-10 "ReceivingSlitBox1"
*MEAS_COND_AXIS_NAME_INTERNAL-11 "ReceivingSlitBox1"
*MEAS_COND_AXIS_NAME_INTERNAL-12 "Filter"
*MEAS_COND_AXIS_NAME_INTERNAL-13 "ReceivingSollerSlit"
*MEAS_COND_AXIS_NAME_INTERNAL-14 "ReceivingSlitBox2"
*MEAS_COND_AXIS_NAME_INTERNAL-15 "ReceivingSlitBox2"
*MEAS_COND_AXIS_NAME_INTERNAL-16 "ReceivingSlitBox2"
*MEAS_COND_AXIS_NAME_INTERNAL-17 "PHA"
*MEAS_COND_AXIS_NAME_INTERNAL-18 "RS3"
*MEAS_COND_AXIS_NAME_INTERNAL-19 "Target_TargetTime"
*MEAS_COND_AXIS_NAME_INTERNAL-2 "IncidentSlitBox"
*MEAS_COND_AXIS_NAME_INTERNAL-20 "Target_XrayOnTime"
*MEAS_COND_AXIS_NAME_INTERNAL-21 "Target_IG"
*MEAS_COND_AXIS_NAME_INTERNAL-22 "Target_GP"
*MEAS_COND_AXIS_NAME_INTERNAL-23 "Target_FC"
*MEAS_COND_AXIS_NAME_INTERNAL-24 "HVPS_Bias"
*MEAS_COND_AXIS_NAME_INTERNAL-25 "HVPS_HVPSTime"
*MEAS_COND_AXIS_NAME_INTERNAL-26 "HVPS_Type1Time"
*MEAS_COND_AXIS_NAME_INTERNAL-27 "HVPS_Type2Time"
*MEAS_COND_AXIS_NAME_INTERNAL-28 "HVPS_Type3Time"
*MEAS_COND_AXIS_NAME_INTERNAL-29 "CW_IERTime"
*MEAS_COND_AXIS_NAME_INTERNAL-3 "IncidentSlitBox"
*MEAS_COND_AXIS_NAME_INTERNAL-30 "CW_WaterHose"
*MEAS_COND_AXIS_NAME_INTERNAL-31 "CW_CoolingWater"
*MEAS_COND_AXIS_NAME_INTERNAL-32 "CW_ECTime"
*MEAS_COND_AXIS_NAME_INTERNAL-33 "CW_Flow1"
*MEAS_COND_AXIS_NAME_INTERNAL-34 "CW_Temperature1"
*MEAS_COND_AXIS_NAME_INTERNAL-35 "CW_Pressure1"
*MEAS_COND_AXIS_NAME_INTERNAL-36 "CW_PressureIn"
*MEAS_COND_AXIS_NAME_INTERNAL-37 "CW_PressureOut"
*MEAS_COND_AXIS_NAME_INTERNAL-38 "CW_Flow2"
*MEAS_COND_AXIS_NAME_INTERNAL-39 "CW_Temperature2"
*MEAS_COND_AXIS_NAME_INTERNAL-4 "IncidentSlitBox"
*MEAS_COND_AXIS_NAME_INTERNAL-40 "CW_Pressure2"
*MEAS_COND_AXIS_NAME_INTERNAL-41 "RE_EnclosureTemp"
*MEAS_COND_AXIS_NAME_INTERNAL-42 "RE_EnclosureHummidity"
*MEAS_COND_AXIS_NAME_INTERNAL-43 "RE_CabinetTemp"
*MEAS_COND_AXIS_NAME_INTERNAL-44 "RE_RPTemp"
*MEAS_COND_AXIS_NAME_INTERNAL-45 "RE_ShutterAXrayOnTime"
*MEAS_COND_AXIS_NAME_INTERNAL-46 "RE_ShutterATimes"
*MEAS_COND_AXIS_NAME_INTERNAL-47 "RE_ShutterAOpenCloseTime"
*MEAS_COND_AXIS_NAME_INTERNAL-48 "RE_ShutterACloseOpenTime"
*MEAS_COND_AXIS_NAME_INTERNAL-49 "RE_ShutterBXrayOnTime"
*MEAS_COND_AXIS_NAME_INTERNAL-5 "IncidentAxdSlit"
*MEAS_COND_AXIS_NAME_INTERNAL-50 "RE_ShutterBTimes"
*MEAS_COND_AXIS_NAME_INTERNAL-51 "RE_ShutterBOpenCloseTime"
*MEAS_COND_AXIS_NAME_INTERNAL-52 "RE_ShutterBCloseOpenTime"
*MEAS_COND_AXIS_NAME_INTERNAL-53 "RE_XrayWarningRamp"
*MEAS_COND_AXIS_NAME_INTERNAL-54 "RE_ShutterAInstallation"
*MEAS_COND_AXIS_NAME_INTERNAL-55 "RE_ShutterARamp"
*MEAS_COND_AXIS_NAME_INTERNAL-56 "RE_ShutterBInstallation"
*MEAS_COND_AXIS_NAME_INTERNAL-57 "RE_ShutterBRamp"
*MEAS_COND_AXIS_NAME_INTERNAL-58 "RE_ExtShutterCLS"
*MEAS_COND_AXIS_NAME_INTERNAL-59 "RE_ExtXrayOFF"
*MEAS_COND_AXIS_NAME_INTERNAL-6 "IncidentAxdSlit"
*MEAS_COND_AXIS_NAME_INTERNAL-60 "RE_ExtSafetyCircuit"
*MEAS_COND_AXIS_NAME_INTERNAL-61 "Version_CPU"
*MEAS_COND_AXIS_NAME_INTERNAL-62 "Version_RS1"
*MEAS_COND_AXIS_NAME_INTERNAL-63 "Version_RS2"
*MEAS_COND_AXIS_NAME_INTERNAL-64 "Version_HV"
*MEAS_COND_AXIS_NAME_INTERNAL-65 "Version_CW"
*MEAS_COND_AXIS_NAME_INTERNAL-66 "Version_RT"
*MEAS_COND_AXIS_NAME_INTERNAL-67 "IncidentPrimary"
*MEAS_COND_AXIS_NAME_INTERNAL-68 "IncidentMonochromator"
*MEAS_COND_AXIS_NAME_INTERNAL-69 "ReceivingOptics"
*MEAS_COND_AXIS_NAME_INTERNAL-7 "IncidentAxdSlit"
*MEAS_COND_AXIS_NAME_INTERNAL-70 "CounterMonochromatorKind"
*MEAS_COND_AXIS_NAME_INTERNAL-8 "Filter"
*MEAS_COND_AXIS_NAME_INTERNAL-9 "ReceivingSlitBox1"
*MEAS_COND_AXIS_NAME-0 "TwoThetaTheta"
*MEAS_COND_AXIS_NAME-1 "IncidentSollerSlit"
*MEAS_COND_AXIS_NAME-10 "ReceivingSlitBox1-_Axis"
*MEAS_COND_AXIS_NAME-11 "SlitSS"
*MEAS_COND_AXIS_NAME-12 "Filter"
*MEAS_COND_AXIS_NAME-13 "ReceivingSollerSlit"
*MEAS_COND_AXIS_NAME-14 "ReceivingSlitBox2"
*MEAS_COND_AXIS_NAME-15 "ReceivingSlitBox2-_Axis"
*MEAS_COND_AXIS_NAME-16 "SlitRS"
*MEAS_COND_AXIS_NAME-17 "PHA"
*MEAS_COND_AXIS_NAME-18 "RS3"
*MEAS_COND_AXIS_NAME-19 "Target_TargetTime"
*MEAS_COND_AXIS_NAME-2 "IncidentSlitBox"
*MEAS_COND_AXIS_NAME-20 "Target_XrayOnTime"
*MEAS_COND_AXIS_NAME-21 "Target_IG"
*MEAS_COND_AXIS_NAME-22 "Target_GP"
*MEAS_COND_AXIS_NAME-23 "Target_FC"
*MEAS_COND_AXIS_NAME-24 "HVPS_Bias"
*MEAS_COND_AXIS_NAME-25 "HVPS_HVPSTime"
*MEAS_COND_AXIS_NAME-26 "HVPS_Type1Time"
*MEAS_COND_AXIS_NAME-27 "HVPS_Type2Time"
*MEAS_COND_AXIS_NAME-28 "HVPS_Type3Time"
*MEAS_COND_AXIS_NAME-29 "CW_IERTime"
*MEAS_COND_AXIS_NAME-3 "IncidentSlitBox-_Axis"
*MEAS_COND_AXIS_NAME-30 "CW_WaterHose"
*MEAS_COND_AXIS_NAME-31 "CW_CoolingWater"
*MEAS_COND_AXIS_NAME-32 "CW_ECTime"
*MEAS_COND_AXIS_NAME-33 "CW_Flow1"
*MEAS_COND_AXIS_NAME-34 "CW_Temperature1"
*MEAS_COND_AXIS_NAME-35 "CW_Pressure1"
*MEAS_COND_AXIS_NAME-36 "CW_PressureIn"
*MEAS_COND_AXIS_NAME-37 "CW_PressureOut"
*MEAS_COND_AXIS_NAME-38 "CW_Flow2"
*MEAS_COND_AXIS_NAME-39 "CW_Temperature2"
*MEAS_COND_AXIS_NAME-4 "SlitDS"
*MEAS_COND_AXIS_NAME-40 "CW_Pressure2"
*MEAS_COND_AXIS_NAME-41 "RE_EnclosureTemp"
*MEAS_COND_AXIS_NAME-42 "RE_EnclosureHummidity"
*MEAS_COND_AXIS_NAME-43 "RE_CabinetTemp"
*MEAS_COND_AXIS_NAME-44 "RE_RPTemp"
*MEAS_COND_AXIS_NAME-45 "RE_ShutterAXrayOnTime"
*MEAS_COND_AXIS_NAME-46 "RE_ShutterATimes"
*MEAS_COND_AXIS_NAME-47 "RE_ShutterAOpenCloseTime"
*MEAS_COND_AXIS_NAME-48 "RE_ShutterACloseOpenTime"
*MEAS_COND_AXIS_NAME-49 "RE_ShutterBXrayOnTime"
*MEAS_COND_AXIS_NAME-5 "IncidentAxdSlit"
*MEAS_COND_AXIS_NAME-50 "RE_ShutterBTimes"
*MEAS_COND_AXIS_NAME-51 "RE_ShutterBOpenCloseTime"
*MEAS_COND_AXIS_NAME-52 "RE_ShutterBCloseOpenTime"
*MEAS_COND_AXIS_NAME-53 "RE_XrayWarningRamp"
*MEAS_COND_AXIS_NAME-54 "RE_ShutterAInstallation"
*MEAS_COND_AXIS_NAME-55 "RE_ShutterARamp"
*MEAS_COND_AXIS_NAME-56 "RE_ShutterBInstallation"
*MEAS_COND_AXIS_NAME-57 "RE_ShutterBRamp"
*MEAS_COND_AXIS_NAME-58 "RE_ExtShutterCLS"
*MEAS_COND_AXIS_NAME-59 "RE_ExtXrayOFF"
*MEAS_COND_AXIS_NAME-6 "LLS"
*MEAS_COND_AXIS_NAME-60 "RE_ExtSafetyCircuit"
*MEAS_COND_AXIS_NAME-61 "Version_CPU"
*MEAS_COND_AXIS_NAME-62 "Version_RS1"
*MEAS_COND_AXIS_NAME-63 "Version_RS2"
*MEAS_COND_AXIS_NAME-64 "Version_HV"
*MEAS_COND_AXIS_NAME-65 "Version_CW"
*MEAS_COND_AXIS_NAME-66 "Version_RT"
*MEAS_COND_AXIS_NAME-67 "IncidentPrimary"
*MEAS_COND_AXIS_NAME-68 "IncidentMonochromator"
*MEAS_COND_AXIS_NAME-69 "ReceivingOptics"
*MEAS_COND_AXIS_NAME-7 "DHLSlit"
*MEAS_COND_AXIS_NAME-70 "CounterMonochromatorKind"
*MEAS_COND_AXIS_NAME-8 "Filter"
*MEAS_COND_AXIS_NAME-9 "ReceivingSlitBox1"
*MEAS_COND_AXIS_OFFSET-0 "0"
*MEAS_COND_AXIS_OFFSET-1 "0"
*MEAS_COND_AXIS_OFFSET-10 "0"
*MEAS_COND_AXIS_OFFSET-11 "0"
*MEAS_COND_AXIS_OFFSET-12 "0"
*MEAS_COND_AXIS_OFFSET-13 "0"
*MEAS_COND_AXIS_OFFSET-14 "0"
*MEAS_COND_AXIS_OFFSET-15 "0"
*MEAS_COND_AXIS_OFFSET-16 "0"
*MEAS_COND_AXIS_OFFSET-17 "0"
*MEAS_COND_AXIS_OFFSET-18 "0"
*MEAS_COND_AXIS_OFFSET-19 "0"
*MEAS_COND_AXIS_OFFSET-2 "0"
*MEAS_COND_AXIS_OFFSET-20 "0"
*MEAS_COND_AXIS_OFFSET-21 "0"
*MEAS_COND_AXIS_OFFSET-22 "0"
*MEAS_COND_AXIS_OFFSET-23 "0"
*MEAS_COND_AXIS_OFFSET-24 "0"
*MEAS_COND_AXIS_OFFSET-25 "0"
*MEAS_COND_AXIS_OFFSET-26 "0"
*MEAS_COND_AXIS_OFFSET-27 "0"
*MEAS_COND_AXIS_OFFSET-28 "0"
*MEAS_COND_AXIS_OFFSET-29 "0"
*MEAS_COND_AXIS_OFFSET-3 "0"
*MEAS_COND_AXIS_OFFSET-30 "0"
*MEAS_COND_AXIS_OFFSET-31 "0"
*MEAS_COND_AXIS_OFFSET-32 "0"
*MEAS_COND_AXIS_OFFSET-33 "0"
*MEAS_COND_AXIS_OFFSET-34 "0"
*MEAS_COND_AXIS_OFFSET-35 "0"
*MEAS_COND_AXIS_OFFSET-36 "0"
*MEAS_COND_AXIS_OFFSET-37 "0"
*MEAS_COND_AXIS_OFFSET-38 "0"
*MEAS_COND_AXIS_OFFSET-39 "0"
*MEAS_COND_AXIS_OFFSET-4 "0"
*MEAS_COND_AXIS_OFFSET-40 "0"
*MEAS_COND_AXIS_OFFSET-41 "0"
*MEAS_COND_AXIS_OFFSET-42 "0"
*MEAS_COND_AXIS_OFFSET-43 "0"
*MEAS_COND_AXIS_OFFSET-44 "0"
*MEAS_COND_AXIS_OFFSET-45 "0"
*MEAS_COND_AXIS_OFFSET-46 "0"
*MEAS_COND_AXIS_OFFSET-47 "0"
*MEAS_COND_AXIS_OFFSET-48 "0"
*MEAS_COND_AXIS_OFFSET-49 "0"
*MEAS_COND_AXIS_OFFSET-5 "0"
*MEAS_COND_AXIS_OFFSET-50 "0"
*MEAS_COND_AXIS_OFFSET-51 "0"
*MEAS_COND_AXIS_OFFSET-52 "0"
*MEAS_COND_AXIS_OFFSET-53 "0"
*MEAS_COND_AXIS_OFFSET-54 "0"
*MEAS_COND_AXIS_OFFSET-55 "0"
*MEAS_COND_AXIS_OFFSET-56 "0"
*MEAS_COND_AXIS_OFFSET-57 "0"
*MEAS_COND_AXIS_OFFSET-58 "0"
*MEAS_COND_AXIS_OFFSET-59 "0"
*MEAS_COND_AXIS_OFFSET-6 "0"
*MEAS_COND_AXIS_OFFSET-60 "0"
*MEAS_COND_AXIS_OFFSET-61 "0"
*MEAS_COND_AXIS_OFFSET-62 "0"
*MEAS_COND_AXIS_OFFSET-63 "0"
*MEAS_COND_AXIS_OFFSET-64 "0"
*MEAS_COND_AXIS_OFFSET-65 "0"
*MEAS_COND_AXIS_OFFSET-66 "0"
*MEAS_COND_AXIS_OFFSET-67 "0"
*MEAS_COND_AXIS_OFFSET-68 "0"
*MEAS_COND_AXIS_OFFSET-69 "0"
*MEAS_COND_AXIS_OFFSET-7 "0"
*MEAS_COND_AXIS_OFFSET-70 "0"
*MEAS_COND_AXIS_OFFSET-8 "0"
*MEAS_COND_AXIS_OFFSET-9 "0"
*MEAS_COND_AXIS_POSITION-0 "12.0000"
*MEAS_COND_AXIS_POSITION-1 "Soller_slit_5.0deg"
*MEAS_COND_AXIS_POSITION-10 "Open"
*MEAS_COND_AXIS_POSITION-11 "Open"
*MEAS_COND_AXIS_POSITION-12 "K_beta_x1"
*MEAS_COND_AXIS_POSITION-13 "Soller_slit_5.0deg"
*MEAS_COND_AXIS_POSITION-14 "Open"
*MEAS_COND_AXIS_POSITION-15 "Open"
*MEAS_COND_AXIS_POSITION-16 "Open"
*MEAS_COND_AXIS_POSITION-17 "30"
*MEAS_COND_AXIS_POSITION-18 "Open"
*MEAS_COND_AXIS_POSITION-2 "1.25deg"
*MEAS_COND_AXIS_POSITION-3 "1.25deg"
*MEAS_COND_AXIS_POSITION-4 "1.25deg"
*MEAS_COND_AXIS_POSITION-5 "10mm"
*MEAS_COND_AXIS_POSITION-6 "10mm"
*MEAS_COND_AXIS_POSITION-67 "No_unit"
*MEAS_COND_AXIS_POSITION-68 "Manual"
*MEAS_COND_AXIS_POSITION-69 "No_unit"
*MEAS_COND_AXIS_POSITION-7 "10mm"
*MEAS_COND_AXIS_POSITION-70 "None"
*MEAS_COND_AXIS_POSITION-8 "None"
*MEAS_COND_AXIS_POSITION-9 "Open"
*MEAS_COND_AXIS_RESOLUTION-0 "0.0025"
*MEAS_COND_AXIS_RESOLUTION-1 ""
*MEAS_COND_AXIS_RESOLUTION-10 ""
*MEAS_COND_AXIS_RESOLUTION-11 ""
*MEAS_COND_AXIS_RESOLUTION-12 ""
*MEAS_COND_AXIS_RESOLUTION-13 ""
*MEAS_COND_AXIS_RESOLUTION-14 ""
*MEAS_COND_AXIS_RESOLUTION-15 ""
*MEAS_COND_AXIS_RESOLUTION-16 ""
*MEAS_COND_AXIS_RESOLUTION-17 "1"
*MEAS_COND_AXIS_RESOLUTION-18 "0.1"
*MEAS_COND_AXIS_RESOLUTION-19 "0.01"
*MEAS_COND_AXIS_RESOLUTION-2 ""
*MEAS_COND_AXIS_RESOLUTION-20 "0.010000"
*MEAS_COND_AXIS_RESOLUTION-21 "1"
*MEAS_COND_AXIS_RESOLUTION-22 "1"
*MEAS_COND_AXIS_RESOLUTION-23 "0.01"
*MEAS_COND_AXIS_RESOLUTION-24 "1"
*MEAS_COND_AXIS_RESOLUTION-25 "0.01"
*MEAS_COND_AXIS_RESOLUTION-26 "0.01"
*MEAS_COND_AXIS_RESOLUTION-27 "0.01"
*MEAS_COND_AXIS_RESOLUTION-28 "0.01"
*MEAS_COND_AXIS_RESOLUTION-29 "0.010000"
*MEAS_COND_AXIS_RESOLUTION-3 ""
*MEAS_COND_AXIS_RESOLUTION-30 "0.01"
*MEAS_COND_AXIS_RESOLUTION-31 "0.01"
*MEAS_COND_AXIS_RESOLUTION-32 "1"
*MEAS_COND_AXIS_RESOLUTION-33 "0.100000"
*MEAS_COND_AXIS_RESOLUTION-34 "1.000000"
*MEAS_COND_AXIS_RESOLUTION-35 "0.010000"
*MEAS_COND_AXIS_RESOLUTION-36 "0.01"
*MEAS_COND_AXIS_RESOLUTION-37 "0.01"
*MEAS_COND_AXIS_RESOLUTION-38 "0.1"
*MEAS_COND_AXIS_RESOLUTION-39 "1"
*MEAS_COND_AXIS_RESOLUTION-4 ""
*MEAS_COND_AXIS_RESOLUTION-40 "0.01"
*MEAS_COND_AXIS_RESOLUTION-41 "1.000000"
*MEAS_COND_AXIS_RESOLUTION-42 "1"
*MEAS_COND_AXIS_RESOLUTION-43 "1.000000"
*MEAS_COND_AXIS_RESOLUTION-44 "1"
*MEAS_COND_AXIS_RESOLUTION-45 "0.01"
*MEAS_COND_AXIS_RESOLUTION-46 "1"
*MEAS_COND_AXIS_RESOLUTION-47 "1"
*MEAS_COND_AXIS_RESOLUTION-48 "1"
*MEAS_COND_AXIS_RESOLUTION-49 "0.01"
*MEAS_COND_AXIS_RESOLUTION-5 ""
*MEAS_COND_AXIS_RESOLUTION-50 "1.000000"
*MEAS_COND_AXIS_RESOLUTION-51 "1.000000"
*MEAS_COND_AXIS_RESOLUTION-52 "1.000000"
*MEAS_COND_AXIS_RESOLUTION-53 "-"
*MEAS_COND_AXIS_RESOLUTION-54 "-"
*MEAS_COND_AXIS_RESOLUTION-55 "-"
*MEAS_COND_AXIS_RESOLUTION-56 "1.000000"
*MEAS_COND_AXIS_RESOLUTION-57 "-"
*MEAS_COND_AXIS_RESOLUTION-58 "-"
*MEAS_COND_AXIS_RESOLUTION-59 "-"
*MEAS_COND_AXIS_RESOLUTION-6 ""
*MEAS_COND_AXIS_RESOLUTION-60 "1.000000"
*MEAS_COND_AXIS_RESOLUTION-61 "1.000000"
*MEAS_COND_AXIS_RESOLUTION-62 "1.000000"
*MEAS_COND_AXIS_RESOLUTION-63 "1.000000"
*MEAS_COND_AXIS_RESOLUTION-64 "1.000000"
*MEAS_COND_AXIS_RESOLUTION-65 "1.000000"
*MEAS_COND_AXIS_RESOLUTION-66 "1.000000"
*MEAS_COND_AXIS_RESOLUTION-7 ""
*MEAS_COND_AXIS_RESOLUTION-8 ""
*MEAS_COND_AXIS_RESOLUTION-9 ""
*MEAS_COND_AXIS_STATE-0 "Scan"
*MEAS_COND_AXIS_STATE-1 "Fixed"
*MEAS_COND_AXIS_STATE-10 "Fixed"
*MEAS_COND_AXIS_STATE-11 "Fixed"
*MEAS_COND_AXIS_STATE-12 "Fixed"
*MEAS_COND_AXIS_STATE-13 "Fixed"
*MEAS_COND_AXIS_STATE-14 "Fixed"
*MEAS_COND_AXIS_STATE-15 "Fixed"
*MEAS_COND_AXIS_STATE-16 "Fixed"
*MEAS_COND_AXIS_STATE-17 "Fixed"
*MEAS_COND_AXIS_STATE-18 "Fixed"
*MEAS_COND_AXIS_STATE-19 "Fixed"
*MEAS_COND_AXIS_STATE-2 "Fixed"
*MEAS_COND_AXIS_STATE-20 "Fixed"
*MEAS_COND_AXIS_STATE-21 "Fixed"
*MEAS_COND_AXIS_STATE-22 "Fixed"
*MEAS_COND_AXIS_STATE-23 "Fixed"
*MEAS_COND_AXIS_STATE-24 "Fixed"
*MEAS_COND_AXIS_STATE-25 "Fixed"
*MEAS_COND_AXIS_STATE-26 "Fixed"
*MEAS_COND_AXIS_STATE-27 "Fixed"
*MEAS_COND_AXIS_STATE-28 "Fixed"
*MEAS_COND_AXIS_STATE-29 "Fixed"
*MEAS_COND_AXIS_STATE-3 "Fixed"
*MEAS_COND_AXIS_STATE-30 "Fixed"
*MEAS_COND_AXIS_STATE-31 "Fixed"
*MEAS_COND_AXIS_STATE-32 "Fixed"
*MEAS_COND_AXIS_STATE-33 "Fixed"
*MEAS_COND_AXIS_STATE-34 "Fixed"
*MEAS_COND_AXIS_STATE-35 "Fixed"
*MEAS_COND_AXIS_STATE-36 "Fixed"
*MEAS_COND_AXIS_STATE-37 "Fixed"
*MEAS_COND_AXIS_STATE-38 "Fixed"
*MEAS_COND_AXIS_STATE-39 "Fixed"
*MEAS_COND_AXIS_STATE-4 "Fixed"
*MEAS_COND_AXIS_STATE-40 "Fixed"
*MEAS_COND_AXIS_STATE-41 "Fixed"
*MEAS_COND_AXIS_STATE-42 "Fixed"
*MEAS_COND_AXIS_STATE-43 "Fixed"
*MEAS_COND_AXIS_STATE-44 "Fixed"
*MEAS_COND_AXIS_STATE-45 "Fixed"
*MEAS_COND_AXIS_STATE-46 "Fixed"
*MEAS_COND_AXIS_STATE-47 "Fixed"
*MEAS_COND_AXIS_STATE-48 "Fixed"
*MEAS_COND_AXIS_STATE-49 "Fixed"
*MEAS_COND_AXIS_STATE-5 "Fixed"
*MEAS_COND_AXIS_STATE-50 "Fixed"
*MEAS_COND_AXIS_STATE-51 "Fixed"
*MEAS_COND_AXIS_STATE-52 "Fixed"
*MEAS_COND_AXIS_STATE-53 "Fixed"
*MEAS_COND_AXIS_STATE-54 "Fixed"
*MEAS_COND_AXIS_STATE-55 "Fixed"
*MEAS_COND_AXIS_STATE-56 "Fixed"
*MEAS_COND_AXIS_STATE-57 "Fixed"
*MEAS_COND_AXIS_STATE-58 "Fixed"
*MEAS_COND_AXIS_STATE-59 "Fixed"
*MEAS_COND_AXIS_STATE-6 "Fixed"
*MEAS_COND_AXIS_STATE-60 "Fixed"
*MEAS_COND_AXIS_STATE-61 "Fixed"
*MEAS_COND_AXIS_STATE-62 "Fixed"
*MEAS_COND_AXIS_STATE-63 "Fixed"
*MEAS_COND_AXIS_STATE-64 "Fixed"
*MEAS_COND_AXIS_STATE-65 "Fixed"
*MEAS_COND_AXIS_STATE-66 "Fixed"
*MEAS_COND_AXIS_STATE-7 "Fixed"
*MEAS_COND_AXIS_STATE-8 "Fixed"
*MEAS_COND_AXIS_STATE-9 "Fixed"
*MEAS_COND_AXIS_UNIT-0 "deg"
*MEAS_COND_AXIS_UNIT-1 ""
*MEAS_COND_AXIS_UNIT-10 ""
*MEAS_COND_AXIS_UNIT-11 ""
*MEAS_COND_AXIS_UNIT-12 ""
*MEAS_COND_AXIS_UNIT-13 ""
*MEAS_COND_AXIS_UNIT-14 ""
*MEAS_COND_AXIS_UNIT-15 ""
*MEAS_COND_AXIS_UNIT-16 ""
*MEAS_COND_AXIS_UNIT-17 "div"
*MEAS_COND_AXIS_UNIT-18 ""
*MEAS_COND_AXIS_UNIT-19 "H"
*MEAS_COND_AXIS_UNIT-2 ""
*MEAS_COND_AXIS_UNIT-20 "H"
*MEAS_COND_AXIS_UNIT-21 "mV"
*MEAS_COND_AXIS_UNIT-22 "V"
*MEAS_COND_AXIS_UNIT-23 "V"
*MEAS_COND_AXIS_UNIT-24 "V"
*MEAS_COND_AXIS_UNIT-25 "H"
*MEAS_COND_AXIS_UNIT-26 "H"
*MEAS_COND_AXIS_UNIT-27 "H"
*MEAS_COND_AXIS_UNIT-28 "H"
*MEAS_COND_AXIS_UNIT-29 "H"
*MEAS_COND_AXIS_UNIT-3 ""
*MEAS_COND_AXIS_UNIT-30 "H"
*MEAS_COND_AXIS_UNIT-31 "H"
*MEAS_COND_AXIS_UNIT-32 "uS/m"
*MEAS_COND_AXIS_UNIT-33 "L/min"
*MEAS_COND_AXIS_UNIT-34 "degree"
*MEAS_COND_AXIS_UNIT-35 "MPa"
*MEAS_COND_AXIS_UNIT-36 "MPa"
*MEAS_COND_AXIS_UNIT-37 "MPa"
*MEAS_COND_AXIS_UNIT-38 "L/min"
*MEAS_COND_AXIS_UNIT-39 "C"
*MEAS_COND_AXIS_UNIT-4 ""
*MEAS_COND_AXIS_UNIT-40 "MPa"
*MEAS_COND_AXIS_UNIT-41 "degree"
*MEAS_COND_AXIS_UNIT-42 "percent"
*MEAS_COND_AXIS_UNIT-43 "degree"
*MEAS_COND_AXIS_UNIT-44 "C"
*MEAS_COND_AXIS_UNIT-45 "H"
*MEAS_COND_AXIS_UNIT-46 "time"
*MEAS_COND_AXIS_UNIT-47 "msec"
*MEAS_COND_AXIS_UNIT-48 "msec"
*MEAS_COND_AXIS_UNIT-49 "H"
*MEAS_COND_AXIS_UNIT-5 ""
*MEAS_COND_AXIS_UNIT-50 "times"
*MEAS_COND_AXIS_UNIT-51 "msec"
*MEAS_COND_AXIS_UNIT-52 "msec"
*MEAS_COND_AXIS_UNIT-53 "-"
*MEAS_COND_AXIS_UNIT-54 "-"
*MEAS_COND_AXIS_UNIT-55 "-"
*MEAS_COND_AXIS_UNIT-56 ""
*MEAS_COND_AXIS_UNIT-57 "-"
*MEAS_COND_AXIS_UNIT-58 "-"
*MEAS_COND_AXIS_UNIT-59 "-"
*MEAS_COND_AXIS_UNIT-6 ""
*MEAS_COND_AXIS_UNIT-60 ""
*MEAS_COND_AXIS_UNIT-61 ""
*MEAS_COND_AXIS_UNIT-62 ""
*MEAS_COND_AXIS_UNIT-63 ""
*MEAS_COND_AXIS_UNIT-64 ""
*MEAS_COND_AXIS_UNIT-65 ""
*MEAS_COND_AXIS_UNIT-66 ""
*MEAS_COND_AXIS_UNIT-67 ""
*MEAS_COND_AXIS_UNIT-68 ""
*MEAS_COND_AXIS_UNIT-69 ""
*MEAS_COND_AXIS_UNIT-7 ""
*MEAS_COND_AXIS_UNIT-70 ""
*MEAS_COND_AXIS_UNIT-8 ""
*MEAS_COND_AXIS_UNIT-9 ""
*MEAS_COND_COUNTER_CENTER_X "0.5"
*MEAS_COND_COUNTER_CENTER_Y "64"
*MEAS_COND_COUNTER_COUNTMODE "Differential"
*MEAS_COND_COUNTER_DEADTIMECORRECTION "Enabled"
*MEAS_COND_COUNTER_DISTANCE "150"
*MEAS_COND_COUNTER_ENERGYMODE "Standard"
*MEAS_COND_COUNTER_PHA_UNIT "div"
*MEAS_COND_COUNTER_PHABASE "30"
*MEAS_COND_COUNTER_PHAWINDOW "20"
*MEAS_COND_COUNTER_PITCH_X "20"
*MEAS_COND_COUNTER_PITCH_Y "0.1"
*MEAS_COND_COUNTER_PITCHUNIT "mm"
*MEAS_COND_COUNTER_VALIDWIDTH_X "1"
*MEAS_COND_COUNTER_VALIDWIDTH_Y "200"
*MEAS_COND_XG_CURRENT "15"
*MEAS_COND_XG_VOLTAGE "40"
*MEAS_COND_XG_WAVE_TYPE "Ka"
*MEAS_DATA_COUNT "4351"
*MEAS_SCAN_AXIS_X "TwoThetaTheta"
*MEAS_SCAN_AXIS_X_INTERNAL "TwoThetaTheta"
*MEAS_SCAN_END_TIME "03/11/2024 15:16:46"
*MEAS_SCAN_MODE "CONTINUOUS"
*MEAS_SCAN_MODE_INTERNAL "TDI_1D"
*MEAS_SCAN_RESOLUTION_X "0.0025"
*MEAS_SCAN_SPEED "15.0000"
*MEAS_SCAN_SPEED_UNIT "deg/min"
*MEAS_SCAN_START "3.0000"
*MEAS_SCAN_START_TIME "03/11/2024 15:10:28"
*MEAS_SCAN_STEP "0.0200"
*MEAS_SCAN_STOP "90.0000"
*MEAS_SCAN_UNEQUALY_SPACED "False"
*MEAS_SCAN_UNIT_X "deg"
*MEAS_SCAN_UNIT_Y "cps"
#Intensity_unit=cps
#Attenuator_coefficient=1.0000
3.0000 2441.3825
3.0200 2561.8875
3.0400 2605.1900
3.0600 2559.4000
3.0800 2351.5575
3.1000 2337.0125
3.1200 2539.7650
3.1400 2577.0300
3.1600 2597.9875
3.1800 2346.2050
3.2000 2086.5250
3.2200 2389.2950
3.2400 2528.6100
3.2600 2453.8500
3.2800 2407.2025
3.3000 2400.0000
3.3200 2382.1875
3.3400 2276.9800
3.3600 2246.4150
3.3800 2508.6625
3.4000 2550.0350
3.4200 2498.2175
3.4400 2416.0450
3.4600 2441.1175
3.4800 2435.6800
3.5000 2353.4450
3.5200 2584.5050
3.5400 2589.0225
3.5600 2406.6950
3.5800 2206.6300
3.6000 2445.8350
3.6200 2535.5950
3.6400 2381.4375
3.6600 2333.9775
3.6800 2418.3250
3.7000 2414.0625
3.7200 2417.9775
3.7400 2380.0375
3.7600 2398.4850
3.7800 2439.5000
3.8000 2621.0750
3.8200 2507.3425
3.8400 2644.7675
3.8600 2616.8150
3.8800 2484.8075
3.9000 2504.1375
3.9200 2534.0275
3.9400 2781.3250
3.9600 2504.5950
3.9800 2443.8425
4.0000 2384.5825
4.0200 2395.2275
4.0400 2493.9400
4.0600 2371.1050
4.0800 2294.3875
4.1000 2523.0550
4.1200 2748.4500
4.1400 2609.5925
4.1600 2564.7125
4.1800 2602.2225
4.2000 2694.1975
4.2200 2870.2975
4.2400 2734.2225
4.2600 2598.8825
4.2800 2365.8950
4.3000 2223.8350
4.3200 2463.8525
4.3400 2608.0100
4.3600 2752.4725
4.3800 2845.5425
4.4000 2589.1425
4.4200 2441.9250
4.4400 2324.6950
4.4600 2351.3525
4.4800 2575.7525
4.5000 2549.5875
4.5200 2475.9725
4.5400 2553.8500
4.5600 2706.2950
4.5800 2658.5875
4.6000 2487.8325
4.6200 2355.1700
4.6400 2645.2800
4.6600 2725.8850
4.6800 2620.9300
4.7000 2550.8600
4.7200 2619.9700
4.7400 2613.3350
4.7600 2710.0325
4.7800 2529.8600
4.8000 2514.2275
4.8200 2528.3225
4.8400 2635.1775
4.8600 2638.2625
4.8800 2615.8125
4.9000 2465.4525
4.9200 2605.5600
4.9400 2656.6075
4.9600 2493.6150
4.9800 2382.2875
5.0000 2325.6800
5.0200 2515.0700
5.0400 2559.8675
5.0600 2577.6400
5.0800 2587.5000
5.1000 2854.8500
5.1200 2599.5725
5.1400 2705.6125
5.1600 2639.8650
5.1800 2670.5700
5.2000 2736.9300
5.2200 2796.1775
5.2400 2600.0250
5.2600 2608.1675
5.2800 2554.3100
5.3000 2645.1975
5.3200 2345.3025
5.3400 2521.0375
5.3600 2550.9700
5.3800 2673.1000
5.4000 2845.3650
5.4200 2674.4875
5.4400 2414.7225
5.4600 2257.3350
5.4800 2382.5700
5.5000 2548.7550
5.5200 2578.2250
5.5400 2639.9325
5.5600 2755.2875
5.5800 2574.0350
5.6000 2462.8650
5.6200 2617.1450
5.6400 2526.3900
5.6600 2781.5875
5.6800 2627.3000
5.7000 2472.4350
5.7200 2710.3275
5.7400 2437.3100
5.7600 2479.9350
5.7800 2509.5875
5.8000 2546.5325
5.8200 2627.6600
5.8400 2668.6225
5.8600 2647.0600
5.8800 2572.2925
5.9000 2587.2700
5.9200 2646.5975
5.9400 2634.5350
5.9600 2466.4950
5.9800 2561.7125
6.0000 2687.1225
6.0200 2693.8400
6.0400 2724.8275
6.0600 2569.4875
6.0800 2624.5325
6.1000 2718.5275
6.1200 2513.3375
6.1400 2409.4750
6.1600 2577.5350
6.1800 2796.3800
6.2000 2747.1725
6.2200 2656.4025
6.2400 2731.0175
6.2600 2781.2075
6.2800 2843.6325
6.3000 2768.9275
6.3200 2615.8325
6.3400 2743.4950
6.3600 2753.1875
6.3800 2868.6025
6.4000 2931.2325
6.4200 2675.1950
6.4400 2624.9800
6.4600 2993.6150
6.4800 2728.2000
6.5000 2618.7500
6.5200 2709.3900
6.5400 2728.1225
6.5600 2800.0400
6.5800 2871.9075
6.6000 2756.1350
6.6200 2637.4225
6.6400 2781.4550
6.6600 2856.2750
6.6800 2947.0050
6.7000 2768.3975
6.7200 2850.2800
6.7400 2646.3600
6.7600 2787.9925
6.7800 2777.9275
6.8000 2599.6225
6.8200 2766.2000
6.8400 2743.4850
6.8600 2806.5275
6.8800 2856.3075
6.9000 2965.9625
6.9200 3075.2575
6.9400 2987.1000
6.9600 2846.4925
6.9800 2633.6900
7.0000 2716.1875
7.0200 2762.5000
7.0400 2696.5950
7.0600 2919.8250
7.0800 2849.3200
7.1000 2724.6500
7.1200 2813.0400
7.1400 2868.8425
7.1600 3110.5625
7.1800 2980.1800
7.2000 2921.9250
7.2200 3283.1875
7.2400 3136.0400
7.2600 3078.2850
7.2800 3219.5125
7.3000 3149.3325
7.3200 3084.2050
7.3400 3027.8375
7.3600 2899.2950
7.3800 2843.6300
7.4000 2752.5775
7.4200 3055.2900
7.4400 2954.8675
7.4600 3076.2775
7.4800 2920.3850
7.5000 2982.1700
7.5200 3006.1175
7.5400 2877.2450
7.5600 2931.9350
7.5800 3038.0550
7.6000 2883.0375
7.6200 2711.6450
7.6400 3052.8825
7.6600 2768.7400
7.6800 2722.5400
7.7000 3080.7350
7.7200 2913.4400
7.7400 3061.2800
7.7600 2920.1050
7.7800 2906.7150
7.8000 2953.3600
7.8200 3113.7675
7.8400 3077.4050
7.8600 2964.9000
7.8800 3098.2575
7.9000 3102.7150
7.9200 3182.0775
7.9400 3297.6250
7.9600 3211.4925
7.9800 3033.1075
8.0000 3205.0825
8.0200 3133.0900
8.0400 3096.9625
8.0600 3175.6950
8.0800 3228.3875
8.1000 3190.1850
8.1200 3146.6100
8.1400 3203.7475
8.1600 3101.9625
8.1800 3147.6850
8.2000 2957.2950
8.2200 3247.2025
8.2400 3106.9100
8.2600 3299.5350
8.2800 3548.4400
8.3000 3287.5725
8.3200 2988.6750
8.3400 3209.0475
8.3600 3290.5325
8.3800 3088.6525
8.4000 3233.3250
8.4200 3157.9550
8.4400 3103.0300
8.4600 3185.2325
8.4800 3174.6175
8.5000 3200.3825
8.5200 3013.6100
8.5400 3338.3200
8.5600 3045.7575
8.5800 3073.5175
8.6000 3030.2825
8.6200 3312.5750
8.6400 3346.1950
8.6600 3381.8350
8.6800 3381.0550
8.7000 3365.5275
8.7200 3523.5350
8.7400 3470.8000
8.7600 3134.3700
8.7800 3264.8500
8.8000 3176.4600
8.8200 3390.2450
8.8400 3522.3650
8.8600 3660.6500
8.8800 3425.2825
8.9000 3441.7025
8.9200 3247.6475
8.9400 3203.4200
8.9600 3288.2825
8.9800 3340.9175
9.0000 3283.6900
9.0200 3271.9725
9.0400 3369.7250
9.0600 3381.0550
9.0800 3450.7775
9.1000 3550.7775
9.1200 3328.7275
9.1400 3212.1125
9.1600 3436.7900
9.1800 3891.3575
9.2000 3709.4200
9.2200 3366.2525
9.2400 3278.0300
9.2600 3303.4125
9.2800 3681.8400
9.3000 3695.8300
9.3200 3605.6825
9.3400 3644.3175
9.3600 3567.8100
9.3800 3461.7500
9.4000 3371.2225
9.4200 3776.0625
9.4400 3458.0525
9.4600 3501.8450
9.4800 3477.2975
9.5000 3516.2650
9.5200 3367.1100
9.5400 3255.7075
9.5600 3672.8975
9.5800 3452.8400
9.6000 3290.1800
9.6200 3312.8550
9.6400 3485.8750
9.6600 3414.4850
9.6800 3431.7725
9.7000 3601.3875
9.7200 3640.5400
9.7400 3580.7375
9.7600 3477.3600
9.7800 3610.8100
9.8000 3530.0775
9.8200 3364.5450
9.8400 3447.9475
9.8600 3506.4150
9.8800 3569.2375
9.9000 3559.1325
9.9200 3748.5525
9.9400 3528.8750
9.9600 3541.4875
9.9800 3593.9050
10.0000 3344.7950
10.0200 3479.8800
10.0400 3776.8125
10.0600 3755.5025
10.0800 3753.3475
10.1000 3639.6725
10.1200 3439.3950
10.1400 3538.6450
10.1600 3653.6200
10.1800 3618.3300
10.2000 3779.4375
10.2200 3761.9550
10.2400 3643.0775
10.2600 3782.4450
10.2800 3658.1300
10.3000 3713.2750
10.3200 3570.6650
10.3400 3606.8775
10.3600 3845.1100
10.3800 3582.2475
10.4000 3607.0875
10.4200 3527.3600
10.4400 3723.3200
10.4600 3743.4100
10.4800 3800.4450
10.5000 3542.1075
10.5200 3723.4325
10.5400 3784.2175
10.5600 3822.1325
10.5800 3865.7775
10.6000 3875.0000
10.6200 3639.4200
10.6400 3826.3200
10.6600 3790.0275
10.6800 4060.8525
10.7000 4096.5700
10.7200 3961.9900
10.7400 3887.3350
10.7600 3724.3600
10.7800 3665.5850
10.8000 3540.1350
10.8200 3763.5200
10.8400 3718.2575
10.8600 3722.0450
10.8800 3624.6075
10.9000 3634.5325
10.9200 3932.1500
10.9400 3902.7525
10.9600 3571.0250
10.9800 3653.6200
11.0000 3778.2975
11.0200 3903.3825
11.0400 3899.9125
11.0600 3784.1475
11.0800 3825.1550
11.1000 4000.2850
11.1200 3965.4775
11.1400 3618.2400
11.1600 3812.9325
11.1800 3884.3400
11.2000 3884.3850
11.2200 3925.0375
11.2400 3712.3175
11.2600 3675.0250
11.2800 3743.7775
11.3000 3612.4500
11.3200 3637.5125
11.3400 3756.2500
11.3600 3768.7525
11.3800 3725.0125
11.4000 3993.6100
11.4200 3909.4950
11.4400 3859.3675
11.4600 3853.1350
11.4800 3756.3600
11.5000 4043.3150
11.5200 4215.5250
11.5400 3816.3475
11.5600 3675.0000
11.5800 3525.3100
11.6000 3839.8000
11.6200 3943.7950
11.6400 3806.5950
11.6600 3575.5250
11.6800 4054.6225
11.7000 4078.6325
11.7200 3987.6275
11.7400 4059.0750
11.7600 3928.7225
11.7800 3828.3100
11.8000 3821.8375
11.8200 3993.0200
11.8400 3928.6775
11.8600 3607.5775
11.8800 3540.4875
11.9000 3764.5225
11.9200 3520.4450
11.9400 3580.3175
11.9600 3963.7475
11.9800 3944.5275
12.0000 3853.4125
12.0200 3921.3400
12.0400 3800.9825
12.0600 3936.2325
12.0800 3795.1875
12.1000 3678.4625
12.1200 3932.3650
12.1400 3913.3550
12.1600 3875.0000
12.1800 3828.5025
12.2000 3849.6900
12.2200 4159.9575
12.2400 3937.2275
12.2600 3834.2925
12.2800 4023.2875
12.3000 3864.6050
12.3200 3833.9250
12.3400 3877.8500
12.3600 3971.0275
12.3800 4018.5575
12.4000 4052.8300
12.4200 4414.9300
12.4400 4212.9700
12.4600 4053.6500
12.4800 3972.6250
12.5000 3811.0150
12.5200 3845.8725
12.5400 4180.6225
12.5600 3852.3250
12.5800 3959.1900
12.6000 3818.6375
12.6200 4005.8150
12.6400 3933.5000
12.6600 4078.4500
12.6800 4186.9825
12.7000 4079.8400
12.7200 3898.8875
12.7400 4164.1050
12.7600 4238.0550
12.7800 3827.9500
12.8000 3964.4400
12.8200 4007.1250
12.8400 3886.0075
12.8600 3739.3100
12.8800 4004.3175
12.9000 4269.2300
12.9200 4168.3125
12.9400 4177.0025
12.9600 3951.2750
12.9800 4019.0625
13.0000 4084.2075
13.0200 4004.6575
13.0400 4122.2350
13.0600 3843.8150
13.0800 3973.3225
13.1000 3952.1650
13.1200 3976.8450
13.1400 4165.4100
13.1600 3958.5800
13.1800 4000.2650
13.2000 4325.4525
13.2200 4333.2075
13.2400 4345.8825
13.2600 4068.9325
13.2800 3990.0150
13.3000 4073.3500
13.3200 4219.1600
13.3400 3969.2700
13.3600 3853.3400
13.3800 3923.2650
13.4000 3785.2025
13.4200 4091.1100
13.4400 4316.5000
13.4600 4157.9050
13.4800 4178.9450
13.5000 4029.6625
13.5200 3843.6925
13.5400 3836.5450
13.5600 3996.1375
13.5800 4269.1400
13.6000 4167.4400
13.6200 4109.1250
13.6400 4121.6225
13.6600 4088.5225
13.6800 4211.7525
13.7000 4171.3600
13.7200 3982.6100
13.7400 4079.8400
13.7600 4064.6575
13.7800 4092.1150
13.8000 4085.2000
13.8200 3965.8400
13.8400 4043.2200
13.8600 4005.6825
13.8800 3847.7675
13.9000 4008.9575
13.9200 3933.1050
13.9400 4138.2950
13.9600 4074.1275
13.9800 4320.9900
14.0000 4110.9700
14.0200 4186.9800
14.0400 4353.1425
14.0600 3970.6825
14.0800 4129.5375
14.1000 4150.3925
14.1200 4103.4475
14.1400 3801.3800
14.1600 3967.9275
14.1800 4084.0425
14.2000 4105.5800
14.2200 4157.6850
14.2400 4111.7650
14.2600 4015.2550
14.2800 3933.3350
14.3000 4120.0575
14.3200 4028.5975
14.3400 3818.2125
14.3600 4041.9600
14.3800 4077.9075
14.4000 4013.9650
14.4200 4171.1000
14.4400 3985.4425
14.4600 4301.4475
14.4800 4480.4925
14.5000 4208.7350
14.5200 3821.3350
14.5400 3982.0775
14.5600 3952.7600
14.5800 4277.1350
14.6000 4182.6450
14.6200 4078.5275
14.6400 4353.0575
14.6600 4130.7475
14.6800 4035.8525
14.7000 4067.9200
14.7200 4110.8250
14.7400 4089.1875
14.7600 4155.5475
14.7800 4276.9625
14.8000 4223.0725
14.8200 4115.9850
14.8400 4176.8600
14.8600 4221.4325
14.8800 4394.6575
14.9000 4141.1675
14.9200 4280.1725
14.9400 4316.1475
14.9600 4278.5850
14.9800 4114.5825
15.0000 4237.0825
15.0200 4009.7225
15.0400 4145.6500
15.0600 4223.3050
15.0800 3990.1325
15.1000 4335.6700
15.1200 4281.4200
15.1400 4045.3525
15.1600 4262.8000
15.1800 4321.7375
15.2000 4415.3550
15.2200 4081.0925
15.2400 3933.8675
15.2600 3972.9500
15.2800 4315.2900
15.3000 4352.5875
15.3200 4206.2750
15.3400 4304.0750
15.3600 4106.0025
15.3800 4300.5975
15.4000 4177.5500
15.4200 4216.3425
15.4400 4124.8875
15.4600 4177.2450
15.4800 4180.8850
15.5000 4224.2350
15.5200 4170.6600
15.5400 4366.6050
15.5600 4453.6925
15.5800 4353.1525
15.6000 4374.1050
15.6200 4312.0325
15.6400 4187.0700
15.6600 4369.7325
15.6800 4269.2175
15.7000 4248.9725
15.7200 4187.2200
15.7400 4123.6775
15.7600 4130.0400
15.7800 4251.4650
15.8000 4212.3725
15.8200 4315.1425
15.8400 4523.8375
15.8600 4421.2275
15.8800 4402.4850
15.9000 4381.2825
15.9200 4345.0200
15.9400 4250.1425
15.9600 4343.4775
15.9800 4295.2650
16.0000 4345.9650
16.0200 4099.7350
16.0400 4358.5150
16.0600 4254.9200
16.0800 4050.4175
16.1000 4021.2050
16.1200 4381.7175
16.1400 4676.6425
16.1600 4624.4975
16.1800 4375.1650
16.2000 4113.8100
16.2200 4367.3600
16.2400 4391.0275
16.2600 4493.6050
16.2800 4397.7975
16.3000 4515.6175
16.3200 4444.1125
16.3400 4349.0300
16.3600 4233.6725
16.3800 4412.3550
16.4000 4313.6850
16.4200 4285.4800
16.4400 4390.2250
16.4600 4235.0975
16.4800 4322.5550
16.5000 4624.2150
16.5200 4181.9675
16.5400 4127.0400
16.5600 4556.9525
16.5800 4531.7500
16.6000 4381.1750
16.6200 4083.4375
16.6400 4039.8525
16.6600 4238.2200
16.6800 4192.2925
16.7000 4231.9025
16.7200 4360.7775
16.7400 4348.5575
16.7600 4684.9175
16.7800 4687.2600
16.8000 4261.5000
16.8200 4228.3500
16.8400 4612.4950
16.8600 4403.4750
16.8800 4271.6750
16.9000 4099.6275
16.9200 4106.3900
16.9400 4081.7500
16.9600 4194.9550
16.9800 4109.0950
17.0000 4241.9375
17.0200 4678.0550
17.0400 4743.8950
17.0600 4376.8025
17.0800 4599.0375
17.1000 4664.5450
17.1200 4485.1175
17.1400 4467.4400
17.1600 4377.2150
17.1800 4367.3950
17.2000 4328.1775
17.2200 4232.2375
17.2400 4428.5775
17.2600 4545.9625
17.2800 4473.8875
17.3000 4581.1925
17.3200 4683.7925
17.3400 4556.4575
17.3600 4462.1825
17.3800 4610.2600
17.4000 4645.3500
17.4200 4801.9400
17.4400 4550.6475
17.4600 4606.3375
17.4800 4561.0775
17.5000 4714.5100
17.5200 4480.4650
17.5400 4497.2725
17.5600 4528.7400
17.5800 4357.3750
17.6000 4513.9000
17.6200 4557.9550
17.6400 4474.7450
17.6600 4450.0000
17.6800 4475.1000
17.7000 4462.4125
17.7200 4483.4300
17.7400 4500.0000
17.7600 4733.7575
17.7800 4783.2475
17.8000 4458.1250
17.8200 4445.8550
17.8400 4720.7500
17.8600 4708.4450
17.8800 4674.9625
17.9000 4629.2875
17.9200 4458.7050
17.9400 4279.5125
17.9600 4598.5950
17.9800 4588.3625
18.0000 4578.7200
18.0200 4707.8800
18.0400 4584.3325
18.0600 4673.8500
18.0800 4729.4050
18.1000 4877.8825
18.1200 5061.6725
18.1400 4922.5275
18.1600 4965.3350
18.1800 4839.4950
18.2000 4811.7100
18.2200 4742.8725
18.2400 4687.5000
18.2600 4745.1175
18.2800 4700.9625
18.3000 4555.6200
18.3200 4746.5025
18.3400 5129.5700
18.3600 5147.6000
18.3800 5144.9150
18.4000 4806.1150
18.4200 4874.6625
18.4400 4914.2475
18.4600 4952.5125
18.4800 4811.9050
18.5000 4875.9650
18.5200 4864.4800
18.5400 5073.7300
18.5600 5163.5475
18.5800 4949.9650
18.6000 4621.8350
18.6200 4882.7625
18.6400 4908.4425
18.6600 5227.3350
18.6800 5344.3225
18.7000 4938.1600
18.7200 4985.4575
18.7400 4990.7850
18.7600 5054.7500
18.7800 5060.1650
18.8000 4563.3325
18.8200 4725.3175
18.8400 4901.4625
18.8600 4786.0700
18.8800 4648.6250
18.9000 4818.0125
18.9200 4889.0825
18.9400 5015.7250
18.9600 4987.1675
18.9800 4852.5100
19.0000 4667.6100
19.0200 4909.2750
19.0400 4999.0675
19.0600 5191.0275
19.0800 5108.2100
19.1000 4939.3550
19.1200 5129.0150
19.1400 5193.9025
19.1600 5130.4650
19.1800 5040.4650
19.2000 5215.9675
19.2200 4985.7800
19.2400 4819.4550
19.2600 5244.6550
19.2800 5347.3475
19.3000 4972.0200
19.3200 5039.0425
19.3400 5254.6300
19.3600 5363.6625
19.3800 5089.8475
19.4000 4840.9725
19.4200 5022.3850
19.4400 4959.5075
19.4600 5167.2775
19.4800 5294.5125
19.5000 5016.9300
19.5200 5041.2450
19.5400 5240.3450
19.5600 5110.2550
19.5800 5450.3450
19.6000 5523.0075
19.6200 5570.3075
19.6400 5315.5550
19.6600 5317.3775
19.6800 5358.7525
19.7000 5170.8500
19.7200 5056.0425
19.7400 4974.6300
19.7600 5290.9125
19.7800 5547.0900
19.8000 5214.2200
19.8200 5289.9975
19.8400 5384.1750
19.8600 5517.5250
19.8800 5687.5750
19.9000 5560.8525
19.9200 5470.3125
19.9400 5490.6125
19.9600 5390.7925
19.9800 5551.0625
20.0000 5399.2725
20.0200 5637.5850
20.0400 5584.1075
20.0600 5648.7650
20.0800 5691.2400
20.1000 5679.3425
20.1200 5588.3750
20.1400 5543.5100
20.1600 5593.4875
20.1800 5511.8575
20.2000 5581.5175
20.2200 5693.4225
20.2400 5457.5600
20.2600 5392.6400
20.2800 5550.2900
20.3000 5489.1525
20.3200 5836.2100
20.3400 5792.0650
20.3600 5600.0000
20.3800 5876.7500
20.4000 5773.4475
20.4200 5477.1750
20.4400 5607.1200
20.4600 5798.8250
20.4800 5707.2775
20.5000 5839.3325
20.5200 6020.8950
20.5400 5820.6875
20.5600 5835.4025
20.5800 5861.1725
20.6000 5789.6175
20.6200 5782.6225
20.6400 5673.2575
20.6600 5790.2675
20.6800 5950.5250
20.7000 5853.4050
20.7200 5843.3475
20.7400 5986.1525
20.7600 5989.3350
20.7800 5957.5775
20.8000 5833.7775
20.8200 5984.5575
20.8400 5993.8450
20.8600 6051.1050
20.8800 6300.9925
20.9000 6377.3675
20.9200 6008.1900
20.9400 5948.2575
20.9600 6273.2650
20.9800 6277.1100
21.0000 5796.6625
21.0200 5792.8575
21.0400 6240.1800
21.0600 6709.9700
21.0800 6382.9400
21.1000 5977.5950
21.1200 5750.4425
21.1400 5841.8250
21.1600 6151.8625
21.1800 6172.9150
21.2000 6231.8550
21.2200 6461.5825
21.2400 6398.6350
21.2600 6280.0575
21.2800 6215.5025
21.3000 6353.3525
21.3200 6564.1075
21.3400 6573.0600
21.3600 6804.4150
21.3800 6824.5100
21.4000 6549.6375
21.4200 6659.4150
21.4400 6805.1075
21.4600 6519.3425
21.4800 6627.5800
21.5000 6454.0375
21.5200 6408.5575
21.5400 6422.6075
21.5600 6435.3550
21.5800 6461.0400
21.6000 6388.2725
21.6200 6311.1225
21.6400 6385.0100
21.6600 6550.4400
21.6800 6758.9500
21.7000 6840.5500
21.7200 6788.4450
21.7400 6499.5150
21.7600 6509.5825
21.7800 6606.2375
21.8000 6647.8775
21.8200 6656.3075
21.8400 6959.7025
21.8600 7090.9450
21.8800 6867.2100
21.9000 6668.1375
21.9200 6527.4700
21.9400 6598.2000
21.9600 6578.8825
21.9800 6869.0050
22.0000 6609.7450
22.0200 6701.7625
22.0400 7035.5650
22.0600 6981.7275
22.0800 6957.2050
22.1000 6624.0900
22.1200 6785.0775
22.1400 6756.8300
22.1600 6821.3525
22.1800 7100.2375
22.2000 7374.1375
22.2200 7155.9275
22.2400 6812.3875
22.2600 6882.2975
22.2800 6883.8800
22.3000 7117.7950
22.3200 7366.0425
22.3400 7344.7225
22.3600 7597.4425
22.3800 7577.6175
22.4000 7464.0050
22.4200 7476.9700
22.4400 7258.3050
22.4600 7289.8475
22.4800 7538.4075
22.5000 7285.0625
22.5200 7329.2700
22.5400 7562.5000
22.5600 7520.1150
22.5800 7438.0925
22.6000 7555.1475
22.6200 7801.8325
22.6400 7597.2700
22.6600 7601.6650
22.6800 7527.4525
22.7000 7325.0000
22.7200 7282.9025
22.7400 7677.6275
22.7600 7683.2975
22.7800 7564.9650
22.8000 7675.0000
22.8200 7905.5475
22.8400 7919.9750
22.8600 7759.6025
22.8800 7695.6900
22.9000 7606.8025
22.9200 7680.7550
22.9400 7740.2500
22.9600 7969.4300
22.9800 7932.1700
23.0000 7772.1600
23.0200 8007.7775
23.0400 8057.3625
23.0600 7941.7575
23.0800 7669.4125
23.1000 7614.3375
23.1200 7923.6825
23.1400 8185.2325
23.1600 8474.6200
23.1800 8465.5650
23.2000 8249.4150
23.2200 8194.3650
23.2400 8330.3225
23.2600 8389.5300
23.2800 8370.5400
23.3000 8476.4300
23.3200 8556.8350
23.3400 8193.7550
23.3600 8269.5600
23.3800 8444.3550
23.4000 8256.8975
23.4200 8043.5050
23.4400 8279.5925
23.4600 8601.0850
23.4800 8755.0000
23.5000 8793.6450
23.5200 8738.5475
23.5400 8492.8425
23.5600 8498.1200
23.5800 8849.6200
23.6000 9000.9975
23.6200 8695.5925
23.6400 8384.5800
23.6600 8504.8000
23.6800 8738.3625
23.7000 8825.0000
23.7200 8851.8475
23.7400 8787.8250
23.7600 8846.4900
23.7800 8721.5400
23.8000 9054.1600
23.8200 9137.5025
23.8400 8886.7725
23.8600 8782.4475
23.8800 8731.5975
23.9000 8745.1250
23.9200 8774.7500
23.9400 9021.9500
23.9600 8784.1575
23.9800 8642.3100
24.0000 8812.5000
24.0200 8832.3575
24.0400 9002.0925
24.0600 9256.4175
24.0800 9243.6950
24.1000 8985.8375
24.1200 9054.2225
24.1400 9527.0875
24.1600 9820.3775
24.1800 9652.9275
24.2000 9310.9300
24.2200 9372.3100
24.2400 9909.6675
24.2600 9766.9150
24.2800 9330.3875
24.3000 9155.7425
24.3200 9371.3900
24.3400 9634.8100
24.3600 9457.7700
24.3800 9701.3500
24.4000 9784.4925
24.4200 9679.3900
24.4400 9832.9125
24.4600 9797.2225
24.4800 9919.2525
24.5000 9731.2775
24.5200 9471.5125
24.5400 9640.3875
24.5600 10041.0475
24.5800 10189.2975
24.6000 10082.1875
24.6200 9996.7425
24.6400 9829.6775
24.6600 9999.6450
24.6800 10372.8025
24.7000 10435.3200
24.7200 10202.8125
24.7400 10426.9100
24.7600 10372.6300
24.7800 9923.6950
24.8000 9620.2825
24.8200 9527.5925
24.8400 9891.5150
24.8600 10188.7625
24.8800 10230.7550
24.9000 10276.1100
24.9200 10470.3875
24.9400 10479.8925
24.9600 10786.0250
24.9800 10934.8150
25.0000 10233.1225
25.0200 10027.0675
25.0400 10262.5000
25.0600 10489.0025
25.0800 10731.3550
25.1000 10687.2100
25.1200 10568.5475
25.1400 10550.0975
25.1600 10600.0200
25.1800 10868.8950
25.2000 10831.3850
25.2200 10849.5400
25.2400 11162.5000
25.2600 11044.1675
25.2800 10744.5725
25.3000 10904.3400
25.3200 11181.7025
25.3400 11131.1075
25.3600 11088.0400
25.3800 10913.5850
25.4000 10880.3825
25.4200 11308.4075
25.4400 11551.4300
25.4600 11215.5925
25.4800 11196.8625
25.5000 11104.9350
25.5200 11014.8600
25.5400 11329.8000
25.5600 11130.4250
25.5800 10929.3850
25.6000 11239.1725
25.6200 11639.7725
25.6400 11574.6375
25.6600 11416.2000
25.6800 11969.8300
25.7000 12127.0550
25.7200 11787.8375
25.7400 11489.5075
25.7600 11296.7225
25.7800 11545.8525
25.8000 11978.1400
25.8200 12027.4125
25.8400 11671.4525
25.8600 11834.9625
25.8800 11895.0050
25.9000 11765.3425
25.9200 11916.6475
25.9400 11842.7825
25.9600 11826.0725
25.9800 12034.4650
26.0000 12094.5275
26.0200 12248.5400
26.0400 12222.3050
26.0600 12083.0400
26.0800 12169.6050
26.1000 12173.8325
26.1200 12295.2300
26.1400 12625.9250
26.1600 12756.2225
26.1800 12482.6200
26.2000 12633.1525
26.2200 12850.6900
26.2400 12736.1525
26.2600 12845.1925
26.2800 12671.9950
26.3000 12445.7225
26.3200 12348.3850
26.3400 12314.6600
26.3600 12476.5025
26.3800 12579.0900
26.4000 12625.3600
26.4200 12606.1750
26.4400 12560.4450
26.4600 12521.8625
26.4800 12634.1525
26.5000 12482.5800
26.5200 12508.0575
26.5400 12791.3175
26.5600 12907.5725
26.5800 13142.8250
26.6000 13066.5325
26.6200 12654.8700
26.6400 12686.5675
26.6600 12931.0750
26.6800 13275.0150
26.7000 13304.8600
26.7200 13375.6775
26.7400 13376.4750
26.7600 13135.8000
26.7800 13172.5450
26.8000 13281.7675
26.8200 13481.0950
26.8400 13439.0825
26.8600 13494.1175
26.8800 13517.4850
26.9000 13061.5850
26.9200 13440.3075
26.9400 13690.8425
26.9600 13603.3975
26.9800 13671.5375
27.0000 13514.1800
27.0200 13427.8125
27.0400 13663.3800
27.0600 13561.2450
27.0800 13689.6300
27.1000 13726.9450
27.1200 13591.3650
27.1400 14007.4650
27.1600 13809.8650
27.1800 13769.1625
27.2000 13965.5750
27.2200 13867.1350
27.2400 13709.7175
27.2600 13568.7800
27.2800 13773.6500
27.3000 13731.8150
27.3200 13740.3675
27.3400 14020.8275
27.3600 14111.2800
27.3800 13771.2325
27.4000 13750.7150
27.4200 13976.4425
27.4400 13995.6350
27.4600 14136.7900
27.4800 14273.5200
27.5000 13962.8175
27.5200 13802.8400
27.5400 14553.2200
27.5600 14463.9175
27.5800 14000.5225
27.6000 14477.3525
27.6200 14364.9750
27.6400 14507.8950
27.6600 14730.3700
27.6800 14413.5025
27.7000 14540.3200
27.7200 14608.2725
27.7400 14233.9600
27.7600 14494.2825
27.7800 14717.8400
27.8000 14401.3400
27.8200 14637.7900
27.8400 14568.8775
27.8600 14390.9575
27.8800 14674.4700
27.9000 15017.6600
27.9200 14806.9550
27.9400 14542.8175
27.9600 14624.8100
27.9800 14721.8500
28.0000 14903.8600
28.0200 15448.5050
28.0400 15058.8925
28.0600 14697.8800
28.0800 14783.7525
28.1000 14844.3400
28.1200 14712.5925
28.1400 14559.7000
28.1600 14685.5750
28.1800 15006.2750
28.2000 15192.9425
28.2200 14990.8850
28.2400 14929.0400
28.2600 14619.7450
28.2800 15006.0875
28.3000 15235.5225
28.3200 14737.1825
28.3400 14749.3350
28.3600 14955.3825
28.3800 14919.6225
28.4000 14872.9225
28.4200 15270.5800
28.4400 15583.2825
28.4600 15482.7775
28.4800 15403.6475
28.5000 15560.3525
28.5200 15306.2000
28.5400 15074.7175
28.5600 15339.0625
28.5800 15155.0200
28.6000 15018.9375
28.6200 15457.8675
28.6400 15571.4600
28.6600 15497.1300
28.6800 15275.4425
28.7000 15099.9275
28.7200 15364.5750
28.7400 15257.6400
28.7600 14938.4075
28.7800 15154.8550
28.8000 15809.3250
28.8200 16371.2225
28.8400 16045.0500
28.8600 16055.8600
28.8800 16174.3150
28.9000 15712.5000
28.9200 15395.0875
28.9400 15342.6350
28.9600 15882.0975
28.9800 15626.9975
29.0000 15455.0725
29.0200 15680.2000
29.0400 16084.9725
29.0600 16037.8750
29.0800 15787.1475
29.1000 15810.6800
29.1200 15587.3650
29.1400 15585.2700
29.1600 15787.8675
29.1800 15791.2425
29.2000 15499.1425
29.2200 15841.6150
29.2400 15376.0175
29.2600 15403.6550
29.2800 15718.0625
29.3000 15624.8475
29.3200 16162.5900
29.3400 15636.3400
29.3600 15355.5650
29.3800 15753.2050
29.4000 15694.3900
29.4200 15427.1250
29.4400 15557.1025
29.4600 15827.0975
29.4800 15904.9625
29.5000 15711.9675
29.5200 15660.9225
29.5400 15674.6375
29.5600 15942.0100
29.5800 16293.5175
29.6000 15910.5525
29.6200 16113.5475
29.6400 16254.0625
29.6600 15832.8500
29.6800 15839.9600
29.7000 16025.0000
29.7200 16020.2225
29.7400 16045.8925
29.7600 16314.3750
29.7800 16486.4775
29.8000 16024.2200
29.8200 15903.5500
29.8400 16118.1475
29.8600 16162.2075
29.8800 16070.9400
29.9000 15866.1225
29.9200 16340.3825
29.9400 16215.4475
29.9600 16005.9350
29.9800 16022.1125
30.0000 16196.9575
30.0200 15828.1425
30.0400 15779.7900
30.0600 15962.9775
30.0800 16455.6950
30.1000 16384.4925
30.1200 16092.9350
30.1400 16120.0750
30.1600 15927.8025
30.1800 16275.7700
30.2000 16431.7050
30.2200 15968.0400
30.2400 16074.2675
30.2600 16228.6050
30.2800 16872.4325
30.3000 16632.2925
30.3200 16203.7825
30.3400 15923.1175
30.3600 15624.4875
30.3800 15477.3750
30.4000 15675.3425
30.4200 15964.7950
30.4400 16112.4425
30.4600 16165.0175
30.4800 16094.9575
30.5000 16028.8350
30.5200 15539.2875
30.5400 15792.2725
30.5600 15977.4800
30.5800 16067.9300
30.6000 16133.8300
30.6200 15720.9000
30.6400 15485.6300
30.6600 15526.9350
30.6800 15745.5475
30.7000 15783.1175
30.7200 15649.1425
30.7400 15807.2800
30.7600 15888.8925
30.7800 15331.1100
30.8000 15482.7675
30.8200 15953.3775
30.8400 15936.1425
30.8600 16142.2200
30.8800 15696.8150
30.9000 16072.7425
30.9200 16415.5600
30.9400 16458.2475
30.9600 16498.7525
30.9800 16252.5525
31.0000 16126.4300
31.0200 16047.3450
31.0400 16260.3725
31.0600 16537.5000
31.0800 16333.6925
31.1000 15971.6500
31.1200 15580.1500
31.1400 15176.9400
31.1600 15940.9475
31.1800 16158.2550
31.2000 16344.8550
31.2200 16097.2300
31.2400 16467.5450
31.2600 15954.2775
31.2800 16073.5775
31.3000 16069.9450
31.3200 15522.2200
31.3400 15517.4200
31.3600 15970.5125
31.3800 15916.3000
31.4000 16137.4950
31.4200 16493.5875
31.4400 16229.7100
31.4600 16025.9075
31.4800 15643.4525
31.5000 15924.3675
31.5200 15867.3000
31.5400 15966.2200
31.5600 16038.4125
31.5800 16249.3925
31.6000 15779.2100
31.6200 15729.2850
31.6400 15462.3850
31.6600 15330.0550
31.6800 14966.1100
31.7000 15514.3225
31.7200 15943.8325
31.7400 15693.1475
31.7600 15883.2650
31.7800 15355.7950
31.8000 15774.6375
31.8200 15784.0000
31.8400 15614.0350
31.8600 15400.7150
31.8800 15529.0450
31.9000 15929.6275
31.9200 16042.0925
31.9400 15810.0825
31.9600 14767.9450
31.9800 15153.5175
32.0000 15277.6400
32.0200 15086.9875
32.0400 15432.7750
32.0600 14821.2350
32.0800 14947.7425
32.1000 15923.8825
32.1200 16060.3100
32.1400 15777.4875
32.1600 15638.9275
32.1800 15234.2500
32.2000 15319.8450
32.2200 15314.0700
32.2400 15798.9550
32.2600 15974.2325
32.2800 15578.4550
32.3000 15755.2575
32.3200 15515.4000
32.3400 15071.7575
32.3600 15061.0775
32.3800 15120.3475
32.4000 15180.5850
32.4200 15153.7725
32.4400 14996.8200
32.4600 15311.5625
32.4800 15439.9750
32.5000 15510.1500
32.5200 15787.0700
32.5400 15601.4125
32.5600 15329.2325
32.5800 15214.8950
32.6000 15442.1875
32.6200 15370.2200
32.6400 15154.2425
32.6600 14616.6375
32.6800 15105.0600
32.7000 14994.1150
32.7200 15129.1025
32.7400 15226.9925
32.7600 14952.1750
32.7800 15158.2725
32.8000 15700.7050
32.8200 15394.4300
32.8400 15116.2975
32.8600 15330.2025
32.8800 14809.4200
32.9000 14715.5875
32.9200 15052.3325
32.9400 14722.5050
32.9600 14799.7675
32.9800 15185.7900
33.0000 15303.4250
33.0200 15000.5400
33.0400 14988.4275
33.0600 14533.6075
33.0800 15076.0150
33.1000 15619.8975
33.1200 15430.7025
33.1400 14948.5600
33.1600 14894.0300
33.1800 14751.4400
33.2000 15098.7575
33.2200 15483.6950
33.2400 15024.7600
33.2600 14827.1000
33.2800 14913.5100
33.3000 14953.8400
33.3200 14615.6425
33.3400 14352.7525
33.3600 14718.7850
33.3800 15293.6450
33.4000 15401.1850
33.4200 15174.3850
33.4400 15005.4725
33.4600 15064.3550
33.4800 15014.0250
33.5000 14796.4250
33.5200 14691.1075
33.5400 14574.7400
33.5600 14901.7325
33.5800 14866.4625
33.6000 14815.1475
33.6200 15066.7075
33.6400 14823.8950
33.6600 14655.4450
33.6800 14436.7775
33.7000 14044.5225
33.7200 14634.2550
33.7400 15257.4025
33.7600 14882.5850
33.7800 14696.2875
33.8000 14741.7300
33.8200 14484.3875
33.8400 14816.6350
33.8600 14472.1700
33.8800 14514.0475
33.9000 14325.3125
33.9200 14293.5550
33.9400 14802.7550
33.9600 15151.5800
33.9800 14859.8150
34.0000 14814.2175
34.0200 15115.8125
34.0400 15001.1100
34.0600 14862.5525
34.0800 14502.6650
34.1000 14254.9225
34.1200 14629.0600
34.1400 14276.6100
34.1600 14119.2525
34.1800 14201.5450
34.2000 14253.8650
34.2200 13992.1775
34.2400 14171.6475
34.2600 14299.7250
34.2800 14614.8625
34.3000 14426.6550
34.3200 14272.6150
34.3400 14084.8175
34.3600 14253.3175
34.3800 14385.0175
34.4000 14804.3275
34.4200 14916.1200
34.4400 14510.4025
34.4600 14077.0600
34.4800 13888.9325
34.5000 14335.0100
34.5200 14022.3475
34.5400 14447.6375
34.5600 13943.4175
34.5800 14095.2225
34.6000 13978.2450
34.6200 13958.3375
34.6400 13887.9375
34.6600 14018.6275
34.6800 14342.2850
34.7000 14541.8175
34.7200 14518.0075
34.7400 14183.3325
34.7600 14239.4450
34.7800 13763.8675
34.8000 14013.7500
34.8200 14177.7275
34.8400 14204.6000
34.8600 14522.5500
34.8800 14640.3500
34.9000 14575.0000
34.9200 14502.4925
34.9400 14224.5650
34.9600 13949.5550
34.9800 13756.4725
35.0000 13915.5600
35.0200 13921.8025
35.0400 14431.0875
35.0600 14466.3475
35.0800 14005.9100
35.1000 14295.9125
35.1200 14507.7725
35.1400 14114.7200
35.1600 14575.0575
35.1800 14964.0100
35.2000 14031.5700
35.2200 13840.1075
35.2400 13608.5975
35.2600 14208.5975
35.2800 14211.9000
35.3000 14033.8800
35.3200 14489.4800
35.3400 14709.5000
35.3600 14961.0650
35.3800 14579.5525
35.4000 13986.9675
35.4200 14360.1675
35.4400 14483.9400
35.4600 14248.0275
35.4800 14066.7775
35.5000 13759.5150
35.5200 13776.8200
35.5400 13883.3200
35.5600 14119.2100
35.5800 14443.2425
35.6000 13817.3475
35.6200 14083.8550
35.6400 14027.0675
35.6600 13905.8375
35.6800 14303.9175
35.7000 14032.0125
35.7200 14171.3700
35.7400 13904.6425
35.7600 14351.3450
35.7800 14115.1225
35.8000 13811.4400
35.8200 13291.7325
35.8400 13706.8525
35.8600 13917.3100
35.8800 13824.0925
35.9000 13734.6275
35.9200 13808.1525
35.9400 14053.1575
35.9600 13943.2125
35.9800 14110.7325
36.0000 14470.2450
36.0200 14078.3650
36.0400 14310.9825
36.0600 14001.9175
36.0800 13953.2375
36.1000 14304.9225
36.1200 14096.5750
36.1400 13760.9600
36.1600 13464.3625
36.1800 14213.6625
36.2000 14020.5450
36.2200 13873.8125
36.2400 14111.0875
36.2600 13973.4700
36.2800 14269.4650
36.3000 14161.6075
36.3200 13811.4050
36.3400 13716.2700
36.3600 13884.4675
36.3800 13915.9125
36.4000 13585.9025
36.4200 13191.0650
36.4400 13812.3475
36.4600 13690.8075
36.4800 13910.5600
36.5000 13454.5650
36.5200 13855.0575
36.5400 14043.3650
36.5600 13786.3600
36.5800 13672.5250
36.6000 13964.3075
36.6200 13960.8375
36.6400 13491.3825
36.6600 13089.5375
36.6800 13133.2125
36.7000 14019.0000
36.7200 14028.6950
36.7400 13210.2950
36.7600 13582.9125
36.7800 13746.7525
36.8000 14176.4425
36.8200 13818.7275
36.8400 13434.0100
36.8600 13176.6650
36.8800 13293.7300
36.9000 13315.4225
36.9200 13795.5025
36.9400 13600.4500
36.9600 13771.4725
36.9800 14185.9150
37.0000 13933.4475
37.0200 13611.9800
37.0400 13374.9450
37.0600 14080.9300
37.0800 13991.2000
37.1000 14549.9300
37.1200 14043.0075
37.1400 13982.3650
37.1600 13343.3600
37.1800 13620.0800
37.2000 13581.9225
37.2200 13481.0850
37.2400 14082.2025
37.2600 13825.0300
37.2800 13847.4925
37.3000 13700.0700
37.3200 13552.4900
37.3400 13482.9800
37.3600 13155.0600
37.3800 13248.7350
37.4000 13668.5050
37.4200 13288.2125
37.4400 13158.8175
37.4600 13501.5350
37.4800 13616.9925
37.5000 13237.2200
37.5200 13358.2225
37.5400 13681.6350
37.5600 13897.4950
37.5800 14167.6075
37.6000 13718.5975
37.6200 13422.2000
37.6400 13984.5225
37.6600 13767.3050
37.6800 13768.3175
37.7000 13443.4325
37.7200 12682.3175
37.7400 13770.1975
37.7600 13549.3875
37.7800 13664.0600
37.8000 13840.4300
37.8200 13519.5025
37.8400 13873.1350
37.8600 13722.9275
37.8800 13999.9400
37.9000 13886.6925
37.9200 14008.8375
37.9400 13631.1600
37.9600 13658.9675
37.9800 13399.4525
38.0000 13368.6150
38.0200 13778.1900
38.0400 13809.4275
38.0600 13043.7525
38.0800 13588.2350
38.1000 13434.1700
38.1200 13502.4550
38.1400 13606.7375
38.1600 13534.1125
38.1800 13634.1000
38.2000 13850.1000
38.2200 13668.0025
38.2400 13844.4325
38.2600 13769.2600
38.2800 13784.2600
38.3000 13669.8675
38.3200 13573.5125
38.3400 14054.0425
38.3600 14029.2275
38.3800 13429.0125
38.4000 13985.0475
38.4200 13695.9100
38.4400 13318.5725
38.4600 13836.7550
38.4800 13916.9975
38.5000 13632.9700
38.5200 13226.5400
38.5400 14161.8850
38.5600 14078.1900
38.5800 13844.4225
38.6000 13363.9775
38.6200 13931.8300
38.6400 13539.3875
38.6600 13752.9850
38.6800 13783.3800
38.7000 14587.5425
38.7200 13946.4300
38.7400 13979.4350
38.7600 13607.6300
38.7800 13390.1175
38.8000 13215.9350
38.8200 14074.7825
38.8400 13944.8250
38.8600 13694.7975
38.8800 14047.3625
38.9000 13726.5750
38.9200 13380.9800
38.9400 13290.0850
38.9600 13922.9125
38.9800 13841.7025
39.0000 13475.0350
39.0200 13410.4275
39.0400 13422.7525
39.0600 13500.3525
39.0800 13386.6325
39.1000 13741.9525
39.1200 13715.4025
39.1400 14085.9100
39.1600 13929.5900
39.1800 13800.5650
39.2000 13642.4900
39.2200 13517.5725
39.2400 13666.7050
39.2600 13364.5825
39.2800 13691.9450
39.3000 13609.8175
39.3200 13546.3400
39.3400 14316.5000
39.3600 14209.7775
39.3800 13547.4550
39.4000 13516.5600
39.4200 13162.2175
39.4400 13603.2450
39.4600 13521.0450
39.4800 13552.3350
39.5000 12858.7575
39.5200 13422.0400
39.5400 13745.4000
39.5600 14070.3675
39.5800 13630.9425
39.6000 12964.5975
39.6200 13571.9975
39.6400 13472.0325
39.6600 13362.4200
39.6800 13259.6475
39.7000 13392.3875
39.7200 13088.4125
39.7400 13284.8525
39.7600 14014.0000
39.7800 14197.2350
39.8000 13697.1525
39.8200 14069.6900
39.8400 13837.6250
39.8600 13425.2675
39.8800 13219.8775
39.9000 14020.6050
39.9200 13908.1425
39.9400 13726.5400
39.9600 13215.1275
39.9800 13018.6725
40.0000 12741.9250
40.0200 13399.5375
40.0400 13422.9150
40.0600 13952.4775
40.0800 13797.8150
40.1000 13961.2400
40.1200 13332.9525
40.1400 13609.0175
40.1600 14047.1550
40.1800 13653.8675
40.2000 13195.1500
40.2200 13374.8325
40.2400 13334.3075
40.2600 13641.9875
40.2800 14113.3200
40.3000 13259.0725
40.3200 13489.3375
40.3400 13664.2800
40.3600 13673.4200
40.3800 13192.9550
40.4000 13238.0925
40.4200 14179.0150
40.4400 13802.9475
40.4600 13316.3725
40.4800 13960.5400
40.5000 14000.4650
40.5200 13905.9500
40.5400 14162.7800
40.5600 13671.9900
40.5800 13844.4275
40.6000 13096.9075
40.6200 13171.1100
40.6400 14171.9725
40.6600 13741.8550
40.6800 13619.3650
40.7000 13617.9750
40.7200 13448.5550
40.7400 14057.9525
40.7600 13507.3125
40.7800 13681.9575
40.8000 13545.0550
40.8200 13941.2125
40.8400 13948.0725
40.8600 12898.2375
40.8800 13460.0625
40.9000 13573.5275
40.9200 13799.0150
40.9400 13321.6075
40.9600 13930.0575
40.9800 13828.1850
41.0000 14067.0875
41.0200 14329.2800
41.0400 13732.9300
41.0600 13912.2175
41.0800 13655.9450
41.1000 13591.2425
41.1200 13541.3550
41.1400 14021.4200
41.1600 13279.4150
41.1800 14052.7800
41.2000 14016.5950
41.2200 14115.7450
41.2400 13472.1525
41.2600 13534.2900
41.2800 13539.7250
41.3000 13732.9875
41.3200 13763.5900
41.3400 13587.2775
41.3600 13466.6800
41.3800 13294.4900
41.4000 13652.7525
41.4200 13519.6500
41.4400 14199.6150
41.4600 13748.3825
41.4800 13682.8625
41.5000 13912.5000
41.5200 13959.2300
41.5400 14247.0950
41.5600 13912.8850
41.5800 13579.5150
41.6000 13625.9200
41.6200 13087.6825
41.6400 13036.8700
41.6600 13318.3925
41.6800 13518.8125
41.7000 13985.0375
41.7200 13744.8800
41.7400 13405.6075
41.7600 13200.7575
41.7800 13351.2200
41.8000 13168.9425
41.8200 13842.2500
41.8400 14379.9625
41.8600 14018.5450
41.8800 13735.1950
41.9000 13429.0225
41.9200 13952.9975
41.9400 13540.7000
41.9600 13718.9050
41.9800 13490.4550
42.0000 13617.1525
42.0200 14320.5875
42.0400 13764.6150
42.0600 14033.2225
42.0800 13761.3800
42.1000 13321.0825
42.1200 12912.5000
42.1400 12980.6775
42.1600 13486.9750
42.1800 13466.9200
42.2000 14024.5750
42.2200 13630.3125
42.2400 13572.1325
42.2600 13519.9500
42.2800 13208.9800
42.3000 12726.7725
42.3200 13745.1875
42.3400 13941.8625
42.3600 13504.4775
42.3800 13644.5575
42.4000 13660.5650
42.4200 13365.4575
42.4400 13456.6550
42.4600 13251.6675
42.4800 13615.5375
42.5000 13945.5925
42.5200 13155.5350
42.5400 12747.1350
42.5600 13076.5875
42.5800 12746.8425
42.6000 13318.6350
42.6200 14006.3050
42.6400 13422.5825
42.6600 13287.5375
42.6800 13903.1050
42.7000 13117.9475
42.7200 13173.3700
42.7400 13243.5225
42.7600 13149.7200
42.7800 13649.0050
42.8000 13553.6600
42.8200 13612.2575
42.8400 13010.2900
42.8600 13221.4025
42.8800 13342.6075
42.9000 12861.1675
42.9200 12900.4950
42.9400 13319.6975
42.9600 13321.3050
42.9800 13647.8175
43.0000 13107.9025
43.0200 13218.3725
43.0400 13565.2050
43.0600 13348.8300
43.0800 13134.1400
43.1000 13202.0775
43.1200 13112.5000
43.1400 13159.1975
43.1600 13536.6125
43.1800 13235.0075
43.2000 12624.3600
43.2200 13206.2225
43.2400 13538.7375
43.2600 13097.1350
43.2800 12925.4475
43.3000 12654.8225
43.3200 13154.0375
43.3400 13330.4675
43.3600 13513.8600
43.3800 12742.4150
43.4000 12696.4425
43.4200 12951.6925
43.4400 13498.6225
43.4600 13203.5925
43.4800 12741.2875
43.5000 13300.0575
43.5200 13047.1900
43.5400 13740.4175
43.5600 13068.8975
43.5800 12845.5450
43.6000 12410.5150
43.6200 12941.5475
43.6400 12806.5725
43.6600 13236.6350
43.6800 12456.8425
43.7000 12801.3325
43.7200 13204.2575
43.7400 12509.8325
43.7600 12214.0250
43.7800 12899.5450
43.8000 12677.0175
43.8200 12817.3300
43.8400 12809.4900
43.8600 12372.6150
43.8800 12939.9000
43.9000 12909.8125
43.9200 12389.7950
43.9400 12185.7325
43.9600 12300.5925
43.9800 12373.9250
44.0000 11920.6925
44.0200 12302.5675
44.0400 12959.2400
44.0600 13240.3650
44.0800 12805.1400
44.1000 12994.9525
44.1200 13116.0450
44.1400 12476.4400
44.1600 12937.6625
44.1800 12586.6450
44.2000 12640.7250
44.2200 12158.7800
44.2400 13025.9050
44.2600 12315.0225
44.2800 12460.1925
44.3000 12472.0325
44.3200 12741.2700
44.3400 11982.4600
44.3600 11500.4475
44.3800 12143.2775
44.4000 12350.0825
44.4200 12623.8975
44.4400 12839.7825
44.4600 12579.6225
44.4800 12311.1075
44.5000 12910.3175
44.5200 12701.6200
44.5400 12066.1200
44.5600 11875.8350
44.5800 12118.4400
44.6000 11985.4325
44.6200 12557.5500
44.6400 12102.6975
44.6600 11881.6775
44.6800 11971.1100
44.7000 12179.7375
44.7200 12135.4275
44.7400 12409.3825
44.7600 11498.1650
44.7800 11743.0050
44.8000 11824.1825
44.8200 12027.8150
44.8400 11608.7025
44.8600 12301.8850
44.8800 11817.4650
44.9000 12057.7550
44.9200 12645.0950
44.9400 12438.6075
44.9600 12144.1350
44.9800 11744.8625
45.0000 12333.7925
45.0200 12118.2750
45.0400 11679.0750
45.0600 12011.1525
45.0800 12250.6925
45.1000 12084.2825
45.1200 11652.1400
45.1400 11634.4150
45.1600 11227.7250
45.1800 11494.1275
45.2000 11230.5225
45.2200 11926.4200
45.2400 11523.7275
45.2600 11414.1400
45.2800 11882.9150
45.3000 12349.6925
45.3200 12002.3525
45.3400 11249.2925
45.3600 11655.2475
45.3800 11735.5550
45.4000 11956.1075
45.4200 11617.7250
45.4400 11663.5250
45.4600 11469.7900
45.4800 10775.9675
45.5000 11312.5725
45.5200 11102.8350
45.5400 11774.2575
45.5600 11218.7050
45.5800 11329.8350
45.6000 11758.7550
45.6200 11280.4375
45.6400 11035.7675
45.6600 10770.3550
45.6800 11119.0450
45.7000 10926.8350
45.7200 11088.5225
45.7400 11092.8525
45.7600 11008.4200
45.7800 10964.5375
45.8000 11047.5025
45.8200 11670.1550
45.8400 11064.2000
45.8600 11211.8300
45.8800 11057.4425
45.9000 11010.1025
45.9200 11113.9000
45.9400 10975.4050
45.9600 10856.6250
45.9800 11080.0275
46.0000 11144.5275
46.0200 11209.9575
46.0400 11051.5225
46.0600 11181.4875
46.0800 10804.0150
46.1000 10581.4625
46.1200 10809.9700
46.1400 10930.9750
46.1600 11019.8925
46.1800 11170.5225
46.2000 10252.9775
46.2200 10297.4125
46.2400 10446.1650
46.2600 10835.5225
46.2800 10823.3675
46.3000 10933.2225
46.3200 10719.7525
46.3400 10535.1525
46.3600 10782.2900
46.3800 10574.0175
46.4000 10539.9175
46.4200 10298.5400
46.4400 10565.2000
46.4600 10525.3800
46.4800 11390.9825
46.5000 11093.5325
46.5200 10530.0975
46.5400 10050.7125
46.5600 10647.0775
46.5800 10616.3950
46.6000 10662.5000
46.6200 10673.1900
46.6400 10797.0875
46.6600 10757.6500
46.6800 10684.4925
46.7000 10488.3775
46.7200 10315.1650
46.7400 9876.7950
46.7600 9660.8650
46.7800 10395.2225
46.8000 10507.7575
46.8200 10671.9250
46.8400 9747.1325
46.8600 9847.1000
46.8800 9708.6650
46.9000 10228.8625
46.9200 9826.9200
46.9400 9858.6375
46.9600 9972.0900
46.9800 10091.3350
47.0000 10124.0900
47.0200 9949.0975
47.0400 9767.4100
47.0600 9590.0150
47.0800 10366.4000
47.1000 10264.4100
47.1200 10235.9600
47.1400 9615.3625
47.1600 9643.3250
47.1800 9592.9925
47.2000 9954.8800
47.2200 9855.8375
47.2400 9762.6300
47.2600 9601.0875
47.2800 9455.8450
47.3000 9362.6475
47.3200 9234.3450
47.3400 9539.8725
47.3600 10022.1525
47.3800 9955.2475
47.4000 9619.3950
47.4200 10237.6150
47.4400 9392.2775
47.4600 10134.8275
47.4800 9256.6250
47.5000 10102.8400
47.5200 10093.9675
47.5400 9571.0150
47.5600 9650.4100
47.5800 9383.0950
47.6000 9747.7975
47.6200 9285.1825
47.6400 9548.3275
47.6600 9377.8350
47.6800 9438.0000
47.7000 9722.6150
47.7200 9368.6175
47.7400 9162.9875
47.7600 9526.9075
47.7800 10135.1350
47.8000 9809.4350
47.8200 9867.4525
47.8400 9134.2000
47.8600 8803.5350
47.8800 9001.8850
47.9000 9044.8025
47.9200 9279.0125
47.9400 9141.0550
47.9600 8750.4575
47.9800 9086.0700
48.0000 9382.5425
48.0200 9439.1750
48.0400 9024.5125
48.0600 9288.2325
48.0800 8881.8100
48.1000 9373.1475
48.1200 8736.5575
48.1400 8726.8850
48.1600 8717.9400
48.1800 8387.2350
48.2000 9160.3725
48.2200 9262.0375
48.2400 8969.8075
48.2600 9187.9750
48.2800 8958.2525
48.3000 9792.9225
48.3200 9405.6625
48.3400 9438.1950
48.3600 8953.5225
48.3800 8594.1400
48.4000 9233.6850
48.4200 8604.2725
48.4400 8964.3900
48.4600 8969.5525
48.4800 8762.2825
48.5000 8921.9500
48.5200 9036.5550
48.5400 9004.2000
48.5600 8773.6400
48.5800 9049.2575
48.6000 8857.2275
48.6200 8506.4250
48.6400 8743.1800
48.6600 8814.3925
48.6800 8821.4000
48.7000 8599.4225
48.7200 8306.4500
48.7400 8528.9700
48.7600 8434.4800
48.7800 8517.7550
48.8000 8131.6400
48.8200 8294.1100
48.8400 9280.8550
48.8600 9148.7250
48.8800 8524.0500
48.9000 8513.4500
48.9200 8499.3350
48.9400 8218.8775
48.9600 8602.8525
48.9800 8618.4700
49.0000 8450.3225
49.0200 9202.0250
49.0400 9088.3350
49.0600 9189.0125
49.0800 8476.6925
49.1000 8748.5000
49.1200 8172.7025
49.1400 8763.3625
49.1600 8939.3225
49.1800 9014.1125
49.2000 7854.6250
49.2200 8241.1800
49.2400 8546.3750
49.2600 8094.0125
49.2800 8618.3000
49.3000 8520.2625
49.3200 8319.2075
49.3400 8374.1200
49.3600 8047.1575
49.3800 7908.5475
49.4000 8471.1375
49.4200 8526.9900
49.4400 7981.7025
49.4600 8340.3950
49.4800 8096.1550
49.5000 8310.5575
49.5200 7902.9475
49.5400 8628.7625
49.5600 7936.5600
49.5800 8049.9400
49.6000 7792.4300
49.6200 8285.5275
49.6400 8113.4650
49.6600 8097.9600
49.6800 7753.7450
49.7000 7520.3000
49.7200 7799.2500
49.7400 8204.6000
49.7600 7812.5000
49.7800 7827.0275
49.8000 7999.0300
49.8200 8007.8600
49.8400 8244.1800
49.8600 8141.0325
49.8800 7721.9625
49.9000 7559.8450
49.9200 7864.8525
49.9400 8295.6825
49.9600 7810.7025
49.9800 7940.4200
50.0000 7963.3125
50.0200 7847.4125
50.0400 8058.8750
50.0600 7468.8975
50.0800 7973.8350
50.1000 7822.2650
50.1200 7924.8000
50.1400 7801.3925
50.1600 8106.6325
50.1800 8032.6075
50.2000 7946.6100
50.2200 7639.9275
50.2400 7925.2600
50.2600 7507.1100
50.2800 7704.1450
50.3000 7347.8350
50.3200 7771.3375
50.3400 7824.8925
50.3600 7252.2450
50.3800 7453.5225
50.4000 7780.6125
50.4200 7751.1950
50.4400 8325.3750
50.4600 8008.9200
50.4800 7651.3375
50.5000 7394.7300
50.5200 7598.3525
50.5400 7316.1350
50.5600 7655.9275
50.5800 7750.6975
50.6000 8025.2775
50.6200 7706.8300
50.6400 7354.9500
50.6600 7446.1700
50.6800 7833.5375
50.7000 7775.6050
50.7200 7639.4825
50.7400 7658.5300
50.7600 7590.6600
50.7800 7366.3000
50.8000 7687.0825
50.8200 7491.7725
50.8400 6984.3800
50.8600 7285.2575
50.8800 7831.5275
50.9000 7705.7375
50.9200 7112.7650
50.9400 7769.7225
50.9600 7040.3500
50.9800 7633.0400
51.0000 7458.4575
51.0200 7674.0400
51.0400 7361.0150
51.0600 7188.0100
51.0800 7099.9850
51.1000 7690.0025
51.1200 7814.4775
51.1400 7229.4700
51.1600 6887.0475
51.1800 7317.5075
51.2000 7383.0175
51.2200 7469.9875
51.2400 7394.4500
51.2600 7208.5675
51.2800 7443.9775
51.3000 7351.9100
51.3200 7070.4275
51.3400 6938.2900
51.3600 7666.5200
51.3800 7675.3025
51.4000 7235.9200
51.4200 7086.0650
51.4400 7211.4925
51.4600 7188.9275
51.4800 7045.3825
51.5000 6889.2825
51.5200 7325.4100
51.5400 7210.6800
51.5600 7426.6100
51.5800 6930.4625
51.6000 7521.1450
51.6200 7058.0725
51.6400 7151.0100
51.6600 7186.7275
51.6800 7437.2575
51.7000 7147.9800
51.7200 7151.2650
51.7400 7401.5000
51.7600 6863.1375
51.7800 7024.6300
51.8000 7150.3675
51.8200 7025.6475
51.8400 7170.9550
51.8600 7138.1525
51.8800 7261.1925
51.9000 6956.4275
51.9200 6922.9250
51.9400 7290.5800
51.9600 6941.5125
51.9800 7343.6425
52.0000 6570.6025
52.0200 6671.6150
52.0400 6790.1950
52.0600 6951.3550
52.0800 6839.1850
52.1000 6989.8675
52.1200 6876.0125
52.1400 6886.4875
52.1600 6873.9875
52.1800 6839.1875
52.2000 6579.0550
52.2200 6640.2050
52.2400 6821.6225
52.2600 6911.8225
52.2800 6750.3350
52.3000 6623.6500
52.3200 6754.0550
52.3400 6816.2175
52.3600 6984.7950
52.3800 6807.4325
52.4000 6776.3525
52.4200 7043.5825
52.4400 6689.5275
52.4600 6743.9125
52.4800 7089.8675
52.5000 6977.0275
52.5200 6977.7125
52.5400 6713.8575
52.5600 6580.4100
52.5800 6517.2150
52.6000 6732.7500
52.6200 6918.9700
52.6400 6462.4500
52.6600 6833.8650
52.6800 6252.3175
52.7000 6589.8125
52.7200 6912.1375
52.7400 7052.0225
52.7600 7011.3150
52.7800 6308.7225
52.8000 6563.1350
52.8200 6758.9650
52.8400 7240.0400
52.8600 6685.8675
52.8800 6568.3950
52.9000 7062.5000
52.9200 7025.1850
52.9400 6589.9175
52.9600 6509.2650
52.9800 6896.9775
53.0000 6866.5275
53.0200 6890.3525
53.0400 6634.4825
53.0600 6604.0225
53.0800 6675.1350
53.1000 6921.2975
53.1200 6446.9875
53.1400 6403.4650
53.1600 6269.8950
53.1800 5932.0200
53.2000 6036.5600
53.2200 6328.5300
53.2400 6518.5075
53.2600 6597.5075
53.2800 6683.4925
53.3000 6388.9875
53.3200 6802.5325
53.3400 6415.9750
53.3600 6598.0050
53.3800 6550.0700
53.4000 6297.3800
53.4200 6687.0525
53.4400 6547.4525
53.4600 6645.5925
53.4800 6478.8200
53.5000 6775.7575
53.5200 6364.8850
53.5400 6577.1625
53.5600 7031.5550
53.5800 6975.3700
53.6000 7088.4000
53.6200 6638.7800
53.6400 6370.4000
53.6600 6478.2875
53.6800 6633.9125
53.7000 6347.2775
53.7200 6870.4800
53.7400 6515.1675
53.7600 6417.6800
53.7800 6607.3375
53.8000 6447.0550
53.8200 6909.9025
53.8400 5924.3525
53.8600 6802.9325
53.8800 6777.9475
53.9000 6120.8375
53.9200 6654.7075
53.9400 6590.7200
53.9600 6883.2025
53.9800 6380.7025
54.0000 6331.0325
54.0200 6700.9675
54.0400 6727.9800
54.0600 6858.3875
54.0800 6218.2900
54.1000 6307.7425
54.1200 6528.8225
54.1400 6275.9625
54.1600 6303.8225
54.1800 6499.0400
54.2000 6453.9850
54.2200 6112.1550
54.2400 6840.5375
54.2600 6564.5100
54.2800 6415.6000
54.3000 6169.9650
54.3200 6437.1825
54.3400 6702.4275
54.3600 6275.0000
54.3800 6272.1650
54.4000 6219.5725
54.4200 6037.6800
54.4400 6492.4750
54.4600 6403.7550
54.4800 6466.8725
54.5000 6643.1825
54.5200 6250.0000
54.5400 6241.6075
54.5600 6150.5325
54.5800 6332.9450
54.6000 6569.8750
54.6200 6355.5550
54.6400 6420.3800
54.6600 6355.1200
54.6800 6261.5800
54.7000 6231.6225
54.7200 6009.1700
54.7400 6142.3900
54.7600 6390.8175
54.7800 6715.3600
54.8000 6295.0125
54.8200 6525.4900
54.8400 6215.2175
54.8600 6222.8825
54.8800 5893.0400
54.9000 6156.5000
54.9200 6542.7450
54.9400 6301.8350
54.9600 6482.1375
54.9800 6383.0700
55.0000 5983.9850
55.0200 5807.8425
55.0400 6209.1650
55.0600 5855.1675
55.0800 6087.5000
55.1000 6096.2900
55.1200 6221.2675
55.1400 6354.9900
55.1600 6585.7550
55.1800 6551.1900
55.2000 6376.5750
55.2200 6092.7850
55.2400 6494.8225
55.2600 6385.4150
55.2800 5857.7225
55.3000 5971.0575
55.3200 6114.8050
55.3400 6491.7550
55.3600 6537.2750
55.3800 6341.3550
55.4000 6063.4925
55.4200 6279.4250
55.4400 6659.8425
55.4600 6309.2575
55.4800 6749.1875
55.5000 6214.1600
55.5200 6241.6375
55.5400 6323.0950
55.5600 6604.7825
55.5800 6004.2875
55.6000 6583.6675
55.6200 6314.1925
55.6400 5832.4375
55.6600 6304.8475
55.6800 6375.0000
55.7000 6379.8150
55.7200 6422.8200
55.7400 6022.6100
55.7600 5995.4350
55.7800 6106.1750
55.8000 6031.4000
55.8200 6297.5950
55.8400 6098.4400
55.8600 6449.2225
55.8800 6439.0500
55.9000 6456.3250
55.9200 6320.2150
55.9400 5714.8125
55.9600 6323.4750
55.9800 6265.0800
56.0000 5712.1500
56.0200 5537.3350
56.0400 5943.7300
56.0600 6239.7375
56.0800 6297.2750
56.1000 6603.4400
56.1200 5858.8225
56.1400 5804.3925
56.1600 5899.7750
56.1800 6308.7025
56.2000 6438.4550
56.2200 6236.3575
56.2400 6006.0700
56.2600 5916.3500
56.2800 6169.8200
56.3000 5871.4825
56.3200 5843.9925
56.3400 6370.1275
56.3600 6277.1150
56.3800 6094.4900
56.4000 5993.8375
56.4200 5909.9725
56.4400 6285.7800
56.4600 6057.0250
56.4800 6385.9425
56.5000 6147.4825
56.5200 6309.7850
56.5400 6038.8150
56.5600 6063.1525
56.5800 6086.0425
56.6000 6281.6900
56.6200 6180.1325
56.6400 6276.9125
56.6600 6314.4000
56.6800 6348.7425
56.7000 6328.1250
56.7200 6380.0500
56.7400 6230.7175
56.7600 6092.6525
56.7800 5950.0000
56.8000 5959.6625
56.8200 6147.6025
56.8400 6097.0250
56.8600 6040.4550
56.8800 6091.7875
56.9000 5932.5675
56.9200 6101.3650
56.9400 6389.7925
56.9600 6438.6375
56.9800 6430.8950
57.0000 5774.8175
57.0200 6039.1650
57.0400 6085.4650
57.0600 6310.3150
57.0800 6257.0825
57.1000 6127.8325
57.1200 5907.7075
57.1400 5830.0825
57.1600 6512.5000
57.1800 6487.1000
57.2000 5917.4650
57.2200 6318.3850
57.2400 6171.0700
57.2600 6358.0200
57.2800 5956.4300
57.3000 6124.2550
57.3200 6403.7725
57.3400 6179.3400
57.3600 5990.6800
57.3800 6386.5600
57.4000 6353.1925
57.4200 6109.2775
57.4400 6014.0700
57.4600 5747.9725
57.4800 6336.6625
57.5000 5657.7600
57.5200 6212.5000
57.5400 6221.1075
57.5600 6449.7425
57.5800 6088.7600
57.6000 6125.0000
57.6200 6129.0975
57.6400 6252.0225
57.6600 6310.5025
57.6800 6244.0850
57.7000 6064.0575
57.7200 6102.5200
57.7400 5807.1875
57.7600 6427.7925
57.7800 6095.9375
57.8000 5559.7950
57.8200 5886.4275
57.8400 5845.0700
57.8600 5678.4675
57.8800 5798.6350
57.9000 5764.4450
57.9200 6285.8475
57.9400 6223.0500
57.9600 6149.0400
57.9800 6116.5850
58.0000 6275.3075
58.0200 6291.4400
58.0400 6439.8800
58.0600 6030.2575
58.0800 6241.4050
58.1000 5878.0900
58.1200 6004.5150
58.1400 5663.2175
58.1600 6256.6900
58.1800 5987.2425
58.2000 5972.4725
58.2200 5846.5400
58.2400 5686.5875
58.2600 6275.0000
58.2800 6265.3400
58.3000 5749.3275
58.3200 5716.6525
58.3400 5949.5750
58.3600 5930.5875
58.3800 6255.6625
58.4000 5839.6475
58.4200 5972.9150
58.4400 5843.0075
58.4600 6213.3875
58.4800 6272.7650
58.5000 6108.3500
58.5200 5797.6000
58.5400 5618.5100
58.5600 6102.2225
58.5800 6284.7975
58.6000 6048.7725
58.6200 5939.0625
58.6400 6089.1150
58.6600 6247.1625
58.6800 5955.4975
58.7000 6558.8900
58.7200 6136.2975
58.7400 5988.7225
58.7600 6151.5825
58.7800 6373.6075
58.8000 6163.1050
58.8200 6259.9950
58.8400 5813.7700
58.8600 6063.7025
58.8800 6323.2100
58.9000 5886.8250
58.9200 5700.3875
58.9400 5825.3900
58.9600 5975.3150
58.9800 6124.9800
59.0000 6112.3050
59.0200 5937.3475
59.0400 5687.5175
59.0600 5849.9350
59.0800 5887.4650
59.1000 6349.3500
59.1200 6100.4775
59.1400 5638.6175
59.1600 5911.6950
59.1800 6336.0400
59.2000 5416.1500
59.2200 5897.8275
59.2400 6285.5750
59.2600 6051.3025
59.2800 5888.4750
59.3000 5850.2450
59.3200 5502.4575
59.3400 5896.9850
59.3600 6085.9900
59.3800 5914.0000
59.4000 5726.7050
59.4200 5625.9600
59.4400 6020.9475
59.4600 6123.9350
59.4800 5680.0300
59.5000 5922.0750
59.5200 5813.8750
59.5400 5960.5875
59.5600 5900.8300
59.5800 5949.3100
59.6000 6196.4175
59.6200 5966.0275
59.6400 5987.1150
59.6600 5827.5850
59.6800 5763.5275
59.7000 5811.6500
59.7200 5542.3150
59.7400 6188.0500
59.7600 5709.2875
59.7800 5982.0075
59.8000 6012.0100
59.8200 5730.8000
59.8400 6092.2325
59.8600 5512.7500
59.8800 5695.6425
59.9000 5504.4650
59.9200 5939.7100
59.9400 6145.3200
59.9600 6137.8000
59.9800 6064.3375
60.0000 5965.0025
60.0200 5609.2700
60.0400 5953.0325
60.0600 5670.4975
60.0800 6185.3775
60.1000 5896.1700
60.1200 6081.8425
60.1400 5699.0350
60.1600 5651.1025
60.1800 5601.4975
60.2000 6157.4725
60.2200 5520.9450
60.2400 5887.3675
60.2600 5972.5900
60.2800 6144.2825
60.3000 5859.9675
60.3200 5765.4550
60.3400 5798.7125
60.3600 6041.2800
60.3800 5664.1750
60.4000 6348.9075
60.4200 6110.0500
60.4400 6244.4350
60.4600 6574.7925
60.4800 6274.9175
60.5000 5962.1150
60.5200 5901.9650
60.5400 5623.9650
60.5600 5984.3325
60.5800 6071.9250
60.6000 6039.0575
60.6200 6001.5800
60.6400 5772.6325
60.6600 5630.9425
60.6800 5780.3850
60.7000 5596.3700
60.7200 5647.1925
60.7400 5924.4275
60.7600 6152.1425
60.7800 5840.7250
60.8000 5491.5025
60.8200 5724.9750
60.8400 5927.8450
60.8600 5354.9150
60.8800 5740.8875
60.9000 5810.0025
60.9200 5420.8425
60.9400 5767.7000
60.9600 5846.7725
60.9800 6004.0125
61.0000 5799.3775
61.0200 5799.3325
61.0400 5823.6525
61.0600 5801.3625
61.0800 6048.0500
61.1000 6086.1100
61.1200 5131.8875
61.1400 5357.9750
61.1600 6023.0925
61.1800 5921.1825
61.2000 5724.1900
61.2200 5759.5500
61.2400 6079.8900
61.2600 5700.5675
61.2800 5956.7825
61.3000 5775.5250
61.3200 5621.7800
61.3400 5975.8075
61.3600 5859.4500
61.3800 5416.9000
61.4000 5703.3525
61.4200 6064.0425
61.4400 5888.8725
61.4600 5863.3225
61.4800 5710.7925
61.5000 5968.2425
61.5200 5975.8450
61.5400 5998.2975
61.5600 5883.5875
61.5800 5851.7325
61.6000 5989.5250
61.6200 6104.5800
61.6400 6344.7550
61.6600 5840.2450
61.6800 5776.8025
61.7000 5798.1825
61.7200 5545.1450
61.7400 5640.7725
61.7600 5626.8600
61.7800 5717.5025
61.8000 5852.1125
61.8200 5793.2075
61.8400 5995.2475
61.8600 5724.1400
61.8800 5296.5450
61.9000 5711.7850
61.9200 6175.9825
61.9400 5464.6175
61.9600 5825.4550
61.9800 6138.3000
62.0000 6128.0475
62.0200 5906.9300
62.0400 6162.7875
62.0600 5946.7725
62.0800 5856.2650
62.1000 5655.3675
62.1200 5832.0100
62.1400 6250.2150
62.1600 5921.8175
62.1800 5670.5100
62.2000 6277.7350
62.2200 6018.1250
62.2400 5850.7100
62.2600 5757.7550
62.2800 5795.5400
62.3000 5845.5125
62.3200 5622.5850
62.3400 6009.0925
62.3600 5993.2175
62.3800 5567.5675
62.4000 6024.0675
62.4200 6165.6825
62.4400 5937.1050
62.4600 5199.2625
62.4800 5532.3100
62.5000 5891.6000
62.5200 5766.8000
62.5400 5772.5850
62.5600 6012.0050
62.5800 6206.6825
62.6000 6089.7375
62.6200 5680.7325
62.6400 5952.7175
62.6600 5841.2400
62.6800 5588.8825
62.7000 6056.9125
62.7200 5405.0325
62.7400 5729.0150
62.7600 5797.4300
62.7800 5755.1650
62.8000 5402.7500
62.8200 5295.3325
62.8400 5981.1325
62.8600 5637.6350
62.8800 5185.2475
62.9000 5595.3350
62.9200 5482.6050
62.9400 6020.1375
62.9600 5764.2725
62.9800 5981.1925
63.0000 5745.3350
63.0200 5211.8775
63.0400 5439.0675
63.0600 5575.0000
63.0800 5798.4800
63.1000 5902.6800
63.1200 5956.8625
63.1400 6139.8350
63.1600 6162.5000
63.1800 6206.7775
63.2000 5913.8050
63.2200 5664.9375
63.2400 5858.4800
63.2600 6119.3850
63.2800 5520.9900
63.3000 5977.8925
63.3200 5686.2875
63.3400 5714.6025
63.3600 5934.1500
63.3800 5522.4550
63.4000 5462.5000
63.4200 5715.2125
63.4400 5695.0975
63.4600 5808.2125
63.4800 6318.5200
63.5000 5894.2850
63.5200 5573.0675
63.5400 5778.3300
63.5600 5724.9800
63.5800 5537.5675
63.6000 5665.4725
63.6200 5665.6600
63.6400 4985.8850
63.6600 5661.8575
63.6800 5982.0950
63.7000 5838.2100
63.7200 5431.4750
63.7400 5592.5950
63.7600 5581.5075
63.7800 5727.1300
63.8000 5652.2625
63.8200 5811.1500
63.8400 5783.2675
63.8600 5775.0000
63.8800 5688.3325
63.9000 5480.1200
63.9200 5514.9200
63.9400 5330.3550
63.9600 5375.6500
63.9800 5571.1075
64.0000 5546.0300
64.0200 5213.8775
64.0400 5679.9800
64.0600 5794.8225
64.0800 5746.1600
64.1000 5382.3750
64.1200 5712.1750
64.1400 5839.4900
64.1600 6021.8725
64.1800 5556.1650
64.2000 5582.2900
64.2200 5289.0425
64.2400 5462.5425
64.2600 5896.2650
64.2800 5534.3600
64.3000 5719.2300
64.3200 6179.4400
64.3400 5929.4675
64.3600 5693.4725
64.3800 5641.1575
64.4000 5882.8050
64.4200 5701.1575
64.4400 5651.8475
64.4600 5660.6475
64.4800 5588.0175
64.5000 5808.9500
64.5200 6211.3450
64.5400 5658.9475
64.5600 5985.2300
64.5800 5882.1450
64.6000 5765.1750
64.6200 5993.7275
64.6400 5592.6925
64.6600 5692.4375
64.6800 6148.1350
64.7000 5865.5425
64.7200 5863.3975
64.7400 5547.6375
64.7600 5899.1050
64.7800 5816.7800
64.8000 5819.1250
64.8200 5740.7125
64.8400 5925.0675
64.8600 5804.6425
64.8800 6027.4275
64.9000 6358.8200
64.9200 5992.2625
64.9400 5765.5000
64.9600 5863.4275
64.9800 5740.6675
65.0000 5743.9475
65.0200 5603.3325
65.0400 5585.4700
65.0600 5608.4300
65.0800 5633.4175
65.1000 5386.6300
65.1200 5630.0200
65.1400 5457.7900
65.1600 5495.9850
65.1800 5533.3600
65.2000 5641.7400
65.2200 5454.1325
65.2400 5974.7825
65.2600 5931.3950
65.2800 5868.7975
65.3000 5852.1050
65.3200 5382.4525
65.3400 5505.5700
65.3600 5498.1075
65.3800 5726.0800
65.4000 5702.4275
65.4200 5552.7950
65.4400 5587.1375
65.4600 5744.9125
65.4800 5547.4025
65.5000 5675.7775
65.5200 5423.1375
65.5400 5496.7750
65.5600 5617.9125
65.5800 5451.7750
65.6000 5051.5575
65.6200 5531.5925
65.6400 5361.5475
65.6600 5536.8200
65.6800 5484.5875
65.7000 5740.2200
65.7200 5717.7550
65.7400 5463.6675
65.7600 5309.8000
65.7800 5564.6500
65.8000 5922.5300
65.8200 5485.0325
65.8400 5252.0100
65.8600 5399.1500
65.8800 5918.7300
65.9000 5544.0125
65.9200 5815.9625
65.9400 5859.1050
65.9600 5676.2850
65.9800 5790.7025
66.0000 5682.0825
66.0200 5782.6450
66.0400 5496.3475
66.0600 5659.4500
66.0800 5366.0900
66.1000 5236.5825
66.1200 5469.2900
66.1400 5555.5225
66.1600 5765.8800
66.1800 5964.9625
66.2000 5715.5400
66.2200 5599.2275
66.2400 5374.3575
66.2600 5253.9850
66.2800 5460.5850
66.3000 5735.4800
66.3200 5696.3225
66.3400 5361.0900
66.3600 5408.9575
66.3800 5629.7200
66.4000 5523.3175
66.4200 5457.1775
66.4400 5621.7525
66.4600 5793.7800
66.4800 5441.4300
66.5000 5854.4725
66.5200 6055.6800
66.5400 5641.5375
66.5600 5668.4900
66.5800 5528.7825
66.6000 5487.5000
66.6200 5547.8775
66.6400 5673.1450
66.6600 5468.7525
66.6800 5593.3975
66.7000 5597.3175
66.7200 5487.0850
66.7400 5482.5750
66.7600 5788.4875
66.7800 5681.9825
66.8000 5617.4500
66.8200 5672.6225
66.8400 5467.1400
66.8600 5292.3525
66.8800 5392.6075
66.9000 5324.9575
66.9200 5620.0050
66.9400 5939.9075
66.9600 5510.3850
66.9800 5367.5225
67.0000 5562.1850
67.0200 5792.1475
67.0400 5887.3825
67.0600 5580.8750
67.0800 5749.2225
67.1000 5782.6050
67.1200 5834.7675
67.1400 5531.3600
67.1600 5320.6000
67.1800 5496.4525
67.2000 5579.8400
67.2200 5647.1575
67.2400 5563.1075
67.2600 5567.3075
67.2800 5793.5050
67.3000 5611.7175
67.3200 5391.2000
67.3400 5518.6650
67.3600 5572.4175
67.3800 5743.5475
67.4000 5678.4775
67.4200 5768.8925
67.4400 5720.7650
67.4600 5462.3750
67.4800 5588.0575
67.5000 5548.4500
67.5200 5356.8500
67.5400 5500.3725
67.5600 5826.7750
67.5800 5593.6700
67.6000 5581.6500
67.6200 5471.6200
67.6400 5575.7125
67.6600 5454.5925
67.6800 5382.9025
67.7000 5532.8100
67.7200 5782.0625
67.7400 5817.7850
67.7600 5428.1825
67.7800 5512.1775
67.8000 5582.1975
67.8200 5813.9500
67.8400 5550.1850
67.8600 5364.1000
67.8800 5288.3125
67.9000 5825.7375
67.9200 5483.4050
67.9400 5487.6100
67.9600 5839.4500
67.9800 5492.7450
68.0000 5591.0700
68.0200 5512.5350
68.0400 5376.8375
68.0600 5752.3675
68.0800 5725.1400
68.1000 5628.6475
68.1200 5445.7900
68.1400 5703.9275
68.1600 5532.6525
68.1800 5158.7150
68.2000 5300.3350
68.2200 5754.2975
68.2400 5872.2925
68.2600 5581.2850
68.2800 5343.3875
68.3000 5133.6350
68.3200 5566.9225
68.3400 5435.8850
68.3600 5499.4200
68.3800 5341.9400
68.4000 5277.7250
68.4200 5480.2550
68.4400 5342.0575
68.4600 5355.8925
68.4800 5433.6100
68.5000 5557.4325
68.5200 5675.3825
68.5400 5700.0000
68.5600 5543.8200
68.5800 5402.4050
68.6000 5394.5150
68.6200 5721.9575
68.6400 5617.4075
68.6600 5669.7850
68.6800 5631.7400
68.7000 5710.0000
68.7200 5669.2600
68.7400 5464.8050
68.7600 5773.0925
68.7800 5845.7675
68.8000 5730.3275
68.8200 5193.4300
68.8400 5098.7025
68.8600 5424.1550
68.8800 5483.2850
68.9000 5523.6850
68.9200 5333.0500
68.9400 5489.1600
68.9600 5413.7325
68.9800 5267.9425
69.0000 5451.5900
69.0200 5395.7350
69.0400 5274.9350
69.0600 5298.6425
69.0800 5565.4200
69.1000 5647.2275
69.1200 5513.8350
69.1400 5854.2875
69.1600 5544.3425
69.1800 5220.8000
69.2000 5143.0525
69.2200 5322.2275
69.2400 5413.8875
69.2600 5356.9500
69.2800 5269.4550
69.3000 5279.1600
69.3200 5540.2175
69.3400 5525.0250
69.3600 5140.3950
69.3800 5261.0300
69.4000 5159.7875
69.4200 5326.2975
69.4400 5436.0875
69.4600 5498.5875
69.4800 5512.5000
69.5000 5327.8750
69.5200 5109.8125
69.5400 5023.6325
69.5600 4944.4825
69.5800 5148.4850
69.6000 5183.3500
69.6200 5505.3675
69.6400 5289.0650
69.6600 5472.0700
69.6800 5676.3200
69.7000 5362.6875
69.7200 5058.4375
69.7400 5019.4350
69.7600 5452.5750
69.7800 5351.4900
69.8000 5161.1650
69.8200 5299.9325
69.8400 5301.4050
69.8600 5559.6375
69.8800 5540.3050
69.9000 5327.8200
69.9200 4963.9450
69.9400 5263.8375
69.9600 5248.6200
69.9800 5270.8325
70.0000 5219.4425
70.0200 5093.0450
70.0400 5354.2150
70.0600 5281.9075
70.0800 5373.6525
70.1000 5519.4850
70.1200 5365.1950
70.1400 5147.1350
70.1600 5284.8350
70.1800 5172.1075
70.2000 5066.6200
70.2200 5390.5750
70.2400 5575.0850
70.2600 5366.4175
70.2800 5407.0700
70.3000 5359.6250
70.3200 5288.8225
70.3400 5547.6225
70.3600 5254.9700
70.3800 5052.6125
70.4000 5161.3575
70.4200 5297.4100
70.4400 5188.6100
70.4600 5393.5825
70.4800 5179.9075
70.5000 5402.1200
70.5200 5253.5700
70.5400 5177.7525
70.5600 5106.7525
70.5800 5497.0425
70.6000 5446.7100
70.6200 5302.4625
70.6400 5294.5100
70.6600 5582.9425
70.6800 5467.3375
70.7000 5353.9425
70.7200 5503.4400
70.7400 5247.3575
70.7600 5299.2000
70.7800 5220.3100
70.8000 5412.1500
70.8200 5113.5450
70.8400 5266.5375
70.8600 5464.5400
70.8800 5245.8725
70.9000 5204.3275
70.9200 5124.5025
70.9400 5148.8975
70.9600 5006.0025
70.9800 5148.3750
71.0000 5376.1250
71.0200 5434.7875
71.0400 5251.5175
71.0600 5366.4375
71.0800 4893.5050
71.1000 4740.2050
71.1200 4845.2600
71.1400 5051.3675
71.1600 5345.0075
71.1800 5422.3025
71.2000 5219.1100
71.2200 5388.0475
71.2400 5008.6175
71.2600 5279.9250
71.2800 5191.2450
71.3000 5176.7600
71.3200 5187.5000
71.3400 5148.2225
71.3600 5147.3225
71.3800 5218.7650
71.4000 5296.4550
71.4200 5066.7950
71.4400 5167.1200
71.4600 5183.0025
71.4800 5056.9775
71.5000 5152.8875
71.5200 5256.3800
71.5400 5186.4200
71.5600 5192.0350
71.5800 5022.7525
71.6000 4886.3550
71.6200 5384.6550
71.6400 5308.2025
71.6600 4796.5800
71.6800 4852.4700
71.7000 4949.3100
71.7200 5021.6875
71.7400 5294.0450
71.7600 5273.6725
71.7800 5348.7225
71.8000 5355.2500
71.8200 5508.0400
71.8400 5342.5175
71.8600 5425.8600
71.8800 5185.7050
71.9000 5221.2700
71.9200 5230.2175
71.9400 5353.6175
71.9600 5130.1925
71.9800 4805.1225
72.0000 4757.3050
72.0200 5228.0225
72.0400 5280.6475
72.0600 5292.2300
72.0800 5062.0825
72.1000 4980.1675
72.1200 4915.4875
72.1400 4840.4700
72.1600 4636.4300
72.1800 4994.5325
72.2000 5278.7500
72.2200 5295.2000
72.2400 5337.1825
72.2600 5399.6975
72.2800 5114.2275
72.3000 5236.4075
72.3200 5078.5825
72.3400 5393.2050
72.3600 5407.8650
72.3800 4859.7500
72.4000 4934.1725
72.4200 5186.7750
72.4400 5058.0975
72.4600 4813.1025
72.4800 5251.1775
72.5000 4936.0500
72.5200 5164.2950
72.5400 5170.1400
72.5600 5259.8425
72.5800 5457.3100
72.6000 5340.1300
72.6200 5130.0825
72.6400 5037.5075
72.6600 4874.9750
72.6800 5337.7400
72.7000 5192.2825
72.7200 5114.9875
72.7400 5142.5450
72.7600 5099.9100
72.7800 5338.0300
72.8000 5029.0950
72.8200 5027.7500
72.8400 5080.0925
72.8600 4876.7775
72.8800 5246.5850
72.9000 5319.8775
72.9200 5001.1225
72.9400 5246.5300
72.9600 5093.8225
72.9800 5168.2100
73.0000 5320.6950
73.0200 5158.8325
73.0400 5031.9825
73.0600 4468.8150
73.0800 4901.5150
73.1000 5128.1750
73.1200 5210.4725
73.1400 5235.0825
73.1600 5066.0475
73.1800 5085.5350
73.2000 4988.9825
73.2200 5305.7625
73.2400 5357.2025
73.2600 4976.1900
73.2800 4705.5825
73.3000 4793.9300
73.3200 4825.0000
73.3400 4956.5225
73.3600 5078.5850
73.3800 4907.6400
73.4000 5095.4375
73.4200 5099.3425
73.4400 4986.1525
73.4600 4769.8700
73.4800 4846.7050
73.5000 5037.3300
73.5200 4983.6575
73.5400 4860.9725
73.5600 4908.5950
73.5800 4864.0400
73.6000 4982.1275
73.6200 4636.3125
73.6400 4865.2975
73.6600 4896.8025
73.6800 4928.2125
73.7000 4835.6825
73.7200 5026.3925
73.7400 5034.2450
73.7600 4821.1450
73.7800 5050.3025
73.8000 5224.7000
73.8200 4892.8700
73.8400 4720.6350
73.8600 4842.9550
73.8800 4905.6450
73.9000 4800.0975
73.9200 4826.1100
73.9400 5185.1750
73.9600 4955.6175
73.9800 4836.3350
74.0000 4999.0250
74.0200 5191.1075
74.0400 5347.9300
74.0600 5170.0400
74.0800 4858.4575
74.1000 4953.8300
74.1200 5008.0175
74.1400 5033.0250
74.1600 4873.2350
74.1800 5125.0650
74.2000 4971.7475
74.2200 5027.7775
74.2400 5204.2200
74.2600 5072.9400
74.2800 4800.8575
74.3000 4842.6325
74.3200 4913.9800
74.3400 4708.7000
74.3600 4714.0175
74.3800 4694.0775
74.4000 4708.1225
74.4200 4691.8700
74.4400 5017.6950
74.4600 5159.7550
74.4800 4823.9150
74.5000 4481.4250
74.5200 5034.6750
74.5400 4852.3850
74.5600 4870.2275
74.5800 4835.7775
74.6000 4949.1800
74.6200 5202.7450
74.6400 5115.3750
74.6600 4787.0750
74.6800 4559.1875
74.7000 4753.0725
74.7200 5100.7500
74.7400 4882.3925
74.7600 4939.1600
74.7800 4941.7375
74.8000 4916.7300
74.8200 4663.1600
74.8400 4435.8200
74.8600 4857.4500
74.8800 4606.7925
74.9000 4797.5975
74.9200 5099.7825
74.9400 5004.2425
74.9600 4850.0200
74.9800 4908.3500
75.0000 4685.2875
75.0200 4355.9975
75.0400 4769.3350
75.0600 4831.2000
75.0800 4856.3100
75.1000 4601.4850
75.1200 4675.3325
75.1400 5055.2300
75.1600 4842.8075
75.1800 4892.0525
75.2000 4713.7825
75.2200 5103.9600
75.2400 5061.9075
75.2600 5278.3025
75.2800 4832.7550
75.3000 4926.0850
75.3200 5077.7850
75.3400 4879.8350
75.3600 4837.5000
75.3800 4701.1150
75.4000 4727.4750
75.4200 4716.5025
75.4400 4544.4700
75.4600 4859.1800
75.4800 4882.9650
75.5000 4948.5875
75.5200 4583.9200
75.5400 4849.1275
75.5600 4807.2700
75.5800 4734.8675
75.6000 5135.6750
75.6200 4569.9475
75.6400 4713.4275
75.6600 4846.8250
75.6800 4904.6775
75.7000 4954.6900
75.7200 4709.2775
75.7400 4736.3800
75.7600 5193.4300
75.7800 4651.8850
75.8000 4865.0050
75.8200 4713.6375
75.8400 4749.0000
75.8600 4794.2250
75.8800 4789.4225
75.9000 4819.2450
75.9200 4623.8850
75.9400 5032.2125
75.9600 4593.5050
75.9800 4521.1900
76.0000 4800.5575
76.0200 4489.5425
76.0400 4753.7550
76.0600 4589.7250
76.0800 4666.7275
76.1000 4485.8175
76.1200 4672.9800
76.1400 4914.3050
76.1600 4673.7600
76.1800 4880.0675
76.2000 4637.9625
76.2200 4853.3575
76.2400 4591.5150
76.2600 4952.4850
76.2800 4663.1100
76.3000 4791.6450
76.3200 4867.6000
76.3400 4374.2975
76.3600 4681.7850
76.3800 4835.2750
76.4000 4818.0125
76.4200 4663.1800
76.4400 4808.2000
76.4600 4581.3775
76.4800 4825.7200
76.5000 4842.9675
76.5200 4623.8825
76.5400 4790.4950
76.5600 4557.8275
76.5800 4982.8550
76.6000 4848.6425
76.6200 4684.1500
76.6400 4448.5250
76.6600 4476.7100
76.6800 4401.8625
76.7000 4601.6500
76.7200 4669.6325
76.7400 4814.2725
76.7600 4773.2025
76.7800 4323.0175
76.8000 4582.3800
76.8200 4562.4275
76.8400 4678.7300
76.8600 4410.2800
76.8800 4544.9650
76.9000 4714.5675
76.9200 4737.5000
76.9400 5156.4200
76.9600 4601.8300
76.9800 4704.1925
77.0000 4887.9975
77.0200 4923.2525
77.0400 4795.9375
77.0600 4549.0850
77.0800 4598.5850
77.1000 4440.2875
77.1200 4487.8625
77.1400 4467.6950
77.1600 4354.7875
77.1800 4617.6200
77.2000 4543.9600
77.2200 4622.0100
77.2400 4734.5350
77.2600 4814.7050
77.2800 4641.6250
77.3000 4763.5500
77.3200 4765.9175
77.3400 5183.4800
77.3600 4828.9200
77.3800 4557.3125
77.4000 4654.6225
77.4200 4815.4575
77.4400 4448.4525
77.4600 4776.6350
77.4800 4923.9950
77.5000 4721.2150
77.5200 4719.9500
77.5400 4746.6375
77.5600 4609.3225
77.5800 4511.7325
77.6000 4575.7825
77.6200 4944.8425
77.6400 4653.4100
77.6600 4708.3325
77.6800 4735.8350
77.7000 4629.1200
77.7200 4623.3400
77.7400 4646.6850
77.7600 4465.6375
77.7800 4611.0525
77.8000 4854.4875
77.8200 4637.9125
77.8400 4513.1700
77.8600 4662.8400
77.8800 4405.1850
77.9000 4655.7325
77.9200 4504.4725
77.9400 4724.8925
77.9600 4447.3575
77.9800 4367.3925
78.0000 4612.5400
78.0200 4399.9100
78.0400 4416.8775
78.0600 4522.9000
78.0800 4221.9850
78.1000 4240.2925
78.1200 4609.1725
78.1400 4727.8175
78.1600 4683.0600
78.1800 4696.7800
78.2000 4700.0000
78.2200 5146.6625
78.2400 4733.0650
78.2600 4586.2125
78.2800 4684.0025
78.3000 4612.7825
78.3200 4305.5875
78.3400 4622.4025
78.3600 4642.2750
78.3800 4822.9700
78.4000 4544.4650
78.4200 4674.6225
78.4400 4623.5900
78.4600 4699.8400
78.4800 4854.4525
78.5000 4416.3025
78.5200 4306.3075
78.5400 4496.6525
78.5600 4219.0475
78.5800 4502.8625
78.6000 4396.9725
78.6200 4637.3775
78.6400 4707.8025
78.6600 4679.6925
78.6800 4292.1800
78.7000 4696.9575
78.7200 4051.3225
78.7400 4475.2600
78.7600 4506.2225
78.7800 4412.4300
78.8000 4498.5325
78.8200 4337.3025
78.8400 4367.2575
78.8600 5010.2825
78.8800 4716.5825
78.9000 4476.2400
78.9200 4844.4900
78.9400 4735.6050
78.9600 4635.7700
78.9800 4723.6675
79.0000 4638.8200
79.0200 4427.6100
79.0400 4356.1300
79.0600 4448.7225
79.0800 4649.0025
79.1000 4499.4425
79.1200 4178.7050
79.1400 4631.3925
79.1600 4293.8550
79.1800 4446.0900
79.2000 4398.1400
79.2200 4848.7175
79.2400 4495.1525
79.2600 4503.4050
79.2800 4600.3850
79.3000 4271.8975
79.3200 4312.9100
79.3400 3995.3000
79.3600 4323.7100
79.3800 4484.9275
79.4000 4434.0350
79.4200 4326.0400
79.4400 4290.5050
79.4600 4650.4450
79.4800 4985.9900
79.5000 4540.9575
79.5200 4893.0875
79.5400 4344.8025
79.5600 4790.7350
79.5800 4345.2075
79.6000 4308.0225
79.6200 4510.6575
79.6400 4460.4300
79.6600 4659.2150
79.6800 4335.1000
79.7000 4529.8025
79.7200 4551.4850
79.7400 4340.6925
79.7600 4422.6725
79.7800 4360.3700
79.8000 4537.3350
79.8200 4231.8725
79.8400 4496.1175
79.8600 4372.1525
79.8800 4416.1450
79.9000 4524.2300
79.9200 4614.6850
79.9400 4327.2525
79.9600 4342.6450
79.9800 4482.3575
80.0000 4632.3700
80.0200 4495.5525
80.0400 4287.4375
80.0600 4494.2150
80.0800 4635.3500
80.1000 4429.2775
80.1200 4212.3675
80.1400 4231.6525
80.1600 4546.5975
80.1800 4311.4975
80.2000 4573.1100
80.2200 4590.4150
80.2400 4300.3800
80.2600 4196.2350
80.2800 4574.0725
80.3000 4370.9450
80.3200 4558.4350
80.3400 4377.5950
80.3600 4460.4850
80.3800 4618.6425
80.4000 4372.2925
80.4200 4171.7325
80.4400 4426.3000
80.4600 4462.5000
80.4800 4407.2325
80.5000 4289.4550
80.5200 4363.4425
80.5400 4463.4500
80.5600 4209.6325
80.5800 4407.2125
80.6000 4216.3300
80.6200 4220.6775
80.6400 4645.2825
80.6600 4257.5675
80.6800 4222.1225
80.7000 4114.3775
80.7200 3889.8025
80.7400 4415.6850
80.7600 4354.7275
80.7800 4426.0200
80.8000 4503.8950
80.8200 4202.6400
80.8400 4361.7075
80.8600 4310.0250
80.8800 4377.4775
80.9000 3977.9450
80.9200 4445.2725
80.9400 4136.1100
80.9600 4242.4925
80.9800 3919.2850
81.0000 3886.0725
81.0200 4064.6625
81.0400 4009.9875
81.0600 4354.3600
81.0800 4100.9950
81.1000 4483.3425
81.1200 4382.4450
81.1400 3886.2375
81.1600 4378.8200
81.1800 4239.5400
81.2000 4578.0525
81.2200 4425.5975
81.2400 4078.7275
81.2600 4092.8950
81.2800 4022.4450
81.3000 4378.1300
81.3200 4247.7175
81.3400 4014.4700
81.3600 4685.6000
81.3800 4442.5600
81.4000 4023.2200
81.4200 3886.3425
81.4400 3919.3300
81.4600 4490.2275
81.4800 4440.5850
81.5000 4247.6625
81.5200 3981.1525
81.5400 3927.8325
81.5600 3936.0850
81.5800 4026.1800
81.6000 4370.0575
81.6200 4323.8150
81.6400 4223.8125
81.6600 3979.6925
81.6800 4238.2450
81.7000 4130.8750
81.7200 3901.8500
81.7400 3919.3475
81.7600 4357.4075
81.7800 4334.8875
81.8000 4469.1425
81.8200 4210.3000
81.8400 4230.4400
81.8600 3960.2900
81.8800 3936.0875
81.9000 4403.2275
81.9200 4407.0550
81.9400 4411.0900
81.9600 4024.3775
81.9800 4263.3225
82.0000 4277.8200
82.0200 4330.4475
82.0400 4492.7550
82.0600 3946.9200
82.0800 4329.6850
82.1000 4043.7125
82.1200 4188.5300
82.1400 4334.4900
82.1600 4372.1800
82.1800 3920.3025
82.2000 4261.7475
82.2200 4123.9650
82.2400 4332.8950
82.2600 4451.2225
82.2800 4440.3200
82.3000 4104.7900
82.3200 4117.9525
82.3400 4346.8050
82.3600 4053.3825
82.3800 3890.5075
82.4000 4152.2525
82.4200 3976.7875
82.4400 4083.0800
82.4600 4122.1800
82.4800 4313.5275
82.5000 3982.6275
82.5200 3915.3200
82.5400 4123.2025
82.5600 4382.8775
82.5800 4301.6075
82.6000 4143.3400
82.6200 4158.2675
82.6400 4295.5675
82.6600 4467.7425
82.6800 4188.1100
82.7000 4249.7950
82.7200 4085.0900
82.7400 4306.4350
82.7600 4270.9725
82.7800 4195.9750
82.8000 4320.5475
82.8200 4049.2350
82.8400 4045.7600
82.8600 4304.9925
82.8800 4126.8575
82.9000 3767.4150
82.9200 3957.8025
82.9400 3987.5000
82.9600 4131.6100
82.9800 4005.8950
83.0000 4164.8550
83.0200 4198.5850
83.0400 4200.0000
83.0600 4144.5800
83.0800 4148.5825
83.1000 4039.1700
83.1200 4268.8200
83.1400 4111.6000
83.1600 4298.0575
83.1800 4269.5925
83.2000 4029.7925
83.2200 4299.1825
83.2400 3849.9600
83.2600 4219.6225
83.2800 3931.5325
83.3000 4264.1925
83.3200 3991.2150
83.3400 3994.3125
83.3600 4055.3900
83.3800 3852.0275
83.4000 3869.3075
83.4200 3719.9300
83.4400 4298.1050
83.4600 4607.5850
83.4800 4150.1975
83.5000 4065.3500
83.5200 4173.2400
83.5400 3888.5150
83.5600 3827.8550
83.5800 4046.4475
83.6000 3964.2800
83.6200 4226.7825
83.6400 3974.6600
83.6600 3860.0075
83.6800 4159.9500
83.7000 4089.3100
83.7200 4174.6150
83.7400 4253.9075
83.7600 4019.0200
83.7800 3910.0325
83.8000 3877.8675
83.8200 3908.1950
83.8400 4122.7300
83.8600 3917.6525
83.8800 4374.2925
83.9000 4094.5525
83.9200 4193.8075
83.9400 4124.0075
83.9600 4223.1075
83.9800 3905.6975
84.0000 4083.6875
84.0200 4112.5000
84.0400 3659.1225
84.0600 4208.1475
84.0800 4143.7650
84.1000 3837.5500
84.1200 3567.8450
84.1400 3880.1825
84.1600 3902.8925
84.1800 4021.5800
84.2000 4181.1750
84.2200 4100.5400
84.2400 4087.5000
84.2600 3800.2100
84.2800 3850.8900
84.3000 4448.0425
84.3200 4094.1600
84.3400 3982.2675
84.3600 3864.5450
84.3800 3827.9100
84.4000 4233.6225
84.4200 4276.4575
84.4400 3866.4425
84.4600 4265.1900
84.4800 4104.1925
84.5000 4075.0000
84.5200 4130.1925
84.5400 3960.8975
84.5600 3926.4625
84.5800 4123.6450
84.6000 3796.8825
84.6200 4180.3250
84.6400 3895.4750
84.6600 3761.7425
84.6800 3937.5300
84.7000 3719.8350
84.7200 3819.8500
84.7400 3969.8400
84.7600 3877.2275
84.7800 4347.6575
84.8000 4203.0200
84.8200 4086.8050
84.8400 3656.1150
84.8600 3853.5125
84.8800 3997.7125
84.9000 3946.3775
84.9200 4091.7700
84.9400 4068.4275
84.9600 4238.7725
84.9800 4009.1300
85.0000 3842.8200
85.0200 3439.5125
85.0400 3750.9225
85.0600 3855.0575
85.0800 3840.4775
85.1000 3925.5775
85.1200 3794.3900
85.1400 3973.1325
85.1600 3911.9500
85.1800 4131.1075
85.2000 3821.3775
85.2200 4094.0825
85.2400 4126.4975
85.2600 3970.9925
85.2800 3873.0050
85.3000 4225.4400
85.3200 3802.1300
85.3400 3748.4950
85.3600 3859.9475
85.3800 3776.0600
85.4000 4004.3300
85.4200 4004.5275
85.4400 3901.0925
85.4600 3733.6600
85.4800 3668.5500
85.5000 3893.2075
85.5200 3727.2725
85.5400 3743.9350
85.5600 3925.7175
85.5800 3719.3975
85.6000 4093.7550
85.6200 3930.4275
85.6400 4053.6825
85.6600 3987.1925
85.6800 3788.4300
85.7000 3806.3925
85.7200 3625.9750
85.7400 4049.8025
85.7600 4090.5600
85.7800 4043.6275
85.8000 3862.0325
85.8200 3925.2225
85.8400 3652.4325
85.8600 3798.8675
85.8800 3561.9275
85.9000 3503.0800
85.9200 3708.2150
85.9400 3967.6025
85.9600 3813.7500
85.9800 3940.8625
86.0000 4093.9375
86.0200 3860.6125
86.0400 4044.0050
86.0600 3702.7400
86.0800 4076.9500
86.1000 4236.0150
86.1200 4250.0000
86.1400 4162.4550
86.1600 3810.8100
86.1800 3609.3375
86.2000 3937.5400
86.2200 4085.9350
86.2400 4012.5125
86.2600 4087.4750
86.2800 4034.4025
86.3000 3707.9925
86.3200 3695.2900
86.3400 3809.2825
86.3600 3912.4150
86.3800 3968.7000
86.4000 3756.5250
86.4200 3812.3775
86.4400 3945.1275
86.4600 3864.2275
86.4800 3795.4125
86.5000 3896.6600
86.5200 4010.7300
86.5400 3730.3500
86.5600 3971.1950
86.5800 3827.0350
86.6000 4018.1625
86.6200 3886.4000
86.6400 3502.6350
86.6600 4049.6850
86.6800 4017.5800
86.7000 4261.6050
86.7200 3929.4500
86.7400 3722.4425
86.7600 3852.5350
86.7800 3722.4900
86.8000 4113.8950
86.8200 3957.1925
86.8400 3739.8925
86.8600 4060.8850
86.8800 4134.2700
86.9000 4083.0825
86.9200 3933.5350
86.9400 3716.6550
86.9600 3872.4375
86.9800 3519.3075
87.0000 3810.5075
87.0200 3873.3725
87.0400 4255.5125
87.0600 3975.5275
87.0800 3903.2625
87.1000 3791.3350
87.1200 3796.7300
87.1400 4180.2100
87.1600 3748.7375
87.1800 3903.0525
87.2000 3904.9275
87.2200 4019.4175
87.2400 3950.6650
87.2600 3818.1225
87.2800 3756.5975
87.3000 3641.5100
87.3200 3527.3750
87.3400 3545.0350
87.3600 3745.1850
87.3800 3558.1650
87.4000 3709.2800
87.4200 3845.8825
87.4400 3764.9725
87.4600 3869.1800
87.4800 3833.3375
87.5000 4214.9075
87.5200 4318.3150
87.5400 3956.8800
87.5600 3954.1250
87.5800 4070.7325
87.6000 3838.6050
87.6200 3810.8200
87.6400 3920.6775
87.6600 3948.3150
87.6800 3744.5350
87.7000 3755.7475
87.7200 3730.0700
87.7400 3627.7250
87.7600 4185.2350
87.7800 4177.7600
87.8000 3849.2275
87.8200 3713.5950
87.8400 3613.6100
87.8600 3707.9675
87.8800 3725.0000
87.9000 3984.0275
87.9200 3733.6475
87.9400 3644.3450
87.9600 3669.8600
87.9800 3707.3550
88.0000 3895.8100
88.0200 3439.8550
88.0400 3588.8575
88.0600 3571.1150
88.0800 3842.6500
88.1000 3833.6350
88.1200 3792.6875
88.1400 3722.8850
88.1600 3400.2575
88.1800 3500.7100
88.2000 3837.1250
88.2200 3876.7400
88.2400 3616.7875
88.2600 3661.0550
88.2800 3567.4525
88.3000 3926.3450
88.3200 3879.9925
88.3400 3841.0025
88.3600 3955.7125
88.3800 3899.7900
88.4000 3640.4275
88.4200 3814.8050
88.4400 3817.7850
88.4600 3748.0825
88.4800 3608.6925
88.5000 4059.7025
88.5200 3837.0675
88.5400 3959.1425
88.5600 3772.9900
88.5800 3480.1400
88.6000 3501.8275
88.6200 3576.8150
88.6400 3512.4825
88.6600 3842.8750
88.6800 3696.4600
88.7000 3919.5525
88.7200 3737.6250
88.7400 3860.5925
88.7600 3887.5000
88.7800 3844.6925
88.8000 3955.1950
88.8200 3686.1700
88.8400 3776.5375
88.8600 3864.1575
88.8800 3639.8025
88.9000 3621.3775
88.9200 3582.2550
88.9400 3938.2600
88.9600 3882.5000
88.9800 4150.8525
89.0000 3676.8050
89.0200 3715.6025
89.0400 3566.7325
89.0600 3708.2300
89.0800 3641.4850
89.1000 3667.6650
89.1200 3419.0675
89.1400 3769.4800
89.1600 3848.1600
89.1800 3679.4875
89.2000 3703.2725
89.2200 3531.4075
89.2400 3894.0550
89.2600 3770.8400
89.2800 3812.0175
89.3000 3793.0700
89.3200 3723.6550
89.3400 3882.7150
89.3600 3742.3225
89.3800 3733.7675
89.4000 3631.1850
89.4200 3474.3225
89.4400 3726.2950
89.4600 3785.6250
89.4800 3755.6350
89.5000 3463.2700
89.5200 3476.2025
89.5400 3636.1075
89.5600 3418.4125
89.5800 3534.1500
89.6000 3732.2225
89.6200 3688.2625
89.6400 3643.1925
89.6600 3637.5000
89.6800 3955.4400
89.7000 3832.3750
89.7200 3535.1725
89.7400 3413.3650
89.7600 3558.8225
89.7800 3947.4150
89.8000 3811.4175
89.8200 3722.0950
89.8400 3807.7050
89.8600 3708.6650
89.8800 3698.0725
89.9000 3742.2825
89.9200 4088.1875
89.9400 3737.9300
89.9600 4000.5275
89.9800 3988.5750
90.0000 4006.6750
