# Supplementary material for: Carbon quantum Dot incorporated Xanthan gum based gel polymer electrolytes for high performance supercapacitors
Source: Sci Rep. 2025 May 25;15:18227. doi: 10.1038/s41598-025-02341-z (PMC12104470; doi:10.1038/s41598-025-02341-z)
Supplement: Supplementary file 1 — Supplementary Material 1 [file 41598_2025_2341_MOESM1_ESM.zip › zip file/Figure 6/S1]

*FILE_COMMENT ""
*FILE_MD5 ""
*FILE_MEMO ""
*FILE_OPERATOR "Administrator"
*FILE_PACKAGE_NAME ""
*FILE_PART_ID "GeneralMeasurement"
*FILE_SAMPLE ""
*FILE_SYSTEM_NAME "MiniFlex"
*FILE_TYPE "RAS_RAW"
*FILE_USERGROUP "Administrators"
*FILE_VERSION "1"
*HW_ATTACHMENT_NAME_INTERNAL "StandardSampleHolder"
*HW_COUNTER_ID-0 "CUT0025"
*HW_COUNTER_ID-2 "CMC0020"
*HW_COUNTER_MONOCHRO_ID "CMC0020"
*HW_COUNTER_MONOCHRO_NAME "None"
*HW_COUNTER_MONOCHRO_NAME_INTERNAL "None"
*HW_COUNTER_NAME_INTERNAL "DteX100"
*HW_COUNTER_NAME-0 "DteX100"
*HW_COUNTER_NAME-1 "None"
*HW_COUNTER_NAME-2 "None"
*HW_COUNTER_PIXEL_SIZE "0.1"
*HW_COUNTER_SELECT_NAME "DteX100"
*HW_GONIOMETER_ID "GON0021"
*HW_GONIOMETER_NAME "Standard"
*HW_GONIOMETER_NAME_INTERNAL "Standard"
*HW_GONIOMETER_RADIUS-0 "90.0"
*HW_GONIOMETER_RADIUS-1 "114.0"
*HW_GONIOMETER_RADIUS-2 "91.5"
*HW_GONIOMETER_RADIUS-3 "150.0"
*HW_GONIOMETER_RADIUS-4 "103.4"
*HW_GONIOMETER_RADIUS-5 "150.0"
*HW_GONIOMETER_RADIUS-6 "46.6"
*HW_GONIOMETER_RADIUS-7 "150.0"
*HW_I_CBO_ID "CBO0020"
*HW_I_CBO_NAME "No_unit"
*HW_I_CBO_NAME_INTERNAL "No_unit"
*HW_I_MONOCHRO_NAME_INTERNAL "Manual"
*HW_I_OPT_ID-1 "CBO0020"
*HW_I_PRIMARY_NAME_INTERNAL "No_unit"
*HW_I_SLIT_NAME_INTERNAL "Manual"
*HW_R_ATTENUATER_AUTOMODE "0"
*HW_R_ATTENUATER_ID "ATN0020"
*HW_R_ATTENUATER_NAME "No_unit"
*HW_R_ATTENUATOR_NAME_INTERNAL "No_unit"
*HW_R_OPT_ID-1 "RCR0023"
*HW_R_OPT_ID-4 "ATN0020"
*HW_R_ROD_ID "RCR0023"
*HW_R_ROD_NAME "No_unit"
*HW_R_ROD_NAME_INTERNAL "No_unit"
*HW_R_RPS_NAME_INTERNAL "Manual"
*HW_R_RS_NAME_INTERNAL "Manual"
*HW_R_SS_NAME_INTERNAL "Manual"
*HW_SAMPLE_HOLDER_NAME_INTERNAL "None"
*HW_SAMPLE_NAME "None"
*HW_SAMPLE_NAME_INTERNAL "None"
*HW_SAMPLE_PLATE_NAME "None"
*HW_SAMPLE_PLATE_NAME_INTERNAL "None"
*HW_SAMPLE_SPACER_NAME "None"
*HW_SAMPLE_SPACER_NAME_INTERNAL "None"
*HW_USERINFO_CATALOG_NO ""
*HW_USERINFO_INSTRUMENT_ID ""
*HW_USERINFO_INSTRUMENT_NAME ""
*HW_USERINFO_INSTRUMENT_NO ""
*HW_USERINFO_MODEL ""
*HW_USERINFO_ORDER_NO ""
*HW_USERINFO_SERIAL_NO ""
*HW_USERINFO_VERIFY_INSTRUMENT_ID "00-07-fe-03-00-f4"
*HW_VER_RCD_COUNTER_UNIT "N/A"
*HW_VER_RCD_CPU "10.0.1"
*HW_VER_RCD_FPGA "3.0.1"
*HW_VER_RCD_GONIO_UNIT "0.0.0"
*HW_VER_RCD_INCIDENT_UNIT "0.0.0"
*HW_VER_RCD_RECEIVING_UNIT "0.0.0"
*HW_VER_RCD_TYPE "RINCII"
*HW_VER_XGC_CPU "10.0.1"
*HW_VER_XGC_CW "5.0.0"
*HW_VER_XGC_HV "5.0.0"
*HW_VER_XGC_RS1 "5.0.0"
*HW_VER_XGC_RS2 "N/A"
*HW_VER_XGC_RT "N/A"
*HW_VER_XGC_TYPE "RINCII"
*HW_XG_CURRENT_UNIT "mA"
*HW_XG_FOCUS "0.4mm x 8mm"
*HW_XG_FOCUS_TYPE "Fine"
*HW_XG_TARGET_ATOMIC_NUMBER "29"
*HW_XG_TARGET_NAME "Cu"
*HW_XG_TYPE "Hermetic"
*HW_XG_VOLTAGE_UNIT "kV"
*HW_XG_WAVE_LENGTH_ALPHA1 "1.540593"
*HW_XG_WAVE_LENGTH_ALPHA2 "1.544414"
*HW_XG_WAVE_LENGTH_BETA "1.392246"
*HW_XG_WAVE_LENGTH_UNIT "Angstrom"
*MEAS_COND_AXIS_NAME_INTERNAL-0 "TwoThetaTheta"
*MEAS_COND_AXIS_NAME_INTERNAL-1 "IncidentSollerSlit"
*MEAS_COND_AXIS_NAME_INTERNAL-10 "ReceivingSlitBox1"
*MEAS_COND_AXIS_NAME_INTERNAL-11 "ReceivingSlitBox1"
*MEAS_COND_AXIS_NAME_INTERNAL-12 "Filter"
*MEAS_COND_AXIS_NAME_INTERNAL-13 "ReceivingSollerSlit"
*MEAS_COND_AXIS_NAME_INTERNAL-14 "ReceivingSlitBox2"
*MEAS_COND_AXIS_NAME_INTERNAL-15 "ReceivingSlitBox2"
*MEAS_COND_AXIS_NAME_INTERNAL-16 "ReceivingSlitBox2"
*MEAS_COND_AXIS_NAME_INTERNAL-17 "PHA"
*MEAS_COND_AXIS_NAME_INTERNAL-18 "RS3"
*MEAS_COND_AXIS_NAME_INTERNAL-19 "Target_TargetTime"
*MEAS_COND_AXIS_NAME_INTERNAL-2 "IncidentSlitBox"
*MEAS_COND_AXIS_NAME_INTERNAL-20 "Target_XrayOnTime"
*MEAS_COND_AXIS_NAME_INTERNAL-21 "Target_IG"
*MEAS_COND_AXIS_NAME_INTERNAL-22 "Target_GP"
*MEAS_COND_AXIS_NAME_INTERNAL-23 "Target_FC"
*MEAS_COND_AXIS_NAME_INTERNAL-24 "HVPS_Bias"
*MEAS_COND_AXIS_NAME_INTERNAL-25 "HVPS_HVPSTime"
*MEAS_COND_AXIS_NAME_INTERNAL-26 "HVPS_Type1Time"
*MEAS_COND_AXIS_NAME_INTERNAL-27 "HVPS_Type2Time"
*MEAS_COND_AXIS_NAME_INTERNAL-28 "HVPS_Type3Time"
*MEAS_COND_AXIS_NAME_INTERNAL-29 "CW_IERTime"
*MEAS_COND_AXIS_NAME_INTERNAL-3 "IncidentSlitBox"
*MEAS_COND_AXIS_NAME_INTERNAL-30 "CW_WaterHose"
*MEAS_COND_AXIS_NAME_INTERNAL-31 "CW_CoolingWater"
*MEAS_COND_AXIS_NAME_INTERNAL-32 "CW_ECTime"
*MEAS_COND_AXIS_NAME_INTERNAL-33 "CW_Flow1"
*MEAS_COND_AXIS_NAME_INTERNAL-34 "CW_Temperature1"
*MEAS_COND_AXIS_NAME_INTERNAL-35 "CW_Pressure1"
*MEAS_COND_AXIS_NAME_INTERNAL-36 "CW_PressureIn"
*MEAS_COND_AXIS_NAME_INTERNAL-37 "CW_PressureOut"
*MEAS_COND_AXIS_NAME_INTERNAL-38 "CW_Flow2"
*MEAS_COND_AXIS_NAME_INTERNAL-39 "CW_Temperature2"
*MEAS_COND_AXIS_NAME_INTERNAL-4 "IncidentSlitBox"
*MEAS_COND_AXIS_NAME_INTERNAL-40 "CW_Pressure2"
*MEAS_COND_AXIS_NAME_INTERNAL-41 "RE_EnclosureTemp"
*MEAS_COND_AXIS_NAME_INTERNAL-42 "RE_EnclosureHummidity"
*MEAS_COND_AXIS_NAME_INTERNAL-43 "RE_CabinetTemp"
*MEAS_COND_AXIS_NAME_INTERNAL-44 "RE_RPTemp"
*MEAS_COND_AXIS_NAME_INTERNAL-45 "RE_ShutterAXrayOnTime"
*MEAS_COND_AXIS_NAME_INTERNAL-46 "RE_ShutterATimes"
*MEAS_COND_AXIS_NAME_INTERNAL-47 "RE_ShutterAOpenCloseTime"
*MEAS_COND_AXIS_NAME_INTERNAL-48 "RE_ShutterACloseOpenTime"
*MEAS_COND_AXIS_NAME_INTERNAL-49 "RE_ShutterBXrayOnTime"
*MEAS_COND_AXIS_NAME_INTERNAL-5 "IncidentAxdSlit"
*MEAS_COND_AXIS_NAME_INTERNAL-50 "RE_ShutterBTimes"
*MEAS_COND_AXIS_NAME_INTERNAL-51 "RE_ShutterBOpenCloseTime"
*MEAS_COND_AXIS_NAME_INTERNAL-52 "RE_ShutterBCloseOpenTime"
*MEAS_COND_AXIS_NAME_INTERNAL-53 "RE_XrayWarningRamp"
*MEAS_COND_AXIS_NAME_INTERNAL-54 "RE_ShutterAInstallation"
*MEAS_COND_AXIS_NAME_INTERNAL-55 "RE_ShutterARamp"
*MEAS_COND_AXIS_NAME_INTERNAL-56 "RE_ShutterBInstallation"
*MEAS_COND_AXIS_NAME_INTERNAL-57 "RE_ShutterBRamp"
*MEAS_COND_AXIS_NAME_INTERNAL-58 "RE_ExtShutterCLS"
*MEAS_COND_AXIS_NAME_INTERNAL-59 "RE_ExtXrayOFF"
*MEAS_COND_AXIS_NAME_INTERNAL-6 "IncidentAxdSlit"
*MEAS_COND_AXIS_NAME_INTERNAL-60 "RE_ExtSafetyCircuit"
*MEAS_COND_AXIS_NAME_INTERNAL-61 "Version_CPU"
*MEAS_COND_AXIS_NAME_INTERNAL-62 "Version_RS1"
*MEAS_COND_AXIS_NAME_INTERNAL-63 "Version_RS2"
*MEAS_COND_AXIS_NAME_INTERNAL-64 "Version_HV"
*MEAS_COND_AXIS_NAME_INTERNAL-65 "Version_CW"
*MEAS_COND_AXIS_NAME_INTERNAL-66 "Version_RT"
*MEAS_COND_AXIS_NAME_INTERNAL-67 "IncidentPrimary"
*MEAS_COND_AXIS_NAME_INTERNAL-68 "IncidentMonochromator"
*MEAS_COND_AXIS_NAME_INTERNAL-69 "ReceivingOptics"
*MEAS_COND_AXIS_NAME_INTERNAL-7 "IncidentAxdSlit"
*MEAS_COND_AXIS_NAME_INTERNAL-70 "CounterMonochromatorKind"
*MEAS_COND_AXIS_NAME_INTERNAL-8 "Filter"
*MEAS_COND_AXIS_NAME_INTERNAL-9 "ReceivingSlitBox1"
*MEAS_COND_AXIS_NAME-0 "TwoThetaTheta"
*MEAS_COND_AXIS_NAME-1 "IncidentSollerSlit"
*MEAS_COND_AXIS_NAME-10 "ReceivingSlitBox1-_Axis"
*MEAS_COND_AXIS_NAME-11 "SlitSS"
*MEAS_COND_AXIS_NAME-12 "Filter"
*MEAS_COND_AXIS_NAME-13 "ReceivingSollerSlit"
*MEAS_COND_AXIS_NAME-14 "ReceivingSlitBox2"
*MEAS_COND_AXIS_NAME-15 "ReceivingSlitBox2-_Axis"
*MEAS_COND_AXIS_NAME-16 "SlitRS"
*MEAS_COND_AXIS_NAME-17 "PHA"
*MEAS_COND_AXIS_NAME-18 "RS3"
*MEAS_COND_AXIS_NAME-19 "Target_TargetTime"
*MEAS_COND_AXIS_NAME-2 "IncidentSlitBox"
*MEAS_COND_AXIS_NAME-20 "Target_XrayOnTime"
*MEAS_COND_AXIS_NAME-21 "Target_IG"
*MEAS_COND_AXIS_NAME-22 "Target_GP"
*MEAS_COND_AXIS_NAME-23 "Target_FC"
*MEAS_COND_AXIS_NAME-24 "HVPS_Bias"
*MEAS_COND_AXIS_NAME-25 "HVPS_HVPSTime"
*MEAS_COND_AXIS_NAME-26 "HVPS_Type1Time"
*MEAS_COND_AXIS_NAME-27 "HVPS_Type2Time"
*MEAS_COND_AXIS_NAME-28 "HVPS_Type3Time"
*MEAS_COND_AXIS_NAME-29 "CW_IERTime"
*MEAS_COND_AXIS_NAME-3 "IncidentSlitBox-_Axis"
*MEAS_COND_AXIS_NAME-30 "CW_WaterHose"
*MEAS_COND_AXIS_NAME-31 "CW_CoolingWater"
*MEAS_COND_AXIS_NAME-32 "CW_ECTime"
*MEAS_COND_AXIS_NAME-33 "CW_Flow1"
*MEAS_COND_AXIS_NAME-34 "CW_Temperature1"
*MEAS_COND_AXIS_NAME-35 "CW_Pressure1"
*MEAS_COND_AXIS_NAME-36 "CW_PressureIn"
*MEAS_COND_AXIS_NAME-37 "CW_PressureOut"
*MEAS_COND_AXIS_NAME-38 "CW_Flow2"
*MEAS_COND_AXIS_NAME-39 "CW_Temperature2"
*MEAS_COND_AXIS_NAME-4 "SlitDS"
*MEAS_COND_AXIS_NAME-40 "CW_Pressure2"
*MEAS_COND_AXIS_NAME-41 "RE_EnclosureTemp"
*MEAS_COND_AXIS_NAME-42 "RE_EnclosureHummidity"
*MEAS_COND_AXIS_NAME-43 "RE_CabinetTemp"
*MEAS_COND_AXIS_NAME-44 "RE_RPTemp"
*MEAS_COND_AXIS_NAME-45 "RE_ShutterAXrayOnTime"
*MEAS_COND_AXIS_NAME-46 "RE_ShutterATimes"
*MEAS_COND_AXIS_NAME-47 "RE_ShutterAOpenCloseTime"
*MEAS_COND_AXIS_NAME-48 "RE_ShutterACloseOpenTime"
*MEAS_COND_AXIS_NAME-49 "RE_ShutterBXrayOnTime"
*MEAS_COND_AXIS_NAME-5 "IncidentAxdSlit"
*MEAS_COND_AXIS_NAME-50 "RE_ShutterBTimes"
*MEAS_COND_AXIS_NAME-51 "RE_ShutterBOpenCloseTime"
*MEAS_COND_AXIS_NAME-52 "RE_ShutterBCloseOpenTime"
*MEAS_COND_AXIS_NAME-53 "RE_XrayWarningRamp"
*MEAS_COND_AXIS_NAME-54 "RE_ShutterAInstallation"
*MEAS_COND_AXIS_NAME-55 "RE_ShutterARamp"
*MEAS_COND_AXIS_NAME-56 "RE_ShutterBInstallation"
*MEAS_COND_AXIS_NAME-57 "RE_ShutterBRamp"
*MEAS_COND_AXIS_NAME-58 "RE_ExtShutterCLS"
*MEAS_COND_AXIS_NAME-59 "RE_ExtXrayOFF"
*MEAS_COND_AXIS_NAME-6 "LLS"
*MEAS_COND_AXIS_NAME-60 "RE_ExtSafetyCircuit"
*MEAS_COND_AXIS_NAME-61 "Version_CPU"
*MEAS_COND_AXIS_NAME-62 "Version_RS1"
*MEAS_COND_AXIS_NAME-63 "Version_RS2"
*MEAS_COND_AXIS_NAME-64 "Version_HV"
*MEAS_COND_AXIS_NAME-65 "Version_CW"
*MEAS_COND_AXIS_NAME-66 "Version_RT"
*MEAS_COND_AXIS_NAME-67 "IncidentPrimary"
*MEAS_COND_AXIS_NAME-68 "IncidentMonochromator"
*MEAS_COND_AXIS_NAME-69 "ReceivingOptics"
*MEAS_COND_AXIS_NAME-7 "DHLSlit"
*MEAS_COND_AXIS_NAME-70 "CounterMonochromatorKind"
*MEAS_COND_AXIS_NAME-8 "Filter"
*MEAS_COND_AXIS_NAME-9 "ReceivingSlitBox1"
*MEAS_COND_AXIS_OFFSET-0 "0"
*MEAS_COND_AXIS_OFFSET-1 "0"
*MEAS_COND_AXIS_OFFSET-10 "0"
*MEAS_COND_AXIS_OFFSET-11 "0"
*MEAS_COND_AXIS_OFFSET-12 "0"
*MEAS_COND_AXIS_OFFSET-13 "0"
*MEAS_COND_AXIS_OFFSET-14 "0"
*MEAS_COND_AXIS_OFFSET-15 "0"
*MEAS_COND_AXIS_OFFSET-16 "0"
*MEAS_COND_AXIS_OFFSET-17 "0"
*MEAS_COND_AXIS_OFFSET-18 "0"
*MEAS_COND_AXIS_OFFSET-19 "0"
*MEAS_COND_AXIS_OFFSET-2 "0"
*MEAS_COND_AXIS_OFFSET-20 "0"
*MEAS_COND_AXIS_OFFSET-21 "0"
*MEAS_COND_AXIS_OFFSET-22 "0"
*MEAS_COND_AXIS_OFFSET-23 "0"
*MEAS_COND_AXIS_OFFSET-24 "0"
*MEAS_COND_AXIS_OFFSET-25 "0"
*MEAS_COND_AXIS_OFFSET-26 "0"
*MEAS_COND_AXIS_OFFSET-27 "0"
*MEAS_COND_AXIS_OFFSET-28 "0"
*MEAS_COND_AXIS_OFFSET-29 "0"
*MEAS_COND_AXIS_OFFSET-3 "0"
*MEAS_COND_AXIS_OFFSET-30 "0"
*MEAS_COND_AXIS_OFFSET-31 "0"
*MEAS_COND_AXIS_OFFSET-32 "0"
*MEAS_COND_AXIS_OFFSET-33 "0"
*MEAS_COND_AXIS_OFFSET-34 "0"
*MEAS_COND_AXIS_OFFSET-35 "0"
*MEAS_COND_AXIS_OFFSET-36 "0"
*MEAS_COND_AXIS_OFFSET-37 "0"
*MEAS_COND_AXIS_OFFSET-38 "0"
*MEAS_COND_AXIS_OFFSET-39 "0"
*MEAS_COND_AXIS_OFFSET-4 "0"
*MEAS_COND_AXIS_OFFSET-40 "0"
*MEAS_COND_AXIS_OFFSET-41 "0"
*MEAS_COND_AXIS_OFFSET-42 "0"
*MEAS_COND_AXIS_OFFSET-43 "0"
*MEAS_COND_AXIS_OFFSET-44 "0"
*MEAS_COND_AXIS_OFFSET-45 "0"
*MEAS_COND_AXIS_OFFSET-46 "0"
*MEAS_COND_AXIS_OFFSET-47 "0"
*MEAS_COND_AXIS_OFFSET-48 "0"
*MEAS_COND_AXIS_OFFSET-49 "0"
*MEAS_COND_AXIS_OFFSET-5 "0"
*MEAS_COND_AXIS_OFFSET-50 "0"
*MEAS_COND_AXIS_OFFSET-51 "0"
*MEAS_COND_AXIS_OFFSET-52 "0"
*MEAS_COND_AXIS_OFFSET-53 "0"
*MEAS_COND_AXIS_OFFSET-54 "0"
*MEAS_COND_AXIS_OFFSET-55 "0"
*MEAS_COND_AXIS_OFFSET-56 "0"
*MEAS_COND_AXIS_OFFSET-57 "0"
*MEAS_COND_AXIS_OFFSET-58 "0"
*MEAS_COND_AXIS_OFFSET-59 "0"
*MEAS_COND_AXIS_OFFSET-6 "0"
*MEAS_COND_AXIS_OFFSET-60 "0"
*MEAS_COND_AXIS_OFFSET-61 "0"
*MEAS_COND_AXIS_OFFSET-62 "0"
*MEAS_COND_AXIS_OFFSET-63 "0"
*MEAS_COND_AXIS_OFFSET-64 "0"
*MEAS_COND_AXIS_OFFSET-65 "0"
*MEAS_COND_AXIS_OFFSET-66 "0"
*MEAS_COND_AXIS_OFFSET-67 "0"
*MEAS_COND_AXIS_OFFSET-68 "0"
*MEAS_COND_AXIS_OFFSET-69 "0"
*MEAS_COND_AXIS_OFFSET-7 "0"
*MEAS_COND_AXIS_OFFSET-70 "0"
*MEAS_COND_AXIS_OFFSET-8 "0"
*MEAS_COND_AXIS_OFFSET-9 "0"
*MEAS_COND_AXIS_POSITION-0 "12.0000"
*MEAS_COND_AXIS_POSITION-1 "Soller_slit_5.0deg"
*MEAS_COND_AXIS_POSITION-10 "Open"
*MEAS_COND_AXIS_POSITION-11 "Open"
*MEAS_COND_AXIS_POSITION-12 "K_beta_x1"
*MEAS_COND_AXIS_POSITION-13 "Soller_slit_5.0deg"
*MEAS_COND_AXIS_POSITION-14 "Open"
*MEAS_COND_AXIS_POSITION-15 "Open"
*MEAS_COND_AXIS_POSITION-16 "Open"
*MEAS_COND_AXIS_POSITION-17 "30"
*MEAS_COND_AXIS_POSITION-18 "Open"
*MEAS_COND_AXIS_POSITION-2 "1.25deg"
*MEAS_COND_AXIS_POSITION-3 "1.25deg"
*MEAS_COND_AXIS_POSITION-4 "1.25deg"
*MEAS_COND_AXIS_POSITION-5 "10mm"
*MEAS_COND_AXIS_POSITION-6 "10mm"
*MEAS_COND_AXIS_POSITION-67 "No_unit"
*MEAS_COND_AXIS_POSITION-68 "Manual"
*MEAS_COND_AXIS_POSITION-69 "No_unit"
*MEAS_COND_AXIS_POSITION-7 "10mm"
*MEAS_COND_AXIS_POSITION-70 "None"
*MEAS_COND_AXIS_POSITION-8 "None"
*MEAS_COND_AXIS_POSITION-9 "Open"
*MEAS_COND_AXIS_RESOLUTION-0 "0.0025"
*MEAS_COND_AXIS_RESOLUTION-1 ""
*MEAS_COND_AXIS_RESOLUTION-10 ""
*MEAS_COND_AXIS_RESOLUTION-11 ""
*MEAS_COND_AXIS_RESOLUTION-12 ""
*MEAS_COND_AXIS_RESOLUTION-13 ""
*MEAS_COND_AXIS_RESOLUTION-14 ""
*MEAS_COND_AXIS_RESOLUTION-15 ""
*MEAS_COND_AXIS_RESOLUTION-16 ""
*MEAS_COND_AXIS_RESOLUTION-17 "1"
*MEAS_COND_AXIS_RESOLUTION-18 "0.1"
*MEAS_COND_AXIS_RESOLUTION-19 "0.01"
*MEAS_COND_AXIS_RESOLUTION-2 ""
*MEAS_COND_AXIS_RESOLUTION-20 "0.010000"
*MEAS_COND_AXIS_RESOLUTION-21 "1"
*MEAS_COND_AXIS_RESOLUTION-22 "1"
*MEAS_COND_AXIS_RESOLUTION-23 "0.01"
*MEAS_COND_AXIS_RESOLUTION-24 "1"
*MEAS_COND_AXIS_RESOLUTION-25 "0.01"
*MEAS_COND_AXIS_RESOLUTION-26 "0.01"
*MEAS_COND_AXIS_RESOLUTION-27 "0.01"
*MEAS_COND_AXIS_RESOLUTION-28 "0.01"
*MEAS_COND_AXIS_RESOLUTION-29 "0.010000"
*MEAS_COND_AXIS_RESOLUTION-3 ""
*MEAS_COND_AXIS_RESOLUTION-30 "0.01"
*MEAS_COND_AXIS_RESOLUTION-31 "0.01"
*MEAS_COND_AXIS_RESOLUTION-32 "1"
*MEAS_COND_AXIS_RESOLUTION-33 "0.100000"
*MEAS_COND_AXIS_RESOLUTION-34 "1.000000"
*MEAS_COND_AXIS_RESOLUTION-35 "0.010000"
*MEAS_COND_AXIS_RESOLUTION-36 "0.01"
*MEAS_COND_AXIS_RESOLUTION-37 "0.01"
*MEAS_COND_AXIS_RESOLUTION-38 "0.1"
*MEAS_COND_AXIS_RESOLUTION-39 "1"
*MEAS_COND_AXIS_RESOLUTION-4 ""
*MEAS_COND_AXIS_RESOLUTION-40 "0.01"
*MEAS_COND_AXIS_RESOLUTION-41 "1.000000"
*MEAS_COND_AXIS_RESOLUTION-42 "1"
*MEAS_COND_AXIS_RESOLUTION-43 "1.000000"
*MEAS_COND_AXIS_RESOLUTION-44 "1"
*MEAS_COND_AXIS_RESOLUTION-45 "0.01"
*MEAS_COND_AXIS_RESOLUTION-46 "1"
*MEAS_COND_AXIS_RESOLUTION-47 "1"
*MEAS_COND_AXIS_RESOLUTION-48 "1"
*MEAS_COND_AXIS_RESOLUTION-49 "0.01"
*MEAS_COND_AXIS_RESOLUTION-5 ""
*MEAS_COND_AXIS_RESOLUTION-50 "1.000000"
*MEAS_COND_AXIS_RESOLUTION-51 "1.000000"
*MEAS_COND_AXIS_RESOLUTION-52 "1.000000"
*MEAS_COND_AXIS_RESOLUTION-53 "-"
*MEAS_COND_AXIS_RESOLUTION-54 "-"
*MEAS_COND_AXIS_RESOLUTION-55 "-"
*MEAS_COND_AXIS_RESOLUTION-56 "1.000000"
*MEAS_COND_AXIS_RESOLUTION-57 "-"
*MEAS_COND_AXIS_RESOLUTION-58 "-"
*MEAS_COND_AXIS_RESOLUTION-59 "-"
*MEAS_COND_AXIS_RESOLUTION-6 ""
*MEAS_COND_AXIS_RESOLUTION-60 "1.000000"
*MEAS_COND_AXIS_RESOLUTION-61 "1.000000"
*MEAS_COND_AXIS_RESOLUTION-62 "1.000000"
*MEAS_COND_AXIS_RESOLUTION-63 "1.000000"
*MEAS_COND_AXIS_RESOLUTION-64 "1.000000"
*MEAS_COND_AXIS_RESOLUTION-65 "1.000000"
*MEAS_COND_AXIS_RESOLUTION-66 "1.000000"
*MEAS_COND_AXIS_RESOLUTION-7 ""
*MEAS_COND_AXIS_RESOLUTION-8 ""
*MEAS_COND_AXIS_RESOLUTION-9 ""
*MEAS_COND_AXIS_STATE-0 "Scan"
*MEAS_COND_AXIS_STATE-1 "Fixed"
*MEAS_COND_AXIS_STATE-10 "Fixed"
*MEAS_COND_AXIS_STATE-11 "Fixed"
*MEAS_COND_AXIS_STATE-12 "Fixed"
*MEAS_COND_AXIS_STATE-13 "Fixed"
*MEAS_COND_AXIS_STATE-14 "Fixed"
*MEAS_COND_AXIS_STATE-15 "Fixed"
*MEAS_COND_AXIS_STATE-16 "Fixed"
*MEAS_COND_AXIS_STATE-17 "Fixed"
*MEAS_COND_AXIS_STATE-18 "Fixed"
*MEAS_COND_AXIS_STATE-19 "Fixed"
*MEAS_COND_AXIS_STATE-2 "Fixed"
*MEAS_COND_AXIS_STATE-20 "Fixed"
*MEAS_COND_AXIS_STATE-21 "Fixed"
*MEAS_COND_AXIS_STATE-22 "Fixed"
*MEAS_COND_AXIS_STATE-23 "Fixed"
*MEAS_COND_AXIS_STATE-24 "Fixed"
*MEAS_COND_AXIS_STATE-25 "Fixed"
*MEAS_COND_AXIS_STATE-26 "Fixed"
*MEAS_COND_AXIS_STATE-27 "Fixed"
*MEAS_COND_AXIS_STATE-28 "Fixed"
*MEAS_COND_AXIS_STATE-29 "Fixed"
*MEAS_COND_AXIS_STATE-3 "Fixed"
*MEAS_COND_AXIS_STATE-30 "Fixed"
*MEAS_COND_AXIS_STATE-31 "Fixed"
*MEAS_COND_AXIS_STATE-32 "Fixed"
*MEAS_COND_AXIS_STATE-33 "Fixed"
*MEAS_COND_AXIS_STATE-34 "Fixed"
*MEAS_COND_AXIS_STATE-35 "Fixed"
*MEAS_COND_AXIS_STATE-36 "Fixed"
*MEAS_COND_AXIS_STATE-37 "Fixed"
*MEAS_COND_AXIS_STATE-38 "Fixed"
*MEAS_COND_AXIS_STATE-39 "Fixed"
*MEAS_COND_AXIS_STATE-4 "Fixed"
*MEAS_COND_AXIS_STATE-40 "Fixed"
*MEAS_COND_AXIS_STATE-41 "Fixed"
*MEAS_COND_AXIS_STATE-42 "Fixed"
*MEAS_COND_AXIS_STATE-43 "Fixed"
*MEAS_COND_AXIS_STATE-44 "Fixed"
*MEAS_COND_AXIS_STATE-45 "Fixed"
*MEAS_COND_AXIS_STATE-46 "Fixed"
*MEAS_COND_AXIS_STATE-47 "Fixed"
*MEAS_COND_AXIS_STATE-48 "Fixed"
*MEAS_COND_AXIS_STATE-49 "Fixed"
*MEAS_COND_AXIS_STATE-5 "Fixed"
*MEAS_COND_AXIS_STATE-50 "Fixed"
*MEAS_COND_AXIS_STATE-51 "Fixed"
*MEAS_COND_AXIS_STATE-52 "Fixed"
*MEAS_COND_AXIS_STATE-53 "Fixed"
*MEAS_COND_AXIS_STATE-54 "Fixed"
*MEAS_COND_AXIS_STATE-55 "Fixed"
*MEAS_COND_AXIS_STATE-56 "Fixed"
*MEAS_COND_AXIS_STATE-57 "Fixed"
*MEAS_COND_AXIS_STATE-58 "Fixed"
*MEAS_COND_AXIS_STATE-59 "Fixed"
*MEAS_COND_AXIS_STATE-6 "Fixed"
*MEAS_COND_AXIS_STATE-60 "Fixed"
*MEAS_COND_AXIS_STATE-61 "Fixed"
*MEAS_COND_AXIS_STATE-62 "Fixed"
*MEAS_COND_AXIS_STATE-63 "Fixed"
*MEAS_COND_AXIS_STATE-64 "Fixed"
*MEAS_COND_AXIS_STATE-65 "Fixed"
*MEAS_COND_AXIS_STATE-66 "Fixed"
*MEAS_COND_AXIS_STATE-7 "Fixed"
*MEAS_COND_AXIS_STATE-8 "Fixed"
*MEAS_COND_AXIS_STATE-9 "Fixed"
*MEAS_COND_AXIS_UNIT-0 "deg"
*MEAS_COND_AXIS_UNIT-1 ""
*MEAS_COND_AXIS_UNIT-10 ""
*MEAS_COND_AXIS_UNIT-11 ""
*MEAS_COND_AXIS_UNIT-12 ""
*MEAS_COND_AXIS_UNIT-13 ""
*MEAS_COND_AXIS_UNIT-14 ""
*MEAS_COND_AXIS_UNIT-15 ""
*MEAS_COND_AXIS_UNIT-16 ""
*MEAS_COND_AXIS_UNIT-17 "div"
*MEAS_COND_AXIS_UNIT-18 ""
*MEAS_COND_AXIS_UNIT-19 "H"
*MEAS_COND_AXIS_UNIT-2 ""
*MEAS_COND_AXIS_UNIT-20 "H"
*MEAS_COND_AXIS_UNIT-21 "mV"
*MEAS_COND_AXIS_UNIT-22 "V"
*MEAS_COND_AXIS_UNIT-23 "V"
*MEAS_COND_AXIS_UNIT-24 "V"
*MEAS_COND_AXIS_UNIT-25 "H"
*MEAS_COND_AXIS_UNIT-26 "H"
*MEAS_COND_AXIS_UNIT-27 "H"
*MEAS_COND_AXIS_UNIT-28 "H"
*MEAS_COND_AXIS_UNIT-29 "H"
*MEAS_COND_AXIS_UNIT-3 ""
*MEAS_COND_AXIS_UNIT-30 "H"
*MEAS_COND_AXIS_UNIT-31 "H"
*MEAS_COND_AXIS_UNIT-32 "uS/m"
*MEAS_COND_AXIS_UNIT-33 "L/min"
*MEAS_COND_AXIS_UNIT-34 "degree"
*MEAS_COND_AXIS_UNIT-35 "MPa"
*MEAS_COND_AXIS_UNIT-36 "MPa"
*MEAS_COND_AXIS_UNIT-37 "MPa"
*MEAS_COND_AXIS_UNIT-38 "L/min"
*MEAS_COND_AXIS_UNIT-39 "C"
*MEAS_COND_AXIS_UNIT-4 ""
*MEAS_COND_AXIS_UNIT-40 "MPa"
*MEAS_COND_AXIS_UNIT-41 "degree"
*MEAS_COND_AXIS_UNIT-42 "percent"
*MEAS_COND_AXIS_UNIT-43 "degree"
*MEAS_COND_AXIS_UNIT-44 "C"
*MEAS_COND_AXIS_UNIT-45 "H"
*MEAS_COND_AXIS_UNIT-46 "time"
*MEAS_COND_AXIS_UNIT-47 "msec"
*MEAS_COND_AXIS_UNIT-48 "msec"
*MEAS_COND_AXIS_UNIT-49 "H"
*MEAS_COND_AXIS_UNIT-5 ""
*MEAS_COND_AXIS_UNIT-50 "times"
*MEAS_COND_AXIS_UNIT-51 "msec"
*MEAS_COND_AXIS_UNIT-52 "msec"
*MEAS_COND_AXIS_UNIT-53 "-"
*MEAS_COND_AXIS_UNIT-54 "-"
*MEAS_COND_AXIS_UNIT-55 "-"
*MEAS_COND_AXIS_UNIT-56 ""
*MEAS_COND_AXIS_UNIT-57 "-"
*MEAS_COND_AXIS_UNIT-58 "-"
*MEAS_COND_AXIS_UNIT-59 "-"
*MEAS_COND_AXIS_UNIT-6 ""
*MEAS_COND_AXIS_UNIT-60 ""
*MEAS_COND_AXIS_UNIT-61 ""
*MEAS_COND_AXIS_UNIT-62 ""
*MEAS_COND_AXIS_UNIT-63 ""
*MEAS_COND_AXIS_UNIT-64 ""
*MEAS_COND_AXIS_UNIT-65 ""
*MEAS_COND_AXIS_UNIT-66 ""
*MEAS_COND_AXIS_UNIT-67 ""
*MEAS_COND_AXIS_UNIT-68 ""
*MEAS_COND_AXIS_UNIT-69 ""
*MEAS_COND_AXIS_UNIT-7 ""
*MEAS_COND_AXIS_UNIT-70 ""
*MEAS_COND_AXIS_UNIT-8 ""
*MEAS_COND_AXIS_UNIT-9 ""
*MEAS_COND_COUNTER_CENTER_X "0.5"
*MEAS_COND_COUNTER_CENTER_Y "64"
*MEAS_COND_COUNTER_COUNTMODE "Differential"
*MEAS_COND_COUNTER_DEADTIMECORRECTION "Enabled"
*MEAS_COND_COUNTER_DISTANCE "150"
*MEAS_COND_COUNTER_ENERGYMODE "Standard"
*MEAS_COND_COUNTER_PHA_UNIT "div"
*MEAS_COND_COUNTER_PHABASE "30"
*MEAS_COND_COUNTER_PHAWINDOW "20"
*MEAS_COND_COUNTER_PITCH_X "20"
*MEAS_COND_COUNTER_PITCH_Y "0.1"
*MEAS_COND_COUNTER_PITCHUNIT "mm"
*MEAS_COND_COUNTER_VALIDWIDTH_X "1"
*MEAS_COND_COUNTER_VALIDWIDTH_Y "200"
*MEAS_COND_XG_CURRENT "15"
*MEAS_COND_XG_VOLTAGE "40"
*MEAS_COND_XG_WAVE_TYPE "Ka"
*MEAS_DATA_COUNT "4351"
*MEAS_SCAN_AXIS_X "TwoThetaTheta"
*MEAS_SCAN_AXIS_X_INTERNAL "TwoThetaTheta"
*MEAS_SCAN_END_TIME "03/11/2024 14:49:39"
*MEAS_SCAN_MODE "CONTINUOUS"
*MEAS_SCAN_MODE_INTERNAL "TDI_1D"
*MEAS_SCAN_RESOLUTION_X "0.0025"
*MEAS_SCAN_SPEED "15.0000"
*MEAS_SCAN_SPEED_UNIT "deg/min"
*MEAS_SCAN_START "3.0000"
*MEAS_SCAN_START_TIME "03/11/2024 14:43:20"
*MEAS_SCAN_STEP "0.0200"
*MEAS_SCAN_STOP "90.0000"
*MEAS_SCAN_UNEQUALY_SPACED "False"
*MEAS_SCAN_UNIT_X "deg"
*MEAS_SCAN_UNIT_Y "cps"
#Intensity_unit=cps
#Attenuator_coefficient=1.0000
3.0000 4109.6900
3.0200 4052.4325
3.0400 3993.8550
3.0600 3711.0525
3.0800 3417.7025
3.1000 3390.6525
3.1200 3607.4925
3.1400 3935.7950
3.1600 3540.6625
3.1800 3417.3875
3.2000 3707.5450
3.2200 3812.5000
3.2400 3705.8250
3.2600 3537.9850
3.2800 3487.5000
3.3000 3425.1825
3.3200 3408.9075
3.3400 3439.2325
3.3600 3396.5075
3.3800 3553.3875
3.4000 3544.6875
3.4200 3378.5825
3.4400 3342.8650
3.4600 3296.3825
3.4800 3418.0450
3.5000 3618.1100
3.5200 3531.8250
3.5400 3313.8550
3.5600 3267.9125
3.5800 3579.6625
3.6000 3466.9175
3.6200 3366.0325
3.6400 3398.3900
3.6600 3053.4350
3.6800 3128.0350
3.7000 3446.0975
3.7200 3582.4425
3.7400 3492.0925
3.7600 3162.1200
3.7800 3545.0075
3.8000 3611.4450
3.8200 3526.4675
3.8400 3440.4075
3.8600 3628.8700
3.8800 3360.7500
3.9000 3315.2300
3.9200 3350.0000
3.9400 3350.0000
3.9600 3548.7525
3.9800 3588.8475
4.0000 3593.0825
4.0200 3455.2750
4.0400 3255.2175
4.0600 3127.5800
4.0800 3081.8875
4.1000 3346.7950
4.1200 3350.3025
4.1400 3258.0975
4.1600 3373.5575
4.1800 3379.6300
4.2000 3453.2750
4.2200 3278.6350
4.2400 3436.2000
4.2600 3479.5600
4.2800 3607.9650
4.3000 3435.1275
4.3200 3131.6400
4.3400 3386.7650
4.3600 3348.6075
4.3800 3287.5000
4.4000 3351.2825
4.4200 3447.9225
4.4400 3374.6950
4.4600 3373.9875
4.4800 3551.7525
4.5000 3557.7300
4.5200 3683.6075
4.5400 3865.3875
4.5600 3757.1525
4.5800 3581.1625
4.6000 3491.7775
4.6200 3630.5100
4.6400 3769.8575
4.6600 3552.8425
4.6800 3554.0700
4.7000 3422.6150
4.7200 3509.1125
4.7400 3709.1625
4.7600 3890.8725
4.7800 3570.6000
4.8000 3510.9050
4.8200 3500.7850
4.8400 3294.6875
4.8600 3206.6300
4.8800 3291.8750
4.9000 3435.2850
4.9200 3410.6475
4.9400 3543.8375
4.9600 3701.1900
4.9800 3341.8125
5.0000 3678.6550
5.0200 3813.1700
5.0400 3597.3675
5.0600 3543.4275
5.0800 3439.4050
5.1000 3464.5325
5.1200 3441.3900
5.1400 3517.2450
5.1600 3457.7275
5.1800 3535.7600
5.2000 3344.1825
5.2200 3437.9725
5.2400 3555.4275
5.2600 3473.3525
5.2800 3419.0125
5.3000 3495.7125
5.3200 3497.2550
5.3400 3376.4850
5.3600 3559.5900
5.3800 3693.0375
5.4000 3601.3950
5.4200 3543.9775
5.4400 3630.1400
5.4600 3745.8975
5.4800 3830.6125
5.5000 3979.8000
5.5200 3700.4175
5.5400 3448.3575
5.5600 3325.7700
5.5800 3429.9350
5.6000 3372.8825
5.6200 3365.3575
5.6400 3421.4400
5.6600 3530.4050
5.6800 3646.1350
5.7000 3414.7350
5.7200 3455.1650
5.7400 3500.0000
5.7600 3369.7725
5.7800 3632.0400
5.8000 3262.8700
5.8200 3435.1125
5.8400 3428.9575
5.8600 3350.2475
5.8800 3495.8600
5.9000 3596.5875
5.9200 3649.7775
5.9400 3597.2475
5.9600 3658.9150
5.9800 3808.7350
6.0000 3943.2800
6.0200 3695.1000
6.0400 3572.0050
6.0600 3814.5200
6.0800 3741.2875
6.1000 3612.7950
6.1200 3662.2200
6.1400 4061.1825
6.1600 3608.1725
6.1800 3412.5000
6.2000 3711.6325
6.2200 3765.7500
6.2400 3506.8575
6.2600 3817.8475
6.2800 3706.7600
6.3000 3821.5025
6.3200 3803.2675
6.3400 3746.9175
6.3600 3831.1275
6.3800 3572.2000
6.4000 3652.9600
6.4200 3796.8125
6.4400 3646.9750
6.4600 3643.7300
6.4800 3690.6200
6.5000 3821.8725
6.5200 3956.2650
6.5400 3593.6150
6.5600 3818.9350
6.5800 3881.2100
6.6000 3956.3325
6.6200 3912.4225
6.6400 3915.6600
6.6600 3878.0600
6.6800 3684.1000
6.7000 3718.9100
6.7200 3853.3175
6.7400 3812.3475
6.7600 3721.7300
6.7800 3812.7650
6.8000 3906.3900
6.8200 4084.8000
6.8400 3780.2450
6.8600 3681.3050
6.8800 3884.9900
6.9000 3790.1025
6.9200 3888.0125
6.9400 3890.4575
6.9600 3771.4925
6.9800 3793.9675
7.0000 3831.3250
7.0200 3903.3950
7.0400 4160.3750
7.0600 4068.0075
7.0800 3861.8200
7.1000 3803.0800
7.1200 3809.4200
7.1400 3737.1300
7.1600 3769.0350
7.1800 3966.5500
7.2000 4251.1975
7.2200 4136.4800
7.2400 3745.0500
7.2600 3816.6375
7.2800 3808.9950
7.3000 4013.8325
7.3200 3587.6250
7.3400 3613.6550
7.3600 3901.4100
7.3800 3918.3900
7.4000 3918.8725
7.4200 3962.7475
7.4400 3786.2425
7.4600 3866.5825
7.4800 4082.4175
7.5000 3967.5650
7.5200 3912.5000
7.5400 3884.1725
7.5600 3988.3225
7.5800 3817.2225
7.6000 3929.4625
7.6200 4006.3925
7.6400 4012.5000
7.6600 4210.9075
7.6800 3934.8450
7.7000 3957.2950
7.7200 4056.7025
7.7400 3848.1725
7.7600 4200.3375
7.7800 4233.5200
7.8000 4209.4525
7.8200 4061.2325
7.8400 3851.7675
7.8600 4045.8450
7.8800 4068.2625
7.9000 4021.6300
7.9200 4324.6025
7.9400 4245.2925
7.9600 4244.2525
7.9800 4215.2025
8.0000 4058.0975
8.0200 4220.6350
8.0400 4155.0425
8.0600 4273.3525
8.0800 3965.4275
8.1000 4020.3325
8.1200 4406.2225
8.1400 3982.5175
8.1600 4200.5425
8.1800 3936.9375
8.2000 4200.5825
8.2200 4078.8875
8.2400 4179.8600
8.2600 4190.1675
8.2800 4146.5975
8.3000 4194.3050
8.3200 3795.9125
8.3400 3899.2075
8.3600 4060.2175
8.3800 4201.1275
8.4000 4114.4000
8.4200 3999.2425
8.4400 4145.4575
8.4600 4171.5900
8.4800 4010.9725
8.5000 4057.2075
8.5200 4059.0875
8.5400 4087.8850
8.5600 4147.3575
8.5800 4029.8975
8.6000 4120.1050
8.6200 4228.8050
8.6400 4287.8875
8.6600 3996.8875
8.6800 4231.5350
8.7000 4166.9950
8.7200 4084.0825
8.7400 4217.0925
8.7600 4433.0100
8.7800 4354.8800
8.8000 4075.6750
8.8200 4236.8250
8.8400 4549.3250
8.8600 4246.0775
8.8800 4219.7300
8.9000 4212.1075
8.9200 3934.7550
8.9400 4143.6625
8.9600 4578.5250
8.9800 4526.4625
9.0000 4124.5075
9.0200 4126.1725
9.0400 4494.0400
9.0600 4372.6625
9.0800 4442.0850
9.1000 4373.8350
9.1200 4574.3000
9.1400 4138.5200
9.1600 4117.0750
9.1800 3973.0700
9.2000 4130.3375
9.2200 4266.2975
9.2400 4543.2100
9.2600 4520.8250
9.2800 4686.3750
9.3000 4465.9000
9.3200 4356.0600
9.3400 4132.2050
9.3600 4223.4750
9.3800 4180.3125
9.4000 4112.1275
9.4200 4440.8500
9.4400 4493.1950
9.4600 4645.4100
9.4800 4453.8600
9.5000 4176.2050
9.5200 4150.3650
9.5400 4474.8650
9.5600 4470.8825
9.5800 4683.5825
9.6000 4535.3575
9.6200 4462.5000
9.6400 4424.6475
9.6600 4639.6050
9.6800 4655.7275
9.7000 4192.8025
9.7200 4523.0550
9.7400 4419.5650
9.7600 4659.1400
9.7800 4724.6625
9.8000 4476.0300
9.8200 4494.5825
9.8400 4685.7775
9.8600 4642.9300
9.8800 4480.1125
9.9000 4513.1450
9.9200 4717.1425
9.9400 4567.0075
9.9600 4774.1525
9.9800 4484.3875
10.0000 4693.3225
10.0200 4998.4775
10.0400 4618.3250
10.0600 4607.2975
10.0800 4602.7550
10.1000 4729.2225
10.1200 4548.2625
10.1400 4597.8050
10.1600 4420.2475
10.1800 4208.3250
10.2000 4389.1575
10.2200 4415.2850
10.2400 4654.9425
10.2600 4680.8525
10.2800 4766.3450
10.3000 4535.6925
10.3200 4421.6850
10.3400 4516.3150
10.3600 4399.0125
10.3800 4557.5875
10.4000 4709.9125
10.4200 4699.7650
10.4400 4546.0075
10.4600 4594.3175
10.4800 4577.8450
10.5000 4581.3600
10.5200 4710.0725
10.5400 4806.5650
10.5600 4881.5600
10.5800 4541.8325
10.6000 4481.5450
10.6200 4302.1125
10.6400 4312.8775
10.6600 4441.1300
10.6800 4522.1000
10.7000 4490.4075
10.7200 4493.8350
10.7400 4999.0625
10.7600 4861.2175
10.7800 4593.0500
10.8000 4603.3875
10.8200 4596.7650
10.8400 4436.9375
10.8600 4669.7675
10.8800 4470.8650
10.9000 4704.2225
10.9200 4332.8425
10.9400 4532.3425
10.9600 4894.4625
10.9800 4674.1650
11.0000 4828.7925
11.0200 4696.3375
11.0400 4803.5425
11.0600 4853.1050
11.0800 4624.5375
11.1000 4672.1075
11.1200 4581.0200
11.1400 4593.8400
11.1600 4650.0550
11.1800 4962.8875
11.2000 4668.3050
11.2200 4950.4025
11.2400 5031.2050
11.2600 5106.3125
11.2800 4921.7675
11.3000 4774.9750
11.3200 4975.0375
11.3400 5040.6250
11.3600 4625.0675
11.3800 4628.0775
11.4000 5031.0725
11.4200 5168.7375
11.4400 4968.9225
11.4600 4900.0000
11.4800 4890.6350
11.5000 4718.9800
11.5200 5046.2850
11.5400 5240.5125
11.5600 5037.9250
11.5800 4962.5000
11.6000 4840.9000
11.6200 5248.9025
11.6400 5147.5375
11.6600 5137.2900
11.6800 4667.1100
11.7000 4929.8800
11.7200 5018.9400
11.7400 4943.9500
11.7600 5055.7575
11.7800 5081.3250
11.8000 4645.5325
11.8200 4668.0200
11.8400 4902.3200
11.8600 5027.8150
11.8800 5012.6850
11.9000 4850.7675
11.9200 4734.7250
11.9400 4898.9650
11.9600 5074.3550
11.9800 5242.9725
12.0000 5166.3725
12.0200 5106.3700
12.0400 4941.6675
12.0600 4887.5000
12.0800 4868.8800
12.1000 4974.1925
12.1200 4928.7475
12.1400 4834.8750
12.1600 4710.1825
12.1800 4805.1950
12.2000 5054.5475
12.2200 5078.5225
12.2400 4709.3475
12.2600 4903.4100
12.2800 5003.2100
12.3000 5130.0225
12.3200 5110.0050
12.3400 5050.3675
12.3600 4842.6000
12.3800 5146.1500
12.4000 5163.6800
12.4200 5115.7250
12.4400 5001.2325
12.4600 5194.2525
12.4800 5265.7325
12.5000 5438.5475
12.5200 5175.7775
12.5400 4951.3650
12.5600 5134.7175
12.5800 5295.8100
12.6000 5056.6175
12.6200 4962.5000
12.6400 5027.2500
12.6600 5299.6875
12.6800 4989.9475
12.7000 4942.4300
12.7200 5418.5550
12.7400 5491.8550
12.7600 5471.7350
12.7800 5299.5600
12.8000 5329.8125
12.8200 5270.2100
12.8400 5025.2875
12.8600 5033.0175
12.8800 5246.9350
12.9000 5312.5000
12.9200 5247.9825
12.9400 5418.5050
12.9600 5367.7425
12.9800 5481.5625
13.0000 5316.5300
13.0200 5541.2525
13.0400 5309.5225
13.0600 5104.7025
13.0800 5203.7600
13.1000 5130.4700
13.1200 5639.0225
13.1400 5221.8050
13.1600 5496.0950
13.1800 5362.7325
13.2000 5497.9075
13.2200 5119.3600
13.2400 5078.4725
13.2600 5207.5650
13.2800 5375.0700
13.3000 5388.3250
13.3200 5420.8300
13.3400 5565.7875
13.3600 5475.0875
13.3800 5159.4150
13.4000 5483.6500
13.4200 5527.6675
13.4400 5423.4500
13.4600 5390.8525
13.4800 5460.6575
13.5000 5286.3800
13.5200 5313.0300
13.5400 5496.1825
13.5600 5330.7925
13.5800 5523.9250
13.6000 5542.8475
13.6200 5375.6200
13.6400 5480.0825
13.6600 5364.2275
13.6800 5336.4675
13.7000 5213.2900
13.7200 5463.1675
13.7400 5438.3750
13.7600 5332.8675
13.7800 5412.6275
13.8000 5450.0000
13.8200 5349.9350
13.8400 5539.8450
13.8600 5215.9075
13.8800 5162.4675
13.9000 5181.8300
13.9200 5538.2850
13.9400 5611.4450
13.9600 5759.9475
13.9800 5779.6350
14.0000 5408.7600
14.0200 5601.4200
14.0400 5706.8725
14.0600 5337.5500
14.0800 5163.7675
14.1000 5349.2150
14.1200 5388.7925
14.1400 5836.5025
14.1600 5786.3500
14.1800 5709.0425
14.2000 5757.7000
14.2200 5594.2650
14.2400 5796.0100
14.2600 5547.8100
14.2800 5692.3500
14.3000 5619.5150
14.3200 5883.7825
14.3400 5796.0675
14.3600 5784.6175
14.3800 5578.1975
14.4000 5649.6525
14.4200 5784.5425
14.4400 6001.5450
14.4600 6057.0025
14.4800 5870.0875
14.5000 5826.9775
14.5200 5792.5550
14.5400 5685.1400
14.5600 5775.7575
14.5800 5663.3700
14.6000 5788.5000
14.6200 6158.6050
14.6400 6023.8525
14.6600 6185.0225
14.6800 5830.3900
14.7000 5650.0000
14.7200 5685.8250
14.7400 5700.0000
14.7600 5878.9925
14.7800 6289.9575
14.8000 5915.2550
14.8200 5730.3800
14.8400 5969.8400
14.8600 6241.1550
14.8800 5803.5300
14.9000 5662.4800
14.9200 6017.6300
14.9400 5909.1875
14.9600 5848.1625
14.9800 5880.3250
15.0000 5896.4075
15.0200 6149.3450
15.0400 6543.7575
15.0600 6555.7225
15.0800 6343.5000
15.1000 6283.8900
15.1200 5807.5650
15.1400 5923.4450
15.1600 5854.6250
15.1800 5899.2800
15.2000 6012.1150
15.2200 6081.8500
15.2400 6170.9300
15.2600 6075.9200
15.2800 6060.4375
15.3000 6296.3900
15.3200 6254.7200
15.3400 6058.4250
15.3600 5831.9500
15.3800 6169.1925
15.4000 6160.7500
15.4200 6078.6650
15.4400 5942.5475
15.4600 6328.8250
15.4800 6591.9050
15.5000 6704.3725
15.5200 6287.9125
15.5400 6108.8125
15.5600 6138.9250
15.5800 6546.1925
15.6000 6527.6875
15.6200 6397.2200
15.6400 6533.2750
15.6600 6222.0600
15.6800 6071.2850
15.7000 6250.6350
15.7200 6061.6600
15.7400 6257.0950
15.7600 6510.2850
15.7800 6431.0025
15.8000 6217.2700
15.8200 6202.5525
15.8400 6461.3875
15.8600 6588.7525
15.8800 6390.0625
15.9000 6807.1225
15.9200 6867.6875
15.9400 6730.1150
15.9600 6630.1450
15.9800 6547.6325
16.0000 6533.7250
16.0200 6031.7300
16.0400 6117.5675
16.0600 6737.8875
16.0800 6915.1675
16.1000 6830.3650
16.1200 6721.6950
16.1400 6670.1075
16.1600 6645.1150
16.1800 6602.7450
16.2000 6830.6675
16.2200 6807.2925
16.2400 6758.6775
16.2600 6641.0850
16.2800 6734.8650
16.3000 6548.7300
16.3200 6714.6325
16.3400 6794.2175
16.3600 6437.5600
16.3800 6503.7050
16.4000 6461.6925
16.4200 6616.0025
16.4400 6781.5875
16.4600 6665.7575
16.4800 6858.8350
16.5000 7095.7325
16.5200 6882.7950
16.5400 7072.6550
16.5600 6919.7175
16.5800 6761.6775
16.6000 6913.4575
16.6200 7202.4700
16.6400 7171.0800
16.6600 7164.0425
16.6800 7024.3600
16.7000 7052.9850
16.7200 7228.6675
16.7400 7193.1900
16.7600 7021.4575
16.7800 7031.0225
16.8000 7242.2800
16.8200 7273.6600
16.8400 7506.5750
16.8600 7479.6800
16.8800 7403.9550
16.9000 7195.0475
16.9200 6895.1500
16.9400 7124.1825
16.9600 7351.7400
16.9800 7523.8600
17.0000 7383.0625
17.0200 7364.1250
17.0400 7127.6950
17.0600 7068.0425
17.0800 7210.5100
17.1000 7211.5200
17.1200 7077.1025
17.1400 7211.7300
17.1600 7690.2350
17.1800 7272.9925
17.2000 7250.2125
17.2200 7332.6500
17.2400 6973.8675
17.2600 7286.3375
17.2800 7681.6400
17.3000 7728.6900
17.3200 7839.2200
17.3400 7655.1350
17.3600 7740.0400
17.3800 7550.7200
17.4000 7294.4775
17.4200 7237.5000
17.4400 7296.4500
17.4600 7695.3400
17.4800 7336.6125
17.5000 7133.8550
17.5200 7229.7250
17.5400 7464.0700
17.5600 7596.0775
17.5800 7738.3450
17.6000 7850.3100
17.6200 7833.0975
17.6400 7644.9800
17.6600 7545.7575
17.6800 7621.1700
17.7000 7821.3850
17.7200 7607.4800
17.7400 7788.2725
17.7600 8183.7575
17.7800 7440.5775
17.8000 7296.0350
17.8200 7462.5050
17.8400 7541.6400
17.8600 8066.1975
17.8800 7730.0475
17.9000 7961.4150
17.9200 8017.2150
17.9400 7630.0700
17.9600 8052.0425
17.9800 8213.0400
18.0000 8208.0500
18.0200 7914.2675
18.0400 7667.1675
18.0600 7641.5575
18.0800 7906.4900
18.1000 8095.3850
18.1200 7951.4475
18.1400 8217.6675
18.1600 8350.4700
18.1800 7871.2400
18.2000 8239.4175
18.2200 8212.1325
18.2400 7971.6125
18.2600 8118.5850
18.2800 7998.6150
18.3000 8167.0325
18.3200 7950.9650
18.3400 8000.6450
18.3600 8387.6275
18.3800 8615.2250
18.4000 8137.8650
18.4200 7993.5825
18.4400 8087.0625
18.4600 8435.5000
18.4800 8326.2675
18.5000 8003.3625
18.5200 8394.4300
18.5400 8364.2800
18.5600 8457.2575
18.5800 8514.1175
18.6000 8931.3300
18.6200 8523.4900
18.6400 8630.7800
18.6600 8980.7425
18.6800 8842.4025
18.7000 8664.3825
18.7200 8478.8550
18.7400 8237.7150
18.7600 8263.5300
18.7800 8333.1050
18.8000 8685.7750
18.8200 8875.0000
18.8400 8875.0000
18.8600 8567.7900
18.8800 8593.9075
18.9000 8530.4350
18.9200 8736.0700
18.9400 8722.5825
18.9600 8737.8325
18.9800 8912.7625
19.0000 8773.7650
19.0200 8565.9675
19.0400 8673.2875
19.0600 8400.9575
19.0800 8545.2575
19.1000 9058.4675
19.1200 8788.4300
19.1400 8737.8500
19.1600 8761.9025
19.1800 8840.5625
19.2000 8672.5375
19.2200 8801.2900
19.2400 8846.1500
19.2600 8787.5000
19.2800 9178.4375
19.3000 9272.4300
19.3200 8881.2775
19.3400 8795.5550
19.3600 8953.4500
19.3800 9107.9325
19.4000 8860.4950
19.4200 8735.1550
19.4400 8913.3050
19.4600 9087.2525
19.4800 9311.8900
19.5000 9531.3250
19.5200 9101.2675
19.5400 8954.9025
19.5600 9266.7750
19.5800 9210.3800
19.6000 9021.0450
19.6200 9251.1625
19.6400 9183.8325
19.6600 9428.2350
19.6800 9752.3700
19.7000 9285.2500
19.7200 9014.3200
19.7400 9061.0775
19.7600 9216.3650
19.7800 9284.3025
19.8000 9463.2325
19.8200 9292.8400
19.8400 9328.6450
19.8600 9653.5075
19.8800 9540.3425
19.9000 9642.3150
19.9200 10021.8375
19.9400 10154.6950
19.9600 9744.3675
19.9800 9616.9300
20.0000 9594.0200
20.0200 9630.9150
20.0400 9516.3550
20.0600 9536.8825
20.0800 9876.6300
20.1000 10014.2100
20.1200 9837.0850
20.1400 9551.4425
20.1600 9871.3350
20.1800 10106.5325
20.2000 10056.5550
20.2200 9975.6525
20.2400 9945.2250
20.2600 9687.5175
20.2800 9694.7225
20.3000 9661.2350
20.3200 9875.4475
20.3400 9831.5475
20.3600 10210.6200
20.3800 10214.6250
20.4000 10050.9100
20.4200 10351.3575
20.4400 10133.7725
20.4600 9864.5025
20.4800 10095.1275
20.5000 10663.3550
20.5200 10672.5750
20.5400 10367.2675
20.5600 10076.4050
20.5800 10072.1250
20.6000 10645.7725
20.6200 10428.9775
20.6400 10209.3600
20.6600 10325.5525
20.6800 10022.9775
20.7000 10078.4875
20.7200 10318.3475
20.7400 10309.3800
20.7600 10373.5800
20.7800 10232.9075
20.8000 10493.7400
20.8200 10674.3375
20.8400 10942.5550
20.8600 10878.0125
20.8800 10669.8025
20.9000 10770.7050
20.9200 10827.3850
20.9400 10722.1050
20.9600 10752.8275
20.9800 10962.9350
21.0000 10716.7600
21.0200 10750.3675
21.0400 10467.2025
21.0600 10417.4750
21.0800 10475.0950
21.1000 10819.3275
21.1200 11279.5750
21.1400 11145.7925
21.1600 10967.5300
21.1800 10925.1725
21.2000 11131.2525
21.2200 11145.8725
21.2400 11012.7575
21.2600 10980.0575
21.2800 10982.4375
21.3000 11269.8925
21.3200 11232.3025
21.3400 11186.3000
21.3600 11158.7000
21.3800 10991.1875
21.4000 10791.7475
21.4200 10810.9575
21.4400 10828.3675
21.4600 10972.1425
21.4800 11373.0600
21.5000 11466.6350
21.5200 11348.4200
21.5400 11364.0400
21.5600 11539.7850
21.5800 11446.3650
21.6000 11194.9700
21.6200 11303.3350
21.6400 11459.5025
21.6600 11650.8775
21.6800 11621.2275
21.7000 11307.6325
21.7200 11389.1400
21.7400 11323.5400
21.7600 11542.0675
21.7800 11498.8775
21.8000 11063.6550
21.8200 11283.8800
21.8400 11462.6850
21.8600 11421.8100
21.8800 11735.3450
21.9000 12320.1950
21.9200 12050.7875
21.9400 11633.5125
21.9600 11663.1875
21.9800 11801.2950
22.0000 11535.2125
22.0200 11634.2375
22.0400 12132.9050
22.0600 12319.7125
22.0800 12209.7025
22.1000 12254.6050
22.1200 12170.1400
22.1400 11800.2800
22.1600 11826.1125
22.1800 11874.5250
22.2000 11592.0450
22.2200 11587.9650
22.2400 12014.9975
22.2600 11913.8025
22.2800 11655.3525
22.3000 11949.9350
22.3200 12132.1875
22.3400 12085.7400
22.3600 12096.3700
22.3800 12454.1475
22.4000 12314.2425
22.4200 11984.0775
22.4400 12139.9975
22.4600 12608.4150
22.4800 12656.9500
22.5000 12549.5750
22.5200 12573.3475
22.5400 12640.2700
22.5600 12728.2575
22.5800 12446.4975
22.6000 12402.9100
22.6200 12923.4500
22.6400 12902.7300
22.6600 12775.0475
22.6800 13164.7150
22.7000 12999.7300
22.7200 12708.5500
22.7400 13180.6700
22.7600 13152.2650
22.7800 12773.0200
22.8000 12474.7625
22.8200 12343.3900
22.8400 12492.2025
22.8600 12742.3825
22.8800 12909.8400
22.9000 13041.9325
22.9200 12818.9300
22.9400 13151.8575
22.9600 13404.1775
22.9800 12925.2900
23.0000 13361.2650
23.0200 13483.0925
23.0400 13393.5350
23.0600 13337.2750
23.0800 13477.2950
23.1000 13672.7775
23.1200 13158.6800
23.1400 12855.1175
23.1600 13195.9875
23.1800 13671.3300
23.2000 13429.6075
23.2200 12923.9650
23.2400 13389.8850
23.2600 13943.5300
23.2800 13650.8075
23.3000 13478.7950
23.3200 13568.1650
23.3400 13535.1850
23.3600 13335.1150
23.3800 13323.8275
23.4000 13709.9100
23.4200 13536.0550
23.4400 13471.9200
23.4600 13265.3200
23.4800 13144.2875
23.5000 13255.0850
23.5200 13730.4250
23.5400 14200.0000
23.5600 14098.5825
23.5800 13634.2175
23.6000 13400.2350
23.6200 13670.5400
23.6400 13931.8125
23.6600 13918.2750
23.6800 13776.9825
23.7000 13583.9200
23.7200 13576.6025
23.7400 13956.6400
23.7600 13838.2250
23.7800 14000.2275
23.8000 14131.6375
23.8200 13981.0350
23.8400 14049.1500
23.8600 14297.5750
23.8800 14744.8600
23.9000 14784.4075
23.9200 14284.2500
23.9400 14155.1700
23.9600 14590.5025
23.9800 14201.6525
24.0000 14186.6375
24.0200 14424.2175
24.0400 14338.1425
24.0600 14126.2825
24.0800 14418.3225
24.1000 14996.8450
24.1200 14905.0675
24.1400 14643.3700
24.1600 14557.8775
24.1800 14423.2725
24.2000 14649.0800
24.2200 14941.6050
24.2400 14867.2475
24.2600 14510.2975
24.2800 14447.8625
24.3000 14701.6900
24.3200 14965.8850
24.3400 15188.0375
24.3600 14822.2600
24.3800 14344.8700
24.4000 14016.9925
24.4200 14389.9725
24.4400 14886.5500
24.4600 14881.9450
24.4800 15061.8775
24.5000 15096.0625
24.5200 15161.9875
24.5400 15247.5250
24.5600 15574.8950
24.5800 15769.5775
24.6000 15464.8150
24.6200 15105.9825
24.6400 14971.0225
24.6600 15011.4900
24.6800 15180.1875
24.7000 15567.1725
24.7200 15916.3850
24.7400 16177.2900
24.7600 15821.5350
24.7800 15342.8375
24.8000 15682.4500
24.8200 16132.7825
24.8400 15900.7850
24.8600 16229.1625
24.8800 16443.8725
24.9000 16056.1575
24.9200 16062.6725
24.9400 16568.7275
24.9600 16613.6800
24.9800 16238.0375
25.0000 16432.6475
25.0200 16373.2575
25.0400 16206.4900
25.0600 16753.4200
25.0800 17268.7850
25.1000 17099.1875
25.1200 16655.2775
25.1400 16688.2800
25.1600 16981.2400
25.1800 16993.7600
25.2000 16912.5450
25.2200 16831.2225
25.2400 17086.9075
25.2600 17050.9675
25.2800 16650.5675
25.3000 16649.3050
25.3200 17122.6975
25.3400 16774.1200
25.3600 16570.5800
25.3800 17471.2625
25.4000 17114.3200
25.4200 16282.0550
25.4400 16465.4900
25.4600 16657.1950
25.4800 16618.2875
25.5000 16674.6050
25.5200 16700.0000
25.5400 16325.5525
25.5600 16182.7825
25.5800 16903.0500
25.6000 17050.9425
25.6200 17103.4475
25.6400 17250.2125
25.6600 17041.8000
25.6800 17234.6850
25.7000 16960.4225
25.7200 16580.4025
25.7400 16788.6550
25.7600 16780.8275
25.7800 16435.5875
25.8000 16426.7650
25.8200 16544.7575
25.8400 16059.3400
25.8600 15949.2125
25.8800 16585.1400
25.9000 17036.2525
25.9200 16913.0825
25.9400 16562.0200
25.9600 17157.3375
25.9800 17349.7175
26.0000 16647.3575
26.0200 16423.9375
26.0400 16964.0800
26.0600 17310.0350
26.0800 17265.8725
26.1000 17433.2925
26.1200 17250.6075
26.1400 17117.8350
26.1600 17315.6675
26.1800 17619.2850
26.2000 17767.1300
26.2200 17379.7150
26.2400 17444.6750
26.2600 17612.2275
26.2800 17243.7025
26.3000 17303.5625
26.3200 17272.8225
26.3400 17453.6375
26.3600 17794.6000
26.3800 17653.8050
26.4000 17192.1650
26.4200 17334.9800
26.4400 17874.0650
26.4600 17960.4875
26.4800 17675.8300
26.5000 17464.3200
26.5200 17330.6575
26.5400 17652.6850
26.5600 17603.7225
26.5800 17308.9225
26.6000 17432.0575
26.6200 17471.9700
26.6400 17777.7850
26.6600 17939.0950
26.6800 17124.8950
26.7000 16910.2075
26.7200 17461.3600
26.7400 17332.4650
26.7600 17700.1250
26.7800 18008.1850
26.8000 17407.2600
26.8200 17255.2525
26.8400 17416.2350
26.8600 17681.7875
26.8800 17538.0725
26.9000 17694.1350
26.9200 18393.7700
26.9400 18206.4200
26.9600 17706.7375
26.9800 17675.3975
27.0000 17839.6325
27.0200 18071.7350
27.0400 17821.9825
27.0600 18175.0475
27.0800 18150.6125
27.1000 17738.5600
27.1200 17610.0075
27.1400 17676.8450
27.1600 17870.9675
27.1800 18078.0375
27.2000 17894.0600
27.2200 18145.2900
27.2400 18457.8075
27.2600 18139.3025
27.2800 18322.4750
27.3000 18401.3625
27.3200 18326.3200
27.3400 18227.7775
27.3600 18033.5350
27.3800 18035.6075
27.4000 18239.1075
27.4200 18333.9050
27.4400 18434.0225
27.4600 18403.3400
27.4800 18616.1150
27.5000 18430.3500
27.5200 18016.0450
27.5400 18062.2500
27.5600 18286.8500
27.5800 18618.3700
27.6000 18874.9725
27.6200 18374.5675
27.6400 17902.2875
27.6600 18122.8275
27.6800 18357.0550
27.7000 18687.1375
27.7200 19135.8625
27.7400 19095.7550
27.7600 18618.6450
27.7800 18228.2000
27.8000 18228.7300
27.8200 18198.0400
27.8400 18399.5125
27.8600 18337.6975
27.8800 18333.7125
27.9000 18472.0175
27.9200 18723.1725
27.9400 18676.7825
27.9600 18732.0850
27.9800 18498.8900
28.0000 18500.3400
28.0200 18335.5500
28.0400 17538.0575
28.0600 17745.2025
28.0800 17802.2125
28.1000 18444.2350
28.1200 18922.3950
28.1400 19022.3350
28.1600 19092.3650
28.1800 18627.1425
28.2000 18356.4375
28.2200 18241.4300
28.2400 18280.8925
28.2600 18238.3850
28.2800 18595.7750
28.3000 19250.4150
28.3200 18955.4575
28.3400 18831.6075
28.3600 18549.9900
28.3800 18131.4525
28.4000 18219.7875
28.4200 18058.3075
28.4400 18409.6175
28.4600 18712.0225
28.4800 18572.5525
28.5000 18483.4950
28.5200 18279.7000
28.5400 18328.5350
28.5600 18525.4625
28.5800 18920.5975
28.6000 18610.5600
28.6200 18366.4150
28.6400 18404.7025
28.6600 17716.5775
28.6800 17429.0200
28.7000 17857.1700
28.7200 18439.5750
28.7400 18760.8050
28.7600 19226.3075
28.7800 19110.4350
28.8000 18721.0675
28.8200 18986.4350
28.8400 18748.3875
28.8600 18496.7475
28.8800 18243.4075
28.9000 18305.1000
28.9200 18737.5000
28.9400 18551.3250
28.9600 18269.9750
28.9800 18342.7975
29.0000 18552.7175
29.0200 18757.5775
29.0400 19022.4675
29.0600 18908.0350
29.0800 18295.2250
29.1000 18414.0100
29.1200 19003.7500
29.1400 19404.6300
29.1600 19353.5850
29.1800 18743.8350
29.2000 18505.8950
29.2200 19082.5600
29.2400 18986.1950
29.2600 18677.5525
29.2800 18560.1175
29.3000 18679.3925
29.3200 18738.2425
29.3400 18592.5050
29.3600 18010.9875
29.3800 18451.5250
29.4000 18897.3975
29.4200 19020.2575
29.4400 18729.2100
29.4600 18497.8800
29.4800 18111.0525
29.5000 18250.5325
29.5200 18490.4225
29.5400 18504.5675
29.5600 18315.0425
29.5800 18402.4675
29.6000 18365.6925
29.6200 18803.9050
29.6400 19035.5900
29.6600 18964.5350
29.6800 18743.8025
29.7000 18330.7300
29.7200 18295.4525
29.7400 18631.4025
29.7600 18299.9175
29.7800 18179.5650
29.8000 18607.5175
29.8200 18463.6075
29.8400 18202.4150
29.8600 18707.4750
29.8800 18811.6050
29.9000 18610.8450
29.9200 18884.3400
29.9400 19290.3050
29.9600 18910.3650
29.9800 18545.3450
30.0000 18731.2000
30.0200 18823.6600
30.0400 18299.4275
30.0600 18222.9550
30.0800 18718.7150
30.1000 18306.1125
30.1200 18253.8600
30.1400 17926.8925
30.1600 17797.8475
30.1800 18140.2625
30.2000 18182.8800
30.2200 18082.7150
30.2400 18132.3475
30.2600 18395.4750
30.2800 18099.6575
30.3000 17912.9700
30.3200 17812.1475
30.3400 17629.3350
30.3600 18149.1275
30.3800 18187.0175
30.4000 17698.3500
30.4200 17979.3775
30.4400 17533.0150
30.4600 17300.1000
30.4800 17420.8775
30.5000 17701.5550
30.5200 18083.0025
30.5400 18867.1325
30.5600 18542.4600
30.5800 18152.1675
30.6000 17815.5725
30.6200 18074.4300
30.6400 18078.3875
30.6600 18469.6125
30.6800 18120.4675
30.7000 17871.0325
30.7200 18285.2650
30.7400 17991.9450
30.7600 18110.9850
30.7800 18166.2125
30.8000 18041.6475
30.8200 18207.1800
30.8400 18094.8775
30.8600 18230.8500
30.8800 17992.6525
30.9000 17322.5650
30.9200 17170.8675
30.9400 17285.5675
30.9600 17396.2475
30.9800 17650.1300
31.0000 17513.6725
31.0200 17741.0825
31.0400 18118.4925
31.0600 18356.3400
31.0800 18819.1175
31.1000 18513.9900
31.1200 17748.2325
31.1400 18093.2925
31.1600 17193.0975
31.1800 17132.1925
31.2000 17407.0525
31.2200 17587.5000
31.2400 17583.2150
31.2600 17793.2075
31.2800 18062.9725
31.3000 17915.7700
31.3200 18093.7950
31.3400 17597.7800
31.3600 17080.9250
31.3800 17326.1025
31.4000 17788.7025
31.4200 18069.5350
31.4400 17476.9550
31.4600 17775.0000
31.4800 17665.5875
31.5000 17613.8700
31.5200 17736.1200
31.5400 17375.2025
31.5600 17491.8275
31.5800 17687.7600
31.6000 17783.2325
31.6200 17537.4900
31.6400 17454.4125
31.6600 17249.9525
31.6800 17187.9675
31.7000 17206.9900
31.7200 17628.9225
31.7400 17448.2300
31.7600 17036.6425
31.7800 17129.9225
31.8000 17193.1775
31.8200 17320.6025
31.8400 16984.6500
31.8600 17537.2975
31.8800 17808.1975
31.9000 17110.9825
31.9200 16751.9350
31.9400 17494.9700
31.9600 17559.3325
31.9800 16643.4900
32.0000 16645.0900
32.0200 17190.7450
32.0400 16602.7400
32.0600 17167.2925
32.0800 17520.5425
32.1000 17231.8075
32.1200 17351.8275
32.1400 17824.5300
32.1600 17322.1050
32.1800 16793.4975
32.2000 17259.1900
32.2200 17671.5225
32.2400 17523.4975
32.2600 17013.6300
32.2800 17178.0450
32.3000 16670.3450
32.3200 16357.6800
32.3400 16865.3000
32.3600 17244.6475
32.3800 17165.8825
32.4000 17088.0100
32.4200 17128.4950
32.4400 16456.9600
32.4600 16607.3850
32.4800 16404.8450
32.5000 16891.5650
32.5200 17080.1725
32.5400 16994.7150
32.5600 17150.0000
32.5800 17196.3250
32.6000 17122.7050
32.6200 16690.3675
32.6400 16520.2975
32.6600 16385.3750
32.6800 16515.5375
32.7000 16559.8375
32.7200 16826.0500
32.7400 16758.0825
32.7600 16571.1950
32.7800 16522.0225
32.8000 16750.9900
32.8200 16411.0000
32.8400 16270.6300
32.8600 16034.6750
32.8800 16112.1550
32.9000 16695.3475
32.9200 17042.5850
32.9400 17147.5225
32.9600 16785.4950
32.9800 16318.4025
33.0000 16649.3975
33.0200 16737.4850
33.0400 16306.4125
33.0600 16303.3250
33.0800 16403.7050
33.1000 16430.9950
33.1200 16475.0000
33.1400 16357.0275
33.1600 16189.0950
33.1800 16311.8525
33.2000 15843.6225
33.2200 15660.7400
33.2400 16140.9375
33.2600 16710.7625
33.2800 16647.7100
33.3000 17200.6050
33.3200 16566.1325
33.3400 16451.7450
33.3600 16276.6675
33.3800 16616.4025
33.4000 16528.8000
33.4200 15935.8625
33.4400 15495.0125
33.4600 15809.7450
33.4800 16298.4000
33.5000 16339.1375
33.5200 15998.2375
33.5400 15866.0125
33.5600 16094.0500
33.5800 16359.6325
33.6000 15796.3875
33.6200 15421.1175
33.6400 15878.2225
33.6600 15646.8525
33.6800 15822.8775
33.7000 15625.7775
33.7200 15699.7675
33.7400 15751.7575
33.7600 16266.6575
33.7800 15947.5300
33.8000 16351.8125
33.8200 16245.9975
33.8400 16570.1625
33.8600 16697.4550
33.8800 16306.9225
33.9000 16286.9975
33.9200 16132.3175
33.9400 15959.9575
33.9600 15928.7425
33.9800 16034.0700
34.0000 16001.0275
34.0200 16077.6700
34.0400 16255.4725
34.0600 15730.6875
34.0800 15814.5225
34.1000 16002.6300
34.1200 15788.5550
34.1400 15828.3825
34.1600 15800.3550
34.1800 15875.2825
34.2000 16339.9050
34.2200 16174.7850
34.2400 15937.4700
34.2600 16366.0500
34.2800 16078.1725
34.3000 15017.5650
34.3200 15511.4925
34.3400 15505.3400
34.3600 14761.8150
34.3800 15462.7475
34.4000 14972.8350
34.4200 14852.6025
34.4400 15052.2500
34.4600 15789.4125
34.4800 15871.5400
34.5000 15195.1775
34.5200 15122.3475
34.5400 15730.4175
34.5600 15746.6750
34.5800 15702.8400
34.6000 15042.2000
34.6200 15091.2125
34.6400 15052.4550
34.6600 15505.6275
34.6800 15556.3475
34.7000 15843.2000
34.7200 15617.3200
34.7400 15166.6650
34.7600 15537.0400
34.7800 16080.4775
34.8000 15486.2500
34.8200 15452.7200
34.8400 15849.1875
34.8600 15744.3800
34.8800 15735.7775
34.9000 15296.5750
34.9200 15266.0925
34.9400 15447.0275
34.9600 15515.6400
34.9800 15521.8650
35.0000 15346.6500
35.0200 14906.2225
35.0400 15209.0600
35.0600 15397.7800
35.0800 14899.0925
35.1000 15322.0975
35.1200 15166.3250
35.1400 15129.1475
35.1600 15699.6650
35.1800 15722.6875
35.2000 15307.5675
35.2200 14770.2575
35.2400 15595.3800
35.2600 15791.1200
35.2800 15539.0425
35.3000 14925.9875
35.3200 14748.7225
35.3400 14777.3450
35.3600 15305.9675
35.3800 14680.1225
35.4000 14620.5650
35.4200 14963.9000
35.4400 14970.1100
35.4600 15361.9875
35.4800 15337.1825
35.5000 15104.6575
35.5200 15163.8975
35.5400 15491.1975
35.5600 15061.3975
35.5800 15617.0375
35.6000 15350.0000
35.6200 15391.3225
35.6400 15460.1875
35.6600 15161.7900
35.6800 14801.6325
35.7000 14618.1525
35.7200 14832.1575
35.7400 15074.6350
35.7600 15382.3050
35.7800 14836.9300
35.8000 14616.5100
35.8200 14851.4750
35.8400 15315.3900
35.8600 15261.5500
35.8800 14995.3075
35.9000 14927.4175
35.9200 15206.4075
35.9400 14838.5525
35.9600 14782.8625
35.9800 14799.1175
36.0000 14939.0425
36.0200 14619.2900
36.0400 14971.2025
36.0600 15413.5050
36.0800 15168.1550
36.1000 15301.5550
36.1200 14718.7375
36.1400 14993.8825
36.1600 15151.7650
36.1800 14688.6625
36.2000 14517.8650
36.2200 14354.1475
36.2400 14430.5925
36.2600 14661.3375
36.2800 14440.7050
36.3000 15325.2800
36.3200 15304.3825
36.3400 15585.8700
36.3600 14702.1725
36.3800 14977.9325
36.4000 15182.3975
36.4200 14858.0325
36.4400 15033.8325
36.4600 14543.5275
36.4800 14824.6125
36.5000 14522.0700
36.5200 14507.8000
36.5400 14020.2075
36.5600 15264.2350
36.5800 15120.2425
36.6000 14651.7175
36.6200 14468.5900
36.6400 14963.3500
36.6600 14929.8975
36.6800 14497.3600
36.7000 14250.5750
36.7200 14989.5075
36.7400 14635.5725
36.7600 14672.3625
36.7800 14580.8950
36.8000 14382.7075
36.8200 14580.3850
36.8400 13996.2275
36.8600 14630.4475
36.8800 14290.1425
36.9000 14540.1000
36.9200 14581.1425
36.9400 14697.4100
36.9600 14651.3175
36.9800 14440.2825
37.0000 14296.3450
37.0200 14684.0675
37.0400 14331.0500
37.0600 14892.6150
37.0800 14866.5475
37.1000 14705.3325
37.1200 14652.9675
37.1400 14119.1825
37.1600 13998.7425
37.1800 14331.9125
37.2000 14165.4500
37.2200 14339.7725
37.2400 14097.0500
37.2600 13690.0050
37.2800 13925.0525
37.3000 14822.5050
37.3200 14645.6550
37.3400 13952.6350
37.3600 13998.8925
37.3800 14517.8300
37.4000 14362.8050
37.4200 14319.1800
37.4400 14461.4675
37.4600 14144.1725
37.4800 14300.5100
37.5000 14351.5150
37.5200 15077.4250
37.5400 15434.2950
37.5600 15050.7925
37.5800 14735.3225
37.6000 15180.7250
37.6200 14532.9150
37.6400 14717.2075
37.6600 14345.2400
37.6800 13907.9050
37.7000 14393.6075
37.7200 14534.5500
37.7400 14594.0625
37.7600 14608.4250
37.7800 14353.4725
37.8000 14415.8100
37.8200 14181.4000
37.8400 14276.6450
37.8600 14342.2050
37.8800 14313.2025
37.9000 14189.0150
37.9200 14635.7750
37.9400 14846.3525
37.9600 14493.7975
37.9800 14114.3525
38.0000 14444.5750
38.0200 13311.9425
38.0400 13867.6900
38.0600 14401.3150
38.0800 14432.6300
38.1000 14343.5625
38.1200 14441.4100
38.1400 14067.2900
38.1600 14335.2800
38.1800 14387.4925
38.2000 14130.7450
38.2200 14001.0800
38.2400 14193.4875
38.2600 14677.0775
38.2800 14188.4925
38.3000 14092.9350
38.3200 13589.9350
38.3400 14467.7650
38.3600 13890.2900
38.3800 13593.4225
38.4000 14060.5125
38.4200 14229.4300
38.4400 14267.6800
38.4600 14323.5400
38.4800 14103.1900
38.5000 13696.1050
38.5200 13997.9350
38.5400 14321.3100
38.5600 13984.8975
38.5800 14167.4100
38.6000 14236.9700
38.6200 14135.9975
38.6400 14034.3175
38.6600 14310.2225
38.6800 13740.8975
38.7000 13976.1600
38.7200 14074.6350
38.7400 13697.0425
38.7600 13920.7325
38.7800 13844.6475
38.8000 13632.3550
38.8200 14005.7600
38.8400 14435.0075
38.8600 14217.7025
38.8800 13827.2375
38.9000 13811.7650
38.9200 13400.1550
38.9400 13568.9225
38.9600 13843.8475
38.9800 14168.7275
39.0000 14337.6375
39.0200 14139.3250
39.0400 14354.4950
39.0600 14001.1700
39.0800 13510.9075
39.1000 14158.9075
39.1200 14034.0525
39.1400 14401.1350
39.1600 14081.3775
39.1800 14068.3275
39.2000 14192.9775
39.2200 14193.9025
39.2400 13460.3175
39.2600 13865.7550
39.2800 13931.9525
39.3000 13566.7475
39.3200 13954.2425
39.3400 14481.9975
39.3600 14293.7050
39.3800 13813.9375
39.4000 13917.3000
39.4200 13819.2950
39.4400 12644.4525
39.4600 13551.3275
39.4800 13354.9450
39.5000 13936.0650
39.5200 13395.5600
39.5400 13720.2450
39.5600 13575.2375
39.5800 14393.3400
39.6000 14310.4025
39.6200 13677.8100
39.6400 13661.7375
39.6600 13881.7925
39.6800 13943.2300
39.7000 13771.0575
39.7200 14170.1650
39.7400 14141.7650
39.7600 13709.9450
39.7800 13523.6575
39.8000 13687.0250
39.8200 13501.5225
39.8400 13604.6375
39.8600 13408.4600
39.8800 13748.7900
39.9000 13756.1825
39.9200 13501.1800
39.9400 13954.0675
39.9600 14368.7275
39.9800 13762.5000
40.0000 13773.6350
40.0200 13867.1275
40.0400 13911.8725
40.0600 13336.8025
40.0800 14074.9450
40.1000 13395.8700
40.1200 13741.2175
40.1400 14121.4625
40.1600 13673.4325
40.1800 13684.7750
40.2000 13402.2100
40.2200 13578.7875
40.2400 13647.9150
40.2600 13559.5600
40.2800 13962.3375
40.3000 13844.7775
40.3200 13989.1950
40.3400 13691.0750
40.3600 13678.4600
40.3800 13903.6775
40.4000 13721.8175
40.4200 13421.2250
40.4400 13671.7575
40.4600 14264.6150
40.4800 13371.2825
40.5000 13461.8025
40.5200 13575.6025
40.5400 13042.7500
40.5600 14114.8650
40.5800 14651.3625
40.6000 13642.5625
40.6200 14084.9700
40.6400 14197.4100
40.6600 14069.7300
40.6800 14257.3125
40.7000 13753.7750
40.7200 14154.3225
40.7400 13563.6375
40.7600 13595.5775
40.7800 13195.7050
40.8000 12954.9550
40.8200 13662.1575
40.8400 13894.9450
40.8600 13801.9800
40.8800 13405.7900
40.9000 13422.7425
40.9200 13682.2775
40.9400 12904.1275
40.9600 13430.5625
40.9800 13921.4425
41.0000 13218.7400
41.0200 13640.3100
41.0400 13939.7500
41.0600 13611.8575
41.0800 13470.9150
41.1000 13068.3525
41.1200 12854.9350
41.1400 13398.8925
41.1600 13492.8625
41.1800 13596.3000
41.2000 13502.0475
41.2200 13543.5600
41.2400 13247.7700
41.2600 13800.9225
41.2800 13634.2975
41.3000 13615.6950
41.3200 13610.4000
41.3400 13415.4575
41.3600 13337.3075
41.3800 13235.7525
41.4000 13175.4050
41.4200 13424.8950
41.4400 13381.5200
41.4600 13711.0275
41.4800 13893.7775
41.5000 14021.8775
41.5200 13950.1550
41.5400 13626.4200
41.5600 13818.7025
41.5800 13834.6550
41.6000 13632.8700
41.6200 13507.6125
41.6400 12893.0150
41.6600 13256.7100
41.6800 13630.3875
41.7000 13349.6525
41.7200 13057.5200
41.7400 13492.6425
41.7600 13061.7425
41.7800 13560.6975
41.8000 13315.7225
41.8200 13603.4725
41.8400 13526.9900
41.8600 13499.4275
41.8800 13834.1075
41.9000 13632.4550
41.9200 13598.2475
41.9400 12977.5725
41.9600 13267.5950
41.9800 13140.1100
42.0000 12651.5900
42.0200 13030.1475
42.0400 12998.4750
42.0600 13213.0625
42.0800 13489.7750
42.1000 13396.4700
42.1200 13261.9150
42.1400 13095.7725
42.1600 12643.9450
42.1800 13066.3350
42.2000 13063.3900
42.2200 13528.4375
42.2400 13362.5000
42.2600 13328.1575
42.2800 13041.0850
42.3000 12903.4875
42.3200 13113.6300
42.3400 13071.7925
42.3600 13332.8075
42.3800 12629.6575
42.4000 13509.1575
42.4200 13173.4475
42.4400 13117.1775
42.4600 13489.8500
42.4800 13029.2475
42.5000 13165.2850
42.5200 13079.1250
42.5400 12312.3125
42.5600 13141.5475
42.5800 13294.9550
42.6000 12710.5875
42.6200 13109.3225
42.6400 12481.9250
42.6600 13334.9550
42.6800 13125.1600
42.7000 12457.4350
42.7200 12830.4350
42.7400 12902.1125
42.7600 13129.0575
42.7800 13132.8100
42.8000 12942.7100
42.8200 13412.0925
42.8400 13523.2250
42.8600 13595.1100
42.8800 13339.2200
42.9000 12452.4525
42.9200 12768.8975
42.9400 12593.9375
42.9600 12536.7225
42.9800 13344.6375
43.0000 13094.0850
43.0200 13111.8850
43.0400 12756.0250
43.0600 12503.2025
43.0800 12629.6650
43.1000 12593.7675
43.1200 12833.9000
43.1400 12636.7925
43.1600 13041.7900
43.1800 12853.4600
43.2000 12782.7325
43.2200 12834.5675
43.2400 12796.2400
43.2600 13596.5250
43.2800 13217.0575
43.3000 13020.9250
43.3200 12829.2000
43.3400 12404.6875
43.3600 12251.6025
43.3800 12514.0450
43.4000 12686.9325
43.4200 12161.5025
43.4400 12424.7000
43.4600 11937.7000
43.4800 12643.7675
43.5000 12880.0700
43.5200 12498.6625
43.5400 12688.8875
43.5600 12424.1525
43.5800 11973.6375
43.6000 12081.1750
43.6200 12151.0575
43.6400 12289.7575
43.6600 12438.5000
43.6800 12555.1525
43.7000 12422.7225
43.7200 11882.3250
43.7400 12378.4200
43.7600 12091.6525
43.7800 12396.4400
43.8000 12695.5650
43.8200 12472.3100
43.8400 11908.2800
43.8600 12339.9050
43.8800 12361.3000
43.9000 12267.3775
43.9200 11535.3000
43.9400 11983.9225
43.9600 11910.7225
43.9800 11601.6425
44.0000 12213.6850
44.0200 12246.2950
44.0400 12406.3125
44.0600 11994.5700
44.0800 11974.2975
44.1000 11186.0325
44.1200 11813.6550
44.1400 12186.3300
44.1600 12213.5050
44.1800 12511.8075
44.2000 11737.8075
44.2200 11390.0800
44.2400 11559.4975
44.2600 11825.8425
44.2800 12269.6425
44.3000 11771.0425
44.3200 12181.3425
44.3400 11727.0675
44.3600 11518.3125
44.3800 11731.9850
44.4000 12018.0750
44.4200 11687.4825
44.4400 11585.2175
44.4600 11786.4250
44.4800 11553.2900
44.5000 11845.4075
44.5200 11925.0000
44.5400 11953.1325
44.5600 12219.5275
44.5800 12018.4400
44.6000 11804.8550
44.6200 11641.3325
44.6400 12040.1975
44.6600 11805.8225
44.6800 11734.1675
44.7000 11694.4550
44.7200 11640.8200
44.7400 11633.0050
44.7600 11223.1650
44.7800 11443.7800
44.8000 11207.1300
44.8200 10811.8800
44.8400 11329.3825
44.8600 11323.6050
44.8800 10778.7675
44.9000 10739.8075
44.9200 11317.9600
44.9400 11570.1675
44.9600 10914.5400
44.9800 11428.9475
45.0000 11116.0575
45.0200 11506.8525
45.0400 11050.0000
45.0600 11047.8500
45.0800 11047.5400
45.1000 11298.2150
45.1200 11377.1975
45.1400 11003.2050
45.1600 11042.8325
45.1800 11111.7100
45.2000 11208.8025
45.2200 10911.6725
45.2400 11022.6675
45.2600 10882.5975
45.2800 11087.3275
45.3000 10962.6550
45.3200 11053.6750
45.3400 10565.7675
45.3600 10743.7975
45.3800 10828.2200
45.4000 10973.8400
45.4200 10692.7250
45.4400 10737.4800
45.4600 10622.9175
45.4800 10866.6800
45.5000 10744.8800
45.5200 10453.9825
45.5400 10926.9975
45.5600 11075.0900
45.5800 11005.6500
45.6000 11726.4125
45.6200 11325.0000
45.6400 11330.1400
45.6600 11318.7075
45.6800 10536.6700
45.7000 10402.8575
45.7200 10554.5500
45.7400 10369.9275
45.7600 10845.4275
45.7800 10526.7575
45.8000 10672.2450
45.8200 10492.8900
45.8400 10480.4575
45.8600 11197.3250
45.8800 10573.6975
45.9000 10282.0725
45.9200 10376.6275
45.9400 10530.4450
45.9600 10421.8175
45.9800 10108.0425
46.0000 10220.0800
46.0200 10434.9575
46.0400 10283.5350
46.0600 10527.0000
46.0800 10481.0525
46.1000 9766.3475
46.1200 10686.9625
46.1400 10781.1875
46.1600 10252.1250
46.1800 9961.6700
46.2000 9712.1175
46.2200 10246.8600
46.2400 9789.8525
46.2600 9980.3025
46.2800 10192.4400
46.3000 10229.2750
46.3200 9990.4575
46.3400 10026.9700
46.3600 10102.1450
46.3800 10664.3400
46.4000 10142.2200
46.4200 10611.9975
46.4400 10290.9425
46.4600 10005.1950
46.4800 9648.4725
46.5000 9885.9175
46.5200 9466.0000
46.5400 9936.3475
46.5600 9801.3075
46.5800 10099.8450
46.6000 9911.0950
46.6200 9471.3775
46.6400 9737.6225
46.6600 9871.0075
46.6800 9668.2150
46.7000 9648.5125
46.7200 10336.2925
46.7400 9882.7350
46.7600 9967.2700
46.7800 9869.2075
46.8000 9788.4250
46.8200 9689.5200
46.8400 10100.8575
46.8600 9399.0725
46.8800 9821.1500
46.9000 9656.7150
46.9200 10051.9050
46.9400 10204.8450
46.9600 9964.4175
46.9800 10005.7125
47.0000 10150.2850
47.0200 9247.1275
47.0400 9225.8925
47.0600 9399.9300
47.0800 9537.5775
47.1000 9365.5350
47.1200 9157.2675
47.1400 9882.4325
47.1600 10255.9325
47.1800 9994.5075
47.2000 9592.6175
47.2200 9211.4225
47.2400 9306.2325
47.2600 8799.7275
47.2800 9150.3825
47.3000 9709.2900
47.3200 9056.8025
47.3400 9030.2225
47.3600 9531.0200
47.3800 9304.7425
47.4000 9357.7600
47.4200 9300.0000
47.4400 9328.4275
47.4600 9629.5325
47.4800 9092.9925
47.5000 9319.1275
47.5200 9405.6775
47.5400 9463.6475
47.5600 9300.4100
47.5800 8988.6525
47.6000 8862.2900
47.6200 9022.8950
47.6400 9188.7400
47.6600 9619.0450
47.6800 9069.5550
47.7000 8801.8425
47.7200 8252.1525
47.7400 8759.2100
47.7600 9041.0450
47.7800 9253.5425
47.8000 9453.7750
47.8200 9433.9625
47.8400 8688.2000
47.8600 9409.6800
47.8800 8771.9300
47.9000 8888.4425
47.9200 8937.7175
47.9400 9391.5150
47.9600 9279.9575
47.9800 9166.7575
48.0000 8930.4125
48.0200 9120.7750
48.0400 8729.5025
48.0600 8323.1150
48.0800 8336.7675
48.1000 8754.5025
48.1200 8350.0000
48.1400 8406.5725
48.1600 9087.7425
48.1800 8939.3850
48.2000 8944.5825
48.2200 8699.5375
48.2400 8383.7275
48.2600 8367.6850
48.2800 8722.4050
48.3000 8514.8575
48.3200 8240.3300
48.3400 8312.7500
48.3600 8764.6175
48.3800 8625.2275
48.4000 8463.6700
48.4200 8364.6600
48.4400 8814.1100
48.4600 8409.0075
48.4800 8827.8350
48.5000 8835.0950
48.5200 8489.6025
48.5400 8355.8825
48.5600 8238.1225
48.5800 7833.8450
48.6000 8413.2450
48.6200 8555.1275
48.6400 8329.5375
48.6600 8497.7350
48.6800 8053.2225
48.7000 8543.3700
48.7200 8458.7100
48.7400 8410.6050
48.7600 8406.4625
48.7800 8628.0175
48.8000 8518.1925
48.8200 8555.2350
48.8400 8194.7750
48.8600 8582.7525
48.8800 8518.3500
48.9000 8427.0475
48.9200 8273.3850
48.9400 7953.8025
48.9600 8019.0225
48.9800 8238.5825
49.0000 8117.1325
49.0200 8280.2450
49.0400 7750.8350
49.0600 7908.6875
49.0800 7858.6875
49.1000 7843.0175
49.1200 8214.4075
49.1400 8257.5425
49.1600 8509.5475
49.1800 8610.6725
49.2000 8419.3425
49.2200 8181.8350
49.2400 7914.6800
49.2600 7377.6875
49.2800 7868.2425
49.3000 7929.8400
49.3200 7848.0375
49.3400 7992.2525
49.3600 8159.7250
49.3800 7700.9025
49.4000 7998.1025
49.4200 7832.6825
49.4400 7885.6125
49.4600 7458.6325
49.4800 8000.9625
49.5000 7866.3475
49.5200 7943.2975
49.5400 8258.5775
49.5600 7643.3275
49.5800 8023.1025
49.6000 8116.2500
49.6200 7705.7475
49.6400 7634.6525
49.6600 7766.4175
49.6800 7977.9600
49.7000 8127.7000
49.7200 7756.9875
49.7400 8287.5000
49.7600 8242.9675
49.7800 7690.2225
49.8000 7444.3825
49.8200 7706.9950
49.8400 8073.9200
49.8600 7917.3525
49.8800 8000.2475
49.9000 8273.7700
49.9200 7961.5275
49.9400 7922.7700
49.9600 7657.4075
49.9800 8325.8175
50.0000 8111.5275
50.0200 7275.8425
50.0400 8006.4750
50.0600 7767.9900
50.0800 7547.2600
50.1000 7660.5475
50.1200 7655.0850
50.1400 7858.5900
50.1600 7790.0050
50.1800 7514.2375
50.2000 7405.1225
50.2200 7594.8700
50.2400 7403.1800
50.2600 7593.3825
50.2800 7619.3350
50.3000 7171.3900
50.3200 7853.6625
50.3400 7763.7550
50.3600 7920.0850
50.3800 7822.1750
50.4000 7355.9050
50.4200 7382.6675
50.4400 6931.8250
50.4600 7464.7825
50.4800 7655.2475
50.5000 7824.0275
50.5200 7349.3400
50.5400 7093.4475
50.5600 7579.2525
50.5800 7318.7200
50.6000 7085.1675
50.6200 6937.2350
50.6400 7202.2325
50.6600 7000.8800
50.6800 7715.7025
50.7000 7462.5000
50.7200 7487.2925
50.7400 7781.9450
50.7600 7807.9025
50.7800 7173.0125
50.8000 7165.8975
50.8200 7382.8025
50.8400 7737.6375
50.8600 7466.9150
50.8800 7636.6200
50.9000 7344.4700
50.9200 7412.0475
50.9400 7247.5500
50.9600 7075.9975
50.9800 7094.4825
51.0000 7139.0725
51.0200 6754.9525
51.0400 7130.9650
51.0600 7476.5075
51.0800 7345.0025
51.1000 7280.5000
51.1200 7196.9975
51.1400 7137.4775
51.1600 6860.0125
51.1800 6967.9875
51.2000 6926.5800
51.2200 7329.8900
51.2400 6830.5500
51.2600 7017.4375
51.2800 6828.6450
51.3000 7289.9600
51.3200 7175.0000
51.3400 7196.0975
51.3600 7404.3350
51.3800 7046.1125
51.4000 7289.5125
51.4200 7320.5475
51.4400 7349.1025
51.4600 6668.2850
51.4800 7125.2425
51.5000 6748.3475
51.5200 7263.7275
51.5400 6867.1325
51.5600 7042.3375
51.5800 6842.7525
51.6000 7149.1700
51.6200 6739.7425
51.6400 7037.8900
51.6600 6925.2375
51.6800 7216.5400
51.7000 7233.2100
51.7200 6866.6625
51.7400 6517.8125
51.7600 6858.4575
51.7800 6831.7075
51.8000 7045.9550
51.8200 7028.3150
51.8400 7336.8500
51.8600 7127.8125
51.8800 6482.3800
51.9000 6887.4450
51.9200 7291.2450
51.9400 7064.1725
51.9600 7204.7500
51.9800 6973.9875
52.0000 6995.9200
52.0200 7342.5875
52.0400 6965.8825
52.0600 6865.5400
52.0800 6912.1575
52.1000 7024.6675
52.1200 6720.2725
52.1400 6547.2950
52.1600 6789.8650
52.1800 6672.9725
52.2000 6671.2850
52.2200 6915.5400
52.2400 6963.1775
52.2600 7049.6525
52.2800 6330.4050
52.3000 6301.6975
52.3200 6918.9250
52.3400 7250.6725
52.3600 6952.7000
52.3800 6727.3675
52.4000 7032.4325
52.4200 6965.8775
52.4400 6832.0975
52.4600 6513.8475
52.4800 6790.2075
52.5000 6576.0000
52.5200 6998.3175
52.5400 6834.4600
52.5600 6778.7325
52.5800 6548.6400
52.6000 6677.0250
52.6200 6715.1850
52.6400 6873.3300
52.6600 6707.4400
52.6800 6652.0225
52.7000 6709.3925
52.7200 7055.5000
52.7400 6563.1450
52.7600 6715.5325
52.7800 6742.9250
52.8000 6673.6150
52.8200 6807.0700
52.8400 6870.3325
52.8600 6699.2275
52.8800 6975.0000
52.9000 6965.9200
52.9200 6845.3550
52.9400 6652.0175
52.9600 6689.1100
52.9800 6835.8950
53.0000 6673.9925
53.0200 6655.4525
53.0400 6593.1125
53.0600 6817.1000
53.0800 7005.4625
53.1000 6905.9075
53.1200 6691.5175
53.1400 6747.5400
53.1600 6853.4675
53.1800 6713.8925
53.2000 6329.0725
53.2200 6650.4775
53.2400 6517.5075
53.2600 6600.0225
53.2800 6867.4950
53.3000 6646.4975
53.3200 6717.0300
53.3400 6379.4375
53.3600 6871.4800
53.3800 6963.0325
53.4000 6770.1900
53.4200 6140.4875
53.4400 6164.0525
53.4600 6053.4125
53.4800 6303.0900
53.5000 7039.6600
53.5200 6742.2525
53.5400 6383.3225
53.5600 6625.9900
53.5800 6616.7100
53.6000 6375.0000
53.6200 6360.1750
53.6400 6206.2625
53.6600 6431.9075
53.6800 6522.3575
53.7000 6617.8025
53.7200 6382.5800
53.7400 6311.2350
53.7600 6167.6800
53.7800 6403.4575
53.8000 6714.9525
53.8200 6442.1650
53.8400 6387.1750
53.8600 6839.6600
53.8800 6999.8075
53.9000 6846.1000
53.9200 6789.2850
53.9400 6655.6875
53.9600 6558.4750
53.9800 6355.7025
54.0000 6299.2450
54.0200 6571.0325
54.0400 6390.4800
54.0600 6582.7300
54.0800 6646.0475
54.1000 6276.8675
54.1200 6036.5800
54.1400 6457.6950
54.1600 6258.6400
54.1800 6363.4600
54.2000 6339.5700
54.2200 5931.6250
54.2400 6176.8225
54.2600 6357.6275
54.2800 6425.2450
54.3000 6117.3950
54.3200 6042.0875
54.3400 6291.7075
54.3600 6771.6050
54.3800 6425.9450
54.4000 6432.7825
54.4200 6382.5350
54.4400 6475.0000
54.4600 6482.5125
54.4800 6570.3125
54.5000 6491.9125
54.5200 6253.3825
54.5400 6429.4825
54.5600 6196.4125
54.5800 6469.0050
54.6000 6530.5200
54.6200 6296.7600
54.6400 6416.1975
54.6600 6444.9725
54.6800 6201.0625
54.7000 5927.5675
54.7200 6270.4150
54.7400 6191.4475
54.7600 5973.4125
54.7800 6582.0300
54.8000 6510.6800
54.8200 6495.6700
54.8400 6572.8225
54.8600 6233.1350
54.8800 6344.7150
54.9000 6433.0000
54.9200 6351.6525
54.9400 6065.2325
54.9600 6290.2100
54.9800 6623.2450
55.0000 6264.3225
55.0200 6137.4275
55.0400 6276.0925
55.0600 5988.1175
55.0800 6321.4750
55.1000 6292.5800
55.1200 6509.2175
55.1400 6295.6275
55.1600 6276.7500
55.1800 6786.0800
55.2000 6595.6625
55.2200 6555.6725
55.2400 6789.6450
55.2600 6648.2800
55.2800 6592.3900
55.3000 6152.5675
55.3200 6189.2075
55.3400 6201.4400
55.3600 6038.9725
55.3800 5894.2675
55.4000 5984.9700
55.4200 6002.9650
55.4400 6698.1075
55.4600 6158.3550
55.4800 6291.6575
55.5000 6520.8500
55.5200 6435.1900
55.5400 6044.2250
55.5600 5955.9225
55.5800 5877.2475
55.6000 6085.0500
55.6200 6057.3250
55.6400 6176.2875
55.6600 6352.3725
55.6800 6052.3775
55.7000 6451.6050
55.7200 6463.0100
55.7400 6280.3325
55.7600 6167.0650
55.7800 6046.8375
55.8000 6007.8750
55.8200 6146.9650
55.8400 6483.5950
55.8600 6595.3775
55.8800 6309.5950
55.9000 5899.0800
55.9200 6077.3075
55.9400 6123.2175
55.9600 6292.8375
55.9800 6338.5625
56.0000 5806.7450
56.0200 6287.9600
56.0400 6098.5025
56.0600 6059.3375
56.0800 5841.4575
56.1000 6303.6950
56.1200 6362.5000
56.1400 6350.0525
56.1600 6132.5125
56.1800 5869.5800
56.2000 6161.5225
56.2200 5761.1950
56.2400 6149.2850
56.2600 6152.4275
56.2800 6368.1750
56.3000 5861.4200
56.3200 6235.9050
56.3400 5813.2575
56.3600 6246.5375
56.3800 6192.3200
56.4000 6273.6300
56.4200 6268.3875
56.4400 6571.9250
56.4600 6295.9600
56.4800 6218.9750
56.5000 6118.4900
56.5200 6217.7225
56.5400 6094.0750
56.5600 6197.4675
56.5800 5919.1550
56.6000 5844.7775
56.6200 6425.9525
56.6400 6219.5125
56.6600 6331.0025
56.6800 5997.6500
56.7000 6417.5000
56.7200 6258.2375
56.7400 5945.5150
56.7600 6095.1000
56.7800 5996.3525
56.8000 5941.9075
56.8200 6265.4075
56.8400 6086.3100
56.8600 6312.5000
56.8800 6293.1450
56.9000 5904.0750
56.9200 5996.1650
56.9400 6176.1475
56.9600 6195.4500
56.9800 6112.4150
57.0000 6369.4025
57.0200 6233.3400
57.0400 5892.6250
57.0600 6254.7900
57.0800 5822.2500
57.1000 6028.9075
57.1200 5839.0975
57.1400 5892.4150
57.1600 6279.1300
57.1800 6102.5325
57.2000 6432.0225
57.2200 6028.2775
57.2400 6402.0175
57.2600 6440.0125
57.2800 6194.5600
57.3000 6070.3375
57.3200 6257.1650
57.3400 6115.8800
57.3600 5884.1750
57.3800 5814.1075
57.4000 6175.4650
57.4200 6177.8325
57.4400 5933.6525
57.4600 6146.2825
57.4800 5724.9725
57.5000 6059.8575
57.5200 5990.5475
57.5400 6062.0900
57.5600 5706.3775
57.5800 5897.5825
57.6000 6182.1050
57.6200 6021.3100
57.6400 5908.4525
57.6600 5780.3075
57.6800 5571.1750
57.7000 5837.8900
57.7200 5855.3750
57.7400 6025.0000
57.7600 6035.0800
57.7800 6350.3550
57.8000 5946.7350
57.8200 5844.6475
57.8400 6090.6675
57.8600 6190.2925
57.8800 5853.4125
57.9000 5976.0075
57.9200 6013.1600
57.9400 6035.2250
57.9600 5956.7125
57.9800 6203.0750
58.0000 5840.2775
58.0200 5943.3300
58.0400 5674.4050
58.0600 5652.3375
58.0800 5750.8600
58.1000 5792.5575
58.1200 6008.0950
58.1400 5808.9925
58.1600 5665.3175
58.1800 6366.7300
58.2000 5975.0000
58.2200 5974.7525
58.2400 5964.9150
58.2600 6085.1425
58.2800 5958.5900
58.3000 5761.4375
58.3200 6376.5750
58.3400 5762.9250
58.3600 5790.1900
58.3800 5945.9775
58.4000 5705.6650
58.4200 6065.7200
58.4400 6267.8400
58.4600 5786.0775
58.4800 5687.6725
58.5000 5700.3325
58.5200 5724.2000
58.5400 5664.1950
58.5600 5799.7025
58.5800 5772.7250
58.6000 5581.2675
58.6200 6147.5250
58.6400 5914.9850
58.6600 6163.2100
58.6800 6233.4600
58.7000 5791.1100
58.7200 6210.0975
58.7400 5912.5000
58.7600 5913.5550
58.7800 6064.2200
58.8000 6320.7575
58.8200 5626.7400
58.8400 5938.5800
58.8600 6150.0000
58.8800 6147.4950
58.9000 5540.2425
58.9200 6299.0700
58.9400 5999.3825
58.9600 5763.5275
58.9800 6249.6375
59.0000 6024.5150
59.0200 5587.4025
59.0400 5425.0650
59.0600 6037.2575
59.0800 5425.5525
59.1000 5724.5775
59.1200 5862.2375
59.1400 5812.6200
59.1600 5787.5725
59.1800 5899.6125
59.2000 5650.9850
59.2200 5861.5525
59.2400 5986.8800
59.2600 5378.3550
59.2800 5685.6275
59.3000 5737.1750
59.3200 6308.4625
59.3400 5605.3700
59.3600 6083.5725
59.3800 6174.2500
59.4000 5716.7050
59.4200 5799.1600
59.4400 6047.4675
59.4600 6322.0700
59.4800 6164.3150
59.5000 5841.3025
59.5200 5800.4575
59.5400 5405.1000
59.5600 5794.6900
59.5800 5615.0875
59.6000 5661.7825
59.6200 6068.8725
59.6400 6370.3850
59.6600 5932.1600
59.6800 5863.5275
59.7000 5592.1675
59.7200 5489.2500
59.7400 5732.9900
59.7600 5896.9825
59.7800 5421.8150
59.8000 5743.3700
59.8200 5994.9550
59.8400 5571.5625
59.8600 5843.8900
59.8800 5898.9100
59.9000 5851.1175
59.9200 5996.5700
59.9400 6048.8300
59.9600 6306.2150
59.9800 5714.9975
60.0000 5724.3750
60.0200 6114.7725
60.0400 6161.5200
60.0600 6162.5000
60.0800 5846.3400
60.1000 5946.8775
60.1200 5998.5850
60.1400 5575.1175
60.1600 5780.8875
60.1800 5666.2425
60.2000 5868.5225
60.2200 6177.8025
60.2400 5824.3425
60.2600 5655.2200
60.2800 5758.8225
60.3000 5653.7375
60.3200 5879.4775
60.3400 5718.5075
60.3600 5821.0750
60.3800 5957.6275
60.4000 5878.1500
60.4200 5742.5250
60.4400 5641.2100
60.4600 5757.7925
60.4800 5834.6350
60.5000 5633.2375
60.5200 5661.0250
60.5400 5782.5150
60.5600 5571.5975
60.5800 5478.5875
60.6000 5582.8250
60.6200 5743.1575
60.6400 5666.2325
60.6600 5770.1375
60.6800 5715.2375
60.7000 6214.2175
60.7200 6010.6650
60.7400 5749.4350
60.7600 5952.1425
60.7800 5974.4175
60.8000 5820.1625
60.8200 5610.1400
60.8400 5730.8625
60.8600 5808.8375
60.8800 5776.8525
60.9000 5288.1075
60.9200 5488.0000
60.9400 5523.7225
60.9600 5548.7075
60.9800 6094.9725
61.0000 5876.3575
61.0200 5744.1700
61.0400 5631.0650
61.0600 5707.7325
61.0800 5641.6300
61.1000 5814.5725
61.1200 5931.1800
61.1400 5524.8275
61.1600 5900.6400
61.1800 5795.4600
61.2000 5658.0375
61.2200 5638.2375
61.2400 6025.4200
61.2600 6050.0000
61.2800 6026.5175
61.3000 6013.2650
61.3200 6141.4950
61.3400 6114.8400
61.3600 5796.2625
61.3800 5681.3575
61.4000 6084.4400
61.4200 5843.6025
61.4400 6105.4175
61.4600 5856.4300
61.4800 5779.1500
61.5000 5693.3600
61.5200 5839.0225
61.5400 5570.4375
61.5600 5584.9250
61.5800 5517.6950
61.6000 5384.6025
61.6200 5711.9775
61.6400 6004.5950
61.6600 5700.0400
61.6800 5651.8025
61.7000 5812.2800
61.7200 5732.3250
61.7400 5412.4175
61.7600 5931.2925
61.7800 5894.0600
61.8000 5563.9375
61.8200 5341.1725
61.8400 5394.2500
61.8600 5757.5650
61.8800 5395.5725
61.9000 5489.2225
61.9200 5603.6175
61.9400 5773.5825
61.9600 5879.4900
61.9800 5416.3425
62.0000 5478.3600
62.0200 5579.3200
62.0400 5736.6125
62.0600 5669.7575
62.0800 5685.4125
62.1000 5561.5625
62.1200 6019.1150
62.1400 5890.9800
62.1600 5817.8625
62.1800 5572.6700
62.2000 5744.0275
62.2200 5728.2800
62.2400 5633.8075
62.2600 5841.4500
62.2800 5805.5750
62.3000 5549.6875
62.3200 5365.8100
62.3400 5384.0900
62.3600 5716.8425
62.3800 5693.2525
62.4000 5642.1300
62.4200 5954.8900
62.4400 5919.5300
62.4600 5618.1475
62.4800 5734.5850
62.5000 5840.4575
62.5200 5635.3000
62.5400 5804.4800
62.5600 5463.8500
62.5800 5673.1350
62.6000 5677.4575
62.6200 5551.0875
62.6400 5379.8925
62.6600 5925.0350
62.6800 5638.9450
62.7000 5982.0475
62.7200 5879.0150
62.7400 5357.4825
62.7600 5412.1550
62.7800 5155.9925
62.8000 5853.1050
62.8200 5646.4400
62.8400 5567.7500
62.8600 5730.2100
62.8800 5526.5275
62.9000 5723.3325
62.9200 5649.5625
62.9400 5425.5975
62.9600 5400.0000
62.9800 5455.6950
63.0000 5629.4775
63.0200 5338.5025
63.0400 5266.6450
63.0600 5362.5000
63.0800 5375.0000
63.1000 5330.6100
63.1200 5690.9800
63.1400 5781.8325
63.1600 5698.8875
63.1800 5443.9675
63.2000 5589.5050
63.2200 5667.7800
63.2400 5741.2950
63.2600 5628.5375
63.2800 5844.2400
63.3000 5522.0900
63.3200 5309.6750
63.3400 5507.7950
63.3600 5405.4050
63.3800 5552.5175
63.4000 6069.7425
63.4200 5785.9000
63.4400 5671.6150
63.4600 5311.3350
63.4800 5416.0400
63.5000 6040.3200
63.5200 5774.4850
63.5400 5374.7025
63.5600 5467.2200
63.5800 5574.9675
63.6000 5718.6200
63.6200 5508.1825
63.6400 5333.1300
63.6600 5432.4700
63.6800 5733.3950
63.7000 5568.0325
63.7200 5461.2950
63.7400 5504.3975
63.7600 5653.8500
63.7800 5349.0075
63.8000 5386.8775
63.8200 5486.8250
63.8400 5565.0800
63.8600 5542.4800
63.8800 5721.6650
63.9000 5944.8800
63.9200 5607.1150
63.9400 5539.1875
63.9600 5537.5000
63.9800 5699.5075
64.0000 5692.6175
64.0200 5816.9475
64.0400 5406.2650
64.0600 5315.9525
64.0800 5538.6250
64.1000 5650.3300
64.1200 5608.7250
64.1400 5137.8175
64.1600 5932.6000
64.1800 5699.2575
64.2000 5465.8350
64.2200 6027.2475
64.2400 5782.0800
64.2600 5703.5800
64.2800 5657.1850
64.3000 5232.8125
64.3200 5397.6975
64.3400 5480.2375
64.3600 6021.4025
64.3800 5781.6750
64.4000 5415.7025
64.4200 5181.2950
64.4400 5522.8500
64.4600 5438.4475
64.4800 5412.5000
64.5000 5784.6925
64.5200 5446.1425
64.5400 4982.0000
64.5600 5092.9625
64.5800 5496.3225
64.6000 5339.8375
64.6200 5511.9375
64.6400 5348.7775
64.6600 5619.4500
64.6800 5907.7250
64.7000 5897.1375
64.7200 5570.5150
64.7400 5438.5800
64.7600 5235.0275
64.7800 5231.6450
64.8000 5195.3325
64.8200 5598.3975
64.8400 5622.3500
64.8600 5549.3575
64.8800 5411.2850
64.9000 5366.4775
64.9200 5278.4525
64.9400 5535.5000
64.9600 5493.0525
64.9800 5422.5600
65.0000 5622.1450
65.0200 5316.7800
65.0400 5469.8800
65.0600 5334.6025
65.0800 5038.5300
65.1000 5426.5225
65.1200 5125.9550
65.1400 5530.3025
65.1600 5583.2575
65.1800 5575.0000
65.2000 5303.9750
65.2200 5520.8775
65.2400 5554.1750
65.2600 5633.2550
65.2800 5275.5550
65.3000 5179.2100
65.3200 5289.2900
65.3400 5509.8025
65.3600 5269.7750
65.3800 5212.5000
65.4000 5513.1575
65.4200 5834.0475
65.4400 5411.1050
65.4600 5312.5000
65.4800 5415.9525
65.5000 5137.6450
65.5200 5395.3650
65.5400 5328.2250
65.5600 5651.0000
65.5800 5508.3200
65.6000 5421.2500
65.6200 5670.1825
65.6400 5508.6600
65.6600 5534.5750
65.6800 5405.9225
65.7000 5241.2825
65.7200 5284.4650
65.7400 5279.4500
65.7600 5254.4600
65.7800 5578.4750
65.8000 5516.6250
65.8200 5559.2800
65.8400 5472.5075
65.8600 5275.8500
65.8800 5626.5800
65.9000 5098.4725
65.9200 5310.2750
65.9400 5305.7100
65.9600 5246.6250
65.9800 5707.3200
66.0000 5189.7850
66.0200 5131.6275
66.0400 5445.7550
66.0600 5369.7900
66.0800 5378.2550
66.1000 5387.5000
66.1200 5316.2500
66.1400 4994.7850
66.1600 5199.5625
66.1800 5150.6950
66.2000 5104.6825
66.2200 5100.0000
66.2400 5485.6875
66.2600 5148.9125
66.2800 5090.5600
66.3000 5657.4500
66.3200 5362.0075
66.3400 5221.9950
66.3600 5333.9575
66.3800 5413.0850
66.4000 5445.2250
66.4200 5338.8175
66.4400 5221.5725
66.4600 5290.8875
66.4800 5322.5950
66.5000 5456.1625
66.5200 4983.2525
66.5400 4842.3400
66.5600 4897.9575
66.5800 5305.2950
66.6000 5460.4025
66.6200 5183.1750
66.6400 4871.0950
66.6600 5234.7775
66.6800 5618.8975
66.7000 5345.9475
66.7200 4951.2175
66.7400 5336.7100
66.7600 5389.8025
66.7800 5034.0225
66.8000 5170.5425
66.8200 5515.5925
66.8400 5196.8625
66.8600 5059.9500
66.8800 5250.1650
66.9000 5430.0550
66.9200 5372.5000
66.9400 5399.9800
66.9600 5132.7200
66.9800 5232.3000
67.0000 5215.0950
67.0200 5070.2550
67.0400 5047.4775
67.0600 5389.0700
67.0800 5684.3450
67.1000 5687.6750
67.1200 5196.8575
67.1400 5184.5325
67.1600 5252.3150
67.1800 5073.4475
67.2000 5383.0725
67.2200 5475.0000
67.2400 5286.1550
67.2600 5237.5000
67.2800 5158.0450
67.3000 5117.6425
67.3200 5410.2475
67.3400 5189.8575
67.3600 5172.0075
67.3800 5445.2775
67.4000 5215.1650
67.4200 5097.8700
67.4400 5137.0225
67.4600 5348.0200
67.4800 5192.1475
67.5000 4979.1875
67.5200 5095.7600
67.5400 5266.0425
67.5600 5576.7750
67.5800 5363.4325
67.6000 5514.7050
67.6200 5130.6100
67.6400 5111.2225
67.6600 5009.2000
67.6800 5280.8500
67.7000 5323.0475
67.7200 5401.2425
67.7400 5060.2825
67.7600 5120.1675
67.7800 5428.4875
67.8000 5401.5150
67.8200 5404.5375
67.8400 5225.4850
67.8600 4968.3575
67.8800 5168.2700
67.9000 5237.5000
67.9200 5227.6675
67.9400 5333.1225
67.9600 5441.1125
67.9800 5324.9650
68.0000 5032.1450
68.0200 5080.3250
68.0400 5220.4800
68.0600 5034.0950
68.0800 5092.7375
68.1000 5085.7650
68.1200 5584.9400
68.1400 5362.2475
68.1600 5448.7350
68.1800 5088.4225
68.2000 4837.8400
68.2200 5103.6425
68.2400 5030.8175
68.2600 5281.2150
68.2800 5489.7475
68.3000 5006.3300
68.3200 5322.3525
68.3400 5352.1800
68.3600 5413.0200
68.3800 5369.0550
68.4000 5330.4475
68.4200 5090.4225
68.4400 5064.0875
68.4600 5104.3100
68.4800 4956.2050
68.5000 4814.8350
68.5200 4797.2650
68.5400 5229.5725
68.5600 5154.7750
68.5800 4992.6450
68.6000 4786.8575
68.6200 5098.4825
68.6400 5385.3400
68.6600 5037.6225
68.6800 5120.0325
68.7000 5448.0025
68.7200 5408.0175
68.7400 5209.2975
68.7600 4928.6025
68.7800 5330.2300
68.8000 5111.7525
68.8200 5168.3675
68.8400 4978.7300
68.8600 4844.3250
68.8800 5146.3525
68.9000 5383.5525
68.9200 4840.8600
68.9400 4772.3450
68.9600 5208.8050
68.9800 4799.4500
69.0000 4922.4800
69.0200 4873.5050
69.0400 5061.2775
69.0600 5173.6425
69.0800 5138.8625
69.1000 5125.0000
69.1200 4862.3950
69.1400 4758.3250
69.1600 4895.8675
69.1800 5161.1500
69.2000 4943.0275
69.2200 5173.6225
69.2400 5301.3875
69.2600 5205.5650
69.2800 5019.4675
69.3000 4877.7975
69.3200 5005.5175
69.3400 5030.5600
69.3600 5151.3475
69.3800 5352.7175
69.4000 5254.2250
69.4200 4959.8325
69.4400 5062.4200
69.4600 5267.9800
69.4800 4904.3725
69.5000 4981.8425
69.5200 4969.4800
69.5400 4755.6625
69.5600 4923.4850
69.5800 5249.8525
69.6000 5014.0650
69.6200 5031.8825
69.6400 5159.6675
69.6600 5226.3675
69.6800 5227.7825
69.7000 5156.9800
69.7200 5011.1775
69.7400 5062.4575
69.7600 4718.2300
69.7800 5010.9325
69.8000 5348.5175
69.8200 5257.0050
69.8400 5105.5925
69.8600 4812.5825
69.8800 4961.0500
69.9000 5238.8400
69.9200 5008.3850
69.9400 4837.5125
69.9600 5065.2575
69.9800 5020.8350
70.0000 4754.1575
70.0200 5086.1500
70.0400 4772.1525
70.0600 4659.7250
70.0800 5129.3075
70.1000 4970.7250
70.1200 4887.5000
70.1400 4887.5000
70.1600 4897.2275
70.1800 4977.8325
70.2000 4961.0800
70.2200 5154.3450
70.2400 5066.5250
70.2600 4859.5475
70.2800 4462.0925
70.3000 4751.8800
70.3200 4638.5825
70.3400 4867.0975
70.3600 4794.1975
70.3800 5051.9000
70.4000 5419.9550
70.4200 4857.0950
70.4400 4811.3900
70.4600 4801.2825
70.4800 4768.0100
70.5000 4762.5000
70.5200 4850.2225
70.5400 4797.0125
70.5600 5164.9875
70.5800 4816.7025
70.6000 4970.3200
70.6200 4835.4175
70.6400 5106.6775
70.6600 4868.2725
70.6800 5116.5350
70.7000 5036.8275
70.7200 5036.3050
70.7400 4942.6100
70.7600 4824.6225
70.7800 4790.2350
70.8000 4670.2900
70.8200 5204.1050
70.8400 5137.7725
70.8600 5045.6825
70.8800 4744.2775
70.9000 4975.3275
70.9200 5003.8350
70.9400 5085.2925
70.9600 4956.0025
70.9800 4883.1500
71.0000 4375.9750
71.0200 4765.9775
71.0400 4951.6550
71.0600 4600.2550
71.0800 4735.0175
71.1000 4966.5025
71.1200 4591.2600
71.1400 4259.4375
71.1600 4631.2100
71.1800 4897.0350
71.2000 4721.8050
71.2200 4819.4025
71.2400 4872.3075
71.2600 5041.7800
71.2800 4950.1225
71.3000 5118.6125
71.3200 5224.0850
71.3400 4982.2000
71.3600 4804.4650
71.3800 5128.6525
71.4000 5352.7375
71.4200 5082.8250
71.4400 4960.6775
71.4600 5028.6625
71.4800 4833.6275
71.5000 4725.8125
71.5200 4643.6200
71.5400 4979.3200
71.5600 5006.0875
71.5800 5036.7350
71.6000 4872.7075
71.6200 4677.2200
71.6400 4667.0625
71.6600 4881.9950
71.6800 4878.3425
71.7000 4773.7425
71.7200 5045.9350
71.7400 4967.1275
71.7600 4806.5650
71.7800 5100.7850
71.8000 4901.1275
71.8200 5022.5500
71.8400 4995.9575
71.8600 4935.4675
71.8800 4747.0600
71.9000 4561.5650
71.9200 4782.1650
71.9400 4305.8475
71.9600 4835.4575
71.9800 4537.3400
72.0000 4412.5000
72.0200 4501.6425
72.0400 4792.5050
72.0600 4793.1275
72.0800 4844.3925
72.1000 4733.5900
72.1200 4779.3525
72.1400 4800.0000
72.1600 4720.6025
72.1800 4868.7700
72.2000 5001.8750
72.2200 4627.6600
72.2400 4654.1750
72.2600 4687.5000
72.2800 4498.5950
72.3000 4619.0725
72.3200 4931.1075
72.3400 4890.5350
72.3600 4693.2725
72.3800 4729.6600
72.4000 4520.9050
72.4200 4522.2825
72.4400 4397.9650
72.4600 4472.1675
72.4800 4330.4600
72.5000 4666.5925
72.5200 4992.0225
72.5400 4750.5275
72.5600 4824.7850
72.5800 4662.7250
72.6000 4752.3875
72.6200 4297.7375
72.6400 4324.9750
72.6600 4552.5300
72.6800 4640.0200
72.7000 4890.1925
72.7200 5220.3050
72.7400 4716.6675
72.7600 4645.1250
72.7800 4682.5425
72.8000 4837.8675
72.8200 4905.0825
72.8400 4802.1575
72.8600 4815.1375
72.8800 4825.0000
72.9000 4453.4800
72.9200 4392.6325
72.9400 4781.8175
72.9600 4824.7450
72.9800 4671.7350
73.0000 4697.8475
73.0200 4782.9300
73.0400 4870.4550
73.0600 4817.0225
73.0800 4669.0675
73.1000 4647.5750
73.1200 4781.0225
73.1400 4792.3350
73.1600 4878.2700
73.1800 4617.5075
73.2000 4650.9250
73.2200 4907.2075
73.2400 4548.4225
73.2600 4540.9275
73.2800 4845.4825
73.3000 4973.1600
73.3200 4795.3425
73.3400 4739.8825
73.3600 4595.8125
73.3800 4633.3700
73.4000 4650.0000
73.4200 4984.3325
73.4400 5042.2300
73.4600 5088.1925
73.4800 4958.0125
73.5000 4640.9225
73.5200 4575.0000
73.5400 4595.3050
73.5600 4549.2175
73.5800 4659.4200
73.6000 4728.1550
73.6200 4727.3325
73.6400 4948.7575
73.6600 4582.8475
73.6800 4497.6775
73.7000 4601.8175
73.7200 4574.0725
73.7400 4399.4750
73.7600 4229.9950
73.7800 4821.9775
73.8000 4982.9000
73.8200 4712.0000
73.8400 4772.4875
73.8600 4657.0450
73.8800 4604.5700
73.9000 4559.1275
73.9200 4550.0000
73.9400 4396.6125
73.9600 4904.6600
73.9800 5096.6325
74.0000 4610.8950
74.0200 4817.4575
74.0400 4918.2325
74.0600 4863.5125
74.0800 4583.4575
74.1000 4596.7875
74.1200 4694.5725
74.1400 4455.9300
74.1600 4861.9925
74.1800 4870.0675
74.2000 4798.6300
74.2200 4869.7200
74.2400 4630.4650
74.2600 4533.8600
74.2800 4380.9575
74.3000 4597.0200
74.3200 4454.3725
74.3400 4597.9000
74.3600 4678.7150
74.3800 4677.1925
74.4000 4705.9325
74.4200 4361.7950
74.4400 4617.6950
74.4600 4708.1450
74.4800 4867.3900
74.5000 4869.0100
74.5200 4521.4950
74.5400 4491.3500
74.5600 4593.0675
74.5800 4302.1600
74.6000 4289.2425
74.6200 4651.9700
74.6400 4538.5950
74.6600 4095.9800
74.6800 4240.4900
74.7000 4619.2425
74.7200 4687.5000
74.7400 4739.3725
74.7600 4583.9500
74.7800 4518.8550
74.8000 4886.3775
74.8200 4754.7175
74.8400 4244.8200
74.8600 4607.4500
74.8800 4658.4000
74.9000 4774.8475
74.9200 4758.3700
74.9400 4385.6050
74.9600 4614.5350
74.9800 4226.9975
75.0000 4168.7675
75.0200 4581.6150
75.0400 4474.7650
75.0600 4301.8675
75.0800 4775.9750
75.1000 4373.8500
75.1200 4442.1075
75.1400 4694.4075
75.1600 4465.7600
75.1800 4590.2375
75.2000 4353.0700
75.2200 4341.8500
75.2400 4643.0500
75.2600 4616.2425
75.2800 4652.3675
75.3000 4788.2225
75.3200 4351.3600
75.3400 4618.9575
75.3600 4341.4075
75.3800 4295.9825
75.4000 4656.8225
75.4200 4389.0525
75.4400 4230.4825
75.4600 4622.2125
75.4800 4721.0175
75.5000 4546.2875
75.5200 4670.2400
75.5400 4331.8150
75.5600 4609.7625
75.5800 4338.1475
75.6000 4854.1575
75.6200 4572.7550
75.6400 4489.4625
75.6600 4424.2575
75.6800 4581.2050
75.7000 4696.8800
75.7200 4322.1150
75.7400 4165.5650
75.7600 4477.2925
75.7800 4199.5375
75.8000 4211.4525
75.8200 4394.0900
75.8400 4298.1425
75.8600 4370.1750
75.8800 4408.6575
75.9000 4698.2050
75.9200 4675.9050
75.9400 4302.4950
75.9600 4248.0925
75.9800 4430.1150
76.0000 4430.7050
76.0200 4234.1700
76.0400 4242.4200
76.0600 4493.9900
76.0800 4166.0950
76.1000 4429.0600
76.1200 4317.6100
76.1400 4340.6075
76.1600 4211.8800
76.1800 4336.2900
76.2000 4415.6550
76.2200 4329.2925
76.2400 4312.5000
76.2600 4546.5950
76.2800 4236.2550
76.3000 4025.9425
76.3200 4085.2000
76.3400 4387.6375
76.3600 4597.3450
76.3800 4497.0875
76.4000 4304.4000
76.4200 4424.3200
76.4400 4492.6750
76.4600 3923.7250
76.4800 4209.2950
76.5000 3922.6300
76.5200 4332.4600
76.5400 4423.1850
76.5600 4531.8700
76.5800 4186.5450
76.6000 4221.2350
76.6200 4269.5875
76.6400 4307.0975
76.6600 4087.7650
76.6800 4296.2075
76.7000 4508.8200
76.7200 4591.0525
76.7400 4396.4475
76.7600 4619.6875
76.7800 4598.1850
76.8000 4737.6075
76.8200 4462.2075
76.8400 4240.8575
76.8600 4427.1075
76.8800 4322.9675
76.9000 4289.2650
76.9200 4534.4925
76.9400 4327.9450
76.9600 4437.9200
76.9800 4430.2600
77.0000 4435.7500
77.0200 4039.6575
77.0400 4469.7400
77.0600 4345.6000
77.0800 4065.0075
77.1000 4229.5025
77.1200 4402.4575
77.1400 4780.3625
77.1600 4277.3975
77.1800 4359.8800
77.2000 4301.2875
77.2200 4212.0475
77.2400 4372.5050
77.2600 4378.4325
77.2800 4331.8525
77.3000 4400.5250
77.3200 4142.7050
77.3400 4153.9725
77.3600 4162.5000
77.3800 4194.8975
77.4000 4362.0275
77.4200 4398.3050
77.4400 4108.2150
77.4600 4203.0200
77.4800 4311.4950
77.5000 4757.5675
77.5200 4954.8000
77.5400 4260.9450
77.5600 4355.6075
77.5800 4311.7325
77.6000 4202.5650
77.6200 4414.9000
77.6400 4569.1400
77.6600 4121.6700
77.6800 3919.9725
77.7000 4235.9750
77.7200 4298.3400
77.7400 4430.1100
77.7600 4482.5350
77.7800 4313.9475
77.8000 4504.4875
77.8200 4342.1725
77.8400 4084.5700
77.8600 3974.0075
77.8800 4147.0900
77.9000 3914.3475
77.9200 4342.0950
77.9400 4336.4450
77.9600 4303.2650
77.9800 4473.9075
78.0000 4347.8025
78.0200 4390.2400
78.0400 4345.6225
78.0600 4304.8675
78.0800 3984.4850
78.1000 4187.7825
78.1200 4214.1150
78.1400 4310.4750
78.1600 3987.4675
78.1800 4013.7300
78.2000 4384.4425
78.2200 4088.8850
78.2400 3993.9150
78.2600 3889.4150
78.2800 4234.7075
78.3000 4309.3050
78.3200 4116.2250
78.3400 4294.7175
78.3600 4172.2875
78.3800 4095.4500
78.4000 4283.9150
78.4200 4214.2750
78.4400 4330.9900
78.4600 4382.7525
78.4800 4234.6275
78.5000 4441.8500
78.5200 4322.0750
78.5400 4420.1750
78.5600 4197.1075
78.5800 4348.2875
78.6000 4036.1525
78.6200 4315.4700
78.6400 4154.7500
78.6600 4168.7425
78.6800 4054.6850
78.7000 3917.1650
78.7200 4293.8825
78.7400 4120.1975
78.7600 4164.1125
78.7800 4284.4650
78.8000 4212.4150
78.8200 4112.4025
78.8400 4012.3875
78.8600 3934.2800
78.8800 4155.0500
78.9000 4242.2825
78.9200 4173.2925
78.9400 4140.5800
78.9600 3852.5050
78.9800 4371.6100
79.0000 4318.4250
79.0200 4365.7975
79.0400 4265.3225
79.0600 4217.0925
79.0800 3905.3175
79.1000 4323.3375
79.1200 4596.0025
79.1400 4383.5400
79.1600 3976.7850
79.1800 3914.0225
79.2000 3912.5000
79.2200 4121.1450
79.2400 4095.0850
79.2600 4120.4525
79.2800 4157.9575
79.3000 3909.7950
79.3200 4138.7275
79.3400 4317.8700
79.3600 4139.6550
79.3800 4079.5225
79.4000 4217.9250
79.4200 4182.5225
79.4400 4185.9975
79.4600 4110.5125
79.4800 4067.0000
79.5000 4051.5000
79.5200 4116.0150
79.5400 4642.1700
79.5600 4525.4175
79.5800 4345.9125
79.6000 3873.6925
79.6200 3790.4825
79.6400 4172.8500
79.6600 4213.9875
79.6800 4487.8125
79.7000 4337.7675
79.7200 4048.1425
79.7400 3935.3875
79.7600 4057.2075
79.7800 4207.2225
79.8000 4158.8825
79.8200 4348.3750
79.8400 4231.7125
79.8600 4278.6400
79.8800 4155.2075
79.9000 4291.8550
79.9200 3981.7025
79.9400 4091.8875
79.9600 4322.0475
79.9800 4173.5225
80.0000 4127.9375
80.0200 4036.7450
80.0400 4157.3975
80.0600 4263.2725
80.0800 3877.7350
80.1000 3847.0725
80.1200 3805.8525
80.1400 4307.7550
80.1600 4518.5100
80.1800 4084.8550
80.2000 4091.2475
80.2200 4298.7575
80.2400 4115.1825
80.2600 3888.7075
80.2800 4039.2175
80.3000 4117.7300
80.3200 4301.7475
80.3400 4126.1425
80.3600 4033.7075
80.3800 3826.1100
80.4000 4065.2075
80.4200 4122.1025
80.4400 4357.0925
80.4600 3923.2800
80.4800 4205.1650
80.5000 3973.6375
80.5200 3782.7250
80.5400 3917.2875
80.5600 3871.1575
80.5800 3718.7500
80.6000 3876.9375
80.6200 4220.7200
80.6400 4439.4600
80.6600 3986.8850
80.6800 4101.9850
80.7000 4058.6275
80.7200 4005.7475
80.7400 4265.5275
80.7600 4012.3250
80.7800 3975.0000
80.8000 4008.1975
80.8200 3923.9675
80.8400 4012.1050
80.8600 3604.4250
80.8800 3583.2050
80.9000 3687.1200
80.9200 4220.2725
80.9400 4143.5875
80.9600 4191.4250
80.9800 4056.0700
81.0000 4026.4275
81.0200 4080.3625
81.0400 4441.8425
81.0600 4177.4350
81.0800 3838.4950
81.1000 4220.8425
81.1200 4108.8700
81.1400 4076.4250
81.1600 3964.2350
81.1800 4105.0775
81.2000 4047.4575
81.2200 4103.9675
81.2400 4201.1275
81.2600 4146.0275
81.2800 3926.9950
81.3000 4188.0725
81.3200 4103.1175
81.3400 4242.6275
81.3600 4328.9850
81.3800 4138.0350
81.4000 4034.9275
81.4200 3980.6725
81.4400 3897.4225
81.4600 3931.8325
81.4800 3771.2500
81.5000 3827.5850
81.5200 3881.8350
81.5400 3854.2475
81.5600 3827.8300
81.5800 3658.7250
81.6000 3881.3750
81.6200 3757.3025
81.6400 3748.5850
81.6600 3938.4625
81.6800 4051.1900
81.7000 4029.2400
81.7200 4036.0875
81.7400 3893.3675
81.7600 4008.0475
81.7800 3725.6350
81.8000 3465.7450
81.8200 3692.5250
81.8400 3747.1775
81.8600 3716.7350
81.8800 3834.4750
81.9000 3827.8225
81.9200 3691.9325
81.9400 3652.8225
81.9600 4015.9425
81.9800 3907.2500
82.0000 3809.8750
82.0200 3921.9850
82.0400 4004.0375
82.0600 3934.8725
82.0800 3825.1900
82.1000 3668.3300
82.1200 3805.2600
82.1400 3880.4500
82.1600 3477.1650
82.1800 3790.9775
82.2000 3915.1325
82.2200 3913.9100
82.2400 3912.5000
82.2600 4012.3125
82.2800 3991.7300
82.3000 3832.2350
82.3200 3934.4925
82.3400 3983.2700
82.3600 3976.4100
82.3800 3719.9250
82.4000 3998.0250
82.4200 4015.3200
82.4400 3857.2400
82.4600 4014.9400
82.4800 3937.6925
82.5000 3958.2700
82.5200 3940.3200
82.5400 4126.0225
82.5600 3628.7975
82.5800 3784.2850
82.6000 3834.6775
82.6200 3881.8550
82.6400 4109.2775
82.6600 3849.1925
82.6800 3890.1200
82.7000 3556.2600
82.7200 3789.7050
82.7400 3736.2950
82.7600 3913.4925
82.7800 4236.8650
82.8000 4031.0775
82.8200 3822.6050
82.8400 3910.8700
82.8600 3814.1325
82.8800 4043.9000
82.9000 3930.8800
82.9200 3679.6975
82.9400 3904.9700
82.9600 4137.0350
82.9800 3962.9700
83.0000 3749.0600
83.0200 3802.5900
83.0400 4133.9375
83.0600 3787.0675
83.0800 3648.8325
83.1000 3493.4200
83.1200 3696.6550
83.1400 3990.9775
83.1600 4025.0000
83.1800 4036.0825
83.2000 3572.0875
83.2200 3689.7950
83.2400 3867.6275
83.2600 3931.8200
83.2800 3793.4650
83.3000 3863.6325
83.3200 3841.7625
83.3400 3516.2275
83.3600 3785.1800
83.3800 3847.1550
83.4000 3872.1550
83.4200 3542.7050
83.4400 3533.2275
83.4600 3891.9175
83.4800 3727.0750
83.5000 3832.8950
83.5200 3872.1475
83.5400 3697.8250
83.5600 3796.8025
83.5800 3546.7625
83.6000 3756.0825
83.6200 3721.0725
83.6400 3668.2175
83.6600 3684.6400
83.6800 3709.6400
83.7000 3745.7075
83.7200 3528.6300
83.7400 3455.7275
83.7600 3505.3375
83.7800 3634.2325
83.8000 3472.9425
83.8200 3748.7650
83.8400 3610.4650
83.8600 3731.3325
83.8800 3849.5700
83.9000 3773.9975
83.9200 3795.6875
83.9400 3777.8775
83.9600 3852.4250
83.9800 3585.9975
84.0000 3693.7725
84.0200 3679.3250
84.0400 3851.9275
84.0600 3698.0850
84.0800 3984.5825
84.1000 3837.0525
84.1200 3690.8950
84.1400 3675.0000
84.1600 3719.2150
84.1800 3382.3650
84.2000 3569.5925
84.2200 3312.6700
84.2400 3838.5700
84.2600 3912.5000
84.2800 3757.8175
84.3000 3914.2675
84.3200 4047.9725
84.3400 3974.1300
84.3600 3620.0900
84.3800 3795.8925
84.4000 3813.9550
84.4200 3514.3400
84.4400 3607.5050
84.4600 3580.8350
84.4800 3398.3550
84.5000 3717.2225
84.5200 3740.4225
84.5400 3660.2375
84.5600 3539.6325
84.5800 3789.8600
84.6000 3626.3725
84.6200 3533.7950
84.6400 3458.8025
84.6600 3527.2250
84.6800 3581.6250
84.7000 3775.0125
84.7200 3634.5625
84.7400 3270.6225
84.7600 3423.4900
84.7800 3427.9475
84.8000 3535.2525
84.8200 3406.6850
84.8400 3508.7575
84.8600 3447.8450
84.8800 3713.0325
84.9000 3683.8775
84.9200 3564.8075
84.9400 3241.4925
84.9600 3497.4625
84.9800 3768.8375
85.0000 3601.7300
85.0200 3740.2075
85.0400 3553.2550
85.0600 3469.9425
85.0800 3891.9150
85.1000 3718.8000
85.1200 3478.3400
85.1400 3593.0950
85.1600 3810.6125
85.1800 3727.4500
85.2000 3822.5400
85.2200 3793.4900
85.2400 3490.4550
85.2600 3306.9925
85.2800 3452.4900
85.3000 3365.0175
85.3200 3712.9000
85.3400 3586.5675
85.3600 3738.4150
85.3800 3421.7025
85.4000 3649.8050
85.4200 3555.6075
85.4400 3724.3275
85.4600 3552.2050
85.4800 3678.8225
85.5000 3623.0975
85.5200 3568.5600
85.5400 3584.4675
85.5600 3587.5000
85.5800 3609.4625
85.6000 3546.6200
85.6200 3779.0275
85.6400 3549.0450
85.6600 3644.2125
85.6800 3618.6000
85.7000 3810.0200
85.7200 3716.8075
85.7400 3842.6200
85.7600 3665.0500
85.7800 3560.7225
85.8000 3933.8375
85.8200 3636.6050
85.8400 3401.1100
85.8600 3561.3675
85.8800 3938.2650
85.9000 3691.5800
85.9200 3748.6275
85.9400 3411.8675
85.9600 3515.8825
85.9800 3110.2750
86.0000 3411.4525
86.0200 3517.2575
86.0400 3700.2050
86.0600 3484.1250
86.0800 3592.3175
86.1000 3470.2025
86.1200 3351.5000
86.1400 3479.7600
86.1600 3248.3425
86.1800 3617.2875
86.2000 3664.0625
86.2200 3575.0025
86.2400 3387.5275
86.2600 3460.9100
86.2800 3540.5975
86.3000 3375.1000
86.3200 3524.8775
86.3400 3560.9275
86.3600 3464.1575
86.3800 3744.9825
86.4000 3678.2625
86.4200 3870.0225
86.4400 3692.5075
86.4600 3738.9350
86.4800 3782.7525
86.5000 3951.2400
86.5200 3691.2225
86.5400 3377.1775
86.5600 3413.8800
86.5800 3490.4575
86.6000 3380.0100
86.6200 3460.6600
86.6400 3616.7650
86.6600 3463.0450
86.6800 3306.6775
86.7000 3418.3025
86.7200 3524.6875
86.7400 3483.0150
86.7600 3496.7900
86.7800 3521.7875
86.8000 3416.0800
86.8200 3432.6700
86.8400 3524.6100
86.8600 3461.2900
86.8800 3319.3750
86.9000 3354.4175
86.9200 3612.7850
86.9400 3682.6400
86.9600 3480.8050
86.9800 3362.9850
87.0000 3393.5000
87.0200 3530.4825
87.0400 3397.7950
87.0600 3440.2200
87.0800 3352.1850
87.1000 3533.1000
87.1200 3627.6900
87.1400 3420.2375
87.1600 3539.5600
87.1800 3681.9550
87.2000 3526.2750
87.2200 3543.4250
87.2400 3332.9125
87.2600 3625.5775
87.2800 3642.4475
87.3000 3322.8800
87.3200 3275.0000
87.3400 3556.9800
87.3600 3404.8150
87.3800 3440.0500
87.4000 3287.4000
87.4200 3457.5875
87.4400 3357.4650
87.4600 3467.5125
87.4800 3390.0075
87.5000 3353.3375
87.5200 3469.1175
87.5400 3563.2900
87.5600 3499.2225
87.5800 3238.5625
87.6000 3297.3925
87.6200 3518.0725
87.6400 3517.5475
87.6600 3577.3950
87.6800 3436.1050
87.7000 3369.2525
87.7200 3578.7025
87.7400 3417.9525
87.7600 3614.4325
87.7800 3358.2800
87.8000 3485.3400
87.8200 3112.8800
87.8400 3179.5825
87.8600 3631.8675
87.8800 3505.6950
87.9000 3377.8650
87.9200 3351.7100
87.9400 3587.3550
87.9600 3517.1300
87.9800 3586.2800
88.0000 3524.5200
88.0200 3782.0250
88.0400 3501.6300
88.0600 3450.0000
88.0800 3460.7750
88.1000 3268.5850
88.1200 3248.2700
88.1400 3422.3025
88.1600 3536.1350
88.1800 3237.8175
88.2000 3424.2850
88.2200 3290.3250
88.2400 3219.4650
88.2600 3341.5825
88.2800 3319.4800
88.3000 3301.7475
88.3200 3633.2700
88.3400 3440.2825
88.3600 3238.8025
88.3800 3448.8775
88.4000 3562.6975
88.4200 3027.2475
88.4400 3098.5725
88.4600 3350.4575
88.4800 3462.6375
88.5000 3635.9775
88.5200 3683.9600
88.5400 3462.2200
88.5600 3521.5300
88.5800 3451.7125
88.6000 3598.3175
88.6200 3507.0900
88.6400 3326.7450
88.6600 3450.0075
88.6800 3485.7125
88.7000 3380.3950
88.7200 3341.0825
88.7400 3101.9650
88.7600 3041.0925
88.7800 3315.7475
88.8000 3512.2950
88.8200 3419.8275
88.8400 3485.5625
88.8600 3585.5450
88.8800 3247.2025
88.9000 3315.7625
88.9200 3305.4400
88.9400 3417.5250
88.9600 3469.5450
88.9800 3549.7575
89.0000 3551.8225
89.0200 3304.4700
89.0400 3294.5200
89.0600 3374.6950
89.0800 3408.8375
89.1000 3497.8300
89.1200 3192.5825
89.1400 3286.7625
89.1600 3578.9825
89.1800 3571.7150
89.2000 3509.2275
89.2200 3052.5975
89.2400 3177.3525
89.2600 3393.5125
89.2800 3499.5175
89.3000 3565.7150
89.3200 3213.2125
89.3400 3458.5175
89.3600 3289.1400
89.3800 3228.7325
89.4000 3299.4200
89.4200 3004.2550
89.4400 3141.2825
89.4600 3419.3600
89.4800 3335.0350
89.5000 3365.5975
89.5200 3290.0625
89.5400 3487.2975
89.5600 3567.4500
89.5800 3532.5600
89.6000 3609.8600
89.6200 3508.3425
89.6400 3370.8700
89.6600 3328.8000
89.6800 3187.2275
89.7000 3098.9275
89.7200 3543.0025
89.7400 3063.6950
89.7600 3417.7925
89.7800 3394.1425
89.8000 3607.8325
89.8200 3269.0900
89.8400 3073.0600
89.8600 3155.7575
89.8800 3323.0275
89.9000 3371.1425
89.9200 3427.8425
89.9400 3226.1825
89.9600 3441.0200
89.9800 3265.7225
90.0000 3235.5575
