# Supplementary material for: Carbon quantum Dot incorporated Xanthan gum based gel polymer electrolytes for high performance supercapacitors
Source: Sci Rep. 2025 May 25;15:18227. doi: 10.1038/s41598-025-02341-z (PMC12104470; doi:10.1038/s41598-025-02341-z)
Supplement: Supplementary file 1 — Supplementary Material 1 [file 41598_2025_2341_MOESM1_ESM.zip › zip file/Figure 6/S2]

*FILE_COMMENT ""
*FILE_MD5 ""
*FILE_MEMO ""
*FILE_OPERATOR "Administrator"
*FILE_PACKAGE_NAME ""
*FILE_PART_ID "GeneralMeasurement"
*FILE_SAMPLE ""
*FILE_SYSTEM_NAME "MiniFlex"
*FILE_TYPE "RAS_RAW"
*FILE_USERGROUP "Administrators"
*FILE_VERSION "1"
*HW_ATTACHMENT_NAME_INTERNAL "StandardSampleHolder"
*HW_COUNTER_ID-0 "CUT0025"
*HW_COUNTER_ID-2 "CMC0020"
*HW_COUNTER_MONOCHRO_ID "CMC0020"
*HW_COUNTER_MONOCHRO_NAME "None"
*HW_COUNTER_MONOCHRO_NAME_INTERNAL "None"
*HW_COUNTER_NAME_INTERNAL "DteX100"
*HW_COUNTER_NAME-0 "DteX100"
*HW_COUNTER_NAME-1 "None"
*HW_COUNTER_NAME-2 "None"
*HW_COUNTER_PIXEL_SIZE "0.1"
*HW_COUNTER_SELECT_NAME "DteX100"
*HW_GONIOMETER_ID "GON0021"
*HW_GONIOMETER_NAME "Standard"
*HW_GONIOMETER_NAME_INTERNAL "Standard"
*HW_GONIOMETER_RADIUS-0 "90.0"
*HW_GONIOMETER_RADIUS-1 "114.0"
*HW_GONIOMETER_RADIUS-2 "91.5"
*HW_GONIOMETER_RADIUS-3 "150.0"
*HW_GONIOMETER_RADIUS-4 "103.4"
*HW_GONIOMETER_RADIUS-5 "150.0"
*HW_GONIOMETER_RADIUS-6 "46.6"
*HW_GONIOMETER_RADIUS-7 "150.0"
*HW_I_CBO_ID "CBO0020"
*HW_I_CBO_NAME "No_unit"
*HW_I_CBO_NAME_INTERNAL "No_unit"
*HW_I_MONOCHRO_NAME_INTERNAL "Manual"
*HW_I_OPT_ID-1 "CBO0020"
*HW_I_PRIMARY_NAME_INTERNAL "No_unit"
*HW_I_SLIT_NAME_INTERNAL "Manual"
*HW_R_ATTENUATER_AUTOMODE "0"
*HW_R_ATTENUATER_ID "ATN0020"
*HW_R_ATTENUATER_NAME "No_unit"
*HW_R_ATTENUATOR_NAME_INTERNAL "No_unit"
*HW_R_OPT_ID-1 "RCR0023"
*HW_R_OPT_ID-4 "ATN0020"
*HW_R_ROD_ID "RCR0023"
*HW_R_ROD_NAME "No_unit"
*HW_R_ROD_NAME_INTERNAL "No_unit"
*HW_R_RPS_NAME_INTERNAL "Manual"
*HW_R_RS_NAME_INTERNAL "Manual"
*HW_R_SS_NAME_INTERNAL "Manual"
*HW_SAMPLE_HOLDER_NAME_INTERNAL "None"
*HW_SAMPLE_NAME "None"
*HW_SAMPLE_NAME_INTERNAL "None"
*HW_SAMPLE_PLATE_NAME "None"
*HW_SAMPLE_PLATE_NAME_INTERNAL "None"
*HW_SAMPLE_SPACER_NAME "None"
*HW_SAMPLE_SPACER_NAME_INTERNAL "None"
*HW_USERINFO_CATALOG_NO ""
*HW_USERINFO_INSTRUMENT_ID ""
*HW_USERINFO_INSTRUMENT_NAME ""
*HW_USERINFO_INSTRUMENT_NO ""
*HW_USERINFO_MODEL ""
*HW_USERINFO_ORDER_NO ""
*HW_USERINFO_SERIAL_NO ""
*HW_USERINFO_VERIFY_INSTRUMENT_ID "00-07-fe-03-00-f4"
*HW_VER_RCD_COUNTER_UNIT "N/A"
*HW_VER_RCD_CPU "10.0.1"
*HW_VER_RCD_FPGA "3.0.1"
*HW_VER_RCD_GONIO_UNIT "0.0.0"
*HW_VER_RCD_INCIDENT_UNIT "0.0.0"
*HW_VER_RCD_RECEIVING_UNIT "0.0.0"
*HW_VER_RCD_TYPE "RINCII"
*HW_VER_XGC_CPU "10.0.1"
*HW_VER_XGC_CW "5.0.0"
*HW_VER_XGC_HV "5.0.0"
*HW_VER_XGC_RS1 "5.0.0"
*HW_VER_XGC_RS2 "N/A"
*HW_VER_XGC_RT "N/A"
*HW_VER_XGC_TYPE "RINCII"
*HW_XG_CURRENT_UNIT "mA"
*HW_XG_FOCUS "0.4mm x 8mm"
*HW_XG_FOCUS_TYPE "Fine"
*HW_XG_TARGET_ATOMIC_NUMBER "29"
*HW_XG_TARGET_NAME "Cu"
*HW_XG_TYPE "Hermetic"
*HW_XG_VOLTAGE_UNIT "kV"
*HW_XG_WAVE_LENGTH_ALPHA1 "1.540593"
*HW_XG_WAVE_LENGTH_ALPHA2 "1.544414"
*HW_XG_WAVE_LENGTH_BETA "1.392246"
*HW_XG_WAVE_LENGTH_UNIT "Angstrom"
*MEAS_COND_AXIS_NAME_INTERNAL-0 "TwoThetaTheta"
*MEAS_COND_AXIS_NAME_INTERNAL-1 "IncidentSollerSlit"
*MEAS_COND_AXIS_NAME_INTERNAL-10 "ReceivingSlitBox1"
*MEAS_COND_AXIS_NAME_INTERNAL-11 "ReceivingSlitBox1"
*MEAS_COND_AXIS_NAME_INTERNAL-12 "Filter"
*MEAS_COND_AXIS_NAME_INTERNAL-13 "ReceivingSollerSlit"
*MEAS_COND_AXIS_NAME_INTERNAL-14 "ReceivingSlitBox2"
*MEAS_COND_AXIS_NAME_INTERNAL-15 "ReceivingSlitBox2"
*MEAS_COND_AXIS_NAME_INTERNAL-16 "ReceivingSlitBox2"
*MEAS_COND_AXIS_NAME_INTERNAL-17 "PHA"
*MEAS_COND_AXIS_NAME_INTERNAL-18 "RS3"
*MEAS_COND_AXIS_NAME_INTERNAL-19 "Target_TargetTime"
*MEAS_COND_AXIS_NAME_INTERNAL-2 "IncidentSlitBox"
*MEAS_COND_AXIS_NAME_INTERNAL-20 "Target_XrayOnTime"
*MEAS_COND_AXIS_NAME_INTERNAL-21 "Target_IG"
*MEAS_COND_AXIS_NAME_INTERNAL-22 "Target_GP"
*MEAS_COND_AXIS_NAME_INTERNAL-23 "Target_FC"
*MEAS_COND_AXIS_NAME_INTERNAL-24 "HVPS_Bias"
*MEAS_COND_AXIS_NAME_INTERNAL-25 "HVPS_HVPSTime"
*MEAS_COND_AXIS_NAME_INTERNAL-26 "HVPS_Type1Time"
*MEAS_COND_AXIS_NAME_INTERNAL-27 "HVPS_Type2Time"
*MEAS_COND_AXIS_NAME_INTERNAL-28 "HVPS_Type3Time"
*MEAS_COND_AXIS_NAME_INTERNAL-29 "CW_IERTime"
*MEAS_COND_AXIS_NAME_INTERNAL-3 "IncidentSlitBox"
*MEAS_COND_AXIS_NAME_INTERNAL-30 "CW_WaterHose"
*MEAS_COND_AXIS_NAME_INTERNAL-31 "CW_CoolingWater"
*MEAS_COND_AXIS_NAME_INTERNAL-32 "CW_ECTime"
*MEAS_COND_AXIS_NAME_INTERNAL-33 "CW_Flow1"
*MEAS_COND_AXIS_NAME_INTERNAL-34 "CW_Temperature1"
*MEAS_COND_AXIS_NAME_INTERNAL-35 "CW_Pressure1"
*MEAS_COND_AXIS_NAME_INTERNAL-36 "CW_PressureIn"
*MEAS_COND_AXIS_NAME_INTERNAL-37 "CW_PressureOut"
*MEAS_COND_AXIS_NAME_INTERNAL-38 "CW_Flow2"
*MEAS_COND_AXIS_NAME_INTERNAL-39 "CW_Temperature2"
*MEAS_COND_AXIS_NAME_INTERNAL-4 "IncidentSlitBox"
*MEAS_COND_AXIS_NAME_INTERNAL-40 "CW_Pressure2"
*MEAS_COND_AXIS_NAME_INTERNAL-41 "RE_EnclosureTemp"
*MEAS_COND_AXIS_NAME_INTERNAL-42 "RE_EnclosureHummidity"
*MEAS_COND_AXIS_NAME_INTERNAL-43 "RE_CabinetTemp"
*MEAS_COND_AXIS_NAME_INTERNAL-44 "RE_RPTemp"
*MEAS_COND_AXIS_NAME_INTERNAL-45 "RE_ShutterAXrayOnTime"
*MEAS_COND_AXIS_NAME_INTERNAL-46 "RE_ShutterATimes"
*MEAS_COND_AXIS_NAME_INTERNAL-47 "RE_ShutterAOpenCloseTime"
*MEAS_COND_AXIS_NAME_INTERNAL-48 "RE_ShutterACloseOpenTime"
*MEAS_COND_AXIS_NAME_INTERNAL-49 "RE_ShutterBXrayOnTime"
*MEAS_COND_AXIS_NAME_INTERNAL-5 "IncidentAxdSlit"
*MEAS_COND_AXIS_NAME_INTERNAL-50 "RE_ShutterBTimes"
*MEAS_COND_AXIS_NAME_INTERNAL-51 "RE_ShutterBOpenCloseTime"
*MEAS_COND_AXIS_NAME_INTERNAL-52 "RE_ShutterBCloseOpenTime"
*MEAS_COND_AXIS_NAME_INTERNAL-53 "RE_XrayWarningRamp"
*MEAS_COND_AXIS_NAME_INTERNAL-54 "RE_ShutterAInstallation"
*MEAS_COND_AXIS_NAME_INTERNAL-55 "RE_ShutterARamp"
*MEAS_COND_AXIS_NAME_INTERNAL-56 "RE_ShutterBInstallation"
*MEAS_COND_AXIS_NAME_INTERNAL-57 "RE_ShutterBRamp"
*MEAS_COND_AXIS_NAME_INTERNAL-58 "RE_ExtShutterCLS"
*MEAS_COND_AXIS_NAME_INTERNAL-59 "RE_ExtXrayOFF"
*MEAS_COND_AXIS_NAME_INTERNAL-6 "IncidentAxdSlit"
*MEAS_COND_AXIS_NAME_INTERNAL-60 "RE_ExtSafetyCircuit"
*MEAS_COND_AXIS_NAME_INTERNAL-61 "Version_CPU"
*MEAS_COND_AXIS_NAME_INTERNAL-62 "Version_RS1"
*MEAS_COND_AXIS_NAME_INTERNAL-63 "Version_RS2"
*MEAS_COND_AXIS_NAME_INTERNAL-64 "Version_HV"
*MEAS_COND_AXIS_NAME_INTERNAL-65 "Version_CW"
*MEAS_COND_AXIS_NAME_INTERNAL-66 "Version_RT"
*MEAS_COND_AXIS_NAME_INTERNAL-67 "IncidentPrimary"
*MEAS_COND_AXIS_NAME_INTERNAL-68 "IncidentMonochromator"
*MEAS_COND_AXIS_NAME_INTERNAL-69 "ReceivingOptics"
*MEAS_COND_AXIS_NAME_INTERNAL-7 "IncidentAxdSlit"
*MEAS_COND_AXIS_NAME_INTERNAL-70 "CounterMonochromatorKind"
*MEAS_COND_AXIS_NAME_INTERNAL-8 "Filter"
*MEAS_COND_AXIS_NAME_INTERNAL-9 "ReceivingSlitBox1"
*MEAS_COND_AXIS_NAME-0 "TwoThetaTheta"
*MEAS_COND_AXIS_NAME-1 "IncidentSollerSlit"
*MEAS_COND_AXIS_NAME-10 "ReceivingSlitBox1-_Axis"
*MEAS_COND_AXIS_NAME-11 "SlitSS"
*MEAS_COND_AXIS_NAME-12 "Filter"
*MEAS_COND_AXIS_NAME-13 "ReceivingSollerSlit"
*MEAS_COND_AXIS_NAME-14 "ReceivingSlitBox2"
*MEAS_COND_AXIS_NAME-15 "ReceivingSlitBox2-_Axis"
*MEAS_COND_AXIS_NAME-16 "SlitRS"
*MEAS_COND_AXIS_NAME-17 "PHA"
*MEAS_COND_AXIS_NAME-18 "RS3"
*MEAS_COND_AXIS_NAME-19 "Target_TargetTime"
*MEAS_COND_AXIS_NAME-2 "IncidentSlitBox"
*MEAS_COND_AXIS_NAME-20 "Target_XrayOnTime"
*MEAS_COND_AXIS_NAME-21 "Target_IG"
*MEAS_COND_AXIS_NAME-22 "Target_GP"
*MEAS_COND_AXIS_NAME-23 "Target_FC"
*MEAS_COND_AXIS_NAME-24 "HVPS_Bias"
*MEAS_COND_AXIS_NAME-25 "HVPS_HVPSTime"
*MEAS_COND_AXIS_NAME-26 "HVPS_Type1Time"
*MEAS_COND_AXIS_NAME-27 "HVPS_Type2Time"
*MEAS_COND_AXIS_NAME-28 "HVPS_Type3Time"
*MEAS_COND_AXIS_NAME-29 "CW_IERTime"
*MEAS_COND_AXIS_NAME-3 "IncidentSlitBox-_Axis"
*MEAS_COND_AXIS_NAME-30 "CW_WaterHose"
*MEAS_COND_AXIS_NAME-31 "CW_CoolingWater"
*MEAS_COND_AXIS_NAME-32 "CW_ECTime"
*MEAS_COND_AXIS_NAME-33 "CW_Flow1"
*MEAS_COND_AXIS_NAME-34 "CW_Temperature1"
*MEAS_COND_AXIS_NAME-35 "CW_Pressure1"
*MEAS_COND_AXIS_NAME-36 "CW_PressureIn"
*MEAS_COND_AXIS_NAME-37 "CW_PressureOut"
*MEAS_COND_AXIS_NAME-38 "CW_Flow2"
*MEAS_COND_AXIS_NAME-39 "CW_Temperature2"
*MEAS_COND_AXIS_NAME-4 "SlitDS"
*MEAS_COND_AXIS_NAME-40 "CW_Pressure2"
*MEAS_COND_AXIS_NAME-41 "RE_EnclosureTemp"
*MEAS_COND_AXIS_NAME-42 "RE_EnclosureHummidity"
*MEAS_COND_AXIS_NAME-43 "RE_CabinetTemp"
*MEAS_COND_AXIS_NAME-44 "RE_RPTemp"
*MEAS_COND_AXIS_NAME-45 "RE_ShutterAXrayOnTime"
*MEAS_COND_AXIS_NAME-46 "RE_ShutterATimes"
*MEAS_COND_AXIS_NAME-47 "RE_ShutterAOpenCloseTime"
*MEAS_COND_AXIS_NAME-48 "RE_ShutterACloseOpenTime"
*MEAS_COND_AXIS_NAME-49 "RE_ShutterBXrayOnTime"
*MEAS_COND_AXIS_NAME-5 "IncidentAxdSlit"
*MEAS_COND_AXIS_NAME-50 "RE_ShutterBTimes"
*MEAS_COND_AXIS_NAME-51 "RE_ShutterBOpenCloseTime"
*MEAS_COND_AXIS_NAME-52 "RE_ShutterBCloseOpenTime"
*MEAS_COND_AXIS_NAME-53 "RE_XrayWarningRamp"
*MEAS_COND_AXIS_NAME-54 "RE_ShutterAInstallation"
*MEAS_COND_AXIS_NAME-55 "RE_ShutterARamp"
*MEAS_COND_AXIS_NAME-56 "RE_ShutterBInstallation"
*MEAS_COND_AXIS_NAME-57 "RE_ShutterBRamp"
*MEAS_COND_AXIS_NAME-58 "RE_ExtShutterCLS"
*MEAS_COND_AXIS_NAME-59 "RE_ExtXrayOFF"
*MEAS_COND_AXIS_NAME-6 "LLS"
*MEAS_COND_AXIS_NAME-60 "RE_ExtSafetyCircuit"
*MEAS_COND_AXIS_NAME-61 "Version_CPU"
*MEAS_COND_AXIS_NAME-62 "Version_RS1"
*MEAS_COND_AXIS_NAME-63 "Version_RS2"
*MEAS_COND_AXIS_NAME-64 "Version_HV"
*MEAS_COND_AXIS_NAME-65 "Version_CW"
*MEAS_COND_AXIS_NAME-66 "Version_RT"
*MEAS_COND_AXIS_NAME-67 "IncidentPrimary"
*MEAS_COND_AXIS_NAME-68 "IncidentMonochromator"
*MEAS_COND_AXIS_NAME-69 "ReceivingOptics"
*MEAS_COND_AXIS_NAME-7 "DHLSlit"
*MEAS_COND_AXIS_NAME-70 "CounterMonochromatorKind"
*MEAS_COND_AXIS_NAME-8 "Filter"
*MEAS_COND_AXIS_NAME-9 "ReceivingSlitBox1"
*MEAS_COND_AXIS_OFFSET-0 "0"
*MEAS_COND_AXIS_OFFSET-1 "0"
*MEAS_COND_AXIS_OFFSET-10 "0"
*MEAS_COND_AXIS_OFFSET-11 "0"
*MEAS_COND_AXIS_OFFSET-12 "0"
*MEAS_COND_AXIS_OFFSET-13 "0"
*MEAS_COND_AXIS_OFFSET-14 "0"
*MEAS_COND_AXIS_OFFSET-15 "0"
*MEAS_COND_AXIS_OFFSET-16 "0"
*MEAS_COND_AXIS_OFFSET-17 "0"
*MEAS_COND_AXIS_OFFSET-18 "0"
*MEAS_COND_AXIS_OFFSET-19 "0"
*MEAS_COND_AXIS_OFFSET-2 "0"
*MEAS_COND_AXIS_OFFSET-20 "0"
*MEAS_COND_AXIS_OFFSET-21 "0"
*MEAS_COND_AXIS_OFFSET-22 "0"
*MEAS_COND_AXIS_OFFSET-23 "0"
*MEAS_COND_AXIS_OFFSET-24 "0"
*MEAS_COND_AXIS_OFFSET-25 "0"
*MEAS_COND_AXIS_OFFSET-26 "0"
*MEAS_COND_AXIS_OFFSET-27 "0"
*MEAS_COND_AXIS_OFFSET-28 "0"
*MEAS_COND_AXIS_OFFSET-29 "0"
*MEAS_COND_AXIS_OFFSET-3 "0"
*MEAS_COND_AXIS_OFFSET-30 "0"
*MEAS_COND_AXIS_OFFSET-31 "0"
*MEAS_COND_AXIS_OFFSET-32 "0"
*MEAS_COND_AXIS_OFFSET-33 "0"
*MEAS_COND_AXIS_OFFSET-34 "0"
*MEAS_COND_AXIS_OFFSET-35 "0"
*MEAS_COND_AXIS_OFFSET-36 "0"
*MEAS_COND_AXIS_OFFSET-37 "0"
*MEAS_COND_AXIS_OFFSET-38 "0"
*MEAS_COND_AXIS_OFFSET-39 "0"
*MEAS_COND_AXIS_OFFSET-4 "0"
*MEAS_COND_AXIS_OFFSET-40 "0"
*MEAS_COND_AXIS_OFFSET-41 "0"
*MEAS_COND_AXIS_OFFSET-42 "0"
*MEAS_COND_AXIS_OFFSET-43 "0"
*MEAS_COND_AXIS_OFFSET-44 "0"
*MEAS_COND_AXIS_OFFSET-45 "0"
*MEAS_COND_AXIS_OFFSET-46 "0"
*MEAS_COND_AXIS_OFFSET-47 "0"
*MEAS_COND_AXIS_OFFSET-48 "0"
*MEAS_COND_AXIS_OFFSET-49 "0"
*MEAS_COND_AXIS_OFFSET-5 "0"
*MEAS_COND_AXIS_OFFSET-50 "0"
*MEAS_COND_AXIS_OFFSET-51 "0"
*MEAS_COND_AXIS_OFFSET-52 "0"
*MEAS_COND_AXIS_OFFSET-53 "0"
*MEAS_COND_AXIS_OFFSET-54 "0"
*MEAS_COND_AXIS_OFFSET-55 "0"
*MEAS_COND_AXIS_OFFSET-56 "0"
*MEAS_COND_AXIS_OFFSET-57 "0"
*MEAS_COND_AXIS_OFFSET-58 "0"
*MEAS_COND_AXIS_OFFSET-59 "0"
*MEAS_COND_AXIS_OFFSET-6 "0"
*MEAS_COND_AXIS_OFFSET-60 "0"
*MEAS_COND_AXIS_OFFSET-61 "0"
*MEAS_COND_AXIS_OFFSET-62 "0"
*MEAS_COND_AXIS_OFFSET-63 "0"
*MEAS_COND_AXIS_OFFSET-64 "0"
*MEAS_COND_AXIS_OFFSET-65 "0"
*MEAS_COND_AXIS_OFFSET-66 "0"
*MEAS_COND_AXIS_OFFSET-67 "0"
*MEAS_COND_AXIS_OFFSET-68 "0"
*MEAS_COND_AXIS_OFFSET-69 "0"
*MEAS_COND_AXIS_OFFSET-7 "0"
*MEAS_COND_AXIS_OFFSET-70 "0"
*MEAS_COND_AXIS_OFFSET-8 "0"
*MEAS_COND_AXIS_OFFSET-9 "0"
*MEAS_COND_AXIS_POSITION-0 "12.0000"
*MEAS_COND_AXIS_POSITION-1 "Soller_slit_5.0deg"
*MEAS_COND_AXIS_POSITION-10 "Open"
*MEAS_COND_AXIS_POSITION-11 "Open"
*MEAS_COND_AXIS_POSITION-12 "K_beta_x1"
*MEAS_COND_AXIS_POSITION-13 "Soller_slit_5.0deg"
*MEAS_COND_AXIS_POSITION-14 "Open"
*MEAS_COND_AXIS_POSITION-15 "Open"
*MEAS_COND_AXIS_POSITION-16 "Open"
*MEAS_COND_AXIS_POSITION-17 "30"
*MEAS_COND_AXIS_POSITION-18 "Open"
*MEAS_COND_AXIS_POSITION-2 "1.25deg"
*MEAS_COND_AXIS_POSITION-3 "1.25deg"
*MEAS_COND_AXIS_POSITION-4 "1.25deg"
*MEAS_COND_AXIS_POSITION-5 "10mm"
*MEAS_COND_AXIS_POSITION-6 "10mm"
*MEAS_COND_AXIS_POSITION-67 "No_unit"
*MEAS_COND_AXIS_POSITION-68 "Manual"
*MEAS_COND_AXIS_POSITION-69 "No_unit"
*MEAS_COND_AXIS_POSITION-7 "10mm"
*MEAS_COND_AXIS_POSITION-70 "None"
*MEAS_COND_AXIS_POSITION-8 "None"
*MEAS_COND_AXIS_POSITION-9 "Open"
*MEAS_COND_AXIS_RESOLUTION-0 "0.0025"
*MEAS_COND_AXIS_RESOLUTION-1 ""
*MEAS_COND_AXIS_RESOLUTION-10 ""
*MEAS_COND_AXIS_RESOLUTION-11 ""
*MEAS_COND_AXIS_RESOLUTION-12 ""
*MEAS_COND_AXIS_RESOLUTION-13 ""
*MEAS_COND_AXIS_RESOLUTION-14 ""
*MEAS_COND_AXIS_RESOLUTION-15 ""
*MEAS_COND_AXIS_RESOLUTION-16 ""
*MEAS_COND_AXIS_RESOLUTION-17 "1"
*MEAS_COND_AXIS_RESOLUTION-18 "0.1"
*MEAS_COND_AXIS_RESOLUTION-19 "0.01"
*MEAS_COND_AXIS_RESOLUTION-2 ""
*MEAS_COND_AXIS_RESOLUTION-20 "0.010000"
*MEAS_COND_AXIS_RESOLUTION-21 "1"
*MEAS_COND_AXIS_RESOLUTION-22 "1"
*MEAS_COND_AXIS_RESOLUTION-23 "0.01"
*MEAS_COND_AXIS_RESOLUTION-24 "1"
*MEAS_COND_AXIS_RESOLUTION-25 "0.01"
*MEAS_COND_AXIS_RESOLUTION-26 "0.01"
*MEAS_COND_AXIS_RESOLUTION-27 "0.01"
*MEAS_COND_AXIS_RESOLUTION-28 "0.01"
*MEAS_COND_AXIS_RESOLUTION-29 "0.010000"
*MEAS_COND_AXIS_RESOLUTION-3 ""
*MEAS_COND_AXIS_RESOLUTION-30 "0.01"
*MEAS_COND_AXIS_RESOLUTION-31 "0.01"
*MEAS_COND_AXIS_RESOLUTION-32 "1"
*MEAS_COND_AXIS_RESOLUTION-33 "0.100000"
*MEAS_COND_AXIS_RESOLUTION-34 "1.000000"
*MEAS_COND_AXIS_RESOLUTION-35 "0.010000"
*MEAS_COND_AXIS_RESOLUTION-36 "0.01"
*MEAS_COND_AXIS_RESOLUTION-37 "0.01"
*MEAS_COND_AXIS_RESOLUTION-38 "0.1"
*MEAS_COND_AXIS_RESOLUTION-39 "1"
*MEAS_COND_AXIS_RESOLUTION-4 ""
*MEAS_COND_AXIS_RESOLUTION-40 "0.01"
*MEAS_COND_AXIS_RESOLUTION-41 "1.000000"
*MEAS_COND_AXIS_RESOLUTION-42 "1"
*MEAS_COND_AXIS_RESOLUTION-43 "1.000000"
*MEAS_COND_AXIS_RESOLUTION-44 "1"
*MEAS_COND_AXIS_RESOLUTION-45 "0.01"
*MEAS_COND_AXIS_RESOLUTION-46 "1"
*MEAS_COND_AXIS_RESOLUTION-47 "1"
*MEAS_COND_AXIS_RESOLUTION-48 "1"
*MEAS_COND_AXIS_RESOLUTION-49 "0.01"
*MEAS_COND_AXIS_RESOLUTION-5 ""
*MEAS_COND_AXIS_RESOLUTION-50 "1.000000"
*MEAS_COND_AXIS_RESOLUTION-51 "1.000000"
*MEAS_COND_AXIS_RESOLUTION-52 "1.000000"
*MEAS_COND_AXIS_RESOLUTION-53 "-"
*MEAS_COND_AXIS_RESOLUTION-54 "-"
*MEAS_COND_AXIS_RESOLUTION-55 "-"
*MEAS_COND_AXIS_RESOLUTION-56 "1.000000"
*MEAS_COND_AXIS_RESOLUTION-57 "-"
*MEAS_COND_AXIS_RESOLUTION-58 "-"
*MEAS_COND_AXIS_RESOLUTION-59 "-"
*MEAS_COND_AXIS_RESOLUTION-6 ""
*MEAS_COND_AXIS_RESOLUTION-60 "1.000000"
*MEAS_COND_AXIS_RESOLUTION-61 "1.000000"
*MEAS_COND_AXIS_RESOLUTION-62 "1.000000"
*MEAS_COND_AXIS_RESOLUTION-63 "1.000000"
*MEAS_COND_AXIS_RESOLUTION-64 "1.000000"
*MEAS_COND_AXIS_RESOLUTION-65 "1.000000"
*MEAS_COND_AXIS_RESOLUTION-66 "1.000000"
*MEAS_COND_AXIS_RESOLUTION-7 ""
*MEAS_COND_AXIS_RESOLUTION-8 ""
*MEAS_COND_AXIS_RESOLUTION-9 ""
*MEAS_COND_AXIS_STATE-0 "Scan"
*MEAS_COND_AXIS_STATE-1 "Fixed"
*MEAS_COND_AXIS_STATE-10 "Fixed"
*MEAS_COND_AXIS_STATE-11 "Fixed"
*MEAS_COND_AXIS_STATE-12 "Fixed"
*MEAS_COND_AXIS_STATE-13 "Fixed"
*MEAS_COND_AXIS_STATE-14 "Fixed"
*MEAS_COND_AXIS_STATE-15 "Fixed"
*MEAS_COND_AXIS_STATE-16 "Fixed"
*MEAS_COND_AXIS_STATE-17 "Fixed"
*MEAS_COND_AXIS_STATE-18 "Fixed"
*MEAS_COND_AXIS_STATE-19 "Fixed"
*MEAS_COND_AXIS_STATE-2 "Fixed"
*MEAS_COND_AXIS_STATE-20 "Fixed"
*MEAS_COND_AXIS_STATE-21 "Fixed"
*MEAS_COND_AXIS_STATE-22 "Fixed"
*MEAS_COND_AXIS_STATE-23 "Fixed"
*MEAS_COND_AXIS_STATE-24 "Fixed"
*MEAS_COND_AXIS_STATE-25 "Fixed"
*MEAS_COND_AXIS_STATE-26 "Fixed"
*MEAS_COND_AXIS_STATE-27 "Fixed"
*MEAS_COND_AXIS_STATE-28 "Fixed"
*MEAS_COND_AXIS_STATE-29 "Fixed"
*MEAS_COND_AXIS_STATE-3 "Fixed"
*MEAS_COND_AXIS_STATE-30 "Fixed"
*MEAS_COND_AXIS_STATE-31 "Fixed"
*MEAS_COND_AXIS_STATE-32 "Fixed"
*MEAS_COND_AXIS_STATE-33 "Fixed"
*MEAS_COND_AXIS_STATE-34 "Fixed"
*MEAS_COND_AXIS_STATE-35 "Fixed"
*MEAS_COND_AXIS_STATE-36 "Fixed"
*MEAS_COND_AXIS_STATE-37 "Fixed"
*MEAS_COND_AXIS_STATE-38 "Fixed"
*MEAS_COND_AXIS_STATE-39 "Fixed"
*MEAS_COND_AXIS_STATE-4 "Fixed"
*MEAS_COND_AXIS_STATE-40 "Fixed"
*MEAS_COND_AXIS_STATE-41 "Fixed"
*MEAS_COND_AXIS_STATE-42 "Fixed"
*MEAS_COND_AXIS_STATE-43 "Fixed"
*MEAS_COND_AXIS_STATE-44 "Fixed"
*MEAS_COND_AXIS_STATE-45 "Fixed"
*MEAS_COND_AXIS_STATE-46 "Fixed"
*MEAS_COND_AXIS_STATE-47 "Fixed"
*MEAS_COND_AXIS_STATE-48 "Fixed"
*MEAS_COND_AXIS_STATE-49 "Fixed"
*MEAS_COND_AXIS_STATE-5 "Fixed"
*MEAS_COND_AXIS_STATE-50 "Fixed"
*MEAS_COND_AXIS_STATE-51 "Fixed"
*MEAS_COND_AXIS_STATE-52 "Fixed"
*MEAS_COND_AXIS_STATE-53 "Fixed"
*MEAS_COND_AXIS_STATE-54 "Fixed"
*MEAS_COND_AXIS_STATE-55 "Fixed"
*MEAS_COND_AXIS_STATE-56 "Fixed"
*MEAS_COND_AXIS_STATE-57 "Fixed"
*MEAS_COND_AXIS_STATE-58 "Fixed"
*MEAS_COND_AXIS_STATE-59 "Fixed"
*MEAS_COND_AXIS_STATE-6 "Fixed"
*MEAS_COND_AXIS_STATE-60 "Fixed"
*MEAS_COND_AXIS_STATE-61 "Fixed"
*MEAS_COND_AXIS_STATE-62 "Fixed"
*MEAS_COND_AXIS_STATE-63 "Fixed"
*MEAS_COND_AXIS_STATE-64 "Fixed"
*MEAS_COND_AXIS_STATE-65 "Fixed"
*MEAS_COND_AXIS_STATE-66 "Fixed"
*MEAS_COND_AXIS_STATE-7 "Fixed"
*MEAS_COND_AXIS_STATE-8 "Fixed"
*MEAS_COND_AXIS_STATE-9 "Fixed"
*MEAS_COND_AXIS_UNIT-0 "deg"
*MEAS_COND_AXIS_UNIT-1 ""
*MEAS_COND_AXIS_UNIT-10 ""
*MEAS_COND_AXIS_UNIT-11 ""
*MEAS_COND_AXIS_UNIT-12 ""
*MEAS_COND_AXIS_UNIT-13 ""
*MEAS_COND_AXIS_UNIT-14 ""
*MEAS_COND_AXIS_UNIT-15 ""
*MEAS_COND_AXIS_UNIT-16 ""
*MEAS_COND_AXIS_UNIT-17 "div"
*MEAS_COND_AXIS_UNIT-18 ""
*MEAS_COND_AXIS_UNIT-19 "H"
*MEAS_COND_AXIS_UNIT-2 ""
*MEAS_COND_AXIS_UNIT-20 "H"
*MEAS_COND_AXIS_UNIT-21 "mV"
*MEAS_COND_AXIS_UNIT-22 "V"
*MEAS_COND_AXIS_UNIT-23 "V"
*MEAS_COND_AXIS_UNIT-24 "V"
*MEAS_COND_AXIS_UNIT-25 "H"
*MEAS_COND_AXIS_UNIT-26 "H"
*MEAS_COND_AXIS_UNIT-27 "H"
*MEAS_COND_AXIS_UNIT-28 "H"
*MEAS_COND_AXIS_UNIT-29 "H"
*MEAS_COND_AXIS_UNIT-3 ""
*MEAS_COND_AXIS_UNIT-30 "H"
*MEAS_COND_AXIS_UNIT-31 "H"
*MEAS_COND_AXIS_UNIT-32 "uS/m"
*MEAS_COND_AXIS_UNIT-33 "L/min"
*MEAS_COND_AXIS_UNIT-34 "degree"
*MEAS_COND_AXIS_UNIT-35 "MPa"
*MEAS_COND_AXIS_UNIT-36 "MPa"
*MEAS_COND_AXIS_UNIT-37 "MPa"
*MEAS_COND_AXIS_UNIT-38 "L/min"
*MEAS_COND_AXIS_UNIT-39 "C"
*MEAS_COND_AXIS_UNIT-4 ""
*MEAS_COND_AXIS_UNIT-40 "MPa"
*MEAS_COND_AXIS_UNIT-41 "degree"
*MEAS_COND_AXIS_UNIT-42 "percent"
*MEAS_COND_AXIS_UNIT-43 "degree"
*MEAS_COND_AXIS_UNIT-44 "C"
*MEAS_COND_AXIS_UNIT-45 "H"
*MEAS_COND_AXIS_UNIT-46 "time"
*MEAS_COND_AXIS_UNIT-47 "msec"
*MEAS_COND_AXIS_UNIT-48 "msec"
*MEAS_COND_AXIS_UNIT-49 "H"
*MEAS_COND_AXIS_UNIT-5 ""
*MEAS_COND_AXIS_UNIT-50 "times"
*MEAS_COND_AXIS_UNIT-51 "msec"
*MEAS_COND_AXIS_UNIT-52 "msec"
*MEAS_COND_AXIS_UNIT-53 "-"
*MEAS_COND_AXIS_UNIT-54 "-"
*MEAS_COND_AXIS_UNIT-55 "-"
*MEAS_COND_AXIS_UNIT-56 ""
*MEAS_COND_AXIS_UNIT-57 "-"
*MEAS_COND_AXIS_UNIT-58 "-"
*MEAS_COND_AXIS_UNIT-59 "-"
*MEAS_COND_AXIS_UNIT-6 ""
*MEAS_COND_AXIS_UNIT-60 ""
*MEAS_COND_AXIS_UNIT-61 ""
*MEAS_COND_AXIS_UNIT-62 ""
*MEAS_COND_AXIS_UNIT-63 ""
*MEAS_COND_AXIS_UNIT-64 ""
*MEAS_COND_AXIS_UNIT-65 ""
*MEAS_COND_AXIS_UNIT-66 ""
*MEAS_COND_AXIS_UNIT-67 ""
*MEAS_COND_AXIS_UNIT-68 ""
*MEAS_COND_AXIS_UNIT-69 ""
*MEAS_COND_AXIS_UNIT-7 ""
*MEAS_COND_AXIS_UNIT-70 ""
*MEAS_COND_AXIS_UNIT-8 ""
*MEAS_COND_AXIS_UNIT-9 ""
*MEAS_COND_COUNTER_CENTER_X "0.5"
*MEAS_COND_COUNTER_CENTER_Y "64"
*MEAS_COND_COUNTER_COUNTMODE "Differential"
*MEAS_COND_COUNTER_DEADTIMECORRECTION "Enabled"
*MEAS_COND_COUNTER_DISTANCE "150"
*MEAS_COND_COUNTER_ENERGYMODE "Standard"
*MEAS_COND_COUNTER_PHA_UNIT "div"
*MEAS_COND_COUNTER_PHABASE "30"
*MEAS_COND_COUNTER_PHAWINDOW "20"
*MEAS_COND_COUNTER_PITCH_X "20"
*MEAS_COND_COUNTER_PITCH_Y "0.1"
*MEAS_COND_COUNTER_PITCHUNIT "mm"
*MEAS_COND_COUNTER_VALIDWIDTH_X "1"
*MEAS_COND_COUNTER_VALIDWIDTH_Y "200"
*MEAS_COND_XG_CURRENT "15"
*MEAS_COND_XG_VOLTAGE "40"
*MEAS_COND_XG_WAVE_TYPE "Ka"
*MEAS_DATA_COUNT "4351"
*MEAS_SCAN_AXIS_X "TwoThetaTheta"
*MEAS_SCAN_AXIS_X_INTERNAL "TwoThetaTheta"
*MEAS_SCAN_END_TIME "06/10/2024 12:48:48"
*MEAS_SCAN_MODE "CONTINUOUS"
*MEAS_SCAN_MODE_INTERNAL "TDI_1D"
*MEAS_SCAN_RESOLUTION_X "0.0025"
*MEAS_SCAN_SPEED "10.0000"
*MEAS_SCAN_SPEED_UNIT "deg/min"
*MEAS_SCAN_START "3.0000"
*MEAS_SCAN_START_TIME "06/10/2024 12:39:19"
*MEAS_SCAN_STEP "0.0200"
*MEAS_SCAN_STOP "90.0000"
*MEAS_SCAN_UNEQUALY_SPACED "False"
*MEAS_SCAN_UNIT_X "deg"
*MEAS_SCAN_UNIT_Y "cps"
#Intensity_unit=cps
#Attenuator_coefficient=1.0000
3.0000 2888.7875
3.0200 2996.5300
3.0400 2861.6850
3.0600 2713.5675
3.0800 2715.2775
3.1000 2819.4950
3.1200 2988.3275
3.1400 2740.1650
3.1600 2983.3800
3.1800 3044.5675
3.2000 3002.4125
3.2200 3053.3125
3.2400 2843.8725
3.2600 2767.7875
3.2800 2917.3700
3.3000 2969.0650
3.3200 2984.4800
3.3400 2961.9625
3.3600 2908.3950
3.3800 2850.0425
3.4000 2869.0275
3.4200 2871.4300
3.4400 3051.2600
3.4600 2946.2775
3.4800 2809.4375
3.5000 2759.4825
3.5200 2576.9975
3.5400 2663.5100
3.5600 2736.9425
3.5800 2687.9025
3.6000 2810.1025
3.6200 2956.3525
3.6400 2830.1575
3.6600 2958.1675
3.6800 2823.7850
3.7000 2897.4000
3.7200 2874.4400
3.7400 2763.7325
3.7600 2835.2900
3.7800 2736.9975
3.8000 2737.3575
3.8200 2866.4275
3.8400 2878.2950
3.8600 2848.6350
3.8800 2769.5125
3.9000 2765.7275
3.9200 2744.9100
3.9400 2793.5375
3.9600 2786.5525
3.9800 2985.8850
4.0000 2861.7225
4.0200 2729.0625
4.0400 2883.2800
4.0600 2998.2800
4.0800 2950.2550
4.1000 2780.0425
4.1200 2803.5500
4.1400 2845.4225
4.1600 2801.6250
4.1800 2831.7275
4.2000 3086.0175
4.2200 2914.6750
4.2400 2895.4000
4.2600 2870.4725
4.2800 2680.2925
4.3000 2701.5525
4.3200 2951.6950
4.3400 2784.5525
4.3600 2861.6300
4.3800 2943.2175
4.4000 2931.7750
4.4200 2931.0775
4.4400 2927.2550
4.4600 2858.1075
4.4800 2948.9175
4.5000 3101.2075
4.5200 3013.8225
4.5400 2899.6775
4.5600 2832.3550
4.5800 2908.0800
4.6000 2966.0525
4.6200 2950.6050
4.6400 2789.1525
4.6600 2965.2350
4.6800 3086.6275
4.7000 3014.5050
4.7200 3074.9675
4.7400 3028.8900
4.7600 2834.9500
4.7800 2817.8050
4.8000 2698.7600
4.8200 2839.6900
4.8400 2847.1225
4.8600 2922.9675
4.8800 3044.0825
4.9000 3007.6025
4.9200 3056.8800
4.9400 3009.7625
4.9600 2891.3425
4.9800 2999.4325
5.0000 2865.9025
5.0200 3008.7100
5.0400 3052.6325
5.0600 2937.2475
5.0800 2893.8550
5.1000 2971.5650
5.1200 3067.6275
5.1400 3036.3200
5.1600 3096.6350
5.1800 3168.0725
5.2000 2801.7150
5.2200 2777.4900
5.2400 2853.6200
5.2600 2952.9125
5.2800 2890.9000
5.3000 2913.8100
5.3200 2921.0025
5.3400 3021.5125
5.3600 2897.9350
5.3800 3057.6475
5.4000 3133.3325
5.4200 3090.1125
5.4400 2858.8425
5.4600 2981.0175
5.4800 2852.2650
5.5000 2974.9400
5.5200 3109.6750
5.5400 2916.8875
5.5600 2971.5675
5.5800 2818.6700
5.6000 2941.8575
5.6200 2946.4275
5.6400 2962.1525
5.6600 2869.7075
5.6800 2870.5050
5.7000 2951.4975
5.7200 3036.9825
5.7400 3008.7350
5.7600 2948.2575
5.7800 2939.5350
5.8000 2817.5800
5.8200 2861.8800
5.8400 2829.5950
5.8600 2901.4650
5.8800 3038.9050
5.9000 3093.6350
5.9200 3031.6575
5.9400 3008.3325
5.9600 3076.7075
5.9800 3031.6100
6.0000 3089.1750
6.0200 2923.8475
6.0400 2864.5550
6.0600 2997.3425
6.0800 3103.9075
6.1000 2913.3375
6.1200 2866.5725
6.1400 2812.7200
6.1600 3078.2150
6.1800 3100.2325
6.2000 2981.5225
6.2200 3049.7300
6.2400 2933.7075
6.2600 3114.0550
6.2800 3129.2975
6.3000 3039.7125
6.3200 3097.7775
6.3400 3081.3150
6.3600 2916.8625
6.3800 2985.2825
6.4000 3156.1275
6.4200 3281.1900
6.4400 3039.7350
6.4600 2793.8075
6.4800 2879.1400
6.5000 2887.5000
6.5200 3081.2850
6.5400 2924.9225
6.5600 2975.0650
6.5800 2960.3775
6.6000 3085.5425
6.6200 3045.7425
6.6400 2954.0900
6.6600 2970.8850
6.6800 3114.7850
6.7000 3020.5975
6.7200 3175.3750
6.7400 3047.5225
6.7600 3052.2350
6.7800 3012.3525
6.8000 3123.2450
6.8200 3060.1325
6.8400 2949.7875
6.8600 3156.9375
6.8800 3038.9775
6.9000 3062.7850
6.9200 3022.6825
6.9400 2880.8275
6.9600 2985.9500
6.9800 3083.5250
7.0000 3093.7250
7.0200 3261.1150
7.0400 3140.9200
7.0600 3001.7250
7.0800 3081.7325
7.1000 3035.0375
7.1200 3046.0125
7.1400 3139.9850
7.1600 3191.7925
7.1800 2867.0300
7.2000 2953.1125
7.2200 3098.3600
7.2400 3225.5575
7.2600 3226.9050
7.2800 3185.2350
7.3000 3049.2600
7.3200 3247.2675
7.3400 3293.5575
7.3600 3195.2850
7.3800 3147.7975
7.4000 3273.7675
7.4200 3090.1825
7.4400 3060.7100
7.4600 3270.0700
7.4800 3169.7100
7.5000 3122.9600
7.5200 2992.8150
7.5400 3107.3775
7.5600 3095.3750
7.5800 3137.9625
7.6000 3284.2725
7.6200 3199.0500
7.6400 3259.1025
7.6600 3379.8475
7.6800 3156.3675
7.7000 3156.8975
7.7200 3271.5375
7.7400 3419.7150
7.7600 3363.8150
7.7800 3169.4875
7.8000 3217.5025
7.8200 3250.0000
7.8400 3357.1550
7.8600 3221.4650
7.8800 3374.7050
7.9000 3075.9975
7.9200 3185.3175
7.9400 3422.2775
7.9600 3317.3525
7.9800 3354.9550
8.0000 3244.5850
8.0200 3338.7575
8.0400 3383.3325
8.0600 3383.3325
8.0800 3427.4900
8.1000 3460.5925
8.1200 3485.5925
8.1400 3586.3075
8.1600 3503.0925
8.1800 3397.2575
8.2000 3583.2400
8.2200 3555.3425
8.2400 3165.2800
8.2600 3214.0900
8.2800 3310.8475
8.3000 3356.5575
8.3200 3499.2175
8.3400 3263.9300
8.3600 3465.3725
8.3800 3312.1400
8.4000 3429.0325
8.4200 3466.4150
8.4400 3313.1275
8.4600 3424.5025
8.4800 3361.3550
8.5000 3230.2925
8.5200 3402.0475
8.5400 3321.4425
8.5600 3350.7725
8.5800 3469.7150
8.6000 3550.5175
8.6200 3516.1500
8.6400 3367.3900
8.6600 3154.4975
8.6800 3163.1500
8.7000 3189.6475
8.7200 3349.5450
8.7400 3412.6300
8.7600 3075.6450
8.7800 3168.7550
8.8000 3302.8025
8.8200 3407.1000
8.8400 3300.7100
8.8600 3555.1550
8.8800 3258.4475
8.9000 3310.1625
8.9200 3379.2975
8.9400 3155.9825
8.9600 3380.1500
8.9800 3456.0550
9.0000 3551.0425
9.0200 3469.6625
9.0400 3344.9225
9.0600 3455.5950
9.0800 3645.2425
9.1000 3546.4275
9.1200 3651.5525
9.1400 3497.9350
9.1600 3237.5850
9.1800 3257.0850
9.2000 3378.0450
9.2200 3585.1250
9.2400 3591.1550
9.2600 3442.4125
9.2800 3418.9400
9.3000 3450.2525
9.3200 3458.3325
9.3400 3553.0275
9.3600 3494.9550
9.3800 3580.2925
9.4000 3408.3625
9.4200 3196.4900
9.4400 3484.5250
9.4600 3547.4850
9.4800 3495.4650
9.5000 3546.4425
9.5200 3755.9875
9.5400 3684.1475
9.5600 3610.1150
9.5800 3637.8600
9.6000 3750.9525
9.6200 3631.9125
9.6400 3457.1575
9.6600 3448.2100
9.6800 3275.3975
9.7000 3405.9000
9.7200 3636.9675
9.7400 3243.8675
9.7600 3503.6250
9.7800 3494.5950
9.8000 3519.3650
9.8200 3415.5575
9.8400 3583.0650
9.8600 3719.3500
9.8800 3653.4075
9.9000 3511.5325
9.9200 3525.4250
9.9400 3503.8500
9.9600 3447.5500
9.9800 3408.1250
10.0000 3526.0275
10.0200 3642.2775
10.0400 3729.6700
10.0600 3718.5000
10.0800 3765.0275
10.1000 3606.9675
10.1200 3461.8250
10.1400 3496.3100
10.1600 3567.0450
10.1800 3476.2900
10.2000 3800.5400
10.2200 3752.9850
10.2400 3592.9875
10.2600 3564.6275
10.2800 3617.0150
10.3000 3476.0075
10.3200 3374.6600
10.3400 3528.2125
10.3600 3495.2575
10.3800 3592.4775
10.4000 3708.8125
10.4200 3903.1425
10.4400 3725.6575
10.4600 3643.7125
10.4800 3396.4675
10.5000 3461.2550
10.5200 3665.4775
10.5400 3540.6850
10.5600 3508.4700
10.5800 3522.9500
10.6000 3499.8675
10.6200 3460.2550
10.6400 3399.7500
10.6600 3653.4000
10.6800 3691.4275
10.7000 3511.7425
10.7200 3577.6200
10.7400 3566.4475
10.7600 3393.0825
10.7800 3555.0475
10.8000 3618.7250
10.8200 3717.0550
10.8400 3731.1800
10.8600 3894.3600
10.8800 3504.7050
10.9000 3571.5425
10.9200 3647.9375
10.9400 3687.6150
10.9600 3656.1225
10.9800 3854.7575
11.0000 3793.4050
11.0200 3906.6400
11.0400 3676.4225
11.0600 3758.7175
11.0800 3547.3650
11.1000 3564.7850
11.1200 3687.6525
11.1400 3679.1075
11.1600 3679.1850
11.1800 3664.5600
11.2000 3627.0475
11.2200 3685.4825
11.2400 3783.3950
11.2600 3783.3175
11.2800 3718.7225
11.3000 3693.7475
11.3200 4004.2200
11.3400 3845.8325
11.3600 3583.3625
11.3800 3712.4375
11.4000 3637.5675
11.4200 3579.1750
11.4400 3768.5875
11.4600 3802.1150
11.4800 3885.3050
11.5000 3791.8375
11.5200 4218.0300
11.5400 4144.1475
11.5600 3854.5700
11.5800 3870.6525
11.6000 3787.7525
11.6200 3662.7125
11.6400 3876.4450
11.6600 3740.1975
11.6800 3560.7350
11.7000 3531.2300
11.7200 3794.9500
11.7400 4045.2550
11.7600 4012.8275
11.7800 3970.8825
11.8000 3879.5275
11.8200 3775.3250
11.8400 3805.9950
11.8600 3880.9850
11.8800 3987.0700
11.9000 3830.1275
11.9200 3741.8000
11.9400 3664.9625
11.9600 3840.5225
11.9800 3821.3525
12.0000 4139.5200
12.0200 3767.7150
12.0400 3879.4075
12.0600 3925.3375
12.0800 4206.2425
12.1000 4109.7700
12.1200 4023.0550
12.1400 3979.4525
12.1600 3793.0350
12.1800 3838.7300
12.2000 3608.4675
12.2200 3801.7300
12.2400 3639.7825
12.2600 3810.1600
12.2800 4085.7875
12.3000 3871.3825
12.3200 3843.0900
12.3400 4132.7800
12.3600 3971.3225
12.3800 3802.9175
12.4000 3725.5250
12.4200 3763.9800
12.4400 3808.0600
12.4600 4014.4300
12.4800 3792.9375
12.5000 3734.9075
12.5200 3651.1900
12.5400 3783.3700
12.5600 3810.8025
12.5800 4028.3350
12.6000 4052.8050
12.6200 3965.4825
12.6400 3787.5000
12.6600 3899.7925
12.6800 4013.8050
12.7000 4267.4900
12.7200 4140.5425
12.7400 3998.9175
12.7600 4116.6200
12.7800 4142.0425
12.8000 3997.9400
12.8200 3888.4725
12.8400 3829.7600
12.8600 4038.0475
12.8800 3981.4150
12.9000 4136.1600
12.9200 3962.5475
12.9400 3918.0000
12.9600 3687.6800
12.9800 3845.5875
13.0000 3896.5050
13.0200 4049.0175
13.0400 4145.1425
13.0600 4127.6675
13.0800 4098.2725
13.1000 4146.8350
13.1200 4068.6175
13.1400 3978.1975
13.1600 4007.3300
13.1800 3627.0100
13.2000 3715.9375
13.2200 4001.9425
13.2400 4038.2925
13.2600 3988.3050
13.2800 3748.7725
13.3000 3886.7175
13.3200 3942.2225
13.3400 3921.1150
13.3600 3928.8800
13.3800 3884.4900
13.4000 3891.0800
13.4200 3936.6100
13.4400 3998.8000
13.4600 4041.0600
13.4800 4104.8675
13.5000 3899.5000
13.5200 3822.7600
13.5400 3885.9100
13.5600 4011.8475
13.5800 3849.1225
13.6000 3957.5600
13.6200 4061.5000
13.6400 4014.1825
13.6600 4143.6600
13.6800 3987.2750
13.7000 3865.8025
13.7200 4196.2225
13.7400 4161.0500
13.7600 4209.2650
13.7800 4231.7950
13.8000 4291.7300
13.8200 4213.5700
13.8400 4035.5600
13.8600 4056.0600
13.8800 4168.1550
13.9000 3981.9575
13.9200 4027.1500
13.9400 4214.2150
13.9600 4284.8200
13.9800 4231.1775
14.0000 4299.0350
14.0200 4182.2125
14.0400 4070.6150
14.0600 4164.7750
14.0800 4117.7525
14.1000 4167.8475
14.1200 4242.2425
14.1400 4179.9075
14.1600 3860.5275
14.1800 4111.7175
14.2000 4177.6800
14.2200 4150.0000
14.2400 4360.7850
14.2600 4459.7275
14.2800 4219.9175
14.3000 4215.2425
14.3200 4322.1700
14.3400 4307.9150
14.3600 4327.7250
14.3800 4203.4875
14.4000 4107.9600
14.4200 4193.7275
14.4400 4239.3350
14.4600 4181.6750
14.4800 4122.3500
14.5000 4084.3525
14.5200 4152.9075
14.5400 4243.2400
14.5600 4374.4600
14.5800 4434.6250
14.6000 4459.6200
14.6200 4478.6300
14.6400 4507.2525
14.6600 4444.9375
14.6800 4350.9375
14.7000 4390.7050
14.7200 4356.9575
14.7400 4231.8675
14.7600 4149.9025
14.7800 4222.7950
14.8000 4437.1900
14.8200 4454.6975
14.8400 4224.8250
14.8600 4296.5000
14.8800 4340.4750
14.9000 4202.4200
14.9200 4150.0000
14.9400 4286.7575
14.9600 4347.6100
14.9800 4278.7025
15.0000 4172.7925
15.0200 4343.5175
15.0400 4490.2800
15.0600 4214.1275
15.0800 4281.4200
15.1000 4399.8250
15.1200 4304.0900
15.1400 4335.3300
15.1600 4449.5525
15.1800 4601.6950
15.2000 4502.1075
15.2200 4258.3550
15.2400 4484.7900
15.2600 4496.0700
15.2800 4514.9675
15.3000 4358.6500
15.3200 4371.8525
15.3400 4632.4925
15.3600 4577.5875
15.3800 4239.6450
15.4000 4325.3175
15.4200 4520.2275
15.4400 4366.5150
15.4600 4147.9925
15.4800 4409.2875
15.5000 4571.0650
15.5200 4383.5175
15.5400 4393.9925
15.5600 4409.8450
15.5800 4458.6950
15.6000 4506.8025
15.6200 4475.6150
15.6400 4346.9550
15.6600 4493.3650
15.6800 4580.8575
15.7000 4729.6950
15.7200 4686.3300
15.7400 4589.0225
15.7600 4391.2600
15.7800 4497.8425
15.8000 4446.4800
15.8200 4333.2750
15.8400 4378.3750
15.8600 4455.0075
15.8800 4836.5575
15.9000 5079.1025
15.9200 4697.1650
15.9400 4592.3775
15.9600 4700.6750
15.9800 4669.3275
16.0000 4496.2650
16.0200 4532.1625
16.0400 4644.7300
16.0600 4692.4250
16.0800 4496.8050
16.1000 4710.0850
16.1200 4696.6600
16.1400 4737.6900
16.1600 4823.8975
16.1800 4940.1375
16.2000 4763.3250
16.2200 4799.7675
16.2400 4852.5500
16.2600 4630.2975
16.2800 4544.8925
16.3000 4648.1975
16.3200 4685.8925
16.3400 4706.4175
16.3600 4589.7650
16.3800 4712.0625
16.4000 4889.6350
16.4200 4772.0525
16.4400 4889.9925
16.4600 4882.9275
16.4800 4669.1100
16.5000 4930.8650
16.5200 4692.5800
16.5400 4763.6425
16.5600 4892.2225
16.5800 5003.2850
16.6000 4958.2350
16.6200 4882.2725
16.6400 4838.0175
16.6600 4899.4500
16.6800 5019.1950
16.7000 5069.7750
16.7200 5080.7175
16.7400 5151.9225
16.7600 4851.9825
16.7800 4854.1750
16.8000 5044.8525
16.8200 4752.0250
16.8400 4859.6450
16.8600 5006.1275
16.8800 4828.7000
16.9000 4844.1425
16.9200 5107.8975
16.9400 5214.0200
16.9600 4949.4925
16.9800 4790.9100
17.0000 4871.5400
17.0200 4967.7500
17.0400 4963.3025
17.0600 4813.9175
17.0800 4795.3375
17.1000 4811.0025
17.1200 4881.9325
17.1400 5024.1775
17.1600 5046.7225
17.1800 5265.0925
17.2000 4990.8175
17.2200 5011.6175
17.2400 5046.2500
17.2600 5191.5350
17.2800 5286.2750
17.3000 5094.4400
17.3200 5028.1600
17.3400 5109.2150
17.3600 5265.4425
17.3800 5004.4800
17.4000 4889.3400
17.4200 4908.3325
17.4400 5031.8450
17.4600 4923.3300
17.4800 5021.1300
17.5000 4940.1775
17.5200 5065.6150
17.5400 5200.2625
17.5600 5127.1275
17.5800 4988.2500
17.6000 4896.9450
17.6200 4550.9500
17.6400 4877.4775
17.6600 5150.1525
17.6800 5200.1350
17.7000 5216.6675
17.7200 5433.9675
17.7400 5307.7800
17.7600 5430.9900
17.7800 5472.1225
17.8000 5338.8225
17.8200 5347.2300
17.8400 5202.8450
17.8600 5477.4350
17.8800 5447.5400
17.9000 5175.3450
17.9200 5446.2875
17.9400 5453.3275
17.9600 5228.2975
17.9800 5412.7875
18.0000 5408.9825
18.0200 5391.3950
18.0400 5455.3225
18.0600 5381.1750
18.0800 5443.6525
18.1000 5505.5125
18.1200 5513.8425
18.1400 5538.6925
18.1600 5362.8875
18.1800 5310.6675
18.2000 5217.8975
18.2200 5279.1975
18.2400 5347.1575
18.2600 5306.1000
18.2800 5316.2375
18.3000 5596.4225
18.3200 5810.0225
18.3400 5532.4725
18.3600 5492.5100
18.3800 5716.9100
18.4000 5592.3325
18.4200 5275.7875
18.4400 5548.7625
18.4600 5739.0900
18.4800 5575.2250
18.5000 5562.5000
18.5200 5610.8900
18.5400 5573.1275
18.5600 5778.4400
18.5800 5573.8525
18.6000 5693.3550
18.6200 5594.8250
18.6400 5507.1675
18.6600 5636.3650
18.6800 5783.7975
18.7000 5557.1125
18.7200 5733.1025
18.7400 5708.1800
18.7600 5691.9050
18.7800 5611.9975
18.8000 5703.6550
18.8200 5797.0625
18.8400 5859.3225
18.8600 5853.9400
18.8800 5973.3775
18.9000 5974.6375
18.9200 5712.7675
18.9400 5597.0425
18.9600 5841.7850
18.9800 5749.4750
19.0000 5914.7775
19.0200 5973.1050
19.0400 5916.6675
19.0600 5964.8725
19.0800 5868.5525
19.1000 5757.2050
19.1200 5802.8325
19.1400 5852.3525
19.1600 5831.6375
19.1800 6131.4850
19.2000 6409.6500
19.2200 6210.8700
19.2400 6162.5300
19.2600 5987.8075
19.2800 5964.7100
19.3000 6104.7325
19.3200 6203.1200
19.3400 6031.6050
19.3600 5959.1075
19.3800 6221.9125
19.4000 6109.3125
19.4200 5887.2425
19.4400 5809.9175
19.4600 5839.2575
19.4800 5882.5200
19.5000 6176.8450
19.5200 6310.0000
19.5400 6344.4075
19.5600 6364.4575
19.5800 6421.5400
19.6000 6310.9500
19.6200 6230.2600
19.6400 6406.8050
19.6600 6235.1650
19.6800 6153.7475
19.7000 6179.0150
19.7200 6413.0750
19.7400 6390.6775
19.7600 6354.4950
19.7800 6130.0550
19.8000 6231.2075
19.8200 6576.6650
19.8400 6816.9875
19.8600 6583.7975
19.8800 6264.4200
19.9000 6146.8550
19.9200 6265.6025
19.9400 6193.8800
19.9600 6412.0250
19.9800 6402.5200
20.0000 6309.3000
20.0200 6356.1375
20.0400 6701.7300
20.0600 6728.9750
20.0800 6402.3025
20.1000 6468.5100
20.1200 6720.9625
20.1400 6608.7725
20.1600 6548.4775
20.1800 6469.7875
20.2000 6724.9250
20.2200 6816.7675
20.2400 6775.7525
20.2600 6817.4000
20.2800 7008.2000
20.3000 6792.8800
20.3200 6601.9375
20.3400 6644.2600
20.3600 6712.8250
20.3800 6685.2925
20.4000 6731.9425
20.4200 6798.6875
20.4400 6833.9050
20.4600 6701.7975
20.4800 6858.5675
20.5000 6945.2225
20.5200 7098.8800
20.5400 6812.2375
20.5600 6651.8425
20.5800 6625.0725
20.6000 6800.5700
20.6200 7198.9775
20.6400 7292.3250
20.6600 7047.0475
20.6800 7124.5425
20.7000 7055.6750
20.7200 6945.2500
20.7400 7029.1600
20.7600 7120.4975
20.7800 7291.4475
20.8000 7509.5325
20.8200 7616.8875
20.8400 7245.2125
20.8600 7117.5875
20.8800 7179.8675
20.9000 7302.4600
20.9200 7291.1525
20.9400 7199.8900
20.9600 7379.0425
20.9800 7247.5800
21.0000 7305.4925
21.0200 7308.1250
21.0400 7248.3600
21.0600 7334.9950
21.0800 7494.8975
21.1000 7340.3775
21.1200 7228.2275
21.1400 7372.9750
21.1600 7405.1725
21.1800 7449.6550
21.2000 7425.4025
21.2200 7474.3875
21.2400 7621.1175
21.2600 7615.4575
21.2800 7520.4625
21.3000 7582.4175
21.3200 7684.6525
21.3400 7609.4000
21.3600 7383.4950
21.3800 7447.8675
21.4000 7704.8550
21.4200 7632.3300
21.4400 7723.6275
21.4600 7861.7425
21.4800 7681.2125
21.5000 7420.6800
21.5200 7433.0725
21.5400 7537.7850
21.5600 7685.8550
21.5800 7902.4225
21.6000 8094.5050
21.6200 8073.6950
21.6400 8140.3450
21.6600 8033.0275
21.6800 8101.5775
21.7000 8142.6875
21.7200 8027.6750
21.7400 7824.6750
21.7600 8035.7700
21.7800 8250.6875
21.8000 7961.2575
21.8200 7829.7775
21.8400 8321.2700
21.8600 8486.5650
21.8800 8321.7275
21.9000 8215.5850
21.9200 8408.4300
21.9400 8138.8475
21.9600 8000.1100
21.9800 8215.3350
22.0000 8381.0325
22.0200 8573.9125
22.0400 8427.3625
22.0600 8306.4125
22.0800 8308.0375
22.1000 8360.1350
22.1200 8306.3525
22.1400 8311.2625
22.1600 8351.0575
22.1800 8271.1350
22.2000 8392.3200
22.2200 8593.0925
22.2400 8587.9550
22.2600 8441.5225
22.2800 8490.5525
22.3000 8883.2700
22.3200 8713.5075
22.3400 8383.3950
22.3600 8818.9925
22.3800 9067.0200
22.4000 8868.3975
22.4200 8751.3150
22.4400 8629.2025
22.4600 8568.9175
22.4800 8597.5100
22.5000 8702.7600
22.5200 9034.4550
22.5400 9157.9200
22.5600 9217.7350
22.5800 9157.7600
22.6000 8919.4275
22.6200 8984.7150
22.6400 9188.1225
22.6600 9067.1100
22.6800 9103.0500
22.7000 9218.2600
22.7200 9059.6750
22.7400 9174.3300
22.7600 9195.9050
22.7800 8949.0300
22.8000 9031.8000
22.8200 9193.6300
22.8400 9161.7975
22.8600 9199.3925
22.8800 9039.9975
22.9000 9117.3050
22.9200 9325.9425
22.9400 9407.4675
22.9600 9559.2550
22.9800 9388.1900
23.0000 9126.9675
23.0200 9199.6675
23.0400 9295.3875
23.0600 9231.7475
23.0800 9450.4325
23.1000 9611.4525
23.1200 9414.9625
23.1400 9479.9800
23.1600 9647.1000
23.1800 9584.9750
23.2000 9630.3600
23.2200 9675.4750
23.2400 9614.2300
23.2600 9856.6500
23.2800 9787.4300
23.3000 9732.4225
23.3200 9956.2375
23.3400 10216.9725
23.3600 10201.4000
23.3800 9822.7875
23.4000 9488.0475
23.4200 9502.7500
23.4400 9612.1350
23.4600 9671.7250
23.4800 9720.4750
23.5000 9703.1075
23.5200 9813.5900
23.5400 9966.2950
23.5600 10179.6175
23.5800 10270.9600
23.6000 10022.5325
23.6200 10200.6225
23.6400 10329.3400
23.6600 10026.2900
23.6800 9994.7725
23.7000 9895.2275
23.7200 9957.0625
23.7400 10225.9975
23.7600 10648.9750
23.7800 10503.1850
23.8000 9867.5950
23.8200 9898.8500
23.8400 10117.2325
23.8600 10325.0575
23.8800 10517.7675
23.9000 10382.4600
23.9200 10161.3325
23.9400 10318.0800
23.9600 10595.8000
23.9800 10662.7550
24.0000 10732.9175
24.0200 10721.0650
24.0400 10530.4875
24.0600 10632.4775
24.0800 10807.4000
24.1000 10593.8450
24.1200 10188.2900
24.1400 10294.8600
24.1600 10434.7275
24.1800 10855.7550
24.2000 10999.9825
24.2200 10390.4725
24.2400 10304.0425
24.2600 10348.8725
24.2800 10703.6725
24.3000 11072.7475
24.3200 11068.5025
24.3400 11208.2925
24.3600 11178.4275
24.3800 11123.0550
24.4000 11027.6625
24.4200 11038.8625
24.4400 11248.5275
24.4600 11122.2250
24.4800 10950.3000
24.5000 11126.5225
24.5200 11210.0925
24.5400 11059.8875
24.5600 11267.1300
24.5800 11408.7575
24.6000 11338.8725
24.6200 11370.4725
24.6400 11336.9175
24.6600 11171.1825
24.6800 11071.8050
24.7000 11202.2850
24.7200 11287.4000
24.7400 11590.2050
24.7600 11636.3750
24.7800 11259.6300
24.8000 11341.7225
24.8200 11741.0350
24.8400 11916.5175
24.8600 11747.3350
24.8800 11854.0850
24.9000 11888.4600
24.9200 11776.3775
24.9400 11938.2975
24.9600 11704.9050
24.9800 11707.2550
25.0000 11857.0375
25.0200 11825.8700
25.0400 11916.6025
25.0600 12080.3075
25.0800 12074.0100
25.1000 11673.9550
25.1200 11713.4500
25.1400 12200.5850
25.1600 12387.4400
25.1800 12249.9425
25.2000 12004.2325
25.2200 11733.5175
25.2400 11737.1775
25.2600 11949.7075
25.2800 12103.8450
25.3000 12116.9900
25.3200 12083.1700
25.3400 12410.1875
25.3600 12386.2075
25.3800 12264.5750
25.4000 12268.9800
25.4200 11856.4575
25.4400 12316.5200
25.4600 12839.6175
25.4800 12527.3375
25.5000 12243.6400
25.5200 12120.7625
25.5400 12063.6150
25.5600 12294.3400
25.5800 12579.5800
25.6000 12464.5050
25.6200 12484.8475
25.6400 12701.9650
25.6600 12922.0000
25.6800 13021.5625
25.7000 12760.3550
25.7200 12338.3000
25.7400 12380.8225
25.7600 12827.2625
25.7800 12787.0875
25.8000 12633.7300
25.8200 12738.1725
25.8400 13006.6900
25.8600 13039.0250
25.8800 12548.7300
25.9000 12618.7150
25.9200 12623.8700
25.9400 12704.9875
25.9600 12873.1825
25.9800 12835.5450
26.0000 12872.3575
26.0200 12724.7350
26.0400 12928.9750
26.0600 13256.2575
26.0800 13245.5025
26.1000 12903.1125
26.1200 12908.7225
26.1400 12963.9225
26.1600 12929.3750
26.1800 13142.5225
26.2000 13383.3325
26.2200 13260.9975
26.2400 13227.4925
26.2600 13239.2850
26.2800 13187.9350
26.3000 13270.1200
26.3200 13326.5050
26.3400 12967.2725
26.3600 13029.1800
26.3800 13295.8975
26.4000 13148.2450
26.4200 13446.3100
26.4400 13753.9600
26.4600 13971.0200
26.4800 13791.0750
26.5000 13344.1375
26.5200 12998.2900
26.5400 13156.8250
26.5600 13335.4425
26.5800 13436.3000
26.6000 13543.7175
26.6200 13926.2525
26.6400 13893.7975
26.6600 13498.8700
26.6800 13698.7300
26.7000 13529.0750
26.7200 13410.5500
26.7400 13662.0075
26.7600 13590.9650
26.7800 13685.8000
26.8000 13631.8100
26.8200 13407.4950
26.8400 13736.2625
26.8600 13766.9450
26.8800 13738.2075
26.9000 13829.5350
26.9200 13942.6400
26.9400 13761.1375
26.9600 13409.0750
26.9800 13903.8225
27.0000 14397.1150
27.0200 14144.6750
27.0400 14221.9400
27.0600 14362.0350
27.0800 13887.8075
27.1000 13976.7525
27.1200 14314.9775
27.1400 14264.1500
27.1600 14374.0075
27.1800 14310.5125
27.2000 14037.3875
27.2200 14203.6175
27.2400 14278.2450
27.2600 13987.0550
27.2800 14158.9150
27.3000 14585.6900
27.3200 14765.6350
27.3400 14694.4425
27.3600 14798.0900
27.3800 14555.3550
27.4000 13990.4750
27.4200 14034.7950
27.4400 14464.3325
27.4600 14338.6650
27.4800 14020.6150
27.5000 14133.7500
27.5200 14281.0275
27.5400 14605.6400
27.5600 14843.0825
27.5800 14535.9550
27.6000 14688.5825
27.6200 14618.9725
27.6400 14441.8900
27.6600 14879.3700
27.6800 14954.2700
27.7000 14780.8800
27.7200 14733.5000
27.7400 14299.8400
27.7600 14049.9725
27.7800 14070.6800
27.8000 14445.4825
27.8200 14496.3800
27.8400 14427.1175
27.8600 14552.0425
27.8800 14427.2225
27.9000 14249.6475
27.9200 14240.7275
27.9400 14535.7475
27.9600 14710.6625
27.9800 14855.8200
28.0000 14781.4800
28.0200 14794.2075
28.0400 14780.4150
28.0600 14502.5025
28.0800 14534.7650
28.1000 14399.0600
28.1200 14621.6700
28.1400 14808.7200
28.1600 14734.3375
28.1800 14761.8025
28.2000 15266.5550
28.2200 15490.3575
28.2400 15356.2000
28.2600 15088.2750
28.2800 15086.1275
28.3000 15132.8050
28.3200 15117.8725
28.3400 15213.0225
28.3600 15282.2825
28.3800 15059.8900
28.4000 14581.9475
28.4200 14899.0725
28.4400 14830.6950
28.4600 14583.1850
28.4800 15058.9250
28.5000 15324.7400
28.5200 15269.6100
28.5400 15256.3300
28.5600 15456.3550
28.5800 15276.8800
28.6000 14753.6550
28.6200 14581.3700
28.6400 15054.9575
28.6600 15173.3550
28.6800 15180.7475
28.7000 15391.2500
28.7200 15250.4350
28.7400 14925.0000
28.7600 15016.6325
28.7800 15116.1050
28.8000 15178.3725
28.8200 15105.0200
28.8400 14738.0750
28.8600 14849.9550
28.8800 15142.5225
28.9000 15155.6800
28.9200 14763.2650
28.9400 14646.3975
28.9600 15222.9100
28.9800 15457.8350
29.0000 15054.5075
29.0200 14946.8850
29.0400 15131.6875
29.0600 15106.4550
29.0800 15223.5950
29.1000 15209.4775
29.1200 15406.6300
29.1400 15287.5425
29.1600 15114.8125
29.1800 15017.9150
29.2000 14856.2400
29.2200 14854.0925
29.2400 14810.9575
29.2600 14842.3950
29.2800 14963.4875
29.3000 15106.1425
29.3200 14982.6550
29.3400 15070.4475
29.3600 14967.0650
29.3800 14921.4725
29.4000 14831.9950
29.4200 15038.0000
29.4400 15337.4475
29.4600 15677.7650
29.4800 15382.5800
29.5000 15171.2625
29.5200 15324.0200
29.5400 15578.4650
29.5600 15521.2250
29.5800 15326.3125
29.6000 15267.8200
29.6200 14948.0000
29.6400 14615.3950
29.6600 14865.4050
29.6800 15189.4800
29.7000 14887.8750
29.7200 14835.4500
29.7400 15089.2525
29.7600 15020.2225
29.7800 15069.3375
29.8000 15104.3075
29.8200 14838.2000
29.8400 14924.3250
29.8600 15195.2875
29.8800 15210.8875
29.9000 15296.1250
29.9200 15319.2175
29.9400 15010.1675
29.9600 15323.8750
29.9800 15344.8700
30.0000 15387.5325
30.0200 15275.9800
30.0400 15211.8425
30.0600 14871.4575
30.0800 14741.0725
30.1000 15035.5200
30.1200 15256.1950
30.1400 15043.9375
30.1600 14790.2325
30.1800 15135.7325
30.2000 15064.7800
30.2200 14759.1775
30.2400 15214.9650
30.2600 15444.6825
30.2800 15314.1350
30.3000 14825.7450
30.3200 14683.3325
30.3400 14814.4925
30.3600 15069.0800
30.3800 15262.6600
30.4000 15440.7350
30.4200 15199.1500
30.4400 14929.5900
30.4600 14843.0800
30.4800 14821.5950
30.5000 14709.4375
30.5200 14900.4925
30.5400 14896.8175
30.5600 14923.4800
30.5800 15273.6350
30.6000 15153.4400
30.6200 14922.7700
30.6400 15082.3225
30.6600 14874.4600
30.6800 15010.7300
30.7000 15227.2850
30.7200 15253.8750
30.7400 15064.8200
30.7600 15038.3950
30.7800 14850.0525
30.8000 14692.1875
30.8200 14690.6525
30.8400 14720.1250
30.8600 14768.6950
30.8800 14902.3075
30.9000 15076.6450
30.9200 14606.0225
30.9400 14856.4425
30.9600 15100.0000
30.9800 15067.9650
31.0000 15011.2425
31.0200 15054.4150
31.0400 14872.7450
31.0600 14533.1775
31.0800 14942.3325
31.1000 15094.4500
31.1200 14854.1375
31.1400 14881.8300
31.1600 14716.6600
31.1800 14796.5025
31.2000 15215.6175
31.2200 15095.6425
31.2400 14971.6700
31.2600 14956.1525
31.2800 14718.0350
31.3000 14266.0025
31.3200 14450.1850
31.3400 14577.2450
31.3600 14817.1450
31.3800 14883.6275
31.4000 14908.2000
31.4200 14821.2100
31.4400 14801.5200
31.4600 14937.8025
31.4800 14651.8075
31.5000 14393.9050
31.5200 14591.1125
31.5400 15238.9175
31.5600 15057.5975
31.5800 14624.8850
31.6000 14530.5600
31.6200 14586.0775
31.6400 14444.9700
31.6600 14096.7900
31.6800 14463.1475
31.7000 14603.7300
31.7200 14280.9275
31.7400 14219.1700
31.7600 14291.4750
31.7800 14404.5100
31.8000 14750.0800
31.8200 14988.3350
31.8400 14571.8800
31.8600 14367.9625
31.8800 14405.2925
31.9000 14500.5975
31.9200 15124.2575
31.9400 14928.3375
31.9600 14637.2975
31.9800 14157.3950
32.0000 14187.2675
32.0200 14191.7550
32.0400 14490.2600
32.0600 14696.3475
32.0800 14628.8650
32.1000 14636.7525
32.1200 14503.4000
32.1400 14374.0800
32.1600 13892.9325
32.1800 14094.2200
32.2000 14332.1750
32.2200 14223.8975
32.2400 14131.4875
32.2600 14250.1000
32.2800 14657.5750
32.3000 14694.7125
32.3200 14443.0150
32.3400 14378.5475
32.3600 14376.1950
32.3800 14328.7175
32.4000 14243.6175
32.4200 14568.7625
32.4400 14503.1700
32.4600 14175.8000
32.4800 14015.6525
32.5000 14189.1775
32.5200 13937.9300
32.5400 14010.5600
32.5600 14010.3750
32.5800 13812.2550
32.6000 13994.5175
32.6200 14351.3075
32.6400 14476.9125
32.6600 14346.5800
32.6800 14020.4225
32.7000 14028.4375
32.7200 14005.2800
32.7400 14076.3300
32.7600 13903.2600
32.7800 13873.9425
32.8000 13916.7550
32.8200 14004.8575
32.8400 14038.7900
32.8600 14490.5800
32.8800 14020.5500
32.9000 13940.1875
32.9200 14374.5175
32.9400 14715.9625
32.9600 13992.4650
32.9800 14137.9425
33.0000 14129.7000
33.0200 13625.1850
33.0400 13814.4050
33.0600 13715.3600
33.0800 13675.3250
33.1000 13624.5750
33.1200 13342.9850
33.1400 13490.5900
33.1600 13376.4350
33.1800 13314.6975
33.2000 13479.6100
33.2200 13896.6450
33.2400 14111.0050
33.2600 14145.6225
33.2800 14298.0150
33.3000 13896.2075
33.3200 14009.4975
33.3400 14135.9900
33.3600 13724.3650
33.3800 13984.9675
33.4000 13810.5725
33.4200 13662.1800
33.4400 13206.0025
33.4600 13051.3500
33.4800 13636.5350
33.5000 13478.7675
33.5200 13836.9075
33.5400 13915.2900
33.5600 14037.3000
33.5800 13720.5375
33.6000 13632.9750
33.6200 13803.1700
33.6400 13794.1675
33.6600 13429.2450
33.6800 13470.0875
33.7000 13906.2525
33.7200 13958.9325
33.7400 13994.7950
33.7600 13569.5500
33.7800 13983.5600
33.8000 14005.7025
33.8200 13762.4600
33.8400 13634.2425
33.8600 13492.5150
33.8800 13634.2300
33.9000 13706.7025
33.9200 13847.1275
33.9400 13855.7900
33.9600 13801.6625
33.9800 13717.3425
34.0000 13435.1625
34.0200 13575.6425
34.0400 13482.5925
34.0600 13459.1350
34.0800 13317.3400
34.1000 13326.8600
34.1200 13126.4075
34.1400 13206.5725
34.1600 13462.7575
34.1800 13749.7175
34.2000 13429.7825
34.2200 13811.9325
34.2400 13596.5700
34.2600 13137.7075
34.2800 12950.5350
34.3000 13556.0925
34.3200 13473.8700
34.3400 13516.6675
34.3600 13591.8575
34.3800 13815.4525
34.4000 13763.5800
34.4200 13524.1950
34.4400 13523.6025
34.4600 13449.4925
34.4800 13586.8525
34.5000 13224.3025
34.5200 13667.6875
34.5400 13576.0650
34.5600 13727.7050
34.5800 14042.1350
34.6000 13422.0350
34.6200 13921.0175
34.6400 13217.0725
34.6600 13210.6000
34.6800 13615.0400
34.7000 13495.3475
34.7200 13029.2800
34.7400 12990.3850
34.7600 13001.6275
34.7800 13519.8900
34.8000 13549.6250
34.8200 13149.3950
34.8400 13085.9925
34.8600 13164.1925
34.8800 13106.5375
34.9000 13185.5275
34.9200 13138.9050
34.9400 13019.5175
34.9600 13295.5575
34.9800 13317.2575
35.0000 13668.4800
35.0200 13095.8225
35.0400 13243.5500
35.0600 13535.2675
35.0800 13484.2925
35.1000 13002.1325
35.1200 13039.0350
35.1400 13226.8650
35.1600 13273.0575
35.1800 13171.9175
35.2000 12954.2375
35.2200 12937.5800
35.2400 12898.4800
35.2600 12885.8950
35.2800 13173.1625
35.3000 13260.0350
35.3200 13011.2700
35.3400 13492.6450
35.3600 13100.6350
35.3800 12871.8650
35.4000 12980.7325
35.4200 12996.9225
35.4400 12892.3200
35.4600 12789.7175
35.4800 12714.7400
35.5000 12938.2975
35.5200 12686.0400
35.5400 12581.7000
35.5600 12699.9000
35.5800 12486.9750
35.6000 13106.9100
35.6200 13312.8375
35.6400 13010.8825
35.6600 13120.1225
35.6800 12966.3725
35.7000 13345.3250
35.7200 13063.3725
35.7400 12635.5225
35.7600 12467.8600
35.7800 12840.7050
35.8000 12663.2550
35.8200 12694.1525
35.8400 13140.2800
35.8600 12989.7350
35.8800 13111.6200
35.9000 12992.9100
35.9200 13168.3675
35.9400 13629.0125
35.9600 13352.6875
35.9800 12797.0650
36.0000 13238.2150
36.0200 13168.1700
36.0400 13203.5425
36.0600 13050.6075
36.0800 13025.5225
36.1000 12592.3800
36.1200 12877.2650
36.1400 13200.3375
36.1600 12960.7900
36.1800 12856.6800
36.2000 12922.0300
36.2200 12913.3050
36.2400 13356.4575
36.2600 13000.1900
36.2800 12589.8225
36.3000 12745.3875
36.3200 13206.3950
36.3400 12899.2075
36.3600 13144.0725
36.3800 12969.5200
36.4000 13019.2850
36.4200 13273.9450
36.4400 13223.7250
36.4600 12921.0025
36.4800 12878.1650
36.5000 13015.1575
36.5200 12616.4525
36.5400 12396.6050
36.5600 12869.3400
36.5800 13043.3175
36.6000 12888.1125
36.6200 12840.0350
36.6400 12293.1225
36.6600 12057.3925
36.6800 12406.3675
36.7000 12750.4625
36.7200 12598.4475
36.7400 12785.3875
36.7600 13032.8750
36.7800 12906.9900
36.8000 12602.1175
36.8200 12778.9025
36.8400 12845.9300
36.8600 12846.6675
36.8800 12636.8575
36.9000 12984.0025
36.9200 12977.3375
36.9400 12777.6950
36.9600 12990.5725
36.9800 12707.9350
37.0000 12842.6425
37.0200 12775.6875
37.0400 12827.1500
37.0600 12682.5975
37.0800 12736.1475
37.1000 12394.6350
37.1200 12812.4275
37.1400 13253.0950
37.1600 12821.0000
37.1800 12988.4725
37.2000 12462.0525
37.2200 12713.7975
37.2400 12911.2775
37.2600 12603.4375
37.2800 12709.9825
37.3000 12438.2925
37.3200 12583.1050
37.3400 12765.3100
37.3600 12632.7300
37.3800 12903.6375
37.4000 12776.7475
37.4200 12791.0725
37.4400 12935.3800
37.4600 12758.2275
37.4800 12439.5225
37.5000 12666.9275
37.5200 13110.9900
37.5400 12733.4050
37.5600 12873.0050
37.5800 12509.7750
37.6000 12782.5150
37.6200 12859.2025
37.6400 12745.4900
37.6600 12690.0650
37.6800 12620.9875
37.7000 12320.0475
37.7200 12174.2525
37.7400 12408.4550
37.7600 13145.1975
37.7800 13152.7825
37.8000 12718.7525
37.8200 12834.5650
37.8400 12536.8825
37.8600 13137.6650
37.8800 12764.1250
37.9000 12944.2650
37.9200 12976.0825
37.9400 12895.8925
37.9600 12942.5250
37.9800 13233.1425
38.0000 12582.7250
38.0200 12650.5850
38.0400 12729.2325
38.0600 12516.4500
38.0800 12918.5050
38.1000 12741.6675
38.1200 12680.6575
38.1400 12409.8550
38.1600 12424.2600
38.1800 12473.4875
38.2000 12526.5450
38.2200 12505.1075
38.2400 12776.8900
38.2600 13048.4975
38.2800 12953.2200
38.3000 12563.4625
38.3200 12647.3900
38.3400 12827.4475
38.3600 13116.4575
38.3800 12765.3300
38.4000 12656.9275
38.4200 12992.3175
38.4400 12639.2725
38.4600 12843.6050
38.4800 13076.5950
38.5000 12870.4900
38.5200 13035.3075
38.5400 13192.2075
38.5600 12401.0625
38.5800 12404.3900
38.6000 12521.0825
38.6200 12266.8900
38.6400 12411.8950
38.6600 12206.0900
38.6800 12424.7750
38.7000 12184.7650
38.7200 12243.1000
38.7400 12584.3275
38.7600 12989.2375
38.7800 12838.8675
38.8000 13086.2725
38.8200 12772.1750
38.8400 12731.5450
38.8600 12562.0175
38.8800 12400.2650
38.9000 12553.0125
38.9200 12694.4625
38.9400 12776.6575
38.9600 12994.2350
38.9800 12449.9650
39.0000 12601.8850
39.0200 11821.5775
39.0400 12459.8325
39.0600 12500.2825
39.0800 13012.0425
39.1000 12559.0225
39.1200 12343.8675
39.1400 12565.9100
39.1600 12693.3625
39.1800 12372.7450
39.2000 12803.2100
39.2200 12460.3625
39.2400 12579.7725
39.2600 12421.1825
39.2800 12249.0625
39.3000 12741.3625
39.3200 12478.5350
39.3400 12928.0000
39.3600 12864.0775
39.3800 12689.6025
39.4000 12760.0450
39.4200 12739.5375
39.4400 12742.8300
39.4600 12327.6350
39.4800 12289.7125
39.5000 12672.6150
39.5200 12425.6400
39.5400 12650.0525
39.5600 12812.5625
39.5800 12469.8075
39.6000 12464.9750
39.6200 12591.6675
39.6400 12533.6600
39.6600 12328.5600
39.6800 12922.4175
39.7000 12765.4550
39.7200 12448.8450
39.7400 12260.8825
39.7600 12249.5675
39.7800 12202.2175
39.8000 12749.0500
39.8200 12808.8200
39.8400 12430.7300
39.8600 12650.0000
39.8800 12631.1850
39.9000 12553.7850
39.9200 12697.9375
39.9400 12662.6775
39.9600 12939.8850
39.9800 12206.7450
40.0000 12142.5750
40.0200 12158.0200
40.0400 12419.0000
40.0600 12113.0525
40.0800 12711.4950
40.1000 12410.0150
40.1200 12466.6300
40.1400 12267.5400
40.1600 12773.1025
40.1800 12616.3625
40.2000 12875.6825
40.2200 12643.5175
40.2400 12421.5750
40.2600 12520.4175
40.2800 12709.9675
40.3000 13076.0200
40.3200 12827.3700
40.3400 12809.5175
40.3600 12828.8075
40.3800 12333.1675
40.4000 12482.5150
40.4200 12160.8500
40.4400 12152.6425
40.4600 12639.0850
40.4800 12640.6875
40.5000 12174.0675
40.5200 12463.3450
40.5400 12339.3350
40.5600 12092.0825
40.5800 12623.1575
40.6000 12964.9450
40.6200 12582.4475
40.6400 12521.5500
40.6600 12475.9150
40.6800 12371.9175
40.7000 12592.4575
40.7200 12235.4850
40.7400 12873.1050
40.7600 12541.5525
40.7800 12867.3825
40.8000 12936.2850
40.8200 12913.7525
40.8400 12452.1225
40.8600 13251.7175
40.8800 12512.0050
40.9000 12848.2925
40.9200 12728.7950
40.9400 12417.1975
40.9600 12678.3725
40.9800 12541.9275
41.0000 12228.7975
41.0200 12360.0425
41.0400 12667.0700
41.0600 12424.8125
41.0800 12281.2775
41.1000 12425.7025
41.1200 12407.6275
41.1400 12633.6800
41.1600 12671.0975
41.1800 12571.1350
41.2000 12776.5100
41.2200 12396.2475
41.2400 12077.3100
41.2600 12421.0150
41.2800 12693.8300
41.3000 12403.6975
41.3200 12256.2075
41.3400 12225.7625
41.3600 12114.5500
41.3800 12100.0000
41.4000 12102.1050
41.4200 12155.5350
41.4400 12449.1050
41.4600 12615.6200
41.4800 12597.9000
41.5000 12494.8150
41.5200 12271.9100
41.5400 12231.0350
41.5600 12470.0875
41.5800 12204.1250
41.6000 12238.4775
41.6200 12243.1775
41.6400 12051.4875
41.6600 12296.9350
41.6800 12289.2725
41.7000 12408.9575
41.7200 12546.5250
41.7400 12598.1325
41.7600 12285.3525
41.7800 12308.0625
41.8000 12346.5575
41.8200 12258.1825
41.8400 12641.2975
41.8600 12311.3650
41.8800 12197.8200
41.9000 12507.2575
41.9200 12173.8150
41.9400 12013.9625
41.9600 11887.3075
41.9800 12424.7700
42.0000 12070.6350
42.0200 12315.1975
42.0400 12920.2600
42.0600 12337.4650
42.0800 12031.5875
42.1000 12303.2175
42.1200 12111.8325
42.1400 12356.8525
42.1600 12077.1950
42.1800 11972.4425
42.2000 11996.4975
42.2200 11841.6675
42.2400 11810.1150
42.2600 11648.7050
42.2800 12295.7075
42.3000 12421.1050
42.3200 12577.9925
42.3400 12045.0250
42.3600 12216.6800
42.3800 11826.8825
42.4000 11879.2225
42.4200 12199.3575
42.4400 12371.1050
42.4600 12222.3225
42.4800 12296.1150
42.5000 12065.9150
42.5200 12512.0075
42.5400 11870.3800
42.5600 11853.6200
42.5800 12024.0275
42.6000 12094.3500
42.6200 12156.7725
42.6400 11928.8725
42.6600 11842.3250
42.6800 12063.3950
42.7000 12602.2875
42.7200 11720.1050
42.7400 12119.4725
42.7600 11860.4150
42.7800 12324.1450
42.8000 12103.6100
42.8200 12577.2550
42.8400 12211.5700
42.8600 11938.9300
42.8800 12293.2925
42.9000 12003.6125
42.9200 12371.8175
42.9400 12250.2500
42.9600 12065.4800
42.9800 12270.1875
43.0000 12297.3650
43.0200 12242.5800
43.0400 11963.1700
43.0600 11959.5050
43.0800 12168.5350
43.1000 12049.4825
43.1200 12134.8675
43.1400 12244.9675
43.1600 11846.8450
43.1800 11883.0575
43.2000 11815.2075
43.2200 11896.4325
43.2400 12090.1775
43.2600 12084.2700
43.2800 11527.0725
43.3000 11676.3675
43.3200 11578.1375
43.3400 11883.0725
43.3600 11751.0675
43.3800 11928.5575
43.4000 12046.1050
43.4200 11489.1500
43.4400 11502.6725
43.4600 11826.6700
43.4800 11826.6575
43.5000 11693.3300
43.5200 11710.8250
43.5400 11701.8500
43.5600 11451.3925
43.5800 11728.7125
43.6000 11436.0275
43.6200 11870.6550
43.6400 11481.9775
43.6600 11767.6350
43.6800 11696.7350
43.7000 11672.3700
43.7200 11730.6925
43.7400 11795.5050
43.7600 11803.8725
43.7800 10899.6000
43.8000 11487.6350
43.8200 11283.4650
43.8400 11846.4900
43.8600 11282.6975
43.8800 11438.9325
43.9000 11464.5250
43.9200 11257.7275
43.9400 11747.2625
43.9600 11881.3675
43.9800 11186.4250
44.0000 11515.1575
44.0200 11370.0600
44.0400 11618.8400
44.0600 11445.5625
44.0800 11808.8525
44.1000 11126.8775
44.1200 11473.6950
44.1400 11507.3725
44.1600 11131.4400
44.1800 10751.0325
44.2000 11141.0975
44.2200 10922.6000
44.2400 11204.9325
44.2600 11047.6200
44.2800 11461.7800
44.3000 11706.3675
44.3200 11344.5475
44.3400 11214.4500
44.3600 11228.4575
44.3800 10794.8425
44.4000 11072.7200
44.4200 11121.3150
44.4400 11771.2400
44.4600 11164.3600
44.4800 11309.0875
44.5000 11316.6675
44.5200 11267.0600
44.5400 10789.9225
44.5600 11049.7125
44.5800 11268.6075
44.6000 10912.6950
44.6200 10578.7625
44.6400 11042.4100
44.6600 11058.9050
44.6800 11122.5950
44.7000 10838.7100
44.7200 10823.8325
44.7400 10959.7575
44.7600 10717.4025
44.7800 10777.1225
44.8000 11292.4825
44.8200 11016.0625
44.8400 10741.9675
44.8600 10686.0350
44.8800 10953.8950
44.9000 10715.8975
44.9200 10547.8375
44.9400 10745.6125
44.9600 11219.2175
44.9800 11128.0275
45.0000 10802.5700
45.0200 10743.8250
45.0400 10795.3825
45.0600 11056.9975
45.0800 10602.1475
45.1000 10630.0000
45.1200 10702.5900
45.1400 10944.6475
45.1600 11271.4875
45.1800 10607.6225
45.2000 10609.9200
45.2200 10735.7675
45.2400 10928.9525
45.2600 10782.5000
45.2800 10700.9350
45.3000 10865.6550
45.3200 10568.5925
45.3400 10430.7600
45.3600 10643.5125
45.3800 10334.2350
45.4000 10691.5900
45.4200 10532.7125
45.4400 10786.0900
45.4600 10638.1950
45.4800 10675.7175
45.5000 10502.7700
45.5200 10543.0125
45.5400 10620.3125
45.5600 10292.3550
45.5800 10355.7600
45.6000 10935.8175
45.6200 10497.9400
45.6400 10438.6700
45.6600 10032.6500
45.6800 10054.3925
45.7000 10395.6200
45.7200 10516.2925
45.7400 10310.7050
45.7600 10148.6400
45.7800 10097.3525
45.8000 9720.1425
45.8200 10031.5100
45.8400 9978.2000
45.8600 10645.9600
45.8800 10309.2475
45.9000 10253.9650
45.9200 10550.3700
45.9400 10170.9675
45.9600 10116.2775
45.9800 9994.5500
46.0000 9755.0550
46.0200 9923.0425
46.0400 10070.9675
46.0600 9835.3350
46.0800 9882.3150
46.1000 10140.3675
46.1200 9883.4900
46.1400 9356.7925
46.1600 9919.3200
46.1800 9910.2625
46.2000 9469.8475
46.2200 9741.6325
46.2400 10194.6350
46.2600 9812.6550
46.2800 9471.7075
46.3000 9444.5200
46.3200 9609.8350
46.3400 10019.9500
46.3600 10021.6025
46.3800 9592.3225
46.4000 9644.5100
46.4200 10160.1275
46.4400 10078.1075
46.4600 10008.1825
46.4800 9860.7375
46.5000 9314.3300
46.5200 9485.2850
46.5400 9533.6900
46.5600 9829.4350
46.5800 9800.2075
46.6000 9955.9075
46.6200 9407.4200
46.6400 9105.1775
46.6600 9186.7150
46.6800 9428.2300
46.7000 9495.7200
46.7200 9823.6025
46.7400 9621.8700
46.7600 9747.9100
46.7800 9322.4250
46.8000 9343.7550
46.8200 9960.2400
46.8400 9880.7650
46.8600 9850.6425
46.8800 9848.0750
46.9000 9678.2275
46.9200 9139.7175
46.9400 9404.5100
46.9600 9259.6125
46.9800 9310.1450
47.0000 9689.2700
47.0200 9177.4775
47.0400 9421.0900
47.0600 9558.4275
47.0800 9325.8450
47.1000 8926.9675
47.1200 8867.1800
47.1400 9079.4525
47.1600 9135.8750
47.1800 9146.9725
47.2000 8894.3650
47.2200 8726.9050
47.2400 8819.7750
47.2600 9609.6050
47.2800 8907.7950
47.3000 8796.2000
47.3200 8766.4625
47.3400 8989.4525
47.3600 9227.4425
47.3800 8750.6325
47.4000 8767.8150
47.4200 8892.8125
47.4400 8993.8050
47.4600 8827.4025
47.4800 8952.0200
47.5000 8870.5825
47.5200 8845.6875
47.5400 9182.9700
47.5600 8979.4125
47.5800 9042.7900
47.6000 9161.4850
47.6200 9152.7450
47.6400 8604.6050
47.6600 8963.5175
47.6800 8916.1850
47.7000 8774.3400
47.7200 8382.2500
47.7400 8636.6125
47.7600 8200.6425
47.7800 8608.4875
47.8000 8510.8500
47.8200 8595.7550
47.8400 9234.4375
47.8600 8937.2650
47.8800 8825.4900
47.9000 8162.5600
47.9200 8741.9725
47.9400 8902.8550
47.9600 8334.4275
47.9800 8427.3725
48.0000 8202.1675
48.0200 8802.0700
48.0400 8346.2075
48.0600 8685.0775
48.0800 8402.5150
48.1000 8430.1900
48.1200 8394.8100
48.1400 8442.7625
48.1600 8568.3900
48.1800 8666.5200
48.2000 8341.9875
48.2200 8166.1875
48.2400 8415.7350
48.2600 7841.3450
48.2800 8457.5475
48.3000 8508.4875
48.3200 8030.8250
48.3400 8407.7050
48.3600 8381.1225
48.3800 8176.4325
48.4000 8493.0775
48.4200 8412.7400
48.4400 8445.2600
48.4600 8156.2550
48.4800 7894.2875
48.5000 8703.2375
48.5200 8214.4300
48.5400 8019.2575
48.5600 8436.9000
48.5800 8170.5850
48.6000 8106.5750
48.6200 7997.2125
48.6400 8141.4250
48.6600 7853.5300
48.6800 8127.7800
48.7000 8417.4075
48.7200 7819.1925
48.7400 7891.7025
48.7600 8381.6700
48.7800 8157.0700
48.8000 8137.2400
48.8200 8088.3950
48.8400 8153.1650
48.8600 8181.5375
48.8800 8072.2650
48.9000 8192.2575
48.9200 7620.1825
48.9400 7979.9775
48.9600 8120.7400
48.9800 7888.8700
49.0000 8149.4500
49.0200 8044.8400
49.0400 8073.8075
49.0600 7939.2750
49.0800 7726.7650
49.1000 7957.6300
49.1200 8011.8375
49.1400 7567.1800
49.1600 7793.4600
49.1800 8030.0400
49.2000 8182.7475
49.2200 8029.7500
49.2400 7482.6950
49.2600 7517.1000
49.2800 8007.1325
49.3000 7775.0675
49.3200 7579.4700
49.3400 7665.2825
49.3600 8021.2325
49.3800 7688.4300
49.4000 7838.4825
49.4200 7700.0000
49.4400 7704.4825
49.4600 7748.0825
49.4800 7625.0000
49.5000 7609.6075
49.5200 7423.7175
49.5400 7414.1100
49.5600 7473.0575
49.5800 7378.9150
49.6000 7724.3575
49.6200 7685.1500
49.6400 7335.3600
49.6600 7635.1575
49.6800 7391.1825
49.7000 7800.0875
49.7200 7967.7625
49.7400 7564.6250
49.7600 7379.1000
49.7800 7790.1300
49.8000 7378.2300
49.8200 7429.5950
49.8400 7582.6875
49.8600 7572.4125
49.8800 7565.6175
49.9000 7789.7650
49.9200 7117.1200
49.9400 7634.8200
49.9600 7826.6475
49.9800 7495.4850
50.0000 6898.0500
50.0200 7441.3300
50.0400 7148.8175
50.0600 7245.0400
50.0800 7383.3325
50.1000 7391.1450
50.1200 7470.9575
50.1400 7321.7425
50.1600 7271.5975
50.1800 7150.9475
50.2000 7325.0475
50.2200 6969.9025
50.2400 7390.2000
50.2600 7314.8750
50.2800 7761.7500
50.3000 7478.2325
50.3200 7136.1300
50.3400 7277.1475
50.3600 7373.7875
50.3800 7067.9775
50.4000 7110.2300
50.4200 7410.5600
50.4400 7230.5025
50.4600 7104.6000
50.4800 7166.2200
50.5000 7246.4950
50.5200 7147.8125
50.5400 7551.7200
50.5600 6902.8625
50.5800 7033.9925
50.6000 7060.7850
50.6200 7271.4600
50.6400 7172.2675
50.6600 7584.0675
50.6800 7113.6175
50.7000 7188.2175
50.7200 7351.5850
50.7400 7415.7325
50.7600 6850.1475
50.7800 7144.3150
50.8000 7149.1675
50.8200 6899.7025
50.8400 7473.0100
50.8600 7418.8250
50.8800 7070.2775
50.9000 7194.3925
50.9200 7026.6925
50.9400 6950.0000
50.9600 6969.9425
50.9800 7196.0100
51.0000 7146.6725
51.0200 7083.0400
51.0400 6824.9625
51.0600 7153.7075
51.0800 6572.3175
51.1000 7081.3300
51.1200 6701.6800
51.1400 7017.0075
51.1600 7112.6625
51.1800 7075.3475
51.2000 7150.2825
51.2200 6881.3700
51.2400 7045.9875
51.2600 6984.6175
51.2800 6835.7650
51.3000 7120.5525
51.3200 6784.0025
51.3400 6801.7125
51.3600 6919.3475
51.3800 6922.5225
51.4000 6636.4925
51.4200 6950.9550
51.4400 6882.0975
51.4600 7056.3200
51.4800 7051.4575
51.5000 7241.5450
51.5200 7046.6425
51.5400 7016.3950
51.5600 7092.8750
51.5800 6909.9450
51.6000 6846.1100
51.6200 6999.0650
51.6400 7092.7525
51.6600 7185.8675
51.6800 6996.0550
51.7000 6655.8925
51.7200 6565.6600
51.7400 6944.1125
51.7600 7021.5250
51.7800 6517.7675
51.8000 6612.8675
51.8200 6466.9100
51.8400 6418.8300
51.8600 6905.8750
51.8800 6810.9900
51.9000 7085.1950
51.9200 6638.7325
51.9400 6695.9500
51.9600 6631.7750
51.9800 6425.6750
52.0000 6454.9375
52.0200 6708.7775
52.0400 6790.1000
52.0600 6566.4475
52.0800 6393.2375
52.1000 6637.1550
52.1200 7013.0700
52.1400 6514.1875
52.1600 6692.5675
52.1800 6855.8550
52.2000 6497.9775
52.2200 7031.5300
52.2400 6911.2600
52.2600 6870.9500
52.2800 7065.0825
52.3000 6585.1375
52.3200 6692.5675
52.3400 6608.3325
52.3600 6603.6025
52.3800 6575.0025
52.4000 6875.9025
52.4200 7039.8650
52.4400 6618.6950
52.4600 6356.9825
52.4800 6371.3900
52.5000 6723.8675
52.5200 6868.2575
52.5400 6502.9300
52.5600 6478.8025
52.5800 6875.0225
52.6000 6589.6425
52.6200 6557.2175
52.6400 6458.7725
52.6600 6552.2625
52.6800 6506.9425
52.7000 6772.3025
52.7200 6743.0150
52.7400 6752.9400
52.7600 6680.2100
52.7800 6564.8225
52.8000 6719.1875
52.8200 6570.4550
52.8400 6723.1425
52.8600 6880.8975
52.8800 6746.8950
52.9000 6632.1350
52.9200 6790.8525
52.9400 6594.3550
52.9600 6603.5000
52.9800 6355.6475
53.0000 6337.7550
53.0200 6494.7425
53.0400 6604.2050
53.0600 6374.7125
53.0800 6457.9525
53.1000 6344.9350
53.1200 6222.4700
53.1400 6532.8325
53.1600 6070.0700
53.1800 6338.1150
53.2000 6746.2625
53.2200 6411.9900
53.2400 6381.7000
53.2600 6647.3300
53.2800 6583.3250
53.3000 6220.6600
53.3200 6440.3500
53.3400 6225.3450
53.3600 6169.2550
53.3800 6585.9925
53.4000 6611.3525
53.4200 6554.6475
53.4400 6610.3225
53.4600 6609.4650
53.4800 6330.6825
53.5000 6350.3150
53.5200 6875.7800
53.5400 6234.7750
53.5600 6531.0975
53.5800 6397.7725
53.6000 6282.9125
53.6200 6359.1850
53.6400 6196.0675
53.6600 6435.7475
53.6800 6379.8100
53.7000 6531.3625
53.7200 6508.9900
53.7400 6531.7425
53.7600 6659.8775
53.7800 6093.6300
53.8000 6120.5875
53.8200 6184.9475
53.8400 6395.4350
53.8600 6329.9400
53.8800 6217.7000
53.9000 6501.5950
53.9200 6250.9775
53.9400 6540.1675
53.9600 6358.6975
53.9800 6746.6825
54.0000 6581.8250
54.0200 6273.1250
54.0400 6356.4500
54.0600 6407.5650
54.0800 6127.6650
54.1000 6455.7625
54.1200 6441.6850
54.1400 6604.4925
54.1600 6176.2550
54.1800 6399.9775
54.2000 6485.9550
54.2200 6300.7300
54.2400 6100.0575
54.2600 5998.7275
54.2800 5995.3950
54.3000 6162.5825
54.3200 6391.9825
54.3400 6100.5150
54.3600 6207.0725
54.3800 6185.3675
54.4000 6151.1050
54.4200 6642.3425
54.4400 6265.4925
54.4600 6518.8975
54.4800 6033.9575
54.5000 6046.0325
54.5200 6098.1325
54.5400 6058.2125
54.5600 5868.6200
54.5800 6135.9325
54.6000 6542.5200
54.6200 6066.6650
54.6400 6466.0825
54.6600 6243.2350
54.6800 6144.8300
54.7000 6014.8200
54.7200 6507.4950
54.7400 6342.8525
54.7600 5748.7500
54.7800 6056.6850
54.8000 6141.6675
54.8200 6138.0350
54.8400 6102.5375
54.8600 6212.1375
54.8800 5848.3675
54.9000 6067.4675
54.9200 6362.8825
54.9400 5930.5200
54.9600 6533.9200
54.9800 6416.0900
55.0000 6188.7000
55.0200 6180.1800
55.0400 6544.3025
55.0600 6143.4325
55.0800 6188.9900
55.1000 6460.4800
55.1200 6161.8400
55.1400 6214.7475
55.1600 6303.4900
55.1800 6319.2625
55.2000 5939.5675
55.2200 6356.6025
55.2400 6328.7300
55.2600 6273.5500
55.2800 6334.0575
55.3000 5935.5950
55.3200 6494.6500
55.3400 5984.8175
55.3600 6236.7275
55.3800 6250.6275
55.4000 5809.5575
55.4200 5954.5575
55.4400 6127.7450
55.4600 6055.0125
55.4800 6125.0000
55.5000 6114.4850
55.5200 5974.9425
55.5400 6099.9150
55.5600 6224.8875
55.5800 6336.7500
55.6000 6275.3775
55.6200 6391.3200
55.6400 6254.7725
55.6600 6096.2625
55.6800 6282.2600
55.7000 6265.5975
55.7200 6236.1425
55.7400 6043.4225
55.7600 6189.0225
55.7800 6147.3650
55.8000 6091.5350
55.8200 5861.0150
55.8400 6153.1250
55.8600 6185.9925
55.8800 5968.2825
55.9000 5867.6950
55.9200 5882.3075
55.9400 5895.7600
55.9600 6323.3700
55.9800 6046.2225
56.0000 6123.2175
56.0200 6223.9975
56.0400 6210.8300
56.0600 6244.0325
56.0800 6143.0700
56.1000 6029.3925
56.1200 5970.1000
56.1400 6038.6675
56.1600 6238.9025
56.1800 5927.9000
56.2000 5978.8475
56.2200 6054.1125
56.2400 6281.6725
56.2600 6630.1750
56.2800 6023.5850
56.3000 6004.2225
56.3200 6049.3400
56.3400 5643.1200
56.3600 6087.9750
56.3800 6016.2775
56.4000 5878.0800
56.4200 6091.3450
56.4400 6347.0100
56.4600 5874.0425
56.4800 6127.2400
56.5000 5736.0925
56.5200 5940.8300
56.5400 6080.2600
56.5600 6187.2000
56.5800 6375.4225
56.6000 5786.6200
56.6200 5978.6175
56.6400 5593.5325
56.6600 5785.0225
56.6800 5841.4125
56.7000 6293.3325
56.7200 6005.0225
56.7400 5943.7225
56.7600 5975.9850
56.7800 5835.7650
56.8000 5889.7750
56.8200 6011.0700
56.8400 5901.9850
56.8600 5953.8775
56.8800 6182.7950
56.9000 5843.4225
56.9200 6054.6225
56.9400 6132.0375
56.9600 5763.2625
56.9800 5873.4400
57.0000 6024.1325
57.0200 6175.1875
57.0400 6019.4625
57.0600 6421.2750
57.0800 5972.4725
57.1000 5920.9625
57.1200 6020.9250
57.1400 6123.7025
57.1600 6263.8050
57.1800 5828.0700
57.2000 6098.5150
57.2200 6235.6025
57.2400 5700.0000
57.2600 5714.9825
57.2800 6078.6275
57.3000 6170.5850
57.3200 6270.8700
57.3400 6359.9575
57.3600 5986.5000
57.3800 6076.0725
57.4000 6304.2575
57.4200 5988.2450
57.4400 6103.0025
57.4600 5751.5775
57.4800 6006.8675
57.5000 5742.2550
57.5200 5762.9775
57.5400 5893.1000
57.5600 5940.1375
57.5800 6138.3750
57.6000 6263.1350
57.6200 5680.7375
57.6400 5840.5575
57.6600 5575.3800
57.6800 6087.4600
57.7000 5953.6650
57.7200 5807.8225
57.7400 5798.7350
57.7600 6027.2400
57.7800 6094.8475
57.8000 5921.1300
57.8200 5783.5650
57.8400 5516.5475
57.8600 5803.2350
57.8800 5923.0375
57.9000 6144.1775
57.9200 5932.4525
57.9400 5909.3175
57.9600 6255.5625
57.9800 6141.8325
58.0000 5822.3250
58.0200 5718.6875
58.0400 5808.9275
58.0600 6170.1325
58.0800 5960.3625
58.1000 5692.7900
58.1200 5744.2375
58.1400 5859.4125
58.1600 5903.4025
58.1800 5678.4450
58.2000 5851.4425
58.2200 6310.8325
58.2400 5610.1050
58.2600 5703.9275
58.2800 5910.6325
58.3000 6025.5600
58.3200 5609.6150
58.3400 6150.1425
58.3600 6154.0575
58.3800 5898.6600
58.4000 5812.2400
58.4200 5533.9650
58.4400 5578.3050
58.4600 5801.1850
58.4800 5881.2700
58.5000 5736.8750
58.5200 5998.5050
58.5400 5884.3600
58.5600 5966.4700
58.5800 5947.4400
58.6000 5726.7250
58.6200 5882.4650
58.6400 5802.5675
58.6600 6055.5750
58.6800 5768.9850
58.7000 6021.1075
58.7200 5569.2025
58.7400 5885.0250
58.7600 6108.8025
58.7800 6172.3250
58.8000 5768.2325
58.8200 6024.4425
58.8400 5924.0700
58.8600 5743.0050
58.8800 6032.6525
58.9000 5867.4150
58.9200 6074.3275
58.9400 5858.5725
58.9600 5950.5800
58.9800 6224.9200
59.0000 6174.6575
59.0200 5866.5100
59.0400 5608.3600
59.0600 5866.5650
59.0800 6332.9125
59.1000 6033.7550
59.1200 5842.0325
59.1400 6099.3750
59.1600 5991.9825
59.1800 5750.8300
59.2000 5849.6050
59.2200 6281.4025
59.2400 5727.7725
59.2600 6139.3825
59.2800 5818.6150
59.3000 5824.9450
59.3200 5866.3750
59.3400 5974.1825
59.3600 5867.5400
59.3800 5833.6200
59.4000 6056.2875
59.4200 5629.1650
59.4400 6169.4275
59.4600 5927.6625
59.4800 6040.3625
59.5000 5885.1850
59.5200 5908.0275
59.5400 5834.2900
59.5600 5487.9800
59.5800 5820.2850
59.6000 5693.5775
59.6200 6003.6300
59.6400 5983.7175
59.6600 6032.5375
59.6800 5836.6225
59.7000 5833.3325
59.7200 5661.3975
59.7400 5707.4325
59.7600 5716.5125
59.7800 5921.0200
59.8000 6006.6975
59.8200 5722.5525
59.8400 6018.6125
59.8600 5682.4375
59.8800 5854.3400
59.9000 6037.5725
59.9200 6114.9525
59.9400 6084.1125
59.9600 5969.4600
59.9800 5974.7950
60.0000 6178.1200
60.0200 6183.3325
60.0400 5826.2425
60.0600 5776.1100
60.0800 5912.8125
60.1000 5940.9725
60.1200 5787.8125
60.1400 6139.4250
60.1600 6061.0275
60.1800 5848.1525
60.2000 5518.4925
60.2200 5879.7725
60.2400 5706.0525
60.2600 5587.0825
60.2800 5817.1025
60.3000 5905.5650
60.3200 6077.4225
60.3400 5849.9625
60.3600 6171.4150
60.3800 5628.7100
60.4000 5640.4675
60.4200 6123.3950
60.4400 6117.5950
60.4600 5819.9425
60.4800 5808.3325
60.5000 5904.4575
60.5200 5892.3225
60.5400 5507.6175
60.5600 5635.6025
60.5800 5841.4600
60.6000 5865.9750
60.6200 5754.9125
60.6400 5757.9775
60.6600 5734.4150
60.6800 5677.5550
60.7000 5842.2400
60.7200 5794.2850
60.7400 5672.3500
60.7600 6111.8525
60.7800 5942.6525
60.8000 5734.8225
60.8200 5891.6500
60.8400 5463.7925
60.8600 5513.0025
60.8800 5865.2200
60.9000 5590.4050
60.9200 5456.3150
60.9400 5924.4525
60.9600 5926.2925
60.9800 5703.8525
61.0000 6102.1250
61.0200 5856.7825
61.0400 5676.1025
61.0600 6100.0275
61.0800 5880.8875
61.1000 5756.4875
61.1200 6127.5250
61.1400 5639.0725
61.1600 5922.5600
61.1800 6302.8100
61.2000 5924.8425
61.2200 5782.3775
61.2400 5837.6950
61.2600 5606.7050
61.2800 5771.6950
61.3000 5955.4300
61.3200 5802.4925
61.3400 6104.1900
61.3600 6000.0675
61.3800 6061.9000
61.4000 5622.1325
61.4200 5973.5775
61.4400 5852.0025
61.4600 5826.0975
61.4800 5506.0250
61.5000 5467.7825
61.5200 5513.2900
61.5400 5718.5725
61.5600 5857.5075
61.5800 5835.6425
61.6000 5988.3600
61.6200 6255.6375
61.6400 5493.0725
61.6600 5943.9825
61.6800 5604.4475
61.7000 6054.1125
61.7200 5705.5225
61.7400 6006.8775
61.7600 5825.0725
61.7800 5661.8700
61.8000 5804.0775
61.8200 5755.0750
61.8400 5511.4750
61.8600 5260.9800
61.8800 6079.3150
61.9000 5420.3925
61.9200 5711.4000
61.9400 5910.4200
61.9600 5879.0050
61.9800 5790.7275
62.0000 5714.4250
62.0200 5593.5600
62.0400 5705.6825
62.0600 5816.0150
62.0800 5771.5375
62.1000 5743.7700
62.1200 5695.9000
62.1400 5752.6525
62.1600 5575.4925
62.1800 5581.1750
62.2000 5819.2100
62.2200 5560.3125
62.2400 5784.1150
62.2600 5785.5500
62.2800 5654.3025
62.3000 5891.9800
62.3200 5901.5050
62.3400 5604.5450
62.3600 5741.5625
62.3800 6015.5900
62.4000 5671.1475
62.4200 5497.3100
62.4400 6132.8225
62.4600 5958.4800
62.4800 5752.3075
62.5000 5771.0225
62.5200 5646.9325
62.5400 6100.1100
62.5600 5916.7575
62.5800 5658.5700
62.6000 5573.2175
62.6200 5814.4925
62.6400 5578.9850
62.6600 5707.5100
62.6800 5462.6475
62.7000 5942.7300
62.7200 5955.0825
62.7400 5860.2200
62.7600 5655.5950
62.7800 5513.7750
62.8000 5813.6450
62.8200 5752.9800
62.8400 5659.6250
62.8600 5627.6375
62.8800 5855.9225
62.9000 5883.3325
62.9200 5466.7050
62.9400 5937.1275
62.9600 6014.8600
62.9800 5496.8550
63.0000 5559.4950
63.0200 5619.5000
63.0400 5751.0050
63.0600 6011.1100
63.0800 5760.3625
63.1000 5769.3900
63.1200 5930.2650
63.1400 5669.2200
63.1600 5751.4825
63.1800 5692.8700
63.2000 5764.4600
63.2200 6018.2300
63.2400 5755.3600
63.2600 5738.7500
63.2800 5498.8900
63.3000 5496.0750
63.3200 5566.1300
63.3400 5413.4500
63.3600 5743.9200
63.3800 5776.9975
63.4000 5958.2375
63.4200 5785.5575
63.4400 5655.8475
63.4600 5670.9300
63.4800 5243.6275
63.5000 5358.7000
63.5200 5507.4750
63.5400 5875.2975
63.5600 5888.5325
63.5800 5948.9325
63.6000 5346.4450
63.6200 5433.0525
63.6400 5873.0325
63.6600 5664.3075
63.6800 5552.3350
63.7000 5824.8875
63.7200 5931.9850
63.7400 5368.6675
63.7600 5580.5300
63.7800 5552.5575
63.8000 5585.1050
63.8200 5367.3675
63.8400 5557.4950
63.8600 6032.4900
63.8800 5681.1125
63.9000 5486.7450
63.9200 5697.4950
63.9400 5589.1525
63.9600 5840.4450
63.9800 5804.1300
64.0000 5518.2200
64.0200 5539.7250
64.0400 5981.2350
64.0600 5762.6850
64.0800 5709.4875
64.1000 5615.0675
64.1200 5793.5875
64.1400 5688.8525
64.1600 5852.8600
64.1800 5589.8950
64.2000 5734.7900
64.2200 5802.4100
64.2400 5579.7200
64.2600 5570.2275
64.2800 5767.6625
64.3000 5443.4300
64.3200 5354.8250
64.3400 5350.0000
64.3600 5414.0675
64.3800 5574.4050
64.4000 5720.8750
64.4200 5748.7725
64.4400 5750.0000
64.4600 5551.2650
64.4800 5722.3800
64.5000 5581.1000
64.5200 5620.8525
64.5400 5753.7125
64.5600 5541.4625
64.5800 5634.3825
64.6000 6018.8350
64.6200 5602.9450
64.6400 5742.6000
64.6600 5543.4175
64.6800 5591.6800
64.7000 5678.8150
64.7200 6015.6950
64.7400 6053.8800
64.7600 5796.7050
64.7800 5700.7775
64.8000 5396.4925
64.8200 5482.1450
64.8400 5718.9300
64.8600 5814.4600
64.8800 5649.7025
64.9000 5714.7775
64.9200 5474.1875
64.9400 5600.0000
64.9600 5878.1950
64.9800 5722.2300
65.0000 5704.2975
65.0200 5882.9400
65.0400 5888.7450
65.0600 5457.7725
65.0800 5584.1750
65.1000 5346.2550
65.1200 5563.2925
65.1400 5881.1800
65.1600 5585.4800
65.1800 5405.4150
65.2000 6057.4225
65.2200 5816.6075
65.2400 5519.5300
65.2600 5592.9450
65.2800 5623.6000
65.3000 5666.5825
65.3200 5765.0450
65.3400 5714.1050
65.3600 5603.1325
65.3800 5776.9650
65.4000 5512.5525
65.4200 5608.8825
65.4400 5510.4850
65.4600 5690.3500
65.4800 5878.1675
65.5000 5570.5650
65.5200 5520.6700
65.5400 5490.5700
65.5600 5662.2750
65.5800 5720.6350
65.6000 5910.6275
65.6200 5895.0275
65.6400 5787.1825
65.6600 5780.3950
65.6800 5845.0800
65.7000 5584.0425
65.7200 5778.5875
65.7400 5936.0875
65.7600 5759.7775
65.7800 5333.4450
65.8000 5605.6675
65.8200 5820.0600
65.8400 5856.8325
65.8600 5926.6275
65.8800 5600.3700
65.9000 5497.7100
65.9200 5532.5825
65.9400 5718.8750
65.9600 5642.5225
65.9800 5657.5200
66.0000 5673.4725
66.0200 5675.0000
66.0400 5620.6075
66.0600 5676.2900
66.0800 5813.9300
66.1000 5576.8925
66.1200 5564.1675
66.1400 5663.1725
66.1600 5642.6575
66.1800 5707.8700
66.2000 5569.2250
66.2200 5337.0125
66.2400 5339.0325
66.2600 5620.5325
66.2800 5872.6175
66.3000 5551.7900
66.3200 5513.9425
66.3400 5572.2550
66.3600 5380.9050
66.3800 5623.3475
66.4000 5536.6125
66.4200 5614.5525
66.4400 5715.7550
66.4600 5571.7575
66.4800 5661.1900
66.5000 5671.4875
66.5200 5633.0500
66.5400 5772.8475
66.5600 5620.2475
66.5800 5783.1475
66.6000 5893.7375
66.6200 5653.4075
66.6400 5779.4275
66.6600 5650.7275
66.6800 5333.6350
66.7000 5400.6075
66.7200 5547.1350
66.7400 5360.8750
66.7600 5408.6625
66.7800 5333.0450
66.8000 5341.7475
66.8200 5643.9325
66.8400 5462.9200
66.8600 5847.2150
66.8800 5611.3825
66.9000 5545.0075
66.9200 5623.3350
66.9400 5348.4475
66.9600 5581.4275
66.9800 5565.1100
67.0000 5661.4775
67.0200 5605.1700
67.0400 5483.5675
67.0600 5551.4125
67.0800 5767.7325
67.1000 5617.3650
67.1200 5679.5600
67.1400 5608.7575
67.1600 5477.1600
67.1800 5489.8000
67.2000 5400.5350
67.2200 5613.6275
67.2400 5648.4950
67.2600 5535.6875
67.2800 5740.0800
67.3000 5462.4325
67.3200 5368.3825
67.3400 5260.8375
67.3600 5497.8125
67.3800 5665.8125
67.4000 5420.7625
67.4200 5442.4725
67.4400 5631.7400
67.4600 5529.7850
67.4800 5537.8550
67.5000 5741.2925
67.5200 5527.9000
67.5400 5557.2125
67.5600 5695.3600
67.5800 5784.2900
67.6000 5707.8000
67.6200 5617.4975
67.6400 5415.7175
67.6600 5478.5175
67.6800 5672.7700
67.7000 5466.8000
67.7200 5465.7350
67.7400 5871.0500
67.7600 5666.2325
67.7800 5530.7925
67.8000 5542.9300
67.8200 5418.7250
67.8400 5311.1525
67.8600 5416.3075
67.8800 5390.9750
67.9000 5715.9325
67.9200 5434.7225
67.9400 5143.3025
67.9600 5510.9350
67.9800 5356.4775
68.0000 5335.7150
68.0200 5291.0875
68.0400 5399.3400
68.0600 5354.8225
68.0800 5490.3150
68.1000 5415.6275
68.1200 5514.0875
68.1400 5746.0825
68.1600 5492.8775
68.1800 5401.8000
68.2000 5243.2450
68.2200 5297.9500
68.2400 5240.1300
68.2600 5438.5850
68.2800 5565.2550
68.3000 5485.4700
68.3200 5634.4475
68.3400 5683.3325
68.3600 5565.9725
68.3800 5539.8525
68.4000 5391.7675
68.4200 5356.5150
68.4400 5469.0850
68.4600 5649.8100
68.4800 5613.5200
68.5000 5656.7775
68.5200 5603.3925
68.5400 5264.4075
68.5600 5637.0325
68.5800 5480.3850
68.6000 5386.9900
68.6200 5539.4325
68.6400 5492.2900
68.6600 5245.5975
68.6800 5241.8425
68.7000 5589.8350
68.7200 5644.3400
68.7400 5288.9350
68.7600 5419.0675
68.7800 5307.9350
68.8000 5518.1475
68.8200 5370.8550
68.8400 5555.0900
68.8600 5800.3050
68.8800 5655.2400
68.9000 5483.1575
68.9200 5709.6175
68.9400 5523.7450
68.9600 5553.8225
68.9800 5362.7325
69.0000 5468.6775
69.0200 5549.1025
69.0400 5571.3050
69.0600 5873.3425
69.0800 5309.8175
69.1000 5449.2300
69.1200 5275.8200
69.1400 5245.3850
69.1600 5452.8250
69.1800 5579.6425
69.2000 5606.4825
69.2200 5504.6250
69.2400 5358.3375
69.2600 5201.8625
69.2800 5568.4625
69.3000 5534.2875
69.3200 5187.1100
69.3400 5268.4700
69.3600 5530.4850
69.3800 5766.6025
69.4000 5713.0050
69.4200 5735.1625
69.4400 5685.2150
69.4600 5563.0125
69.4800 5766.5475
69.5000 5528.8625
69.5200 5389.8425
69.5400 5711.8500
69.5600 5542.7425
69.5800 5466.6675
69.6000 5317.6775
69.6200 5333.3000
69.6400 5505.4675
69.6600 5226.1075
69.6800 5075.0325
69.7000 5414.6250
69.7200 5328.8000
69.7400 5320.3475
69.7600 5365.7250
69.7800 5491.6150
69.8000 5719.3625
69.8200 5509.3625
69.8400 5660.1050
69.8600 5413.9875
69.8800 5188.9250
69.9000 5422.1600
69.9200 5474.0800
69.9400 5492.5900
69.9600 5441.6700
69.9800 5450.9250
70.0000 5620.3775
70.0200 5245.3300
70.0400 5312.9925
70.0600 5269.4225
70.0800 5442.6525
70.1000 5396.2575
70.1200 5664.9500
70.1400 5535.9975
70.1600 5280.4375
70.1800 5439.0375
70.2000 5441.6200
70.2200 5301.7450
70.2400 5422.3725
70.2600 5317.4350
70.2800 5450.2025
70.3000 5389.6750
70.3200 5410.2550
70.3400 5340.6175
70.3600 5297.1925
70.3800 5330.6225
70.4000 5328.6800
70.4200 5357.4700
70.4400 5431.6150
70.4600 5131.7175
70.4800 5048.1625
70.5000 5251.4125
70.5200 5548.7600
70.5400 5174.7400
70.5600 5348.9900
70.5800 5290.3175
70.6000 5009.4400
70.6200 4811.6150
70.6400 5028.6350
70.6600 5308.1425
70.6800 5386.1825
70.7000 5391.6675
70.7200 5183.4300
70.7400 5229.1350
70.7600 5538.2425
70.7800 5564.5825
70.8000 5322.0925
70.8200 5466.7400
70.8400 5414.2650
70.8600 5357.2725
70.8800 5154.5175
70.9000 5100.0000
70.9200 5569.3225
70.9400 5602.2075
70.9600 5320.6900
70.9800 5178.2575
71.0000 5621.4800
71.0200 5547.7425
71.0400 5641.7575
71.0600 5304.7700
71.0800 5317.5075
71.1000 5434.8850
71.1200 5458.3325
71.1400 5288.4975
71.1600 5117.5300
71.1800 5370.8675
71.2000 5299.6675
71.2200 5362.9350
71.2400 5117.0275
71.2600 5211.7175
71.2800 5271.4175
71.3000 5471.2975
71.3200 5439.9200
71.3400 5187.5500
71.3600 5125.0000
71.3800 5255.9825
71.4000 5337.5200
71.4200 5140.3300
71.4400 5293.0500
71.4600 5585.9875
71.4800 5518.8650
71.5000 5319.3750
71.5200 5143.8025
71.5400 5239.5625
71.5600 5222.4950
71.5800 5346.1925
71.6000 5324.2350
71.6200 5236.0850
71.6400 5164.1100
71.6600 5333.9975
71.6800 5232.1550
71.7000 5079.8975
71.7200 5313.0550
71.7400 5310.9750
71.7600 5252.1875
71.7800 5524.6725
71.8000 5323.5025
71.8200 5322.4350
71.8400 5104.5425
71.8600 5114.1400
71.8800 5139.9225
71.9000 5082.3375
71.9200 5152.3875
71.9400 5043.0850
71.9600 4995.1375
71.9800 4998.2650
72.0000 5349.8700
72.0200 5355.8250
72.0400 5194.6275
72.0600 5211.1875
72.0800 5383.6125
72.1000 5200.2350
72.1200 5313.5950
72.1400 5146.6675
72.1600 5336.4775
72.1800 5280.8675
72.2000 5236.7600
72.2200 5319.4250
72.2400 5295.2975
72.2600 5150.8075
72.2800 5342.0275
72.3000 5492.8250
72.3200 5377.3875
72.3400 5361.5700
72.3600 5333.4850
72.3800 5358.1925
72.4000 5280.3425
72.4200 5238.4050
72.4400 5100.4425
72.4600 4947.0275
72.4800 5182.6125
72.5000 5276.6025
72.5200 5156.9300
72.5400 4912.0425
72.5600 4958.1900
72.5800 4830.1725
72.6000 5018.1500
72.6200 5134.9700
72.6400 5130.0025
72.6600 4984.9775
72.6800 5016.7000
72.7000 5193.4625
72.7200 5440.2350
72.7400 5351.4625
72.7600 5330.0250
72.7800 5246.4825
72.8000 5051.2425
72.8200 5115.2950
72.8400 5054.7300
72.8600 5294.2275
72.8800 4996.9750
72.9000 5169.4025
72.9200 5461.0075
72.9400 4994.1800
72.9600 4967.1800
72.9800 5098.9150
73.0000 5171.9375
73.0200 5122.9650
73.0400 5262.6600
73.0600 5226.1650
73.0800 5188.1900
73.1000 4934.8125
73.1200 5197.5150
73.1400 5059.9175
73.1600 4967.9925
73.1800 4951.6075
73.2000 5232.5900
73.2200 5300.0000
73.2400 5225.9375
73.2600 5201.5975
73.2800 5247.1625
73.3000 5062.8725
73.3200 5252.6500
73.3400 5267.8650
73.3600 5204.3575
73.3800 5076.9275
73.4000 5340.3275
73.4200 5178.6900
73.4400 5131.7575
73.4600 4977.8775
73.4800 4901.0975
73.5000 4817.2650
73.5200 5233.0325
73.5400 5069.3600
73.5600 5089.5850
73.5800 5291.2125
73.6000 5265.5750
73.6200 5263.5575
73.6400 5219.2025
73.6600 5282.9450
73.6800 4886.0900
73.7000 5253.2400
73.7200 5507.7200
73.7400 5365.0575
73.7600 4910.4975
73.7800 4782.6800
73.8000 4917.8000
73.8200 5290.1225
73.8400 4992.3975
73.8600 5051.2875
73.8800 5028.8550
73.9000 5105.2250
73.9200 5022.7800
73.9400 4993.1825
73.9600 5032.5850
73.9800 5130.3550
74.0000 5006.6850
74.0200 5152.5025
74.0400 5164.3475
74.0600 5124.1725
74.0800 5068.8250
74.1000 5222.4200
74.1200 5121.5450
74.1400 4920.6200
74.1600 5122.8850
74.1800 4969.5950
74.2000 4945.5475
74.2200 5080.1825
74.2400 4936.9775
74.2600 4776.5800
74.2800 4784.2950
74.3000 4764.2200
74.3200 5060.3575
74.3400 5035.7325
74.3600 5023.5350
74.3800 5279.2500
74.4000 4948.3850
74.4200 4646.6175
74.4400 4882.0425
74.4600 5058.6525
74.4800 5207.2450
74.5000 5274.6525
74.5200 5049.1075
74.5400 4827.7125
74.5600 5081.2125
74.5800 5065.8050
74.6000 5105.1925
74.6200 5040.7525
74.6400 4997.3850
74.6600 5081.4500
74.6800 5100.0000
74.7000 4650.7650
74.7200 5000.8150
74.7400 5015.5875
74.7600 4882.3825
74.7800 5100.5750
74.8000 5150.0000
74.8200 4755.2125
74.8400 4959.0725
74.8600 4982.0125
74.8800 5009.6675
74.9000 5148.4500
74.9200 4980.7250
74.9400 5149.8925
74.9600 4795.8975
74.9800 4855.5825
75.0000 4855.5400
75.0200 4926.4575
75.0400 4976.4325
75.0600 5025.0675
75.0800 4984.6275
75.1000 4752.2675
75.1200 5174.8450
75.1400 5197.0150
75.1600 4939.4625
75.1800 4821.9650
75.2000 5108.1525
75.2200 4664.4700
75.2400 4943.4450
75.2600 4877.0700
75.2800 5136.2700
75.3000 4807.5150
75.3200 4747.3075
75.3400 4987.6375
75.3600 5061.3000
75.3800 4898.8075
75.4000 4726.7350
75.4200 4776.9875
75.4400 4945.6950
75.4600 5171.1025
75.4800 4970.1300
75.5000 5044.1425
75.5200 4877.3775
75.5400 4995.9550
75.5600 4758.4150
75.5800 5227.6475
75.6000 5254.8000
75.6200 5009.9275
75.6400 4833.1975
75.6600 4899.6850
75.6800 5106.4600
75.7000 4860.4000
75.7200 5075.6250
75.7400 4885.7675
75.7600 4602.3550
75.7800 4762.5175
75.8000 4729.5675
75.8200 4913.9375
75.8400 4851.3325
75.8600 4896.7825
75.8800 4943.5950
75.9000 4766.5850
75.9200 4698.0500
75.9400 4416.3675
75.9600 4882.1300
75.9800 5003.2525
76.0000 4930.6125
76.0200 4845.9875
76.0400 4649.5125
76.0600 4913.7000
76.0800 4655.3925
76.1000 4798.1450
76.1200 4677.6000
76.1400 4734.9700
76.1600 5019.1575
76.1800 4903.7075
76.2000 4860.8250
76.2200 5014.3025
76.2400 4694.1775
76.2600 4661.7075
76.2800 4957.5975
76.3000 5043.8225
76.3200 4801.4975
76.3400 4850.6625
76.3600 4880.8750
76.3800 4584.8675
76.4000 4782.1275
76.4200 4711.2325
76.4400 5054.4025
76.4600 4647.1075
76.4800 4673.4150
76.5000 4755.7350
76.5200 4745.3050
76.5400 5019.4475
76.5600 4710.4375
76.5800 4493.2150
76.6000 4730.4225
76.6200 4860.5675
76.6400 4839.3375
76.6600 5247.1325
76.6800 5031.2100
76.7000 4883.3975
76.7200 5073.7350
76.7400 5136.9025
76.7600 5170.2425
76.7800 4789.1150
76.8000 4796.4800
76.8200 4822.6325
76.8400 4753.4825
76.8600 4863.2775
76.8800 4869.0225
76.9000 4558.9025
76.9200 4887.7700
76.9400 4871.2275
76.9600 4607.6325
76.9800 4573.8325
77.0000 4575.0000
77.0200 4761.3775
77.0400 4741.4750
77.0600 4747.6775
77.0800 4950.8650
77.1000 5191.4225
77.1200 4887.6675
77.1400 4661.0375
77.1600 4913.3850
77.1800 4850.5950
77.2000 4847.7025
77.2200 5137.4400
77.2400 5003.6400
77.2600 4859.9675
77.2800 4661.8875
77.3000 4604.5625
77.3200 4650.3625
77.3400 4557.5850
77.3600 4793.5950
77.3800 4617.3450
77.4000 4676.9500
77.4200 4778.1025
77.4400 4719.6200
77.4600 4816.4275
77.4800 4898.2050
77.5000 4598.3275
77.5200 5025.9300
77.5400 4977.3850
77.5600 4612.0475
77.5800 4666.5725
77.6000 4495.6800
77.6200 4957.5625
77.6400 5105.5400
77.6600 4791.6700
77.6800 4647.7575
77.7000 4618.8825
77.7200 4753.9750
77.7400 4854.5125
77.7600 4750.9900
77.7800 4581.4750
77.8000 4630.6625
77.8200 4699.5425
77.8400 4766.2200
77.8600 4695.3900
77.8800 4647.1400
77.9000 4634.4275
77.9200 4857.8275
77.9400 4688.8550
77.9600 4484.4600
77.9800 4668.4700
78.0000 4656.5150
78.0200 4541.2650
78.0400 4836.7675
78.0600 4723.7925
78.0800 4409.8725
78.1000 4584.3050
78.1200 4964.9550
78.1400 5198.1000
78.1600 4731.4050
78.1800 4767.2350
78.2000 4870.4700
78.2200 5028.5900
78.2400 4955.5650
78.2600 4752.7650
78.2800 4390.7275
78.3000 4777.7550
78.3200 4878.0150
78.3400 4636.1275
78.3600 4672.7200
78.3800 4705.1525
78.4000 4722.8825
78.4200 4775.9325
78.4400 4514.0775
78.4600 4584.1775
78.4800 4701.9150
78.5000 4534.6425
78.5200 4726.7975
78.5400 4787.4675
78.5600 4522.1350
78.5800 4782.0525
78.6000 4876.0100
78.6200 4686.5500
78.6400 4585.4400
78.6600 4421.8975
78.6800 4677.0875
78.7000 4629.1500
78.7200 4456.1950
78.7400 4426.0375
78.7600 4753.3400
78.7800 4814.5950
78.8000 4743.6800
78.8200 4733.3325
78.8400 4653.0225
78.8600 4860.7300
78.8800 4716.3900
78.9000 4823.1450
78.9200 4900.1100
78.9400 4506.4775
78.9600 4501.1525
78.9800 4844.5300
79.0000 4789.3300
79.0200 4606.8525
79.0400 4590.6450
79.0600 4730.6100
79.0800 4786.5700
79.1000 4725.8325
79.1200 4621.5600
79.1400 4579.0650
79.1600 4611.5900
79.1800 4616.6675
79.2000 4689.8650
79.2200 4780.5300
79.2400 4681.8375
79.2600 4659.3450
79.2800 4724.2475
79.3000 4447.6675
79.3200 4569.5000
79.3400 4335.2325
79.3600 4490.5175
79.3800 4780.4950
79.4000 4838.6550
79.4200 4643.7450
79.4400 4440.7150
79.4600 4709.9550
79.4800 4676.6700
79.5000 4651.9975
79.5200 4437.2900
79.5400 4731.1050
79.5600 4437.5150
79.5800 4347.6425
79.6000 4737.9350
79.6200 4520.1175
79.6400 4505.3525
79.6600 4868.0350
79.6800 4630.3425
79.7000 4723.8325
79.7200 4815.1000
79.7400 4957.1950
79.7600 4615.1000
79.7800 4794.3825
79.8000 4964.5825
79.8200 4285.3450
79.8400 4588.4600
79.8600 4751.8975
79.8800 4524.1325
79.9000 4396.1125
79.9200 4478.8975
79.9400 4359.3350
79.9600 4532.8325
79.9800 4323.0300
80.0000 4534.3475
80.0200 4529.8925
80.0400 4451.4475
80.0600 4419.5975
80.0800 4527.0175
80.1000 4475.4500
80.1200 4591.7550
80.1400 4703.9975
80.1600 4356.0550
80.1800 4470.2550
80.2000 4521.1100
80.2200 4399.8575
80.2400 4530.5725
80.2600 4321.7575
80.2800 4372.6625
80.3000 4258.1475
80.3200 4587.7975
80.3400 4434.4750
80.3600 4621.9375
80.3800 4583.7025
80.4000 4265.5925
80.4200 4468.1250
80.4400 4514.7350
80.4600 4553.5100
80.4800 4403.5825
80.5000 4501.2475
80.5200 4479.8150
80.5400 4253.8775
80.5600 4586.1950
80.5800 4515.3850
80.6000 4396.7875
80.6200 4523.4175
80.6400 4423.6925
80.6600 4541.0625
80.6800 4705.8200
80.7000 4592.2525
80.7200 4648.7525
80.7400 4473.9375
80.7600 4523.7625
80.7800 4481.6975
80.8000 4725.8250
80.8200 4618.1575
80.8400 4467.1950
80.8600 4390.9725
80.8800 4494.0175
80.9000 4382.8850
80.9200 4329.7675
80.9400 4354.5200
80.9600 4247.6250
80.9800 4506.4300
81.0000 4371.8950
81.0200 4290.9450
81.0400 4984.6350
81.0600 4580.3725
81.0800 4634.7925
81.1000 4524.4850
81.1200 4515.7175
81.1400 4708.6475
81.1600 4445.3475
81.1800 4400.9475
81.2000 4651.0875
81.2200 4284.5300
81.2400 4587.8400
81.2600 4345.2850
81.2800 4212.3125
81.3000 4643.1875
81.3200 4633.5200
81.3400 4285.1975
81.3600 4175.1800
81.3800 4454.7825
81.4000 4255.2550
81.4200 4468.8075
81.4400 4352.2325
81.4600 4303.7800
81.4800 4514.2775
81.5000 4445.6075
81.5200 4477.6700
81.5400 4505.5025
81.5600 4589.6200
81.5800 4474.3700
81.6000 4325.3100
81.6200 4337.8950
81.6400 4422.9625
81.6600 4278.1275
81.6800 4199.2050
81.7000 4354.2700
81.7200 4641.0850
81.7400 4453.2575
81.7600 4602.3975
81.7800 4403.2475
81.8000 4397.1750
81.8200 4385.2150
81.8400 4649.4500
81.8600 4520.7025
81.8800 4536.9625
81.9000 4371.6400
81.9200 4423.9250
81.9400 4573.7950
81.9600 4369.8825
81.9800 4733.4900
82.0000 4753.7625
82.0200 4409.9200
82.0400 4440.5975
82.0600 4331.7100
82.0800 4361.0250
82.1000 4351.8800
82.1200 4342.6075
82.1400 4238.1600
82.1600 4335.9025
82.1800 4202.1300
82.2000 4235.0875
82.2200 4589.1625
82.2400 4330.2000
82.2600 4291.6675
82.2800 4387.7825
82.3000 4289.0975
82.3200 4489.4125
82.3400 4287.4675
82.3600 4273.1200
82.3800 4156.7050
82.4000 4430.0100
82.4200 4230.0775
82.4400 4333.0800
82.4600 4416.5400
82.4800 4269.7425
82.5000 4346.1125
82.5200 4395.3000
82.5400 4436.9650
82.5600 4493.4175
82.5800 4307.7850
82.6000 4246.3700
82.6200 4419.0900
82.6400 4323.3850
82.6600 4382.2575
82.6800 4569.0825
82.7000 4244.2300
82.7200 4554.8225
82.7400 4304.3200
82.7600 4473.6400
82.7800 4426.0825
82.8000 4446.2325
82.8200 4479.5650
82.8400 4187.6825
82.8600 4593.4675
82.8800 4184.3700
82.9000 4213.6900
82.9200 4121.5325
82.9400 4440.9025
82.9600 4498.1150
82.9800 4455.6600
83.0000 4420.4400
83.0200 4261.4850
83.0400 4322.9500
83.0600 4518.0625
83.0800 4386.4975
83.1000 4248.4475
83.1200 4262.8875
83.1400 4281.4425
83.1600 4194.6775
83.1800 4212.8850
83.2000 4105.8550
83.2200 4379.7700
83.2400 4268.9275
83.2600 4168.7475
83.2800 4084.4700
83.3000 4126.7025
83.3200 4295.8225
83.3400 3843.9900
83.3600 4366.7700
83.3800 4227.5025
83.4000 4495.3850
83.4200 4356.1100
83.4400 4547.4700
83.4600 4331.3375
83.4800 4122.8000
83.5000 4461.7675
83.5200 4272.0875
83.5400 4138.3150
83.5600 4316.9325
83.5800 4149.7450
83.6000 4265.2450
83.6200 4202.1425
83.6400 4413.0825
83.6600 4404.7650
83.6800 4591.8725
83.7000 4232.9400
83.7200 4471.1125
83.7400 4441.9250
83.7600 4477.6025
83.7800 4217.7350
83.8000 4050.5400
83.8200 4136.6100
83.8400 4172.1300
83.8600 3761.9400
83.8800 4106.6175
83.9000 4416.4650
83.9200 4228.7575
83.9400 4222.1225
83.9600 4335.6075
83.9800 4283.6400
84.0000 4356.1025
84.0200 4145.4925
84.0400 4278.8500
84.0600 4513.7725
84.0800 4187.8575
84.1000 4274.3350
84.1200 4461.1775
84.1400 4358.0525
84.1600 4363.7725
84.1800 4086.6625
84.2000 4219.4625
84.2200 4197.4625
84.2400 4302.1700
84.2600 4301.9350
84.2800 4248.4400
84.3000 4168.0125
84.3200 4099.4150
84.3400 4305.2300
84.3600 4259.6975
84.3800 3999.6550
84.4000 4349.5200
84.4200 4326.3800
84.4400 4368.1975
84.4600 4132.0925
84.4800 4122.0800
84.5000 4058.7625
84.5200 4292.8475
84.5400 4244.0575
84.5600 4240.6900
84.5800 4175.4525
84.6000 4306.4425
84.6200 4089.6075
84.6400 4359.9025
84.6600 4186.7125
84.6800 4253.9375
84.7000 4024.0025
84.7200 4219.6050
84.7400 4176.4775
84.7600 4291.6425
84.7800 4462.7025
84.8000 4248.1275
84.8200 4246.0650
84.8400 4294.0925
84.8600 4006.0725
84.8800 4143.0075
84.9000 4298.9100
84.9200 4008.1300
84.9400 4187.0300
84.9600 4334.1825
84.9800 4041.5500
85.0000 4058.7475
85.0200 4154.7775
85.0400 4159.3250
85.0600 4393.2500
85.0800 4219.4675
85.1000 4287.0825
85.1200 4182.5775
85.1400 4144.6525
85.1600 4464.5150
85.1800 4141.4975
85.2000 4128.3475
85.2200 4008.6350
85.2400 3991.6675
85.2600 4057.6700
85.2800 4154.6625
85.3000 4056.6850
85.3200 4144.3050
85.3400 4099.6900
85.3600 4128.3150
85.3800 4023.4000
85.4000 3751.8475
85.4200 4083.0350
85.4400 4250.5575
85.4600 4537.7175
85.4800 4076.9075
85.5000 4228.0550
85.5200 4148.4850
85.5400 4213.8800
85.5600 4268.9300
85.5800 4055.3775
85.6000 4164.0775
85.6200 4234.5675
85.6400 4205.0750
85.6600 4500.0100
85.6800 4175.8425
85.7000 4220.1025
85.7200 4174.8150
85.7400 4027.7025
85.7600 3949.8300
85.7800 4014.7875
85.8000 3900.7100
85.8200 4197.6750
85.8400 4117.4075
85.8600 4406.9575
85.8800 3953.0850
85.9000 4095.2275
85.9200 4132.3050
85.9400 4155.2475
85.9600 4282.5000
85.9800 4153.9400
86.0000 4038.4075
86.0200 4222.1300
86.0400 4023.6950
86.0600 4283.6350
86.0800 3930.8925
86.1000 3947.9725
86.1200 3834.2950
86.1400 3977.1650
86.1600 4124.0050
86.1800 4054.1450
86.2000 3873.9400
86.2200 3988.5375
86.2400 4044.7850
86.2600 4166.6325
86.2800 4336.3925
86.3000 4095.9825
86.3200 4335.2225
86.3400 4010.7225
86.3600 4023.8950
86.3800 4004.2000
86.4000 3985.4350
86.4200 3990.6150
86.4400 4086.3125
86.4600 4012.6475
86.4800 3985.4425
86.5000 4267.1500
86.5200 4170.0825
86.5400 3982.6675
86.5600 4154.7375
86.5800 4074.2350
86.6000 4261.9525
86.6200 4364.3775
86.6400 4498.5900
86.6600 4087.8000
86.6800 4221.2325
86.7000 4068.3300
86.7200 4121.5900
86.7400 4198.7150
86.7600 4208.3325
86.7800 4368.1075
86.8000 4391.6675
86.8200 4108.5175
86.8400 3943.2625
86.8600 3852.4200
86.8800 3790.8675
86.9000 3921.1925
86.9200 4130.2875
86.9400 4122.0650
86.9600 4254.4625
86.9800 3839.9225
87.0000 4086.7575
87.0200 4191.3250
87.0400 4214.4950
87.0600 4021.0050
87.0800 3875.7375
87.1000 3974.2450
87.1200 3875.7750
87.1400 3713.4925
87.1600 3966.8225
87.1800 4109.6900
87.2000 4110.5225
87.2200 3464.2050
87.2400 3757.4225
87.2600 3787.7275
87.2800 3660.3575
87.3000 4075.6250
87.3200 4004.2700
87.3400 4207.4725
87.3600 4053.7100
87.3800 3728.6575
87.4000 3871.2250
87.4200 4123.9875
87.4400 3992.1775
87.4600 3872.7675
87.4800 4255.5300
87.5000 4128.9325
87.5200 4056.6850
87.5400 3855.1125
87.5600 3875.5175
87.5800 3890.5500
87.6000 4057.5950
87.6200 4169.8900
87.6400 4140.0625
87.6600 4140.5450
87.6800 4213.7600
87.7000 4015.9675
87.7200 4012.1600
87.7400 3915.7900
87.7600 4108.9225
87.7800 3896.7675
87.8000 4045.5775
87.8200 4067.8000
87.8400 3922.6850
87.8600 4187.9125
87.8800 4096.6000
87.9000 3931.0950
87.9200 4059.4050
87.9400 4234.3775
87.9600 4315.8625
87.9800 4116.4925
88.0000 3802.9775
88.0200 3902.0800
88.0400 4226.8125
88.0600 4210.3375
88.0800 4120.9825
88.1000 4108.3325
88.1200 3914.4550
88.1400 4005.3825
88.1600 3931.6875
88.1800 3931.0200
88.2000 4062.4875
88.2200 4018.7675
88.2400 4273.7175
88.2600 3929.4225
88.2800 3873.8375
88.3000 3925.1800
88.3200 3962.0025
88.3400 4023.9925
88.3600 4183.7850
88.3800 4294.2875
88.4000 3857.1550
88.4200 3761.8525
88.4400 3980.2550
88.4600 4181.2875
88.4800 4007.9650
88.5000 4196.7925
88.5200 3739.7650
88.5400 3808.5200
88.5600 3947.7375
88.5800 3988.1125
88.6000 4170.3550
88.6200 3964.1800
88.6400 3860.6975
88.6600 3907.1450
88.6800 4002.3675
88.7000 3952.4025
88.7200 4077.3050
88.7400 4128.5500
88.7600 3840.7575
88.7800 3955.7600
88.8000 3933.4025
88.8200 4046.2375
88.8400 4073.7975
88.8600 3946.6850
88.8800 3597.1475
88.9000 4118.8500
88.9200 4373.4000
88.9400 3937.0200
88.9600 4071.9725
88.9800 3923.2200
89.0000 3799.1300
89.0200 4068.0050
89.0400 3853.4000
89.0600 3993.2925
89.0800 3896.9800
89.1000 3654.5650
89.1200 3908.1450
89.1400 3880.1475
89.1600 3582.4175
89.1800 3924.0900
89.2000 3934.8425
89.2200 3946.3050
89.2400 4028.1000
89.2600 3913.8925
89.2800 3430.3625
89.3000 3612.5325
89.3200 3722.1775
89.3400 4251.0750
89.3600 3774.4050
89.3800 3724.6250
89.4000 3768.7725
89.4200 3782.0850
89.4400 3854.1775
89.4600 4008.3250
89.4800 3962.5200
89.5000 3865.0425
89.5200 3885.3900
89.5400 4026.1225
89.5600 4064.1500
89.5800 3875.6850
89.6000 4060.8925
89.6200 4213.1225
89.6400 4113.1675
89.6600 3950.3275
89.6800 4016.8500
89.7000 4068.6525
89.7200 3792.5175
89.7400 3741.6675
89.7600 3720.4900
89.7800 3843.6950
89.8000 3901.9450
89.8200 3710.8250
89.8400 3978.2450
89.8600 4075.6375
89.8800 4118.5775
89.9000 4061.5750
89.9200 4028.8625
89.9400 3905.2525
89.9600 3946.7125
89.9800 3782.3200
90.0000 3883.7375
