# Supplementary material for: Carbon quantum Dot incorporated Xanthan gum based gel polymer electrolytes for high performance supercapacitors
Source: Sci Rep. 2025 May 25;15:18227. doi: 10.1038/s41598-025-02341-z (PMC12104470; doi:10.1038/s41598-025-02341-z)
Supplement: Supplementary file 1 — Supplementary Material 1 [file 41598_2025_2341_MOESM1_ESM.zip › zip file/Figure 6/S3]

*FILE_COMMENT ""
*FILE_MD5 ""
*FILE_MEMO ""
*FILE_OPERATOR "Administrator"
*FILE_PACKAGE_NAME ""
*FILE_PART_ID "GeneralMeasurement"
*FILE_SAMPLE ""
*FILE_SYSTEM_NAME "MiniFlex"
*FILE_TYPE "RAS_RAW"
*FILE_USERGROUP "Administrators"
*FILE_VERSION "1"
*HW_ATTACHMENT_NAME_INTERNAL "StandardSampleHolder"
*HW_COUNTER_ID-0 "CUT0025"
*HW_COUNTER_ID-2 "CMC0020"
*HW_COUNTER_MONOCHRO_ID "CMC0020"
*HW_COUNTER_MONOCHRO_NAME "None"
*HW_COUNTER_MONOCHRO_NAME_INTERNAL "None"
*HW_COUNTER_NAME_INTERNAL "DteX100"
*HW_COUNTER_NAME-0 "DteX100"
*HW_COUNTER_NAME-1 "None"
*HW_COUNTER_NAME-2 "None"
*HW_COUNTER_PIXEL_SIZE "0.1"
*HW_COUNTER_SELECT_NAME "DteX100"
*HW_GONIOMETER_ID "GON0021"
*HW_GONIOMETER_NAME "Standard"
*HW_GONIOMETER_NAME_INTERNAL "Standard"
*HW_GONIOMETER_RADIUS-0 "90.0"
*HW_GONIOMETER_RADIUS-1 "114.0"
*HW_GONIOMETER_RADIUS-2 "91.5"
*HW_GONIOMETER_RADIUS-3 "150.0"
*HW_GONIOMETER_RADIUS-4 "103.4"
*HW_GONIOMETER_RADIUS-5 "150.0"
*HW_GONIOMETER_RADIUS-6 "46.6"
*HW_GONIOMETER_RADIUS-7 "150.0"
*HW_I_CBO_ID "CBO0020"
*HW_I_CBO_NAME "No_unit"
*HW_I_CBO_NAME_INTERNAL "No_unit"
*HW_I_MONOCHRO_NAME_INTERNAL "Manual"
*HW_I_OPT_ID-1 "CBO0020"
*HW_I_PRIMARY_NAME_INTERNAL "No_unit"
*HW_I_SLIT_NAME_INTERNAL "Manual"
*HW_R_ATTENUATER_AUTOMODE "0"
*HW_R_ATTENUATER_ID "ATN0020"
*HW_R_ATTENUATER_NAME "No_unit"
*HW_R_ATTENUATOR_NAME_INTERNAL "No_unit"
*HW_R_OPT_ID-1 "RCR0023"
*HW_R_OPT_ID-4 "ATN0020"
*HW_R_ROD_ID "RCR0023"
*HW_R_ROD_NAME "No_unit"
*HW_R_ROD_NAME_INTERNAL "No_unit"
*HW_R_RPS_NAME_INTERNAL "Manual"
*HW_R_RS_NAME_INTERNAL "Manual"
*HW_R_SS_NAME_INTERNAL "Manual"
*HW_SAMPLE_HOLDER_NAME_INTERNAL "None"
*HW_SAMPLE_NAME "None"
*HW_SAMPLE_NAME_INTERNAL "None"
*HW_SAMPLE_PLATE_NAME "None"
*HW_SAMPLE_PLATE_NAME_INTERNAL "None"
*HW_SAMPLE_SPACER_NAME "None"
*HW_SAMPLE_SPACER_NAME_INTERNAL "None"
*HW_USERINFO_CATALOG_NO ""
*HW_USERINFO_INSTRUMENT_ID ""
*HW_USERINFO_INSTRUMENT_NAME ""
*HW_USERINFO_INSTRUMENT_NO ""
*HW_USERINFO_MODEL ""
*HW_USERINFO_ORDER_NO ""
*HW_USERINFO_SERIAL_NO ""
*HW_USERINFO_VERIFY_INSTRUMENT_ID "00-07-fe-03-00-f4"
*HW_VER_RCD_COUNTER_UNIT "N/A"
*HW_VER_RCD_CPU "10.0.1"
*HW_VER_RCD_FPGA "3.0.1"
*HW_VER_RCD_GONIO_UNIT "0.0.0"
*HW_VER_RCD_INCIDENT_UNIT "0.0.0"
*HW_VER_RCD_RECEIVING_UNIT "0.0.0"
*HW_VER_RCD_TYPE "RINCII"
*HW_VER_XGC_CPU "10.0.1"
*HW_VER_XGC_CW "5.0.0"
*HW_VER_XGC_HV "5.0.0"
*HW_VER_XGC_RS1 "5.0.0"
*HW_VER_XGC_RS2 "N/A"
*HW_VER_XGC_RT "N/A"
*HW_VER_XGC_TYPE "RINCII"
*HW_XG_CURRENT_UNIT "mA"
*HW_XG_FOCUS "0.4mm x 8mm"
*HW_XG_FOCUS_TYPE "Fine"
*HW_XG_TARGET_ATOMIC_NUMBER "29"
*HW_XG_TARGET_NAME "Cu"
*HW_XG_TYPE "Hermetic"
*HW_XG_VOLTAGE_UNIT "kV"
*HW_XG_WAVE_LENGTH_ALPHA1 "1.540593"
*HW_XG_WAVE_LENGTH_ALPHA2 "1.544414"
*HW_XG_WAVE_LENGTH_BETA "1.392246"
*HW_XG_WAVE_LENGTH_UNIT "Angstrom"
*MEAS_COND_AXIS_NAME_INTERNAL-0 "TwoThetaTheta"
*MEAS_COND_AXIS_NAME_INTERNAL-1 "IncidentSollerSlit"
*MEAS_COND_AXIS_NAME_INTERNAL-10 "ReceivingSlitBox1"
*MEAS_COND_AXIS_NAME_INTERNAL-11 "ReceivingSlitBox1"
*MEAS_COND_AXIS_NAME_INTERNAL-12 "Filter"
*MEAS_COND_AXIS_NAME_INTERNAL-13 "ReceivingSollerSlit"
*MEAS_COND_AXIS_NAME_INTERNAL-14 "ReceivingSlitBox2"
*MEAS_COND_AXIS_NAME_INTERNAL-15 "ReceivingSlitBox2"
*MEAS_COND_AXIS_NAME_INTERNAL-16 "ReceivingSlitBox2"
*MEAS_COND_AXIS_NAME_INTERNAL-17 "PHA"
*MEAS_COND_AXIS_NAME_INTERNAL-18 "RS3"
*MEAS_COND_AXIS_NAME_INTERNAL-19 "Target_TargetTime"
*MEAS_COND_AXIS_NAME_INTERNAL-2 "IncidentSlitBox"
*MEAS_COND_AXIS_NAME_INTERNAL-20 "Target_XrayOnTime"
*MEAS_COND_AXIS_NAME_INTERNAL-21 "Target_IG"
*MEAS_COND_AXIS_NAME_INTERNAL-22 "Target_GP"
*MEAS_COND_AXIS_NAME_INTERNAL-23 "Target_FC"
*MEAS_COND_AXIS_NAME_INTERNAL-24 "HVPS_Bias"
*MEAS_COND_AXIS_NAME_INTERNAL-25 "HVPS_HVPSTime"
*MEAS_COND_AXIS_NAME_INTERNAL-26 "HVPS_Type1Time"
*MEAS_COND_AXIS_NAME_INTERNAL-27 "HVPS_Type2Time"
*MEAS_COND_AXIS_NAME_INTERNAL-28 "HVPS_Type3Time"
*MEAS_COND_AXIS_NAME_INTERNAL-29 "CW_IERTime"
*MEAS_COND_AXIS_NAME_INTERNAL-3 "IncidentSlitBox"
*MEAS_COND_AXIS_NAME_INTERNAL-30 "CW_WaterHose"
*MEAS_COND_AXIS_NAME_INTERNAL-31 "CW_CoolingWater"
*MEAS_COND_AXIS_NAME_INTERNAL-32 "CW_ECTime"
*MEAS_COND_AXIS_NAME_INTERNAL-33 "CW_Flow1"
*MEAS_COND_AXIS_NAME_INTERNAL-34 "CW_Temperature1"
*MEAS_COND_AXIS_NAME_INTERNAL-35 "CW_Pressure1"
*MEAS_COND_AXIS_NAME_INTERNAL-36 "CW_PressureIn"
*MEAS_COND_AXIS_NAME_INTERNAL-37 "CW_PressureOut"
*MEAS_COND_AXIS_NAME_INTERNAL-38 "CW_Flow2"
*MEAS_COND_AXIS_NAME_INTERNAL-39 "CW_Temperature2"
*MEAS_COND_AXIS_NAME_INTERNAL-4 "IncidentSlitBox"
*MEAS_COND_AXIS_NAME_INTERNAL-40 "CW_Pressure2"
*MEAS_COND_AXIS_NAME_INTERNAL-41 "RE_EnclosureTemp"
*MEAS_COND_AXIS_NAME_INTERNAL-42 "RE_EnclosureHummidity"
*MEAS_COND_AXIS_NAME_INTERNAL-43 "RE_CabinetTemp"
*MEAS_COND_AXIS_NAME_INTERNAL-44 "RE_RPTemp"
*MEAS_COND_AXIS_NAME_INTERNAL-45 "RE_ShutterAXrayOnTime"
*MEAS_COND_AXIS_NAME_INTERNAL-46 "RE_ShutterATimes"
*MEAS_COND_AXIS_NAME_INTERNAL-47 "RE_ShutterAOpenCloseTime"
*MEAS_COND_AXIS_NAME_INTERNAL-48 "RE_ShutterACloseOpenTime"
*MEAS_COND_AXIS_NAME_INTERNAL-49 "RE_ShutterBXrayOnTime"
*MEAS_COND_AXIS_NAME_INTERNAL-5 "IncidentAxdSlit"
*MEAS_COND_AXIS_NAME_INTERNAL-50 "RE_ShutterBTimes"
*MEAS_COND_AXIS_NAME_INTERNAL-51 "RE_ShutterBOpenCloseTime"
*MEAS_COND_AXIS_NAME_INTERNAL-52 "RE_ShutterBCloseOpenTime"
*MEAS_COND_AXIS_NAME_INTERNAL-53 "RE_XrayWarningRamp"
*MEAS_COND_AXIS_NAME_INTERNAL-54 "RE_ShutterAInstallation"
*MEAS_COND_AXIS_NAME_INTERNAL-55 "RE_ShutterARamp"
*MEAS_COND_AXIS_NAME_INTERNAL-56 "RE_ShutterBInstallation"
*MEAS_COND_AXIS_NAME_INTERNAL-57 "RE_ShutterBRamp"
*MEAS_COND_AXIS_NAME_INTERNAL-58 "RE_ExtShutterCLS"
*MEAS_COND_AXIS_NAME_INTERNAL-59 "RE_ExtXrayOFF"
*MEAS_COND_AXIS_NAME_INTERNAL-6 "IncidentAxdSlit"
*MEAS_COND_AXIS_NAME_INTERNAL-60 "RE_ExtSafetyCircuit"
*MEAS_COND_AXIS_NAME_INTERNAL-61 "Version_CPU"
*MEAS_COND_AXIS_NAME_INTERNAL-62 "Version_RS1"
*MEAS_COND_AXIS_NAME_INTERNAL-63 "Version_RS2"
*MEAS_COND_AXIS_NAME_INTERNAL-64 "Version_HV"
*MEAS_COND_AXIS_NAME_INTERNAL-65 "Version_CW"
*MEAS_COND_AXIS_NAME_INTERNAL-66 "Version_RT"
*MEAS_COND_AXIS_NAME_INTERNAL-67 "IncidentPrimary"
*MEAS_COND_AXIS_NAME_INTERNAL-68 "IncidentMonochromator"
*MEAS_COND_AXIS_NAME_INTERNAL-69 "ReceivingOptics"
*MEAS_COND_AXIS_NAME_INTERNAL-7 "IncidentAxdSlit"
*MEAS_COND_AXIS_NAME_INTERNAL-70 "CounterMonochromatorKind"
*MEAS_COND_AXIS_NAME_INTERNAL-8 "Filter"
*MEAS_COND_AXIS_NAME_INTERNAL-9 "ReceivingSlitBox1"
*MEAS_COND_AXIS_NAME-0 "TwoThetaTheta"
*MEAS_COND_AXIS_NAME-1 "IncidentSollerSlit"
*MEAS_COND_AXIS_NAME-10 "ReceivingSlitBox1-_Axis"
*MEAS_COND_AXIS_NAME-11 "SlitSS"
*MEAS_COND_AXIS_NAME-12 "Filter"
*MEAS_COND_AXIS_NAME-13 "ReceivingSollerSlit"
*MEAS_COND_AXIS_NAME-14 "ReceivingSlitBox2"
*MEAS_COND_AXIS_NAME-15 "ReceivingSlitBox2-_Axis"
*MEAS_COND_AXIS_NAME-16 "SlitRS"
*MEAS_COND_AXIS_NAME-17 "PHA"
*MEAS_COND_AXIS_NAME-18 "RS3"
*MEAS_COND_AXIS_NAME-19 "Target_TargetTime"
*MEAS_COND_AXIS_NAME-2 "IncidentSlitBox"
*MEAS_COND_AXIS_NAME-20 "Target_XrayOnTime"
*MEAS_COND_AXIS_NAME-21 "Target_IG"
*MEAS_COND_AXIS_NAME-22 "Target_GP"
*MEAS_COND_AXIS_NAME-23 "Target_FC"
*MEAS_COND_AXIS_NAME-24 "HVPS_Bias"
*MEAS_COND_AXIS_NAME-25 "HVPS_HVPSTime"
*MEAS_COND_AXIS_NAME-26 "HVPS_Type1Time"
*MEAS_COND_AXIS_NAME-27 "HVPS_Type2Time"
*MEAS_COND_AXIS_NAME-28 "HVPS_Type3Time"
*MEAS_COND_AXIS_NAME-29 "CW_IERTime"
*MEAS_COND_AXIS_NAME-3 "IncidentSlitBox-_Axis"
*MEAS_COND_AXIS_NAME-30 "CW_WaterHose"
*MEAS_COND_AXIS_NAME-31 "CW_CoolingWater"
*MEAS_COND_AXIS_NAME-32 "CW_ECTime"
*MEAS_COND_AXIS_NAME-33 "CW_Flow1"
*MEAS_COND_AXIS_NAME-34 "CW_Temperature1"
*MEAS_COND_AXIS_NAME-35 "CW_Pressure1"
*MEAS_COND_AXIS_NAME-36 "CW_PressureIn"
*MEAS_COND_AXIS_NAME-37 "CW_PressureOut"
*MEAS_COND_AXIS_NAME-38 "CW_Flow2"
*MEAS_COND_AXIS_NAME-39 "CW_Temperature2"
*MEAS_COND_AXIS_NAME-4 "SlitDS"
*MEAS_COND_AXIS_NAME-40 "CW_Pressure2"
*MEAS_COND_AXIS_NAME-41 "RE_EnclosureTemp"
*MEAS_COND_AXIS_NAME-42 "RE_EnclosureHummidity"
*MEAS_COND_AXIS_NAME-43 "RE_CabinetTemp"
*MEAS_COND_AXIS_NAME-44 "RE_RPTemp"
*MEAS_COND_AXIS_NAME-45 "RE_ShutterAXrayOnTime"
*MEAS_COND_AXIS_NAME-46 "RE_ShutterATimes"
*MEAS_COND_AXIS_NAME-47 "RE_ShutterAOpenCloseTime"
*MEAS_COND_AXIS_NAME-48 "RE_ShutterACloseOpenTime"
*MEAS_COND_AXIS_NAME-49 "RE_ShutterBXrayOnTime"
*MEAS_COND_AXIS_NAME-5 "IncidentAxdSlit"
*MEAS_COND_AXIS_NAME-50 "RE_ShutterBTimes"
*MEAS_COND_AXIS_NAME-51 "RE_ShutterBOpenCloseTime"
*MEAS_COND_AXIS_NAME-52 "RE_ShutterBCloseOpenTime"
*MEAS_COND_AXIS_NAME-53 "RE_XrayWarningRamp"
*MEAS_COND_AXIS_NAME-54 "RE_ShutterAInstallation"
*MEAS_COND_AXIS_NAME-55 "RE_ShutterARamp"
*MEAS_COND_AXIS_NAME-56 "RE_ShutterBInstallation"
*MEAS_COND_AXIS_NAME-57 "RE_ShutterBRamp"
*MEAS_COND_AXIS_NAME-58 "RE_ExtShutterCLS"
*MEAS_COND_AXIS_NAME-59 "RE_ExtXrayOFF"
*MEAS_COND_AXIS_NAME-6 "LLS"
*MEAS_COND_AXIS_NAME-60 "RE_ExtSafetyCircuit"
*MEAS_COND_AXIS_NAME-61 "Version_CPU"
*MEAS_COND_AXIS_NAME-62 "Version_RS1"
*MEAS_COND_AXIS_NAME-63 "Version_RS2"
*MEAS_COND_AXIS_NAME-64 "Version_HV"
*MEAS_COND_AXIS_NAME-65 "Version_CW"
*MEAS_COND_AXIS_NAME-66 "Version_RT"
*MEAS_COND_AXIS_NAME-67 "IncidentPrimary"
*MEAS_COND_AXIS_NAME-68 "IncidentMonochromator"
*MEAS_COND_AXIS_NAME-69 "ReceivingOptics"
*MEAS_COND_AXIS_NAME-7 "DHLSlit"
*MEAS_COND_AXIS_NAME-70 "CounterMonochromatorKind"
*MEAS_COND_AXIS_NAME-8 "Filter"
*MEAS_COND_AXIS_NAME-9 "ReceivingSlitBox1"
*MEAS_COND_AXIS_OFFSET-0 "0"
*MEAS_COND_AXIS_OFFSET-1 "0"
*MEAS_COND_AXIS_OFFSET-10 "0"
*MEAS_COND_AXIS_OFFSET-11 "0"
*MEAS_COND_AXIS_OFFSET-12 "0"
*MEAS_COND_AXIS_OFFSET-13 "0"
*MEAS_COND_AXIS_OFFSET-14 "0"
*MEAS_COND_AXIS_OFFSET-15 "0"
*MEAS_COND_AXIS_OFFSET-16 "0"
*MEAS_COND_AXIS_OFFSET-17 "0"
*MEAS_COND_AXIS_OFFSET-18 "0"
*MEAS_COND_AXIS_OFFSET-19 "0"
*MEAS_COND_AXIS_OFFSET-2 "0"
*MEAS_COND_AXIS_OFFSET-20 "0"
*MEAS_COND_AXIS_OFFSET-21 "0"
*MEAS_COND_AXIS_OFFSET-22 "0"
*MEAS_COND_AXIS_OFFSET-23 "0"
*MEAS_COND_AXIS_OFFSET-24 "0"
*MEAS_COND_AXIS_OFFSET-25 "0"
*MEAS_COND_AXIS_OFFSET-26 "0"
*MEAS_COND_AXIS_OFFSET-27 "0"
*MEAS_COND_AXIS_OFFSET-28 "0"
*MEAS_COND_AXIS_OFFSET-29 "0"
*MEAS_COND_AXIS_OFFSET-3 "0"
*MEAS_COND_AXIS_OFFSET-30 "0"
*MEAS_COND_AXIS_OFFSET-31 "0"
*MEAS_COND_AXIS_OFFSET-32 "0"
*MEAS_COND_AXIS_OFFSET-33 "0"
*MEAS_COND_AXIS_OFFSET-34 "0"
*MEAS_COND_AXIS_OFFSET-35 "0"
*MEAS_COND_AXIS_OFFSET-36 "0"
*MEAS_COND_AXIS_OFFSET-37 "0"
*MEAS_COND_AXIS_OFFSET-38 "0"
*MEAS_COND_AXIS_OFFSET-39 "0"
*MEAS_COND_AXIS_OFFSET-4 "0"
*MEAS_COND_AXIS_OFFSET-40 "0"
*MEAS_COND_AXIS_OFFSET-41 "0"
*MEAS_COND_AXIS_OFFSET-42 "0"
*MEAS_COND_AXIS_OFFSET-43 "0"
*MEAS_COND_AXIS_OFFSET-44 "0"
*MEAS_COND_AXIS_OFFSET-45 "0"
*MEAS_COND_AXIS_OFFSET-46 "0"
*MEAS_COND_AXIS_OFFSET-47 "0"
*MEAS_COND_AXIS_OFFSET-48 "0"
*MEAS_COND_AXIS_OFFSET-49 "0"
*MEAS_COND_AXIS_OFFSET-5 "0"
*MEAS_COND_AXIS_OFFSET-50 "0"
*MEAS_COND_AXIS_OFFSET-51 "0"
*MEAS_COND_AXIS_OFFSET-52 "0"
*MEAS_COND_AXIS_OFFSET-53 "0"
*MEAS_COND_AXIS_OFFSET-54 "0"
*MEAS_COND_AXIS_OFFSET-55 "0"
*MEAS_COND_AXIS_OFFSET-56 "0"
*MEAS_COND_AXIS_OFFSET-57 "0"
*MEAS_COND_AXIS_OFFSET-58 "0"
*MEAS_COND_AXIS_OFFSET-59 "0"
*MEAS_COND_AXIS_OFFSET-6 "0"
*MEAS_COND_AXIS_OFFSET-60 "0"
*MEAS_COND_AXIS_OFFSET-61 "0"
*MEAS_COND_AXIS_OFFSET-62 "0"
*MEAS_COND_AXIS_OFFSET-63 "0"
*MEAS_COND_AXIS_OFFSET-64 "0"
*MEAS_COND_AXIS_OFFSET-65 "0"
*MEAS_COND_AXIS_OFFSET-66 "0"
*MEAS_COND_AXIS_OFFSET-67 "0"
*MEAS_COND_AXIS_OFFSET-68 "0"
*MEAS_COND_AXIS_OFFSET-69 "0"
*MEAS_COND_AXIS_OFFSET-7 "0"
*MEAS_COND_AXIS_OFFSET-70 "0"
*MEAS_COND_AXIS_OFFSET-8 "0"
*MEAS_COND_AXIS_OFFSET-9 "0"
*MEAS_COND_AXIS_POSITION-0 "12.0000"
*MEAS_COND_AXIS_POSITION-1 "Soller_slit_5.0deg"
*MEAS_COND_AXIS_POSITION-10 "Open"
*MEAS_COND_AXIS_POSITION-11 "Open"
*MEAS_COND_AXIS_POSITION-12 "K_beta_x1"
*MEAS_COND_AXIS_POSITION-13 "Soller_slit_5.0deg"
*MEAS_COND_AXIS_POSITION-14 "Open"
*MEAS_COND_AXIS_POSITION-15 "Open"
*MEAS_COND_AXIS_POSITION-16 "Open"
*MEAS_COND_AXIS_POSITION-17 "30"
*MEAS_COND_AXIS_POSITION-18 "Open"
*MEAS_COND_AXIS_POSITION-2 "1.25deg"
*MEAS_COND_AXIS_POSITION-3 "1.25deg"
*MEAS_COND_AXIS_POSITION-4 "1.25deg"
*MEAS_COND_AXIS_POSITION-5 "10mm"
*MEAS_COND_AXIS_POSITION-6 "10mm"
*MEAS_COND_AXIS_POSITION-67 "No_unit"
*MEAS_COND_AXIS_POSITION-68 "Manual"
*MEAS_COND_AXIS_POSITION-69 "No_unit"
*MEAS_COND_AXIS_POSITION-7 "10mm"
*MEAS_COND_AXIS_POSITION-70 "None"
*MEAS_COND_AXIS_POSITION-8 "None"
*MEAS_COND_AXIS_POSITION-9 "Open"
*MEAS_COND_AXIS_RESOLUTION-0 "0.0025"
*MEAS_COND_AXIS_RESOLUTION-1 ""
*MEAS_COND_AXIS_RESOLUTION-10 ""
*MEAS_COND_AXIS_RESOLUTION-11 ""
*MEAS_COND_AXIS_RESOLUTION-12 ""
*MEAS_COND_AXIS_RESOLUTION-13 ""
*MEAS_COND_AXIS_RESOLUTION-14 ""
*MEAS_COND_AXIS_RESOLUTION-15 ""
*MEAS_COND_AXIS_RESOLUTION-16 ""
*MEAS_COND_AXIS_RESOLUTION-17 "1"
*MEAS_COND_AXIS_RESOLUTION-18 "0.1"
*MEAS_COND_AXIS_RESOLUTION-19 "0.01"
*MEAS_COND_AXIS_RESOLUTION-2 ""
*MEAS_COND_AXIS_RESOLUTION-20 "0.010000"
*MEAS_COND_AXIS_RESOLUTION-21 "1"
*MEAS_COND_AXIS_RESOLUTION-22 "1"
*MEAS_COND_AXIS_RESOLUTION-23 "0.01"
*MEAS_COND_AXIS_RESOLUTION-24 "1"
*MEAS_COND_AXIS_RESOLUTION-25 "0.01"
*MEAS_COND_AXIS_RESOLUTION-26 "0.01"
*MEAS_COND_AXIS_RESOLUTION-27 "0.01"
*MEAS_COND_AXIS_RESOLUTION-28 "0.01"
*MEAS_COND_AXIS_RESOLUTION-29 "0.010000"
*MEAS_COND_AXIS_RESOLUTION-3 ""
*MEAS_COND_AXIS_RESOLUTION-30 "0.01"
*MEAS_COND_AXIS_RESOLUTION-31 "0.01"
*MEAS_COND_AXIS_RESOLUTION-32 "1"
*MEAS_COND_AXIS_RESOLUTION-33 "0.100000"
*MEAS_COND_AXIS_RESOLUTION-34 "1.000000"
*MEAS_COND_AXIS_RESOLUTION-35 "0.010000"
*MEAS_COND_AXIS_RESOLUTION-36 "0.01"
*MEAS_COND_AXIS_RESOLUTION-37 "0.01"
*MEAS_COND_AXIS_RESOLUTION-38 "0.1"
*MEAS_COND_AXIS_RESOLUTION-39 "1"
*MEAS_COND_AXIS_RESOLUTION-4 ""
*MEAS_COND_AXIS_RESOLUTION-40 "0.01"
*MEAS_COND_AXIS_RESOLUTION-41 "1.000000"
*MEAS_COND_AXIS_RESOLUTION-42 "1"
*MEAS_COND_AXIS_RESOLUTION-43 "1.000000"
*MEAS_COND_AXIS_RESOLUTION-44 "1"
*MEAS_COND_AXIS_RESOLUTION-45 "0.01"
*MEAS_COND_AXIS_RESOLUTION-46 "1"
*MEAS_COND_AXIS_RESOLUTION-47 "1"
*MEAS_COND_AXIS_RESOLUTION-48 "1"
*MEAS_COND_AXIS_RESOLUTION-49 "0.01"
*MEAS_COND_AXIS_RESOLUTION-5 ""
*MEAS_COND_AXIS_RESOLUTION-50 "1.000000"
*MEAS_COND_AXIS_RESOLUTION-51 "1.000000"
*MEAS_COND_AXIS_RESOLUTION-52 "1.000000"
*MEAS_COND_AXIS_RESOLUTION-53 "-"
*MEAS_COND_AXIS_RESOLUTION-54 "-"
*MEAS_COND_AXIS_RESOLUTION-55 "-"
*MEAS_COND_AXIS_RESOLUTION-56 "1.000000"
*MEAS_COND_AXIS_RESOLUTION-57 "-"
*MEAS_COND_AXIS_RESOLUTION-58 "-"
*MEAS_COND_AXIS_RESOLUTION-59 "-"
*MEAS_COND_AXIS_RESOLUTION-6 ""
*MEAS_COND_AXIS_RESOLUTION-60 "1.000000"
*MEAS_COND_AXIS_RESOLUTION-61 "1.000000"
*MEAS_COND_AXIS_RESOLUTION-62 "1.000000"
*MEAS_COND_AXIS_RESOLUTION-63 "1.000000"
*MEAS_COND_AXIS_RESOLUTION-64 "1.000000"
*MEAS_COND_AXIS_RESOLUTION-65 "1.000000"
*MEAS_COND_AXIS_RESOLUTION-66 "1.000000"
*MEAS_COND_AXIS_RESOLUTION-7 ""
*MEAS_COND_AXIS_RESOLUTION-8 ""
*MEAS_COND_AXIS_RESOLUTION-9 ""
*MEAS_COND_AXIS_STATE-0 "Scan"
*MEAS_COND_AXIS_STATE-1 "Fixed"
*MEAS_COND_AXIS_STATE-10 "Fixed"
*MEAS_COND_AXIS_STATE-11 "Fixed"
*MEAS_COND_AXIS_STATE-12 "Fixed"
*MEAS_COND_AXIS_STATE-13 "Fixed"
*MEAS_COND_AXIS_STATE-14 "Fixed"
*MEAS_COND_AXIS_STATE-15 "Fixed"
*MEAS_COND_AXIS_STATE-16 "Fixed"
*MEAS_COND_AXIS_STATE-17 "Fixed"
*MEAS_COND_AXIS_STATE-18 "Fixed"
*MEAS_COND_AXIS_STATE-19 "Fixed"
*MEAS_COND_AXIS_STATE-2 "Fixed"
*MEAS_COND_AXIS_STATE-20 "Fixed"
*MEAS_COND_AXIS_STATE-21 "Fixed"
*MEAS_COND_AXIS_STATE-22 "Fixed"
*MEAS_COND_AXIS_STATE-23 "Fixed"
*MEAS_COND_AXIS_STATE-24 "Fixed"
*MEAS_COND_AXIS_STATE-25 "Fixed"
*MEAS_COND_AXIS_STATE-26 "Fixed"
*MEAS_COND_AXIS_STATE-27 "Fixed"
*MEAS_COND_AXIS_STATE-28 "Fixed"
*MEAS_COND_AXIS_STATE-29 "Fixed"
*MEAS_COND_AXIS_STATE-3 "Fixed"
*MEAS_COND_AXIS_STATE-30 "Fixed"
*MEAS_COND_AXIS_STATE-31 "Fixed"
*MEAS_COND_AXIS_STATE-32 "Fixed"
*MEAS_COND_AXIS_STATE-33 "Fixed"
*MEAS_COND_AXIS_STATE-34 "Fixed"
*MEAS_COND_AXIS_STATE-35 "Fixed"
*MEAS_COND_AXIS_STATE-36 "Fixed"
*MEAS_COND_AXIS_STATE-37 "Fixed"
*MEAS_COND_AXIS_STATE-38 "Fixed"
*MEAS_COND_AXIS_STATE-39 "Fixed"
*MEAS_COND_AXIS_STATE-4 "Fixed"
*MEAS_COND_AXIS_STATE-40 "Fixed"
*MEAS_COND_AXIS_STATE-41 "Fixed"
*MEAS_COND_AXIS_STATE-42 "Fixed"
*MEAS_COND_AXIS_STATE-43 "Fixed"
*MEAS_COND_AXIS_STATE-44 "Fixed"
*MEAS_COND_AXIS_STATE-45 "Fixed"
*MEAS_COND_AXIS_STATE-46 "Fixed"
*MEAS_COND_AXIS_STATE-47 "Fixed"
*MEAS_COND_AXIS_STATE-48 "Fixed"
*MEAS_COND_AXIS_STATE-49 "Fixed"
*MEAS_COND_AXIS_STATE-5 "Fixed"
*MEAS_COND_AXIS_STATE-50 "Fixed"
*MEAS_COND_AXIS_STATE-51 "Fixed"
*MEAS_COND_AXIS_STATE-52 "Fixed"
*MEAS_COND_AXIS_STATE-53 "Fixed"
*MEAS_COND_AXIS_STATE-54 "Fixed"
*MEAS_COND_AXIS_STATE-55 "Fixed"
*MEAS_COND_AXIS_STATE-56 "Fixed"
*MEAS_COND_AXIS_STATE-57 "Fixed"
*MEAS_COND_AXIS_STATE-58 "Fixed"
*MEAS_COND_AXIS_STATE-59 "Fixed"
*MEAS_COND_AXIS_STATE-6 "Fixed"
*MEAS_COND_AXIS_STATE-60 "Fixed"
*MEAS_COND_AXIS_STATE-61 "Fixed"
*MEAS_COND_AXIS_STATE-62 "Fixed"
*MEAS_COND_AXIS_STATE-63 "Fixed"
*MEAS_COND_AXIS_STATE-64 "Fixed"
*MEAS_COND_AXIS_STATE-65 "Fixed"
*MEAS_COND_AXIS_STATE-66 "Fixed"
*MEAS_COND_AXIS_STATE-7 "Fixed"
*MEAS_COND_AXIS_STATE-8 "Fixed"
*MEAS_COND_AXIS_STATE-9 "Fixed"
*MEAS_COND_AXIS_UNIT-0 "deg"
*MEAS_COND_AXIS_UNIT-1 ""
*MEAS_COND_AXIS_UNIT-10 ""
*MEAS_COND_AXIS_UNIT-11 ""
*MEAS_COND_AXIS_UNIT-12 ""
*MEAS_COND_AXIS_UNIT-13 ""
*MEAS_COND_AXIS_UNIT-14 ""
*MEAS_COND_AXIS_UNIT-15 ""
*MEAS_COND_AXIS_UNIT-16 ""
*MEAS_COND_AXIS_UNIT-17 "div"
*MEAS_COND_AXIS_UNIT-18 ""
*MEAS_COND_AXIS_UNIT-19 "H"
*MEAS_COND_AXIS_UNIT-2 ""
*MEAS_COND_AXIS_UNIT-20 "H"
*MEAS_COND_AXIS_UNIT-21 "mV"
*MEAS_COND_AXIS_UNIT-22 "V"
*MEAS_COND_AXIS_UNIT-23 "V"
*MEAS_COND_AXIS_UNIT-24 "V"
*MEAS_COND_AXIS_UNIT-25 "H"
*MEAS_COND_AXIS_UNIT-26 "H"
*MEAS_COND_AXIS_UNIT-27 "H"
*MEAS_COND_AXIS_UNIT-28 "H"
*MEAS_COND_AXIS_UNIT-29 "H"
*MEAS_COND_AXIS_UNIT-3 ""
*MEAS_COND_AXIS_UNIT-30 "H"
*MEAS_COND_AXIS_UNIT-31 "H"
*MEAS_COND_AXIS_UNIT-32 "uS/m"
*MEAS_COND_AXIS_UNIT-33 "L/min"
*MEAS_COND_AXIS_UNIT-34 "degree"
*MEAS_COND_AXIS_UNIT-35 "MPa"
*MEAS_COND_AXIS_UNIT-36 "MPa"
*MEAS_COND_AXIS_UNIT-37 "MPa"
*MEAS_COND_AXIS_UNIT-38 "L/min"
*MEAS_COND_AXIS_UNIT-39 "C"
*MEAS_COND_AXIS_UNIT-4 ""
*MEAS_COND_AXIS_UNIT-40 "MPa"
*MEAS_COND_AXIS_UNIT-41 "degree"
*MEAS_COND_AXIS_UNIT-42 "percent"
*MEAS_COND_AXIS_UNIT-43 "degree"
*MEAS_COND_AXIS_UNIT-44 "C"
*MEAS_COND_AXIS_UNIT-45 "H"
*MEAS_COND_AXIS_UNIT-46 "time"
*MEAS_COND_AXIS_UNIT-47 "msec"
*MEAS_COND_AXIS_UNIT-48 "msec"
*MEAS_COND_AXIS_UNIT-49 "H"
*MEAS_COND_AXIS_UNIT-5 ""
*MEAS_COND_AXIS_UNIT-50 "times"
*MEAS_COND_AXIS_UNIT-51 "msec"
*MEAS_COND_AXIS_UNIT-52 "msec"
*MEAS_COND_AXIS_UNIT-53 "-"
*MEAS_COND_AXIS_UNIT-54 "-"
*MEAS_COND_AXIS_UNIT-55 "-"
*MEAS_COND_AXIS_UNIT-56 ""
*MEAS_COND_AXIS_UNIT-57 "-"
*MEAS_COND_AXIS_UNIT-58 "-"
*MEAS_COND_AXIS_UNIT-59 "-"
*MEAS_COND_AXIS_UNIT-6 ""
*MEAS_COND_AXIS_UNIT-60 ""
*MEAS_COND_AXIS_UNIT-61 ""
*MEAS_COND_AXIS_UNIT-62 ""
*MEAS_COND_AXIS_UNIT-63 ""
*MEAS_COND_AXIS_UNIT-64 ""
*MEAS_COND_AXIS_UNIT-65 ""
*MEAS_COND_AXIS_UNIT-66 ""
*MEAS_COND_AXIS_UNIT-67 ""
*MEAS_COND_AXIS_UNIT-68 ""
*MEAS_COND_AXIS_UNIT-69 ""
*MEAS_COND_AXIS_UNIT-7 ""
*MEAS_COND_AXIS_UNIT-70 ""
*MEAS_COND_AXIS_UNIT-8 ""
*MEAS_COND_AXIS_UNIT-9 ""
*MEAS_COND_COUNTER_CENTER_X "0.5"
*MEAS_COND_COUNTER_CENTER_Y "64"
*MEAS_COND_COUNTER_COUNTMODE "Differential"
*MEAS_COND_COUNTER_DEADTIMECORRECTION "Enabled"
*MEAS_COND_COUNTER_DISTANCE "150"
*MEAS_COND_COUNTER_ENERGYMODE "Standard"
*MEAS_COND_COUNTER_PHA_UNIT "div"
*MEAS_COND_COUNTER_PHABASE "30"
*MEAS_COND_COUNTER_PHAWINDOW "20"
*MEAS_COND_COUNTER_PITCH_X "20"
*MEAS_COND_COUNTER_PITCH_Y "0.1"
*MEAS_COND_COUNTER_PITCHUNIT "mm"
*MEAS_COND_COUNTER_VALIDWIDTH_X "1"
*MEAS_COND_COUNTER_VALIDWIDTH_Y "200"
*MEAS_COND_XG_CURRENT "15"
*MEAS_COND_XG_VOLTAGE "40"
*MEAS_COND_XG_WAVE_TYPE "Ka"
*MEAS_DATA_COUNT "4351"
*MEAS_SCAN_AXIS_X "TwoThetaTheta"
*MEAS_SCAN_AXIS_X_INTERNAL "TwoThetaTheta"
*MEAS_SCAN_END_TIME "06/10/2024 13:00:56"
*MEAS_SCAN_MODE "CONTINUOUS"
*MEAS_SCAN_MODE_INTERNAL "TDI_1D"
*MEAS_SCAN_RESOLUTION_X "0.0025"
*MEAS_SCAN_SPEED "10.0000"
*MEAS_SCAN_SPEED_UNIT "deg/min"
*MEAS_SCAN_START "3.0000"
*MEAS_SCAN_START_TIME "06/10/2024 12:51:32"
*MEAS_SCAN_STEP "0.0200"
*MEAS_SCAN_STOP "90.0000"
*MEAS_SCAN_UNEQUALY_SPACED "False"
*MEAS_SCAN_UNIT_X "deg"
*MEAS_SCAN_UNIT_Y "cps"
#Intensity_unit=cps
#Attenuator_coefficient=1.0000
3.0000 2666.3825
3.0200 2801.6200
3.0400 3010.2425
3.0600 2800.1350
3.0800 2777.7800
3.1000 2674.9250
3.1200 2994.8325
3.1400 2960.8225
3.1600 2629.0000
3.1800 2596.0125
3.2000 2761.1725
3.2200 2982.5250
3.2400 2895.9150
3.2600 2714.7475
3.2800 2577.6850
3.3000 2630.6925
3.3200 2898.2425
3.3400 2914.4375
3.3600 2716.9150
3.3800 2542.9675
3.4000 2624.9300
3.4200 2734.5200
3.4400 2680.9225
3.4600 2661.9150
3.4800 2613.0250
3.5000 2532.0375
3.5200 2544.1275
3.5400 2600.1125
3.5600 2873.4225
3.5800 3046.6850
3.6000 2955.4700
3.6200 2699.0650
3.6400 2820.0475
3.6600 2732.4350
3.6800 2475.0800
3.7000 2400.0000
3.7200 2693.6225
3.7400 2832.3125
3.7600 2757.7025
3.7800 2803.0000
3.8000 2827.3300
3.8200 2764.9475
3.8400 2705.6200
3.8600 2781.8225
3.8800 2720.4625
3.9000 2893.8700
3.9200 2704.1975
3.9400 2762.5500
3.9600 2752.7250
3.9800 2592.4425
4.0000 2626.0550
4.0200 2694.5150
4.0400 2708.3325
4.0600 2714.3675
4.0800 2855.5275
4.1000 2829.8150
4.1200 2848.3375
4.1400 2745.7725
4.1600 2663.7175
4.1800 2704.4450
4.2000 2507.1375
4.2200 2630.8375
4.2400 2671.9950
4.2600 2597.7475
4.2800 2568.9400
4.3000 2754.6300
4.3200 2812.8700
4.3400 2777.9950
4.3600 2790.9475
4.3800 2636.0475
4.4000 2575.0000
4.4200 2660.0750
4.4400 2533.6125
4.4600 2742.5750
4.4800 2847.7500
4.5000 2752.6300
4.5200 2759.2800
4.5400 2714.1000
4.5600 2740.4025
4.5800 2776.6150
4.6000 2765.0450
4.6200 2691.2500
4.6400 2703.2700
4.6600 2716.6675
4.6800 2503.0000
4.7000 2620.4175
4.7200 2832.1700
4.7400 2840.5575
4.7600 2886.1300
4.7800 2969.4825
4.8000 2912.1450
4.8200 2944.5225
4.8400 2801.4000
4.8600 2772.2825
4.8800 2611.8350
4.9000 2776.6975
4.9200 2974.7825
4.9400 2740.7775
4.9600 2911.5075
4.9800 3039.0075
5.0000 2902.7225
5.0200 2911.3850
5.0400 2902.6325
5.0600 2897.8100
5.0800 2881.5675
5.1000 2801.2475
5.1200 2922.5475
5.1400 2944.2525
5.1600 3031.7575
5.1800 2968.2125
5.2000 2921.0225
5.2200 2824.3125
5.2400 2847.0950
5.2600 2897.4700
5.2800 2908.3325
5.3000 2803.5450
5.3200 2717.3400
5.3400 2965.2000
5.3600 3076.8400
5.3800 3058.6500
5.4000 2827.7875
5.4200 2762.3475
5.4400 2772.8425
5.4600 2750.2900
5.4800 2821.9975
5.5000 2812.9150
5.5200 2769.0875
5.5400 2708.8600
5.5600 2976.2125
5.5800 3000.7525
5.6000 2906.9225
5.6200 2784.2850
5.6400 2855.2650
5.6600 2829.7300
5.6800 2864.0900
5.7000 2926.7100
5.7200 2966.4600
5.7400 3012.2000
5.7600 3074.6100
5.7800 2992.4225
5.8000 3057.6025
5.8200 2799.9950
5.8400 2700.0000
5.8600 2762.0875
5.8800 2926.1675
5.9000 2801.0750
5.9200 2816.2225
5.9400 2885.1675
5.9600 2856.4900
5.9800 3071.7050
6.0000 2882.6000
6.0200 2897.4075
6.0400 2871.1200
6.0600 2893.5600
6.0800 2920.7825
6.1000 3142.8875
6.1200 2917.7850
6.1400 2860.2625
6.1600 2875.0000
6.1800 2987.1500
6.2000 3006.3050
6.2200 2887.8025
6.2400 2868.7025
6.2600 2881.2350
6.2800 2951.9400
6.3000 3137.1925
6.3200 2973.2875
6.3400 2906.2400
6.3600 2902.0925
6.3800 2993.6450
6.4000 3106.1750
6.4200 2995.9350
6.4400 2787.5900
6.4600 2820.8000
6.4800 2956.2300
6.5000 2966.6675
6.5200 2845.8150
6.5400 2845.8475
6.5600 2952.1325
6.5800 2927.0450
6.6000 2889.5675
6.6200 3002.2075
6.6400 3016.6375
6.6600 3014.5925
6.6800 3004.1475
6.7000 3100.1700
6.7200 3008.1000
6.7400 3010.5050
6.7600 2868.4075
6.7800 2822.9325
6.8000 2900.1875
6.8200 2868.6000
6.8400 3006.6900
6.8600 2845.2025
6.8800 2950.5475
6.9000 2945.6300
6.9200 3069.2425
6.9400 3248.3850
6.9600 3097.1975
6.9800 2958.0450
7.0000 3152.9575
7.0200 3199.8975
7.0400 2940.6000
7.0600 2852.0550
7.0800 3132.5275
7.1000 3137.0900
7.1200 3208.8150
7.1400 3273.0700
7.1600 3145.1375
7.1800 3056.0225
7.2000 3029.1000
7.2200 2968.4450
7.2400 3031.7025
7.2600 3026.9050
7.2800 3136.1050
7.3000 3269.3050
7.3200 3136.5175
7.3400 3221.6800
7.3600 3304.4025
7.3800 3109.1000
7.4000 3406.5175
7.4200 3329.9725
7.4400 3310.7100
7.4600 3199.1500
7.4800 3189.8000
7.5000 3294.4075
7.5200 3476.0675
7.5400 3399.0975
7.5600 3232.4200
7.5800 3097.2225
7.6000 3242.9800
7.6200 3174.0500
7.6400 3177.4200
7.6600 3267.2500
7.6800 3184.5800
7.7000 3175.2000
7.7200 3170.7325
7.7400 3191.8700
7.7600 3294.5200
7.7800 3482.5450
7.8000 3281.2425
7.8200 2979.4025
7.8400 3072.2175
7.8600 3143.9100
7.8800 3213.0425
7.9000 3340.5125
7.9200 3393.9150
7.9400 3318.0275
7.9600 3253.8300
7.9800 3096.6200
8.0000 3138.2950
8.0200 3210.8175
8.0400 3382.6875
8.0600 3464.8725
8.0800 3247.9025
8.1000 3257.0125
8.1200 3352.7325
8.1400 3229.8850
8.1600 3113.9275
8.1800 3167.3850
8.2000 3166.4250
8.2200 3208.8175
8.2400 3155.5800
8.2600 3253.2450
8.2800 3323.2250
8.3000 3314.3975
8.3200 3283.0850
8.3400 3325.4975
8.3600 3354.2925
8.3800 3156.3275
8.4000 3180.0475
8.4200 3486.1075
8.4400 3354.0350
8.4600 3245.4525
8.4800 3258.5875
8.5000 3329.8050
8.5200 3444.7100
8.5400 3380.2875
8.5600 3438.4000
8.5800 3359.3225
8.6000 3495.4925
8.6200 3442.6500
8.6400 3402.0175
8.6600 3298.9625
8.6800 3632.9350
8.7000 3535.2900
8.7200 3548.7625
8.7400 3593.9450
8.7600 3480.0100
8.7800 3473.2425
8.8000 3527.5400
8.8200 3611.1350
8.8400 3475.4500
8.8600 3532.3600
8.8800 3585.6125
8.9000 3541.1450
8.9200 3670.2525
8.9400 3514.5775
8.9600 3544.7300
8.9800 3366.5975
9.0000 3419.9875
9.0200 3793.0350
9.0400 3495.8375
9.0600 3549.8000
9.0800 3444.1475
9.1000 3524.2775
9.1200 3566.6675
9.1400 3415.1175
9.1600 3619.2450
9.1800 3535.8275
9.2000 3603.3025
9.2200 3553.2700
9.2400 3430.2925
9.2600 3444.1950
9.2800 3603.5450
9.3000 3694.1925
9.3200 3512.6275
9.3400 3443.6875
9.3600 3605.7975
9.3800 3658.3325
9.4000 3450.0300
9.4200 3389.6450
9.4400 3524.2150
9.4600 3705.5200
9.4800 3617.4625
9.5000 3625.4875
9.5200 3471.2775
9.5400 3511.3225
9.5600 3712.0400
9.5800 3817.1450
9.6000 3562.0250
9.6200 3626.4200
9.6400 3706.5450
9.6600 3445.4025
9.6800 3465.5725
9.7000 3607.2325
9.7200 3496.5950
9.7400 3506.7625
9.7600 3367.3350
9.7800 3638.2850
9.8000 3678.6075
9.8200 3645.7225
9.8400 3654.2775
9.8600 3727.6850
9.8800 3882.3875
9.9000 3761.1025
9.9200 3355.3500
9.9400 3632.4400
9.9600 3600.7750
9.9800 3745.3575
10.0000 3764.2225
10.0200 3882.3175
10.0400 3893.4975
10.0600 3877.0325
10.0800 3648.2250
10.1000 3707.2750
10.1200 3756.2975
10.1400 3644.9750
10.1600 3765.7625
10.1800 3753.7000
10.2000 3588.5250
10.2200 3887.9175
10.2400 3798.5650
10.2600 3437.5025
10.2800 3536.7700
10.3000 3493.0175
10.3200 3716.3225
10.3400 3787.4175
10.3600 3833.6625
10.3800 3887.7425
10.4000 3654.6950
10.4200 3644.1825
10.4400 3855.3225
10.4600 3853.7875
10.4800 3632.1425
10.5000 3704.9700
10.5200 3699.7125
10.5400 3721.0450
10.5600 3890.4425
10.5800 3715.4550
10.6000 3660.5150
10.6200 3886.5425
10.6400 3776.1725
10.6600 3722.9475
10.6800 3825.4775
10.7000 3833.2175
10.7200 3774.7725
10.7400 3783.4425
10.7600 3779.1125
10.7800 3505.1350
10.8000 3554.7175
10.8200 3907.4400
10.8400 4045.9750
10.8600 3989.3350
10.8800 3947.8525
10.9000 3809.9775
10.9200 3967.3075
10.9400 4045.8725
10.9600 4056.2675
10.9800 3895.3825
11.0000 3666.2050
11.0200 3821.3625
11.0400 4010.6950
11.0600 3974.8350
11.0800 3837.2700
11.1000 3912.7150
11.1200 4037.6525
11.1400 3935.2075
11.1600 3897.9250
11.1800 3975.0975
11.2000 3849.8300
11.2200 4012.7075
11.2400 3964.4875
11.2600 4037.5750
11.2800 3768.5975
11.3000 3860.4800
11.3200 3881.2425
11.3400 3841.6675
11.3600 4064.5450
11.3800 4060.4425
11.4000 3883.4075
11.4200 3920.7750
11.4400 3981.2250
11.4600 3691.9700
11.4800 3828.8850
11.5000 4345.2375
11.5200 4042.3575
11.5400 3760.6425
11.5600 3891.3350
11.5800 3912.5775
11.6000 3887.5275
11.6200 3827.2200
11.6400 4138.7150
11.6600 4274.9300
11.6800 4376.8025
11.7000 4152.8975
11.7200 4016.8350
11.7400 3794.4825
11.7600 3799.7200
11.7800 3905.9300
11.8000 4014.2475
11.8200 3898.5400
11.8400 3893.5525
11.8600 4300.2250
11.8800 4190.7825
11.9000 4170.5125
11.9200 4235.1850
11.9400 3988.9500
11.9600 3962.1425
11.9800 4082.7400
12.0000 4098.0325
12.0200 3967.4600
12.0400 4223.0350
12.0600 4325.0000
12.0800 4207.0775
12.1000 4098.4100
12.1200 3919.9050
12.1400 4034.1325
12.1600 4265.2975
12.1800 4083.2100
12.2000 3950.4125
12.2200 4156.4275
12.2400 4134.2025
12.2600 4298.2175
12.2800 4026.0575
12.3000 4162.1850
12.3200 4336.6625
12.3400 4026.2875
12.3600 4162.0125
12.3800 4243.8150
12.4000 4049.9500
12.4200 3834.9425
12.4400 3950.2350
12.4600 4070.1350
12.4800 3931.0225
12.5000 4097.3775
12.5200 4131.7700
12.5400 4091.9700
12.5600 4342.5875
12.5800 4279.0525
12.6000 4187.9825
12.6200 4193.5050
12.6400 4082.8325
12.6600 4115.6475
12.6800 4061.5400
12.7000 4144.2500
12.7200 3986.1975
12.7400 3953.6200
12.7600 4188.3325
12.7800 4254.3550
12.8000 4188.4575
12.8200 4037.4600
12.8400 3924.0050
12.8600 4115.2300
12.8800 4037.9700
12.9000 4204.5975
12.9200 4258.7550
12.9400 4256.1425
12.9600 4178.4950
12.9800 4192.9775
13.0000 4171.5050
13.0200 4207.4250
13.0400 4384.5025
13.0600 4276.0725
13.0800 4388.3450
13.1000 4364.1850
13.1200 4443.6375
13.1400 4177.0175
13.1600 4323.9000
13.1800 4349.3150
13.2000 4343.3625
13.2200 4319.4025
13.2400 4449.0400
13.2600 4426.6075
13.2800 4418.3425
13.3000 4302.7500
13.3200 4301.1075
13.3400 4451.0650
13.3600 4390.0700
13.3800 4435.4750
13.4000 4564.3250
13.4200 4484.0650
13.4400 4319.6650
13.4600 4451.8475
13.4800 4406.9325
13.5000 4451.9900
13.5200 4434.5925
13.5400 4404.4850
13.5600 4296.4850
13.5800 4294.8575
13.6000 4436.1250
13.6200 4312.9950
13.6400 4292.5725
13.6600 4369.1300
13.6800 4294.4200
13.7000 4319.0925
13.7200 4542.1125
13.7400 4452.7175
13.7600 4337.0350
13.7800 4225.6425
13.8000 4385.7925
13.8200 4488.6550
13.8400 4730.3775
13.8600 4640.9075
13.8800 4490.1775
13.9000 4476.5025
13.9200 4465.1700
13.9400 4349.3825
13.9600 4241.7750
13.9800 4525.1575
14.0000 4756.5575
14.0200 4485.6675
14.0400 4276.0250
14.0600 4549.7475
14.0800 4787.4425
14.1000 4742.7825
14.1200 4599.7075
14.1400 4479.9075
14.1600 4528.3975
14.1800 4522.1625
14.2000 4550.5200
14.2200 4548.5925
14.2400 4348.9475
14.2600 4329.1825
14.2800 4313.8900
14.3000 4600.8100
14.3200 4680.5825
14.3400 4336.0075
14.3600 4671.0950
14.3800 4537.5950
14.4000 4518.7625
14.4200 4606.3625
14.4400 4703.0175
14.4600 4337.3825
14.4800 4231.3100
14.5000 4435.8425
14.5200 4478.3700
14.5400 4538.5550
14.5600 4668.4700
14.5800 4522.7575
14.6000 4629.5225
14.6200 4604.2900
14.6400 4249.7425
14.6600 4537.4475
14.6800 4490.8650
14.7000 4754.7725
14.7200 4664.7750
14.7400 4742.1225
14.7600 4879.9300
14.7800 4896.4050
14.8000 4790.3150
14.8200 4726.1625
14.8400 4645.1775
14.8600 4735.7700
14.8800 4854.7675
14.9000 4823.8275
14.9200 4811.8975
14.9400 4697.7475
14.9600 4638.1125
14.9800 4894.7550
15.0000 4821.8275
15.0200 4678.7575
15.0400 4650.0000
15.0600 4756.7775
15.0800 4894.8775
15.1000 4838.4950
15.1200 4900.7275
15.1400 4971.2800
15.1600 4823.4825
15.1800 4793.8425
15.2000 4684.1050
15.2200 4869.8650
15.2400 4824.8050
15.2600 4695.7650
15.2800 4678.4800
15.3000 4665.6225
15.3200 4664.2350
15.3400 4637.1725
15.3600 4866.7575
15.3800 4890.0425
15.4000 4752.2825
15.4200 5008.6825
15.4400 4950.8425
15.4600 4592.5525
15.4800 4780.8575
15.5000 4784.8650
15.5200 4909.6425
15.5400 5083.2000
15.5600 4954.7125
15.5800 4824.6375
15.6000 5163.7575
15.6200 5193.5125
15.6400 5053.7350
15.6600 4659.2350
15.6800 4812.8975
15.7000 4970.9400
15.7200 5030.1500
15.7400 5126.0425
15.7600 5018.0075
15.7800 5016.7775
15.8000 4930.6725
15.8200 4760.7075
15.8400 4924.2925
15.8600 5127.5150
15.8800 5140.0100
15.9000 5101.6850
15.9200 4893.5675
15.9400 4691.8575
15.9600 4868.6950
15.9800 5088.8575
16.0000 5292.8850
16.0200 5108.3550
16.0400 4837.2975
16.0600 4993.1875
16.0800 4969.7500
16.1000 5084.9525
16.1200 5117.7300
16.1400 5157.9775
16.1600 5258.6675
16.1800 5384.3450
16.2000 5332.3650
16.2200 5366.8975
16.2400 5110.7825
16.2600 5272.4175
16.2800 5295.9775
16.3000 5307.7625
16.3200 5264.0500
16.3400 5204.4800
16.3600 5260.8850
16.3800 5320.4950
16.4000 5425.5375
16.4200 5403.3050
16.4400 5167.7350
16.4600 5276.4100
16.4800 5493.2075
16.5000 5302.7875
16.5200 5065.2475
16.5400 5209.3600
16.5600 5374.6300
16.5800 5574.7375
16.6000 5495.1475
16.6200 5367.6750
16.6400 5272.9100
16.6600 5361.9325
16.6800 5410.9425
16.7000 5070.7725
16.7200 5391.3100
16.7400 5345.4075
16.7600 5264.9900
16.7800 5266.2025
16.8000 5092.8200
16.8200 5193.5050
16.8400 5423.2425
16.8600 5417.5825
16.8800 5309.2850
16.9000 5366.0900
16.9200 5322.9800
16.9400 5317.4575
16.9600 5321.9650
16.9800 5470.0725
17.0000 5496.2375
17.0200 5730.4150
17.0400 5770.5775
17.0600 5750.3425
17.0800 5616.6525
17.1000 5827.5525
17.1200 5658.2775
17.1400 5590.2275
17.1600 5511.8875
17.1800 5486.5975
17.2000 5737.2875
17.2200 5889.5275
17.2400 5897.0450
17.2600 6021.4075
17.2800 5615.3825
17.3000 5363.4925
17.3200 5383.7925
17.3400 5580.1300
17.3600 5689.1700
17.3800 5733.7400
17.4000 5884.8850
17.4200 5685.9925
17.4400 5917.6425
17.4600 5721.3275
17.4800 5603.3575
17.5000 5627.7275
17.5200 5596.9900
17.5400 5678.5200
17.5600 5764.1725
17.5800 5699.4375
17.6000 5619.2025
17.6200 5532.9550
17.6400 5673.1050
17.6600 5763.9150
17.6800 5671.8425
17.7000 5664.0250
17.7200 5755.7675
17.7400 5891.9050
17.7600 5952.7975
17.7800 5813.7050
17.8000 5841.7375
17.8200 5613.8450
17.8400 5730.4550
17.8600 5924.9375
17.8800 5797.4650
17.9000 5838.6350
17.9200 5850.1325
17.9400 5896.9925
17.9600 6132.5825
17.9800 6083.9800
18.0000 5975.1625
18.0200 5903.0800
18.0400 6051.7100
18.0600 6235.4900
18.0800 6106.8225
18.1000 5818.2075
18.1200 5705.6475
18.1400 5749.5575
18.1600 6044.6625
18.1800 6304.3350
18.2000 6229.2425
18.2200 6158.3325
18.2400 6054.0125
18.2600 6115.2350
18.2800 6317.5900
18.3000 6282.0475
18.3200 6181.1775
18.3400 6147.3850
18.3600 5933.7525
18.3800 5835.9375
18.4000 5776.0875
18.4200 6249.6075
18.4400 6511.2075
18.4600 6530.1550
18.4800 6339.9425
18.5000 6167.9475
18.5200 6089.7700
18.5400 6126.5325
18.5600 6256.2350
18.5800 6205.0525
18.6000 6264.0825
18.6200 6292.4250
18.6400 6361.8150
18.6600 6478.8275
18.6800 6148.1475
18.7000 6188.3100
18.7200 6186.7600
18.7400 6230.2675
18.7600 6215.9800
18.7800 6401.9225
18.8000 6384.6100
18.8200 6491.8075
18.8400 6570.0950
18.8600 6596.0600
18.8800 6568.1900
18.9000 6503.9850
18.9200 6650.1025
18.9400 6704.0325
18.9600 6495.2800
18.9800 6359.4500
19.0000 6352.4000
19.0200 6503.1325
19.0400 6556.5350
19.0600 6605.9400
19.0800 6652.3725
19.1000 6294.5725
19.1200 6268.0875
19.1400 6569.6875
19.1600 6501.7975
19.1800 6592.0925
19.2000 6875.9725
19.2200 6953.6825
19.2400 6962.9700
19.2600 6831.2975
19.2800 6601.0725
19.3000 6702.7075
19.3200 6468.3625
19.3400 6497.9625
19.3600 6651.5250
19.3800 6597.7450
19.4000 6489.4550
19.4200 6825.9350
19.4400 7131.6200
19.4600 6924.2225
19.4800 6685.1625
19.5000 6797.0450
19.5200 6638.3425
19.5400 6802.8400
19.5600 7004.4150
19.5800 6974.5300
19.6000 7097.3850
19.6200 6904.5425
19.6400 6883.5975
19.6600 7129.5175
19.6800 6936.2625
19.7000 6934.5475
19.7200 6781.6800
19.7400 7036.7550
19.7600 7217.4075
19.7800 6937.4200
19.8000 6938.0700
19.8200 6941.3975
19.8400 7006.5425
19.8600 7043.6900
19.8800 6925.9225
19.9000 6845.8225
19.9200 6796.8800
19.9400 6775.0000
19.9600 6962.2150
19.9800 7111.3775
20.0000 7117.7525
20.0200 7097.9550
20.0400 7371.7200
20.0600 7484.6575
20.0800 7185.8700
20.1000 7423.5100
20.1200 7263.2600
20.1400 7218.2300
20.1600 7243.5375
20.1800 6961.4050
20.2000 7088.0325
20.2200 7270.6150
20.2400 7298.7850
20.2600 7164.2250
20.2800 7347.5850
20.3000 7506.3875
20.3200 7181.5750
20.3400 7178.3600
20.3600 7238.4575
20.3800 7333.2500
20.4000 7401.3025
20.4200 7458.1975
20.4400 7796.6175
20.4600 7865.7925
20.4800 7745.7050
20.5000 7599.2950
20.5200 7479.1050
20.5400 7388.8500
20.5600 7288.8950
20.5800 7423.0100
20.6000 7518.0800
20.6200 7396.5475
20.6400 7660.1150
20.6600 7824.2625
20.6800 7771.3850
20.7000 7798.8650
20.7200 8088.2625
20.7400 7656.3050
20.7600 7145.3375
20.7800 7738.5375
20.8000 7745.9225
20.8200 7633.1275
20.8400 7827.3550
20.8600 7933.7025
20.8800 8006.9325
20.9000 7912.6275
20.9200 7682.5625
20.9400 7653.6400
20.9600 7649.8175
20.9800 7787.1575
21.0000 7839.8725
21.0200 7519.6100
21.0400 7458.4150
21.0600 7691.6525
21.0800 7606.8250
21.1000 7702.9800
21.1200 7780.1650
21.1400 7833.0225
21.1600 7989.6525
21.1800 8059.9550
21.2000 8230.7800
21.2200 8048.4725
21.2400 7989.0375
21.2600 7770.7375
21.2800 7731.8650
21.3000 7983.7650
21.3200 8139.3550
21.3400 7970.6275
21.3600 7711.3150
21.3800 7816.0800
21.4000 8094.6600
21.4200 8224.6575
21.4400 8024.8500
21.4600 8111.3450
21.4800 8122.4800
21.5000 8326.3875
21.5200 8187.9750
21.5400 8329.4425
21.5600 8546.0475
21.5800 8714.1700
21.6000 8667.3475
21.6200 8484.4025
21.6400 8577.1225
21.6600 8539.6425
21.6800 8327.9575
21.7000 8246.5450
21.7200 8503.4450
21.7400 8512.8800
21.7600 8600.9150
21.7800 8725.6875
21.8000 8620.8800
21.8200 8480.6600
21.8400 8177.6100
21.8600 8557.3925
21.8800 8890.5300
21.9000 8633.5850
21.9200 8536.5200
21.9400 8444.5525
21.9600 8543.1000
21.9800 8538.6250
22.0000 8606.8425
22.0200 8988.5700
22.0400 9011.3950
22.0600 8934.9375
22.0800 8942.6475
22.1000 8939.4000
22.1200 8705.3925
22.1400 8534.5850
22.1600 8637.4350
22.1800 8703.5500
22.2000 8594.8275
22.2200 8616.9750
22.2400 8820.5300
22.2600 9035.8850
22.2800 9348.9475
22.3000 9216.7300
22.3200 8844.2025
22.3400 8999.5025
22.3600 9119.2650
22.3800 9053.5875
22.4000 8888.8000
22.4200 8913.5200
22.4400 9228.5300
22.4600 9369.1450
22.4800 9150.4200
22.5000 9199.4050
22.5200 9400.7900
22.5400 9409.7675
22.5600 9368.1200
22.5800 9335.8825
22.6000 9066.4200
22.6200 9125.0275
22.6400 9526.8200
22.6600 9688.0225
22.6800 9354.3100
22.7000 9119.7550
22.7200 9221.1850
22.7400 9157.1475
22.7600 9389.8700
22.7800 9477.3750
22.8000 9350.9900
22.8200 9600.5250
22.8400 9489.1900
22.8600 9050.0725
22.8800 9551.3225
22.9000 9917.1900
22.9200 9587.6200
22.9400 9601.0700
22.9600 9556.4925
22.9800 9542.4675
23.0000 9677.7275
23.0200 10060.1475
23.0400 9953.2600
23.0600 9707.0800
23.0800 9568.6450
23.1000 9343.9175
23.1200 9452.5650
23.1400 9702.7525
23.1600 9887.1900
23.1800 10196.7500
23.2000 10107.6525
23.2200 9714.8125
23.2400 9679.3600
23.2600 9539.0375
23.2800 9582.0000
23.3000 9912.6050
23.3200 10151.8025
23.3400 10272.7625
23.3600 10155.2175
23.3800 10055.3000
23.4000 10048.5050
23.4200 10110.4475
23.4400 10102.4875
23.4600 10308.8150
23.4800 10198.5700
23.5000 10156.2125
23.5200 10218.3475
23.5400 10032.3275
23.5600 10137.2675
23.5800 10166.9200
23.6000 10124.4925
23.6200 10171.1625
23.6400 10143.5625
23.6600 10318.5800
23.6800 10195.8000
23.7000 9937.1875
23.7200 10054.1475
23.7400 10252.2125
23.7600 10123.4150
23.7800 10200.4775
23.8000 10393.7925
23.8200 10366.6675
23.8400 10575.8100
23.8600 10833.9100
23.8800 10669.0375
23.9000 10479.9800
23.9200 10575.9000
23.9400 10689.8625
23.9600 10822.3500
23.9800 10833.1775
24.0000 10695.9975
24.0200 10792.1875
24.0400 10937.7425
24.0600 10796.3250
24.0800 10358.6550
24.1000 10202.0250
24.1200 10492.7925
24.1400 10566.1925
24.1600 10592.9225
24.1800 10761.7375
24.2000 10623.7400
24.2200 10690.8175
24.2400 10864.2650
24.2600 10869.0200
24.2800 10790.2700
24.3000 10509.5350
24.3200 10606.2950
24.3400 10637.7625
24.3600 10575.5625
24.3800 10709.3600
24.4000 10824.3375
24.4200 10826.0775
24.4400 10944.6300
24.4600 10969.4475
24.4800 10941.5525
24.5000 11114.6875
24.5200 11140.5325
24.5400 11233.1525
24.5600 11203.8025
24.5800 11122.5125
24.6000 10878.8825
24.6200 10694.3225
24.6400 10860.4300
24.6600 10988.9600
24.6800 11020.2925
24.7000 10931.6725
24.7200 11054.3850
24.7400 11177.9250
24.7600 11274.0250
24.7800 11284.8025
24.8000 11124.3375
24.8200 11316.6650
24.8400 11397.6200
24.8600 11148.0375
24.8800 11350.7750
24.9000 11671.0175
24.9200 11624.1950
24.9400 11448.5100
24.9600 11324.9025
24.9800 11295.6100
25.0000 11333.9000
25.0200 11500.9425
25.0400 11201.0575
25.0600 11261.3925
25.0800 11611.9100
25.1000 11395.3125
25.1200 11400.4225
25.1400 11303.6125
25.1600 11354.5825
25.1800 11750.0750
25.2000 11816.6975
25.2200 11704.2350
25.2400 11471.3025
25.2600 11407.8925
25.2800 11641.1750
25.3000 11799.7225
25.3200 11638.8975
25.3400 11627.6150
25.3600 11891.1625
25.3800 12020.1500
25.4000 11864.9450
25.4200 11538.6200
25.4400 11737.8500
25.4600 11864.9625
25.4800 11547.8650
25.5000 11498.5525
25.5200 11567.0875
25.5400 11349.3275
25.5600 11248.1125
25.5800 11525.6025
25.6000 11953.1025
25.6200 12114.6025
25.6400 11971.8875
25.6600 11884.3325
25.6800 11809.1675
25.7000 11969.7875
25.7200 12247.9675
25.7400 12252.1075
25.7600 12223.5425
25.7800 12153.7725
25.8000 12154.1725
25.8200 12243.2775
25.8400 12288.3400
25.8600 12266.9300
25.8800 12165.4900
25.9000 12187.9550
25.9200 12275.2725
25.9400 12359.2925
25.9600 12577.4750
25.9800 12609.7825
26.0000 12605.9450
26.0200 12571.8050
26.0400 12221.7400
26.0600 12088.5375
26.0800 12121.7500
26.1000 12120.8625
26.1200 12171.4075
26.1400 12445.2250
26.1600 12288.0850
26.1800 12072.3150
26.2000 12025.8650
26.2200 12024.1175
26.2400 12293.9575
26.2600 12448.9925
26.2800 12501.0700
26.3000 12547.7150
26.3200 12507.4750
26.3400 12965.1125
26.3600 12825.6475
26.3800 12288.2650
26.4000 12423.4850
26.4200 12587.7625
26.4400 12485.8625
26.4600 12285.4250
26.4800 12529.5625
26.5000 12734.5925
26.5200 12605.9425
26.5400 12669.5600
26.5600 12570.7800
26.5800 12721.1050
26.6000 13013.0375
26.6200 12862.0900
26.6400 12571.0225
26.6600 12562.2500
26.6800 12467.2775
26.7000 12279.4900
26.7200 12631.9575
26.7400 12915.8125
26.7600 12612.8100
26.7800 12663.5300
26.8000 12947.9250
26.8200 12986.4500
26.8400 12931.3800
26.8600 12937.5825
26.8800 12980.8100
26.9000 12893.1375
26.9200 12867.4100
26.9400 12934.1450
26.9600 12801.6150
26.9800 12964.4625
27.0000 13336.0100
27.0200 12980.9950
27.0400 12695.0600
27.0600 12653.5075
27.0800 12576.7300
27.1000 12469.2475
27.1200 12739.6625
27.1400 12954.1950
27.1600 13125.4125
27.1800 12991.6600
27.2000 12462.6600
27.2200 12636.7175
27.2400 12926.9600
27.2600 12957.4425
27.2800 13011.2650
27.3000 12996.1325
27.3200 13015.8625
27.3400 13205.5525
27.3600 13308.2925
27.3800 13213.2900
27.4000 13274.1675
27.4200 13190.6800
27.4400 12874.9825
27.4600 13027.1925
27.4800 13036.4550
27.5000 12937.8950
27.5200 12700.0000
27.5400 12681.7000
27.5600 12797.2475
27.5800 12938.4875
27.6000 12924.4900
27.6200 13181.5775
27.6400 13298.2525
27.6600 13048.0600
27.6800 13122.3275
27.7000 13103.1600
27.7200 13180.5825
27.7400 13487.8925
27.7600 13124.9450
27.7800 13137.4975
27.8000 13528.6025
27.8200 13151.8450
27.8400 12721.8925
27.8600 12866.9300
27.8800 13098.2825
27.9000 13467.0900
27.9200 13655.9350
27.9400 13452.3100
27.9600 13282.0725
27.9800 13441.5625
28.0000 13529.6925
28.0200 13462.3400
28.0400 13521.5350
28.0600 13494.8200
28.0800 13176.8850
28.1000 13162.8100
28.1200 13231.2100
28.1400 13517.6450
28.1600 13259.6850
28.1800 12973.5700
28.2000 13259.5225
28.2200 13547.4350
28.2400 13556.6225
28.2600 13381.6375
28.2800 13347.3275
28.3000 13467.9975
28.3200 13597.8650
28.3400 13600.7600
28.3600 13513.6050
28.3800 13420.9150
28.4000 13619.4500
28.4200 13608.5350
28.4400 13440.8100
28.4600 13325.7775
28.4800 13212.9875
28.5000 13370.0525
28.5200 13343.6100
28.5400 13379.5375
28.5600 13228.9575
28.5800 13522.6800
28.6000 13834.8550
28.6200 13580.7225
28.6400 13267.9200
28.6600 13416.4175
28.6800 13731.7750
28.7000 13316.4950
28.7200 13208.7900
28.7400 13577.3425
28.7600 13391.9700
28.7800 13596.3050
28.8000 13678.9250
28.8200 13406.5250
28.8400 13462.5700
28.8600 13394.6975
28.8800 13286.4725
28.9000 13503.3625
28.9200 13337.0325
28.9400 13214.1575
28.9600 13344.6800
28.9800 13383.8300
29.0000 13409.5800
29.0200 13230.0900
29.0400 13340.0025
29.0600 13501.4000
29.0800 13617.0875
29.1000 13497.8925
29.1200 13588.7125
29.1400 13287.9925
29.1600 13123.9275
29.1800 13298.5825
29.2000 13225.3550
29.2200 13306.7375
29.2400 13551.0925
29.2600 13439.2925
29.2800 13160.1050
29.3000 13133.6200
29.3200 13091.9750
29.3400 13230.0300
29.3600 13600.8000
29.3800 13841.9875
29.4000 13471.2350
29.4200 12863.7450
29.4400 13145.5225
29.4600 13476.8725
29.4800 13573.3525
29.5000 13120.8500
29.5200 12902.4750
29.5400 13112.0400
29.5600 13491.4550
29.5800 13756.0425
29.6000 13396.5000
29.6200 13198.7450
29.6400 13556.8175
29.6600 13794.5750
29.6800 13609.4250
29.7000 13404.6600
29.7200 13209.1725
29.7400 13422.2300
29.7600 13225.4625
29.7800 13565.7950
29.8000 13465.6250
29.8200 12975.7950
29.8400 12831.5850
29.8600 13223.9850
29.8800 13736.0850
29.9000 13608.0050
29.9200 13333.3875
29.9400 13204.8775
29.9600 13372.5725
29.9800 13083.2825
30.0000 13084.3425
30.0200 13393.4525
30.0400 13603.3525
30.0600 13352.6800
30.0800 13220.3150
30.1000 13230.1725
30.1200 13164.1825
30.1400 13243.6850
30.1600 12957.7600
30.1800 12958.3775
30.2000 12896.7600
30.2200 13168.6850
30.2400 13418.4300
30.2600 13127.9125
30.2800 12740.4100
30.3000 13006.6475
30.3200 13133.8350
30.3400 13200.9200
30.3600 12963.5025
30.3800 13120.2525
30.4000 13103.9675
30.4200 13323.5550
30.4400 13397.0100
30.4600 13166.1275
30.4800 12984.0600
30.5000 13183.9525
30.5200 13372.8250
30.5400 13205.5025
30.5600 13276.2825
30.5800 13231.9700
30.6000 13297.4050
30.6200 13089.8250
30.6400 12857.2175
30.6600 12911.9250
30.6800 12796.4000
30.7000 12743.2150
30.7200 13097.6025
30.7400 13152.7925
30.7600 13360.5975
30.7800 13473.4550
30.8000 13208.1675
30.8200 13107.8275
30.8400 13053.4150
30.8600 13056.7850
30.8800 13027.3725
30.9000 12689.8450
30.9200 12683.5050
30.9400 12896.8200
30.9600 13225.8325
30.9800 13323.5575
31.0000 12934.0700
31.0200 12936.5975
31.0400 13151.3975
31.0600 12945.8925
31.0800 13124.3200
31.1000 12930.0150
31.1200 12705.7050
31.1400 12700.0400
31.1600 12644.2700
31.1800 13053.8125
31.2000 12924.2125
31.2200 12820.6425
31.2400 12736.6625
31.2600 12854.8675
31.2800 12917.1925
31.3000 12758.7300
31.3200 12839.9400
31.3400 12921.9925
31.3600 13117.9900
31.3800 13383.3675
31.4000 13004.4375
31.4200 12776.4825
31.4400 12757.5825
31.4600 12987.9950
31.4800 12920.3025
31.5000 12988.0225
31.5200 12637.8925
31.5400 12495.2200
31.5600 12747.0825
31.5800 12778.0150
31.6000 12713.6775
31.6200 12186.1025
31.6400 12355.2200
31.6600 12672.1375
31.6800 12664.1700
31.7000 12481.0900
31.7200 12407.6350
31.7400 12495.2425
31.7600 12478.8725
31.7800 12651.6200
31.8000 12545.0900
31.8200 12778.8000
31.8400 12636.3550
31.8600 12638.3075
31.8800 12406.1750
31.9000 12001.0125
31.9200 12332.5900
31.9400 12274.7750
31.9600 12365.2600
31.9800 12114.7875
32.0000 12309.2950
32.0200 12565.1950
32.0400 12728.8200
32.0600 12389.7275
32.0800 12209.8200
32.1000 12227.1750
32.1200 12185.7625
32.1400 12270.0275
32.1600 12171.8625
32.1800 12386.1200
32.2000 12360.1300
32.2200 12202.4800
32.2400 12559.5300
32.2600 12365.7425
32.2800 11981.8775
32.3000 12085.1475
32.3200 12430.1475
32.3400 12158.0550
32.3600 12502.5800
32.3800 12314.9525
32.4000 12594.3250
32.4200 12349.6275
32.4400 12558.3750
32.4600 12478.9475
32.4800 12651.2550
32.5000 12473.1925
32.5200 12332.4725
32.5400 12233.6875
32.5600 12265.4025
32.5800 12317.7575
32.6000 12009.3775
32.6200 12505.8000
32.6400 12557.7975
32.6600 12329.5450
32.6800 12268.0150
32.7000 12286.8550
32.7200 12400.7000
32.7400 12322.3650
32.7600 12231.5225
32.7800 12156.8250
32.8000 11905.2325
32.8200 12320.1900
32.8400 12235.6450
32.8600 12132.0600
32.8800 12636.8725
32.9000 12608.7825
32.9200 12207.3850
32.9400 12169.0950
32.9600 12446.1175
32.9800 12259.4975
33.0000 12395.9650
33.0200 12101.6050
33.0400 12224.0375
33.0600 11773.6950
33.0800 11844.8125
33.1000 12191.0725
33.1200 12130.3050
33.1400 12078.4175
33.1600 11934.1700
33.1800 11753.8425
33.2000 12068.6600
33.2200 12204.2275
33.2400 12606.9175
33.2600 12318.1200
33.2800 11721.1525
33.3000 11942.4575
33.3200 12012.2425
33.3400 11644.5050
33.3600 11972.1575
33.3800 12235.9900
33.4000 12461.0325
33.4200 12052.0300
33.4400 11655.2250
33.4600 11940.9875
33.4800 12189.2275
33.5000 11908.0200
33.5200 11605.8500
33.5400 12196.6600
33.5600 12058.9850
33.5800 12217.7625
33.6000 11664.6625
33.6200 11615.9250
33.6400 11902.7400
33.6600 12001.2300
33.6800 11832.1675
33.7000 11901.0525
33.7200 11527.6300
33.7400 11472.9825
33.7600 11527.5850
33.7800 11652.0225
33.8000 11505.4175
33.8200 12120.9550
33.8400 12234.7125
33.8600 12002.0125
33.8800 11697.3125
33.9000 11648.0325
33.9200 11660.0500
33.9400 11611.3700
33.9600 11727.3100
33.9800 11530.5500
34.0000 11516.8900
34.0200 11281.2675
34.0400 11527.3300
34.0600 11721.1750
34.0800 11726.1025
34.1000 11291.1575
34.1200 11239.5150
34.1400 11543.0425
34.1600 11627.6850
34.1800 11769.9450
34.2000 11900.6400
34.2200 11813.0375
34.2400 11561.9800
34.2600 11790.8925
34.2800 11927.5725
34.3000 11665.5475
34.3200 11585.5950
34.3400 11484.4925
34.3600 11583.2000
34.3800 12036.8100
34.4000 12120.1925
34.4200 11699.0325
34.4400 11476.2025
34.4600 12086.9225
34.4800 11682.4975
34.5000 11753.4425
34.5200 11973.9550
34.5400 11609.0275
34.5600 11516.6675
34.5800 11486.3150
34.6000 11635.8900
34.6200 12129.0350
34.6400 11502.3825
34.6600 11368.7125
34.6800 11942.1875
34.7000 11785.7925
34.7200 11292.2750
34.7400 11448.7200
34.7600 11094.5900
34.7800 11240.4500
34.8000 11228.7075
34.8200 10970.9025
34.8400 11255.1325
34.8600 11079.5875
34.8800 11215.1850
34.9000 11293.0600
34.9200 11129.4225
34.9400 11336.2400
34.9600 11714.7000
34.9800 11722.7225
35.0000 11393.5475
35.0200 11147.8200
35.0400 11662.6850
35.0600 11385.5825
35.0800 11254.2425
35.1000 11289.0075
35.1200 11508.3325
35.1400 11617.4700
35.1600 11836.9575
35.1800 11522.4400
35.2000 11532.7125
35.2200 11393.5400
35.2400 11658.3750
35.2600 11413.1200
35.2800 11553.4600
35.3000 11438.1025
35.3200 11608.3325
35.3400 11521.4375
35.3600 11336.7325
35.3800 11658.6650
35.4000 11659.9325
35.4200 11256.9200
35.4400 11511.6400
35.4600 11500.5825
35.4800 11613.1125
35.5000 11194.6650
35.5200 11442.4925
35.5400 11429.8225
35.5600 11158.6450
35.5800 11321.9750
35.6000 11559.1450
35.6200 11622.0950
35.6400 11131.7375
35.6600 11004.8675
35.6800 11370.6525
35.7000 11253.5200
35.7200 11183.3325
35.7400 11233.9075
35.7600 11382.5275
35.7800 11292.0600
35.8000 11189.1350
35.8200 11117.6125
35.8400 10851.3425
35.8600 10960.8975
35.8800 10930.1525
35.9000 10887.8350
35.9200 10932.3475
35.9400 11077.3025
35.9600 10994.7375
35.9800 11326.7475
36.0000 11512.8125
36.0200 11352.6550
36.0400 11214.3075
36.0600 11059.1200
36.0800 11860.2100
36.1000 11535.1900
36.1200 11184.5600
36.1400 11417.3400
36.1600 10983.0575
36.1800 10915.1175
36.2000 11137.2675
36.2200 11248.8975
36.2400 10977.7750
36.2600 11008.2525
36.2800 11159.3450
36.3000 11144.9775
36.3200 11437.6125
36.3400 11460.5975
36.3600 10928.2250
36.3800 10923.2075
36.4000 11315.0875
36.4200 11083.5200
36.4400 11246.0450
36.4600 11375.0375
36.4800 11637.0150
36.5000 11416.9625
36.5200 11107.6600
36.5400 11033.6475
36.5600 10962.2850
36.5800 11226.7200
36.6000 11155.9650
36.6200 11233.3025
36.6400 11284.0600
36.6600 11067.6075
36.6800 10895.9125
36.7000 11158.3325
36.7200 11002.9575
36.7400 10583.5850
36.7600 11236.5475
36.7800 11447.3625
36.8000 11418.7850
36.8200 11476.7175
36.8400 11080.2325
36.8600 11073.8900
36.8800 11035.8000
36.9000 11247.5975
36.9200 11100.6075
36.9400 10861.5575
36.9600 11016.1025
36.9800 11041.1325
37.0000 11312.7325
37.0200 11035.7325
37.0400 11078.4375
37.0600 10850.3875
37.0800 10872.4175
37.1000 10798.5075
37.1200 11110.4525
37.1400 10879.1250
37.1600 11069.7225
37.1800 11030.4975
37.2000 11134.3000
37.2200 10897.2400
37.2400 11280.1325
37.2600 11237.9600
37.2800 10656.6825
37.3000 10938.2925
37.3200 11089.7450
37.3400 11318.5225
37.3600 11135.4575
37.3800 10934.7300
37.4000 11033.4350
37.4200 10977.0000
37.4400 10960.3875
37.4600 11206.2850
37.4800 10916.8375
37.5000 10888.2200
37.5200 11025.3900
37.5400 11386.6550
37.5600 10896.2850
37.5800 10935.4600
37.6000 10852.4300
37.6200 10772.8125
37.6400 10950.5250
37.6600 11403.2200
37.6800 11257.6525
37.7000 11246.8350
37.7200 11063.1150
37.7400 11554.6675
37.7600 10906.8875
37.7800 10590.4675
37.8000 11047.0300
37.8200 10987.7425
37.8400 11244.4050
37.8600 10664.3950
37.8800 11024.9600
37.9000 10901.0500
37.9200 10922.1575
37.9400 11320.7725
37.9600 11289.6575
37.9800 10856.2800
38.0000 10616.3875
38.0200 10860.6725
38.0400 11338.3375
38.0600 10848.2475
38.0800 10923.9000
38.1000 10548.3700
38.1200 10882.6250
38.1400 10898.4025
38.1600 10854.6325
38.1800 11006.8150
38.2000 11032.3625
38.2200 11507.6125
38.2400 11352.2400
38.2600 10923.4750
38.2800 11343.8275
38.3000 11279.4775
38.3200 10847.2675
38.3400 11171.9850
38.3600 10941.4025
38.3800 10811.6550
38.4000 10747.0400
38.4200 10733.3325
38.4400 10699.4475
38.4600 10632.8075
38.4800 11005.5275
38.5000 10799.3150
38.5200 10990.2050
38.5400 11054.7375
38.5600 11276.7975
38.5800 10837.7950
38.6000 11205.9375
38.6200 10549.4425
38.6400 10466.8800
38.6600 11163.1575
38.6800 10896.8025
38.7000 10994.4150
38.7200 10803.8125
38.7400 10936.2900
38.7600 10758.1175
38.7800 11022.7075
38.8000 11212.6375
38.8200 11508.1525
38.8400 11034.3650
38.8600 10902.6000
38.8800 10857.1950
38.9000 11003.0125
38.9200 11106.7300
38.9400 10934.7275
38.9600 10984.7950
38.9800 11202.7775
39.0000 11219.4375
39.0200 11175.2875
39.0400 10895.7450
39.0600 10970.7150
39.0800 11070.4000
39.1000 11215.8700
39.1200 10946.6975
39.1400 10698.1825
39.1600 10838.4375
39.1800 11036.8850
39.2000 11392.5800
39.2200 10941.2175
39.2400 10988.5900
39.2600 10798.6550
39.2800 10767.5025
39.3000 10640.3275
39.3200 10657.3900
39.3400 10794.0000
39.3600 10850.0000
39.3800 10836.7250
39.4000 10903.0850
39.4200 11495.4950
39.4400 10788.5550
39.4600 10628.0800
39.4800 10397.6500
39.5000 10732.5000
39.5200 10759.1200
39.5400 11124.9475
39.5600 10892.1950
39.5800 10855.1925
39.6000 10879.4475
39.6200 10788.5675
39.6400 10530.7925
39.6600 11269.4500
39.6800 11553.7600
39.7000 11074.9325
39.7200 11291.2400
39.7400 11012.5475
39.7600 11161.1250
39.7800 10639.7050
39.8000 11022.7850
39.8200 11152.5250
39.8400 11167.9275
39.8600 11128.4825
39.8800 10832.8000
39.9000 10655.4325
39.9200 10762.0525
39.9400 10938.7050
39.9600 10991.8075
39.9800 10842.5600
40.0000 10745.5600
40.0200 10459.2575
40.0400 10604.6375
40.0600 10669.3525
40.0800 11098.0100
40.1000 10774.6175
40.1200 11149.7525
40.1400 10815.6400
40.1600 10818.2425
40.1800 10742.1150
40.2000 11562.5350
40.2200 10916.8925
40.2400 11031.1125
40.2600 11128.6775
40.2800 11149.6750
40.3000 10863.1500
40.3200 10889.1850
40.3400 10538.1100
40.3600 10355.8475
40.3800 10643.7875
40.4000 10957.1525
40.4200 10975.9400
40.4400 11054.5150
40.4600 10612.5575
40.4800 10855.7175
40.5000 10940.4975
40.5200 10889.0400
40.5400 10672.4875
40.5600 11028.2700
40.5800 11098.8425
40.6000 11072.0325
40.6200 10961.5225
40.6400 11025.2850
40.6600 11000.2325
40.6800 11113.7050
40.7000 10915.5325
40.7200 11358.1575
40.7400 10804.9225
40.7600 10323.0725
40.7800 10442.6825
40.8000 10623.0050
40.8200 10779.7200
40.8400 11170.9775
40.8600 11061.4075
40.8800 10827.5300
40.9000 10602.8900
40.9200 10748.8300
40.9400 10541.6575
40.9600 10657.7550
40.9800 10784.6000
41.0000 11246.9425
41.0200 11023.7375
41.0400 11118.4150
41.0600 11118.8050
41.0800 11351.5175
41.1000 10935.7575
41.1200 10702.1900
41.1400 10839.9300
41.1600 10568.4025
41.1800 10767.2700
41.2000 11161.8575
41.2200 10413.9750
41.2400 10572.6875
41.2600 10948.4075
41.2800 10563.0200
41.3000 10766.9175
41.3200 11128.4100
41.3400 10909.0775
41.3600 11065.6600
41.3800 10193.3800
41.4000 10537.3650
41.4200 10486.7675
41.4400 10735.3775
41.4600 10692.7125
41.4800 10742.7725
41.5000 11009.4000
41.5200 10752.1800
41.5400 10584.1000
41.5600 10912.7250
41.5800 10683.5825
41.6000 10596.8175
41.6200 11207.5500
41.6400 11046.4625
41.6600 10747.5700
41.6800 10515.1150
41.7000 10695.5375
41.7200 10773.1850
41.7400 10629.1300
41.7600 10163.1325
41.7800 10586.6700
41.8000 11140.2500
41.8200 10627.4725
41.8400 10963.0100
41.8600 11017.3925
41.8800 10655.8950
41.9000 10305.7450
41.9200 11048.8000
41.9400 11253.6925
41.9600 11433.1025
41.9800 11158.7100
42.0000 10957.3125
42.0200 10849.5100
42.0400 11004.9675
42.0600 10754.5825
42.0800 10492.5275
42.1000 10596.8275
42.1200 10415.3200
42.1400 10706.6850
42.1600 11005.5300
42.1800 10505.8050
42.2000 10708.0500
42.2200 10466.2900
42.2400 10627.0425
42.2600 10854.2125
42.2800 10539.9750
42.3000 10831.9575
42.3200 10622.5025
42.3400 10149.5050
42.3600 10685.5300
42.3800 10797.5750
42.4000 10550.4675
42.4200 10789.5000
42.4400 10578.7375
42.4600 10587.8175
42.4800 10353.3550
42.5000 9864.1000
42.5200 10525.9325
42.5400 10670.3625
42.5600 10700.0000
42.5800 10711.0400
42.6000 10805.5075
42.6200 10805.1200
42.6400 10467.2550
42.6600 10683.2075
42.6800 10716.3375
42.7000 10461.6375
42.7200 10594.2050
42.7400 10376.9125
42.7600 10642.3200
42.7800 10463.2600
42.8000 10625.5075
42.8200 10514.0600
42.8400 10726.8125
42.8600 10962.4850
42.8800 11005.2700
42.9000 10471.2475
42.9200 10393.0175
42.9400 11182.9550
42.9600 11235.0075
42.9800 10998.3275
43.0000 10085.9850
43.0200 10266.6475
43.0400 10356.7500
43.0600 9963.7750
43.0800 10352.7400
43.1000 10236.8075
43.1200 10238.9325
43.1400 10063.1300
43.1600 10597.9775
43.1800 10448.0600
43.2000 9976.5500
43.2200 10447.2900
43.2400 10634.8225
43.2600 10569.0250
43.2800 10506.4450
43.3000 10437.0650
43.3200 10622.6025
43.3400 10638.6075
43.3600 10306.5325
43.3800 10204.0250
43.4000 10148.8500
43.4200 10675.1150
43.4400 10712.7950
43.4600 9791.8900
43.4800 10464.9575
43.5000 9796.6325
43.5200 9982.5325
43.5400 9919.8850
43.5600 10110.7475
43.5800 10231.4350
43.6000 10441.6675
43.6200 10379.2225
43.6400 9795.2150
43.6600 9736.3650
43.6800 10273.8725
43.7000 10067.5550
43.7200 10383.3325
43.7400 10337.0800
43.7600 9956.9200
43.7800 10407.5250
43.8000 10415.3225
43.8200 10467.3900
43.8400 9650.4000
43.8600 9955.4450
43.8800 9881.1975
43.9000 10153.4475
43.9200 9931.6775
43.9400 9786.9550
43.9600 10053.5725
43.9800 9999.6225
44.0000 9909.5550
44.0200 9867.6950
44.0400 10040.3150
44.0600 9364.1100
44.0800 9929.7925
44.1000 10190.0625
44.1200 9948.1700
44.1400 10105.6950
44.1600 10205.1075
44.1800 9841.4600
44.2000 9785.4525
44.2200 10043.0400
44.2400 9981.1750
44.2600 10020.8675
44.2800 9817.4350
44.3000 9825.0000
44.3200 9827.2975
44.3400 9853.0575
44.3600 9895.5400
44.3800 9981.6350
44.4000 9647.7750
44.4200 9788.6325
44.4400 9762.1200
44.4600 9782.6150
44.4800 9594.7550
44.5000 9457.5800
44.5200 9507.1225
44.5400 10014.3125
44.5600 9334.6375
44.5800 9571.9800
44.6000 10126.6175
44.6200 10019.6075
44.6400 9660.6825
44.6600 10030.9375
44.6800 10061.2975
44.7000 9746.3025
44.7200 9733.4275
44.7400 9976.9325
44.7600 9808.0850
44.7800 9655.3575
44.8000 9880.4025
44.8200 9822.9325
44.8400 9549.7000
44.8600 9626.0425
44.8800 9573.2875
44.9000 9807.2225
44.9200 9691.6525
44.9400 9518.8375
44.9600 9491.7950
44.9800 9007.7950
45.0000 9504.3350
45.0200 10160.1950
45.0400 10032.7975
45.0600 9416.2175
45.0800 9507.8700
45.1000 9598.8100
45.1200 9604.3950
45.1400 8904.1125
45.1600 9445.6575
45.1800 9088.5075
45.2000 9561.1975
45.2200 9269.4125
45.2400 9627.9625
45.2600 9318.3350
45.2800 9483.5750
45.3000 9162.2575
45.3200 9533.6775
45.3400 9196.0250
45.3600 9412.4050
45.3800 9240.0675
45.4000 8909.9550
45.4200 9426.9375
45.4400 8909.0425
45.4600 9016.6675
45.4800 9145.0850
45.5000 9504.3025
45.5200 9044.2475
45.5400 9481.5550
45.5600 8904.1975
45.5800 8890.6875
45.6000 9265.1225
45.6200 9398.3250
45.6400 9006.2775
45.6600 8983.3325
45.6800 8955.3075
45.7000 8707.8775
45.7200 9399.5575
45.7400 8841.5025
45.7600 8970.7225
45.7800 9375.3725
45.8000 9175.3950
45.8200 9032.2925
45.8400 9480.1700
45.8600 9331.7675
45.8800 9122.3025
45.9000 9039.8000
45.9200 8521.3100
45.9400 9319.2250
45.9600 9142.9000
45.9800 8939.1875
46.0000 8653.7825
46.0200 9000.0475
46.0400 9195.6725
46.0600 9220.3250
46.0800 8969.6700
46.1000 8863.0875
46.1200 8378.2200
46.1400 8809.9575
46.1600 8931.6300
46.1800 8987.8025
46.2000 8713.6150
46.2200 8324.7075
46.2400 8734.7375
46.2600 9012.6550
46.2800 8694.1025
46.3000 8891.0050
46.3200 8610.0700
46.3400 8806.6150
46.3600 8598.8825
46.3800 8707.5775
46.4000 8943.8825
46.4200 8390.5275
46.4400 8475.6525
46.4600 8481.3750
46.4800 8460.2900
46.5000 8476.8200
46.5200 8439.6975
46.5400 8900.5325
46.5600 8784.3000
46.5800 8522.7150
46.6000 8803.3375
46.6200 8898.9100
46.6400 8378.7200
46.6600 8228.8800
46.6800 8306.0175
46.7000 8674.3550
46.7200 8615.7025
46.7400 8039.9175
46.7600 8418.6000
46.7800 8434.5875
46.8000 8386.6550
46.8200 8783.8750
46.8400 8325.6975
46.8600 8690.3425
46.8800 8182.0525
46.9000 8273.0750
46.9200 8360.2450
46.9400 8473.7350
46.9600 8339.1500
46.9800 8095.5525
47.0000 7978.0650
47.0200 8417.3050
47.0400 8423.7250
47.0600 8404.5100
47.0800 8345.5925
47.1000 8197.3975
47.1200 8247.5775
47.1400 8017.3025
47.1600 7995.1275
47.1800 7650.4850
47.2000 7848.1750
47.2200 7735.7875
47.2400 7900.9200
47.2600 8283.0625
47.2800 7887.6750
47.3000 8028.3650
47.3200 7852.1025
47.3400 7720.5700
47.3600 8270.5725
47.3800 8223.6225
47.4000 8263.4500
47.4200 7730.5700
47.4400 7908.2125
47.4600 7996.3350
47.4800 7868.9375
47.5000 8072.2325
47.5200 7744.0575
47.5400 7882.5675
47.5600 7959.2375
47.5800 7786.2075
47.6000 8030.0425
47.6200 8080.3250
47.6400 7962.4525
47.6600 8210.3700
47.6800 8089.8875
47.7000 7619.3975
47.7200 8347.1550
47.7400 8059.8775
47.7600 7480.5100
47.7800 7678.3100
47.8000 8022.4850
47.8200 7970.9125
47.8400 7706.6050
47.8600 7579.5600
47.8800 7544.0225
47.9000 7675.6275
47.9200 7711.6225
47.9400 8025.6450
47.9600 7613.0575
47.9800 7510.0375
48.0000 8008.3550
48.0200 7636.4550
48.0400 8085.2200
48.0600 8047.3675
48.0800 7323.8825
48.1000 7616.0375
48.1200 7611.4750
48.1400 7678.9150
48.1600 7986.1875
48.1800 7431.5925
48.2000 7687.7475
48.2200 7369.1700
48.2400 7832.2275
48.2600 8107.3925
48.2800 7861.4775
48.3000 7491.0375
48.3200 7502.2050
48.3400 7732.7050
48.3600 7724.3700
48.3800 7694.0100
48.4000 7444.9900
48.4200 7792.2950
48.4400 7776.7025
48.4600 7477.1825
48.4800 7288.0325
48.5000 7187.0275
48.5200 7730.3250
48.5400 7574.6500
48.5600 7359.1025
48.5800 7258.4700
48.6000 7177.8850
48.6200 7445.6850
48.6400 7769.7125
48.6600 7381.0650
48.6800 7155.0500
48.7000 7186.9850
48.7200 6855.3200
48.7400 7254.0650
48.7600 7610.2300
48.7800 7637.1275
48.8000 7683.3325
48.8200 7670.6800
48.8400 7467.3050
48.8600 6904.0150
48.8800 7370.9975
48.9000 7495.2275
48.9200 7113.0550
48.9400 6898.3625
48.9600 7271.2850
48.9800 7124.3650
49.0000 7143.9525
49.0200 7453.4175
49.0400 7196.7475
49.0600 7232.2850
49.0800 6935.0975
49.1000 7164.6900
49.1200 7244.2100
49.1400 7243.8225
49.1600 6842.4775
49.1800 6613.6800
49.2000 7394.1625
49.2200 7474.6500
49.2400 6871.1300
49.2600 6959.4450
49.2800 7350.1125
49.3000 7076.1750
49.3200 7368.6725
49.3400 7073.7750
49.3600 6872.3975
49.3800 7014.1650
49.4000 6733.2425
49.4200 7309.0075
49.4400 7003.8575
49.4600 6830.7775
49.4800 6610.8975
49.5000 6745.5150
49.5200 6803.8575
49.5400 6953.8525
49.5600 6986.5125
49.5800 6854.5575
49.6000 7198.0475
49.6200 7073.7125
49.6400 7054.4725
49.6600 6996.1000
49.6800 6856.4400
49.7000 6914.0000
49.7200 6680.1100
49.7400 6681.0175
49.7600 7140.9650
49.7800 7025.5850
49.8000 6941.0850
49.8200 7018.4675
49.8400 6857.1875
49.8600 7046.1950
49.8800 7100.6475
49.9000 7081.1300
49.9200 6782.3100
49.9400 7027.7675
49.9600 6568.6125
49.9800 6615.6800
50.0000 6907.1425
50.0200 6974.1250
50.0400 6767.9675
50.0600 6785.9350
50.0800 6810.1600
50.1000 6707.9450
50.1200 6451.3225
50.1400 6944.6475
50.1600 6787.2450
50.1800 6823.5475
50.2000 6705.0700
50.2200 6641.2000
50.2400 6377.6000
50.2600 6795.4250
50.2800 6711.5825
50.3000 6398.2475
50.3200 6852.2650
50.3400 6714.1175
50.3600 7053.3750
50.3800 6777.0525
50.4000 6508.3325
50.4200 6551.6500
50.4400 7030.0975
50.4600 6695.4000
50.4800 6639.0375
50.5000 6616.8825
50.5200 6684.4250
50.5400 6316.2325
50.5600 6429.4100
50.5800 6675.0000
50.6000 6665.1100
50.6200 6542.7450
50.6400 6475.4900
50.6600 6698.7675
50.6800 6942.6350
50.7000 6552.1275
50.7200 6402.5075
50.7400 6600.5250
50.7600 6340.4900
50.7800 6618.6525
50.8000 6635.7050
50.8200 6589.8600
50.8400 6828.4975
50.8600 6491.2925
50.8800 6590.6325
50.9000 6668.3600
50.9200 6586.3525
50.9400 6498.4200
50.9600 6195.6550
50.9800 6288.8850
51.0000 6792.7475
51.0200 6338.3125
51.0400 6498.3250
51.0600 6582.9950
51.0800 6659.6725
51.1000 6478.6675
51.1200 6441.6750
51.1400 6617.3200
51.1600 6444.6800
51.1800 6534.2650
51.2000 6074.6825
51.2200 6161.3200
51.2400 6105.3475
51.2600 6206.1250
51.2800 6622.2050
51.3000 6221.0500
51.3200 6387.4225
51.3400 6599.5500
51.3600 6309.6725
51.3800 6322.3200
51.4000 6313.1200
51.4200 6536.2025
51.4400 6269.9150
51.4600 6113.3125
51.4800 6094.4675
51.5000 6306.5950
51.5200 6201.7425
51.5400 6324.0575
51.5600 6391.5325
51.5800 6173.7825
51.6000 5922.0725
51.6200 6453.6250
51.6400 6379.1425
51.6600 6175.9875
51.6800 6519.5450
51.7000 5996.8000
51.7200 6168.8575
51.7400 6384.6800
51.7600 6387.8725
51.7800 6276.9575
51.8000 6569.1775
51.8200 6415.7500
51.8400 6507.4175
51.8600 6545.8050
51.8800 6034.4450
51.9000 6145.0400
51.9200 6188.0575
51.9400 6244.3650
51.9600 6264.2000
51.9800 6147.7425
52.0000 6204.5125
52.0200 6074.7700
52.0400 6168.6925
52.0600 6188.9650
52.0800 6175.2200
52.1000 6375.4475
52.1200 6430.4125
52.1400 5948.6475
52.1600 6182.2075
52.1800 5795.0450
52.2000 5857.6600
52.2200 6124.5475
52.2400 6013.5125
52.2600 5897.5250
52.2800 6071.1725
52.3000 6227.4800
52.3200 6324.9950
52.3400 6023.4200
52.3600 5831.5325
52.3800 5982.4300
52.4000 5825.9025
52.4200 6291.4425
52.4400 6100.0000
52.4600 6072.9775
52.4800 5809.9000
52.5000 6311.4825
52.5200 6406.5475
52.5400 5996.1775
52.5600 5877.9150
52.5800 6067.5950
52.6000 5712.1500
52.6200 5862.8225
52.6400 6019.8050
52.6600 6158.7700
52.6800 6257.6600
52.7000 6246.6275
52.7200 6184.0600
52.7400 5896.8750
52.7600 5786.8850
52.7800 6019.3625
52.8000 6045.2850
52.8200 6003.7875
52.8400 6165.2275
52.8600 6401.7025
52.8800 6027.5375
52.9000 5862.6300
52.9200 5817.3400
52.9400 5840.4575
52.9600 6009.9475
52.9800 5951.4675
53.0000 6140.8775
53.0200 5938.3100
53.0400 5898.6575
53.0600 5905.4625
53.0800 6170.3975
53.1000 6260.7675
53.1200 5737.4250
53.1400 5968.3075
53.1600 5908.3925
53.1800 6081.2775
53.2000 5854.6375
53.2200 5730.0250
53.2400 5887.3400
53.2600 5925.3275
53.2800 5839.3350
53.3000 5882.3425
53.3200 5593.3250
53.3400 5716.9875
53.3600 5810.0150
53.3800 5715.3825
53.4000 5529.5925
53.4200 5802.2200
53.4400 6072.8775
53.4600 5603.1325
53.4800 5987.8975
53.5000 5572.8975
53.5200 5758.2050
53.5400 5951.9825
53.5600 5984.2475
53.5800 6107.5075
53.6000 6281.7750
53.6200 6145.5825
53.6400 5883.5400
53.6600 5693.6400
53.6800 5722.5825
53.7000 5816.6175
53.7200 6086.0275
53.7400 5830.9000
53.7600 5862.6775
53.7800 5432.1950
53.8000 5533.0050
53.8200 5715.2075
53.8400 5621.5225
53.8600 5878.2575
53.8800 5912.7625
53.9000 5889.4225
53.9200 6129.7575
53.9400 5811.1275
53.9600 6050.0900
53.9800 6133.8175
54.0000 5961.7075
54.0200 6166.4200
54.0400 5776.3425
54.0600 5914.8575
54.0800 6160.1400
54.1000 5774.9800
54.1200 5692.3275
54.1400 5875.0025
54.1600 5589.0825
54.1800 5756.4150
54.2000 5705.8850
54.2200 5389.0250
54.2400 5554.5150
54.2600 5517.2325
54.2800 5623.0950
54.3000 5593.0275
54.3200 5522.2575
54.3400 5682.1875
54.3600 5559.7250
54.3800 5510.2800
54.4000 5915.2475
54.4200 5589.7825
54.4400 5580.4600
54.4600 5743.7400
54.4800 5694.7875
54.5000 6019.2075
54.5200 5749.7625
54.5400 5849.3775
54.5600 5829.2550
54.5800 5658.2725
54.6000 5479.6825
54.6200 5856.1725
54.6400 5927.1725
54.6600 5856.1500
54.6800 5916.7600
54.7000 5695.4675
54.7200 5507.0425
54.7400 5193.9150
54.7600 5430.2875
54.7800 5408.0750
54.8000 5619.7000
54.8200 5657.7275
54.8400 5659.6625
54.8600 5764.6525
54.8800 5544.8425
54.9000 5804.8000
54.9200 5882.8300
54.9400 6060.0100
54.9600 5655.3625
54.9800 5708.9475
55.0000 5501.1875
55.0200 5501.8725
55.0400 5343.7525
55.0600 5814.8100
55.0800 5894.7125
55.1000 5813.8675
55.1200 5670.7575
55.1400 5740.1575
55.1600 5908.5225
55.1800 5471.3075
55.2000 5555.3125
55.2200 5826.3475
55.2400 5501.4300
55.2600 5416.9400
55.2800 5535.0500
55.3000 5562.3275
55.3200 5619.5100
55.3400 5669.1100
55.3600 5794.6100
55.3800 5474.1875
55.4000 5263.1300
55.4200 5656.5050
55.4400 5399.4400
55.4600 5396.6800
55.4800 5468.8875
55.5000 5490.0375
55.5200 5370.4125
55.5400 5646.2350
55.5600 5477.1925
55.5800 5501.2325
55.6000 5404.3550
55.6200 5467.2100
55.6400 5477.1625
55.6600 5526.1125
55.6800 5765.0825
55.7000 5497.3250
55.7200 5466.8600
55.7400 5586.8875
55.7600 5533.0650
55.7800 5769.2025
55.8000 5700.6575
55.8200 5914.9275
55.8400 5252.6025
55.8600 5057.7500
55.8800 5301.5500
55.9000 5338.8950
55.9200 5526.4225
55.9400 5180.4475
55.9600 5397.2575
55.9800 5479.7900
56.0000 5450.1950
56.0200 5830.6300
56.0400 5635.8575
56.0600 5280.8475
56.0800 5249.5875
56.1000 5401.6075
56.1200 5799.4975
56.1400 5400.9400
56.1600 5553.8875
56.1800 5611.8325
56.2000 5536.7000
56.2200 5586.4000
56.2400 5502.8575
56.2600 5552.3700
56.2800 5610.5250
56.3000 5886.5400
56.3200 5263.5950
56.3400 5621.2675
56.3600 5427.7450
56.3800 5606.5675
56.4000 5423.7450
56.4200 5266.9600
56.4400 5408.9925
56.4600 5269.6125
56.4800 5199.9900
56.5000 5642.5550
56.5200 5657.0100
56.5400 5635.0875
56.5600 5665.3600
56.5800 5638.6350
56.6000 5578.1700
56.6200 5482.0500
56.6400 5470.6550
56.6600 5692.4000
56.6800 5534.4800
56.7000 5232.9175
56.7200 5083.6350
56.7400 5414.9100
56.7600 5549.4225
56.7800 5676.8925
56.8000 5231.0375
56.8200 5363.9900
56.8400 5628.1750
56.8600 5369.7575
56.8800 5597.2625
56.9000 5539.7250
56.9200 5510.4000
56.9400 5713.9175
56.9600 5473.8525
56.9800 5277.6325
57.0000 5321.0175
57.0200 5066.1075
57.0400 5239.5750
57.0600 5377.9125
57.0800 5439.8600
57.1000 5406.4450
57.1200 5546.8050
57.1400 5490.8325
57.1600 5852.7900
57.1800 5903.5350
57.2000 5582.8775
57.2200 5192.1550
57.2400 5398.9925
57.2600 5380.6600
57.2800 5518.6450
57.3000 5552.9525
57.3200 5223.4550
57.3400 5396.4675
57.3600 5514.7650
57.3800 5470.7425
57.4000 5577.4825
57.4200 5630.6175
57.4400 5342.2750
57.4600 5361.6375
57.4800 5450.8900
57.5000 5477.0550
57.5200 5531.8825
57.5400 5499.1250
57.5600 5696.9925
57.5800 5382.0025
57.6000 5573.0975
57.6200 5277.4600
57.6400 5347.5725
57.6600 5284.3225
57.6800 5563.7750
57.7000 5483.8200
57.7200 5755.7750
57.7400 5662.6325
57.7600 5278.8625
57.7800 5656.1075
57.8000 5054.8575
57.8200 5763.8000
57.8400 5380.2825
57.8600 5277.5425
57.8800 5372.1275
57.9000 5559.7250
57.9200 5312.3000
57.9400 5451.8325
57.9600 5212.3825
57.9800 5369.8075
58.0000 5491.2550
58.0200 5470.1500
58.0400 5280.9525
58.0600 5522.0800
58.0800 5405.1575
58.1000 5612.6400
58.1200 5085.2800
58.1400 5540.0475
58.1600 5462.2650
58.1800 5260.0575
58.2000 5338.4650
58.2200 5189.7575
58.2400 5505.4350
58.2600 5364.1475
58.2800 5655.9325
58.3000 5087.5200
58.3200 5317.8325
58.3400 5384.1850
58.3600 5429.6075
58.3800 5211.2825
58.4000 5394.6625
58.4200 5580.0500
58.4400 5365.1975
58.4600 5272.2350
58.4800 5657.7600
58.5000 5614.1225
58.5200 5422.7600
58.5400 5251.0275
58.5600 5331.6550
58.5800 5195.6500
58.6000 5538.9425
58.6200 5294.1850
58.6400 5531.8425
58.6600 5382.8600
58.6800 5333.1825
58.7000 5315.3225
58.7200 5157.8650
58.7400 5100.8775
58.7600 5217.0775
58.7800 5276.3100
58.8000 5475.8575
58.8200 5617.0850
58.8400 5692.0475
58.8600 5765.1375
58.8800 5431.6975
58.9000 5034.8925
58.9200 5465.5800
58.9400 5117.8375
58.9600 5567.2800
58.9800 5857.4750
59.0000 5324.8900
59.0200 5225.1225
59.0400 5425.0175
59.0600 5599.9300
59.0800 5225.3375
59.1000 5233.3225
59.1200 5208.3800
59.1400 5407.8500
59.1600 5682.5275
59.1800 5799.6000
59.2000 5501.1825
59.2200 5325.7800
59.2400 5490.8400
59.2600 5417.0775
59.2800 5292.4150
59.3000 5026.7350
59.3200 5595.9625
59.3400 5227.8275
59.3600 5315.9275
59.3800 5242.3100
59.4000 5497.6500
59.4200 5731.0900
59.4400 5518.8625
59.4600 5079.7050
59.4800 5083.2400
59.5000 4828.0225
59.5200 5499.9800
59.5400 5277.9750
59.5600 5110.5450
59.5800 5650.7425
59.6000 5387.2725
59.6200 5096.0000
59.6400 5346.0250
59.6600 5030.1725
59.6800 5320.0675
59.7000 5431.4950
59.7200 5408.7700
59.7400 5269.2225
59.7600 5422.0600
59.7800 5563.9600
59.8000 5297.0675
59.8200 5177.3550
59.8400 5444.3025
59.8600 5229.7825
59.8800 5494.0075
59.9000 5483.7050
59.9200 5442.6200
59.9400 5449.8050
59.9600 5417.4650
59.9800 5376.0200
60.0000 5326.2525
60.0200 5186.9550
60.0400 5118.4075
60.0600 5254.5575
60.0800 5306.9725
60.1000 5348.8450
60.1200 5325.7075
60.1400 5551.6050
60.1600 5534.0675
60.1800 5363.5725
60.2000 5148.2700
60.2200 5254.7125
60.2400 5266.4025
60.2600 5218.2725
60.2800 5265.0325
60.3000 5008.8600
60.3200 5458.9550
60.3400 5169.2050
60.3600 5367.4425
60.3800 5318.7350
60.4000 5276.5000
60.4200 5218.7975
60.4400 5337.0300
60.4600 5397.8025
60.4800 5167.5675
60.5000 5550.8375
60.5200 5374.5300
60.5400 5438.6750
60.5600 5353.7075
60.5800 5461.8850
60.6000 5171.1450
60.6200 5214.2100
60.6400 5368.2450
60.6600 5319.1875
60.6800 5165.2650
60.7000 5158.3325
60.7200 5206.0875
60.7400 5017.4275
60.7600 5334.2725
60.7800 5294.3850
60.8000 5307.5475
60.8200 5387.6900
60.8400 5431.3225
60.8600 5021.1625
60.8800 4968.3125
60.9000 5449.6000
60.9200 5419.6150
60.9400 5353.4075
60.9600 5421.1250
60.9800 5251.2400
61.0000 5533.7225
61.0200 5092.4550
61.0400 5326.8400
61.0600 5310.1500
61.0800 5213.8375
61.1000 5035.1975
61.1200 5339.6050
61.1400 5043.9175
61.1600 5009.2875
61.1800 5157.5025
61.2000 5402.0525
61.2200 5134.3725
61.2400 5351.7700
61.2600 5249.1875
61.2800 5249.4950
61.3000 4882.3400
61.3200 4944.3300
61.3400 5379.7200
61.3600 5603.5425
61.3800 5007.9875
61.4000 5309.8150
61.4200 5286.5675
61.4400 5166.4925
61.4600 5259.5325
61.4800 5492.2825
61.5000 5096.2525
61.5200 5385.2525
61.5400 5012.2875
61.5600 5355.8550
61.5800 5282.5025
61.6000 5306.0050
61.6200 5068.1875
61.6400 4980.3225
61.6600 5114.2675
61.6800 5202.3225
61.7000 5231.5150
61.7200 5217.8875
61.7400 5054.5875
61.7600 4856.5450
61.7800 5250.2225
61.8000 5321.8525
61.8200 5086.3275
61.8400 5135.9150
61.8600 5157.0450
61.8800 5166.0175
61.9000 5089.8650
61.9200 5213.8150
61.9400 4895.1650
61.9600 5012.3175
61.9800 5300.8000
62.0000 5317.3425
62.0200 5117.7250
62.0400 5191.7625
62.0600 4970.7375
62.0800 5492.2525
62.1000 5373.7500
62.1200 5304.9375
62.1400 5284.7525
62.1600 5351.9000
62.1800 5099.4700
62.2000 5006.5200
62.2200 5220.5225
62.2400 5074.4800
62.2600 5073.5225
62.2800 5386.1900
62.3000 5606.2975
62.3200 5208.0700
62.3400 5378.7900
62.3600 5331.8600
62.3800 5604.9550
62.4000 5398.9225
62.4200 5435.4550
62.4400 5502.0850
62.4600 5312.0975
62.4800 5148.3550
62.5000 5155.9475
62.5200 4909.7325
62.5400 5380.2250
62.5600 5042.0875
62.5800 5293.2500
62.6000 5340.0300
62.6200 5454.3150
62.6400 5053.8825
62.6600 5045.8350
62.6800 5312.3525
62.7000 4869.7275
62.7200 5131.0975
62.7400 5263.9300
62.7600 5103.0275
62.7800 4993.6650
62.8000 5065.4775
62.8200 5283.9650
62.8400 5293.4175
62.8600 5164.9525
62.8800 5515.0075
62.9000 5044.6650
62.9200 4938.6950
62.9400 4858.9825
62.9600 4716.2500
62.9800 5041.5900
63.0000 4972.0150
63.0200 5091.8325
63.0400 5427.0500
63.0600 4711.1125
63.0800 5090.4450
63.1000 5246.1750
63.1200 4910.8375
63.1400 4970.1125
63.1600 5263.9375
63.1800 5130.2650
63.2000 5277.9625
63.2200 4887.2475
63.2400 4825.9675
63.2600 4950.1450
63.2800 5319.7950
63.3000 5204.9175
63.3200 5139.2475
63.3400 5184.7350
63.3600 5162.3125
63.3800 5261.0100
63.4000 5091.7625
63.4200 5242.4675
63.4400 5186.1425
63.4600 5416.4250
63.4800 5157.5425
63.5000 5218.9625
63.5200 5269.8450
63.5400 5245.8075
63.5600 5205.2000
63.5800 5229.1550
63.6000 5218.7650
63.6200 5194.8275
63.6400 5351.7275
63.6600 5200.4975
63.6800 5160.4675
63.7000 5107.5000
63.7200 5201.6075
63.7400 5332.7175
63.7600 5226.7725
63.7800 5302.5100
63.8000 5454.2250
63.8200 5228.9950
63.8400 5133.8175
63.8600 5204.4925
63.8800 5368.3325
63.9000 5102.9550
63.9200 5253.0950
63.9400 5377.0500
63.9600 5009.8200
63.9800 5324.4150
64.0000 5016.3400
64.0200 4979.9075
64.0400 5069.5800
64.0600 4968.4075
64.0800 5395.0700
64.1000 5186.8700
64.1200 5098.6475
64.1400 5113.1625
64.1600 5059.3750
64.1800 4720.7775
64.2000 4938.4700
64.2200 5183.4900
64.2400 4959.4775
64.2600 5023.7650
64.2800 5205.7875
64.3000 5119.2300
64.3200 4914.6925
64.3400 5218.1100
64.3600 5445.8500
64.3800 5282.9075
64.4000 5534.4125
64.4200 5149.8625
64.4400 5181.5275
64.4600 5107.7300
64.4800 5247.7250
64.5000 5182.8375
64.5200 5322.5400
64.5400 5498.7025
64.5600 5199.4625
64.5800 5452.8700
64.6000 5260.9300
64.6200 5032.9875
64.6400 4985.8800
64.6600 4983.3325
64.6800 5131.4300
64.7000 5059.6600
64.7200 5055.7550
64.7400 5234.3350
64.7600 4900.7950
64.7800 5072.4200
64.8000 5215.0575
64.8200 5149.0475
64.8400 4929.7575
64.8600 5074.0800
64.8800 5339.7250
64.9000 5103.0175
64.9200 5120.0400
64.9400 5154.3325
64.9600 5431.1775
64.9800 5112.7525
65.0000 5111.5475
65.0200 5215.7950
65.0400 5128.6275
65.0600 5157.1675
65.0800 4950.5200
65.1000 4936.2075
65.1200 4802.3725
65.1400 4942.0625
65.1600 5128.0550
65.1800 5074.8950
65.2000 4884.6000
65.2200 5120.8775
65.2400 5202.7675
65.2600 4715.7400
65.2800 5088.1900
65.3000 4982.3525
65.3200 5156.3925
65.3400 4992.3150
65.3600 5088.3825
65.3800 5337.9600
65.4000 5120.6900
65.4200 4942.3225
65.4400 5330.9225
65.4600 5057.8375
65.4800 4893.6725
65.5000 4957.7200
65.5200 5140.3500
65.5400 5106.1400
65.5600 5174.2550
65.5800 5136.6375
65.6000 5118.1250
65.6200 4958.6225
65.6400 4870.0575
65.6600 5112.3150
65.6800 5104.9200
65.7000 4947.6650
65.7200 5040.0350
65.7400 5039.2650
65.7600 5101.8000
65.7800 5048.2350
65.8000 4841.8200
65.8200 4752.1450
65.8400 5001.3150
65.8600 5338.3375
65.8800 4894.8800
65.9000 4810.6225
65.9200 5041.6975
65.9400 4928.0900
65.9600 4959.7900
65.9800 5165.6525
66.0000 5215.1400
66.0200 5094.2250
66.0400 5127.8575
66.0600 4937.7975
66.0800 4993.5525
66.1000 4908.0425
66.1200 5290.4825
66.1400 4983.1625
66.1600 4959.4600
66.1800 4731.0625
66.2000 5243.9200
66.2200 4968.8200
66.2400 4847.9350
66.2600 4895.7725
66.2800 5111.1375
66.3000 4921.8400
66.3200 5035.5125
66.3400 5304.5250
66.3600 5311.1000
66.3800 4740.2025
66.4000 4945.4075
66.4200 4849.8025
66.4400 5064.2775
66.4600 4815.3125
66.4800 5078.1325
66.5000 5064.1650
66.5200 5155.9625
66.5400 5028.7650
66.5600 4897.6225
66.5800 4834.7125
66.6000 4818.2875
66.6200 4917.2950
66.6400 4988.6075
66.6600 5160.8675
66.6800 5206.7000
66.7000 5114.5750
66.7200 5091.6675
66.7400 5238.8775
66.7600 5014.1425
66.7800 4889.8275
66.8000 5062.1250
66.8200 5041.5300
66.8400 4811.3175
66.8600 5092.0750
66.8800 4868.0825
66.9000 4938.3950
66.9200 4955.0000
66.9400 4863.3675
66.9600 5181.4000
66.9800 5406.5025
67.0000 5035.6375
67.0200 5039.7900
67.0400 5226.2900
67.0600 5266.6675
67.0800 5120.4575
67.1000 4950.4650
67.1200 5049.4850
67.1400 5083.3325
67.1600 4864.3500
67.1800 5020.6025
67.2000 4929.1200
67.2200 4858.5250
67.2400 4969.2700
67.2600 5238.4550
67.2800 5061.6325
67.3000 4827.9075
67.3200 5153.8650
67.3400 5164.0150
67.3600 5042.4875
67.3800 5135.6400
67.4000 5212.9175
67.4200 5225.0000
67.4400 5099.5450
67.4600 4928.0525
67.4800 4970.8475
67.5000 5248.9225
67.5200 5158.4075
67.5400 5083.7075
67.5600 4738.9175
67.5800 5117.7300
67.6000 5221.9100
67.6200 5045.4950
67.6400 4822.3000
67.6600 4913.1675
67.6800 5226.2525
67.7000 5135.6150
67.7200 5203.4150
67.7400 5207.0475
67.7600 5226.2775
67.7800 4642.2500
67.8000 4634.3450
67.8200 4871.9125
67.8400 5128.4200
67.8600 5137.4125
67.8800 5000.3950
67.9000 4901.1025
67.9200 4909.5525
67.9400 4962.5375
67.9600 4634.3450
67.9800 4639.9075
68.0000 4797.6175
68.0200 4905.3375
68.0400 4892.2800
68.0600 5046.8975
68.0800 4790.7850
68.1000 4819.5000
68.1200 4934.9900
68.1400 5089.0550
68.1600 4909.3600
68.1800 4850.0000
68.2000 4738.9650
68.2200 5002.1825
68.2400 5089.8625
68.2600 4713.1000
68.2800 4784.5225
68.3000 5016.0100
68.3200 4805.7575
68.3400 4739.8550
68.3600 4780.7875
68.3800 4987.2250
68.4000 4956.9425
68.4200 4874.6900
68.4400 4734.5525
68.4600 5208.0525
68.4800 5239.2925
68.5000 4850.2250
68.5200 4860.6675
68.5400 4872.1400
68.5600 4834.1300
68.5800 5039.7100
68.6000 4781.2425
68.6200 4750.2050
68.6400 4721.1450
68.6600 4903.3950
68.6800 4964.8350
68.7000 4778.1650
68.7200 4822.4850
68.7400 4934.4750
68.7600 4945.3400
68.7800 4961.1550
68.8000 4921.2000
68.8200 5031.7275
68.8400 5014.7175
68.8600 4746.7800
68.8800 4610.0800
68.9000 4909.7350
68.9200 5149.2800
68.9400 5081.3425
68.9600 4933.1975
68.9800 4893.5125
69.0000 4755.4275
69.0200 4950.1975
69.0400 4886.9400
69.0600 5232.6575
69.0800 4991.4675
69.1000 4995.4200
69.1200 5025.0000
69.1400 4791.5925
69.1600 4913.0075
69.1800 4869.4275
69.2000 5016.6850
69.2200 4930.5500
69.2400 5163.8825
69.2600 5008.3525
69.2800 5058.3175
69.3000 5039.8250
69.3200 4765.8025
69.3400 4743.5025
69.3600 4771.2925
69.3800 4826.8325
69.4000 4841.6675
69.4200 4692.6575
69.4400 4753.6550
69.4600 4686.1575
69.4800 4839.7225
69.5000 4755.6275
69.5200 4794.4025
69.5400 4900.8800
69.5600 4886.1325
69.5800 4920.3450
69.6000 4739.0000
69.6200 4767.5450
69.6400 4681.5425
69.6600 4857.2925
69.6800 4877.8000
69.7000 4698.2375
69.7200 4805.4750
69.7400 4811.1300
69.7600 4676.9100
69.7800 5030.3825
69.8000 5038.0075
69.8200 5008.3325
69.8400 4943.5425
69.8600 4743.5750
69.8800 4860.1400
69.9000 4746.3325
69.9200 4745.3625
69.9400 4661.1250
69.9600 4899.0525
69.9800 4806.4850
70.0000 4745.3700
70.0200 5046.3275
70.0400 4841.6200
70.0600 4712.9525
70.0800 4894.5025
70.1000 4632.2875
70.1200 4755.6525
70.1400 4888.0000
70.1600 4720.2550
70.1800 4699.0975
70.2000 4773.2000
70.2200 4597.0525
70.2400 4807.6650
70.2600 4714.6350
70.2800 4634.2225
70.3000 4748.3050
70.3200 4711.9400
70.3400 4905.8700
70.3600 4836.8325
70.3800 4702.6125
70.4000 4778.8925
70.4200 4964.1900
70.4400 4910.9125
70.4600 4857.3500
70.4800 4661.6050
70.5000 4614.8300
70.5200 4662.1525
70.5400 4908.9600
70.5600 4929.5025
70.5800 4819.1575
70.6000 4492.5925
70.6200 4883.0175
70.6400 4821.5625
70.6600 4903.2600
70.6800 4844.0850
70.7000 4660.5125
70.7200 4662.2175
70.7400 4831.2025
70.7600 5024.7175
70.7800 5040.6250
70.8000 4903.1000
70.8200 4606.1575
70.8400 4657.0950
70.8600 4756.8150
70.8800 4814.0975
70.9000 4798.9300
70.9200 4680.8550
70.9400 4839.0675
70.9600 4989.4775
70.9800 4840.5725
71.0000 4850.3750
71.0200 4827.5200
71.0400 4842.7700
71.0600 4830.4200
71.0800 4857.6400
71.1000 5023.3750
71.1200 4792.3725
71.1400 4912.6325
71.1600 4711.8600
71.1800 4837.7125
71.2000 4989.7100
71.2200 4670.1725
71.2400 4836.5600
71.2600 4980.2775
71.2800 5019.6250
71.3000 4874.5050
71.3200 4846.4225
71.3400 4902.3700
71.3600 4818.4525
71.3800 4785.1175
71.4000 4953.6500
71.4200 4941.0300
71.4400 4767.7125
71.4600 4954.4325
71.4800 4951.1000
71.5000 4920.2175
71.5200 4923.2275
71.5400 4760.9625
71.5600 4664.1625
71.5800 4748.4700
71.6000 4880.0625
71.6200 4599.6375
71.6400 4595.5025
71.6600 4675.8075
71.6800 4816.5525
71.7000 4856.5750
71.7200 4739.9600
71.7400 4945.1425
71.7600 4916.2175
71.7800 4707.3850
71.8000 4809.7475
71.8200 4823.6600
71.8400 5007.6825
71.8600 4768.4375
71.8800 4797.1125
71.9000 4851.3675
71.9200 4607.7625
71.9400 4680.1775
71.9600 4644.0925
71.9800 4605.2025
72.0000 4811.2425
72.0200 4833.6500
72.0400 4692.9000
72.0600 4579.0500
72.0800 4479.0275
72.1000 4643.4325
72.1200 4718.1175
72.1400 4857.2900
72.1600 4825.5025
72.1800 4748.7675
72.2000 4554.5825
72.2200 4872.5625
72.2400 4840.8050
72.2600 4901.1025
72.2800 4759.2925
72.3000 4285.6975
72.3200 4327.5425
72.3400 4572.3300
72.3600 4744.4550
72.3800 4456.3575
72.4000 4594.1325
72.4200 4749.6375
72.4400 4775.0000
72.4600 4535.7225
72.4800 4494.9450
72.5000 4672.9200
72.5200 4603.5675
72.5400 4435.2450
72.5600 4233.5725
72.5800 4517.9675
72.6000 4639.9675
72.6200 4603.3550
72.6400 4591.6675
72.6600 4985.0625
72.6800 4929.9250
72.7000 4457.9825
72.7200 4576.9225
72.7400 4553.2175
72.7600 4713.6550
72.7800 4511.1450
72.8000 4543.5625
72.8200 4727.1100
72.8400 4773.3550
72.8600 4661.2775
72.8800 4840.7800
72.9000 4523.4925
72.9200 4292.7100
72.9400 4660.2475
72.9600 4811.9400
72.9800 4590.3925
73.0000 4513.2175
73.0200 4696.1475
73.0400 4721.5375
73.0600 4803.9250
73.0800 4717.5675
73.1000 4691.6675
73.1200 4436.3425
73.1400 4596.8050
73.1600 4569.3150
73.1800 4550.0000
73.2000 4570.1850
73.2200 4729.8050
73.2400 4881.1275
73.2600 4773.6275
73.2800 4761.8800
73.3000 4571.2075
73.3200 4747.4975
73.3400 4685.3400
73.3600 4968.6975
73.3800 4602.9525
73.4000 4520.2550
73.4200 4504.7375
73.4400 4479.7300
73.4600 4434.4475
73.4800 4607.5550
73.5000 4359.1600
73.5200 4663.8025
73.5400 4587.5550
73.5600 4583.8550
73.5800 4625.5325
73.6000 4599.4550
73.6200 4489.9950
73.6400 4405.6425
73.6600 4676.5525
73.6800 4734.8825
73.7000 4882.6650
73.7200 4529.6225
73.7400 4720.1675
73.7600 4674.6100
73.7800 4459.6675
73.8000 4661.4675
73.8200 4913.9375
73.8400 4624.8925
73.8600 4468.3125
73.8800 4341.0425
73.9000 4432.4750
73.9200 4608.2575
73.9400 4621.2150
73.9600 4473.4550
73.9800 4598.5750
74.0000 4476.3675
74.0200 4414.3575
74.0400 4640.5350
74.0600 4787.3150
74.0800 4760.4925
74.1000 4579.0775
74.1200 4562.1850
74.1400 4730.8700
74.1600 4431.2950
74.1800 4604.8175
74.2000 4692.5800
74.2200 4597.2225
74.2400 4362.5175
74.2600 4488.0850
74.2800 4573.0150
74.3000 4487.2700
74.3200 4713.7775
74.3400 4643.0675
74.3600 4705.9650
74.3800 4594.4400
74.4000 4525.4225
74.4200 4379.1350
74.4400 4521.9775
74.4600 4406.9400
74.4800 4381.8850
74.5000 4734.5450
74.5200 4629.2200
74.5400 4557.2100
74.5600 4722.3500
74.5800 4730.7475
74.6000 4628.4150
74.6200 4732.5575
74.6400 4696.1975
74.6600 4614.2700
74.6800 4641.4525
74.7000 4767.4925
74.7200 4674.1325
74.7400 4802.1575
74.7600 4611.9350
74.7800 4497.4550
74.8000 4587.1875
74.8200 4573.7025
74.8400 4615.1675
74.8600 4604.2075
74.8800 4558.4000
74.9000 4667.9125
74.9200 4566.7750
74.9400 4701.3075
74.9600 4629.1825
74.9800 4170.7500
75.0000 4152.8150
75.0200 4458.5950
75.0400 4551.4325
75.0600 4495.7325
75.0800 4525.0825
75.1000 4783.9075
75.1200 4784.5925
75.1400 4454.5975
75.1600 4370.7625
75.1800 4659.4125
75.2000 4577.2150
75.2200 4417.4750
75.2400 4461.4400
75.2600 4586.6775
75.2800 4657.2075
75.3000 4848.2650
75.3200 4443.1525
75.3400 4484.1425
75.3600 4501.3425
75.3800 4695.8350
75.4000 4411.4925
75.4200 4643.9550
75.4400 4573.9775
75.4600 4472.9600
75.4800 4619.4725
75.5000 4313.5975
75.5200 4600.5350
75.5400 4743.8100
75.5600 4660.1175
75.5800 4445.1700
75.6000 4366.2125
75.6200 4196.8175
75.6400 4454.6800
75.6600 4606.7125
75.6800 4414.1175
75.7000 4234.3675
75.7200 4552.9975
75.7400 4433.7225
75.7600 4329.6150
75.7800 4189.9300
75.8000 4448.3925
75.8200 4464.7725
75.8400 4564.0475
75.8600 4477.5850
75.8800 4599.3775
75.9000 4378.0950
75.9200 4107.5200
75.9400 4292.5525
75.9600 4495.7400
75.9800 4298.9725
76.0000 4279.5300
76.0200 4410.5550
76.0400 4942.3750
76.0600 4524.1350
76.0800 4355.5150
76.1000 4207.2125
76.1200 4225.8050
76.1400 4332.4650
76.1600 4484.5775
76.1800 4586.2700
76.2000 4507.8650
76.2200 4321.5175
76.2400 4149.8350
76.2600 4203.0325
76.2800 4280.5300
76.3000 4320.0575
76.3200 4218.5000
76.3400 4263.9200
76.3600 4417.0850
76.3800 4512.7300
76.4000 4453.9150
76.4200 4363.4525
76.4400 4449.5750
76.4600 4239.0025
76.4800 4342.3300
76.5000 4309.7175
76.5200 4506.4975
76.5400 4705.4875
76.5600 4284.4850
76.5800 4372.2450
76.6000 4400.0000
76.6200 4114.7775
76.6400 4309.1725
76.6600 4564.0350
76.6800 4521.5000
76.7000 4258.4900
76.7200 4459.4375
76.7400 4507.1425
76.7600 4408.3150
76.7800 4691.8000
76.8000 4577.2650
76.8200 4428.4525
76.8400 4336.8150
76.8600 4375.0750
76.8800 4447.7325
76.9000 4100.4675
76.9200 4149.0550
76.9400 4238.2775
76.9600 4500.7000
76.9800 4513.0075
77.0000 4508.3325
77.0200 4537.0075
77.0400 4584.6875
77.0600 4441.0550
77.0800 4445.3625
77.1000 4615.0375
77.1200 4340.2225
77.1400 4119.3700
77.1600 4436.3450
77.1800 4441.3900
77.2000 4577.0200
77.2200 4499.3950
77.2400 4274.8900
77.2600 4335.1300
77.2800 4414.7200
77.3000 4173.2500
77.3200 4277.2250
77.3400 4285.6075
77.3600 4304.9275
77.3800 4221.9375
77.4000 4323.5525
77.4200 4118.3750
77.4400 4335.4925
77.4600 4353.3825
77.4800 4386.0400
77.5000 4254.6875
77.5200 4312.6550
77.5400 4375.4900
77.5600 4614.1900
77.5800 4505.6825
77.6000 4519.4200
77.6200 4164.0475
77.6400 4187.7600
77.6600 4308.3325
77.6800 4353.8950
77.7000 4437.8125
77.7200 4442.7725
77.7400 4275.4150
77.7600 4351.2175
77.7800 4337.7400
77.8000 4246.5375
77.8200 4291.2075
77.8400 4082.9225
77.8600 4165.7975
77.8800 4349.8275
77.9000 4360.5200
77.9200 4191.7725
77.9400 3862.4500
77.9600 4309.3050
77.9800 4187.6875
78.0000 4469.9775
78.0200 4560.1600
78.0400 4327.4025
78.0600 4335.1775
78.0800 4283.6400
78.1000 4216.9625
78.1200 4215.5900
78.1400 4405.3575
78.1600 4092.1725
78.1800 4244.9500
78.2000 4340.3525
78.2200 4408.1025
78.2400 4322.2325
78.2600 4286.5375
78.2800 4152.5300
78.3000 4351.3775
78.3200 4201.5975
78.3400 4233.1650
78.3600 4241.6675
78.3800 4372.5875
78.4000 4449.8625
78.4200 4247.3325
78.4400 4173.0025
78.4600 3955.5925
78.4800 3903.1600
78.5000 4213.0800
78.5200 4425.8225
78.5400 4202.3650
78.5600 4173.9525
78.5800 4255.1450
78.6000 4317.6750
78.6200 4361.4400
78.6400 4279.1925
78.6600 4324.9925
78.6800 4099.9950
78.7000 4227.1125
78.7200 4184.3525
78.7400 4102.0475
78.7600 4295.9675
78.7800 4470.9525
78.8000 4301.9000
78.8200 4026.8050
78.8400 4130.3850
78.8600 4135.3950
78.8800 4169.8500
78.9000 4255.3475
78.9200 4288.5825
78.9400 4525.4750
78.9600 4441.4125
78.9800 4520.0125
79.0000 4460.2375
79.0200 4237.9875
79.0400 4339.9450
79.0600 4263.2675
79.0800 4359.7075
79.1000 4272.5925
79.1200 4207.1225
79.1400 4404.8750
79.1600 4338.2000
79.1800 4076.1550
79.2000 4202.7050
79.2200 4268.9250
79.2400 4663.0600
79.2600 4284.6175
79.2800 4261.6200
79.3000 4134.8200
79.3200 4094.6900
79.3400 4091.6675
79.3600 4062.3550
79.3800 4094.9750
79.4000 4180.6250
79.4200 4345.6050
79.4400 4278.6900
79.4600 4567.2875
79.4800 4366.3400
79.5000 4458.0100
79.5200 4181.6050
79.5400 4325.0600
79.5600 4533.4150
79.5800 4492.2950
79.6000 4211.8150
79.6200 4211.6950
79.6400 4165.2875
79.6600 4180.3550
79.6800 4256.7500
79.7000 4384.1475
79.7200 4025.4925
79.7400 3791.3975
79.7600 4053.1175
79.7800 4245.9250
79.8000 4428.2900
79.8200 3920.9975
79.8400 4232.0975
79.8600 4114.3125
79.8800 4348.9000
79.9000 4331.8825
79.9200 4177.9800
79.9400 3967.1875
79.9600 4110.7750
79.9800 4000.9750
80.0000 4159.8275
80.0200 3970.0475
80.0400 4338.8550
80.0600 4207.7650
80.0800 4183.3325
80.1000 4234.8350
80.1200 4123.9375
80.1400 4196.6375
80.1600 4296.6475
80.1800 4175.8525
80.2000 4150.9725
80.2200 4186.8075
80.2400 4250.5625
80.2600 4258.3325
80.2800 4133.1575
80.3000 4057.7550
80.3200 4219.3825
80.3400 4079.6350
80.3600 4073.0650
80.3800 4060.2675
80.4000 3807.8600
80.4200 4194.9450
80.4400 4205.7925
80.4600 3897.8875
80.4800 3976.2400
80.5000 4161.1700
80.5200 4153.8525
80.5400 4245.8200
80.5600 3882.3975
80.5800 4209.2975
80.6000 4361.5450
80.6200 4161.1875
80.6400 4096.4675
80.6600 4224.3950
80.6800 4042.5600
80.7000 4215.7875
80.7200 4167.9125
80.7400 4143.5825
80.7600 4348.2025
80.7800 4234.8425
80.8000 4179.7800
80.8200 4152.8675
80.8400 4090.9750
80.8600 4223.5250
80.8800 3813.6900
80.9000 4053.5075
80.9200 3995.7300
80.9400 4049.7550
80.9600 4235.4675
80.9800 4184.5225
81.0000 4093.8050
81.0200 4127.6250
81.0400 4192.3900
81.0600 4295.9725
81.0800 4116.3800
81.1000 4158.1150
81.1200 4107.5975
81.1400 4122.1525
81.1600 4176.6900
81.1800 4028.2575
81.2000 4200.3400
81.2200 4247.1550
81.2400 4168.7600
81.2600 4047.5450
81.2800 4129.3525
81.3000 4119.5075
81.3200 4338.2700
81.3400 4137.6675
81.3600 3775.9050
81.3800 3866.3100
81.4000 3742.9650
81.4200 4109.1825
81.4400 4040.1200
81.4600 4157.9950
81.4800 4293.2225
81.5000 4212.2750
81.5200 4177.8325
81.5400 4152.8325
81.5600 4186.9475
81.5800 4191.6675
81.6000 4376.4200
81.6200 4082.2150
81.6400 4071.2300
81.6600 3882.8400
81.6800 3976.5875
81.7000 4043.4050
81.7200 3961.3050
81.7400 3683.9100
81.7600 3945.6625
81.7800 3990.7250
81.8000 4043.4100
81.8200 4323.5050
81.8400 4055.2550
81.8600 4208.8650
81.8800 4011.5625
81.9000 3975.9400
81.9200 3812.3625
81.9400 3895.1650
81.9600 4019.2250
81.9800 3915.0475
82.0000 3744.7475
82.0200 3976.3650
82.0400 4015.7275
82.0600 3979.7000
82.0800 3952.8200
82.1000 4016.5400
82.1200 3958.4600
82.1400 3905.6400
82.1600 4070.0500
82.1800 4062.0925
82.2000 3747.8075
82.2200 3959.7125
82.2400 3932.5175
82.2600 3858.4575
82.2800 4049.6250
82.3000 3964.0975
82.3200 3802.1300
82.3400 4005.1375
82.3600 4092.4800
82.3800 4077.8200
82.4000 3934.5250
82.4200 4057.1400
82.4400 4045.4275
82.4600 3849.4400
82.4800 3706.7075
82.5000 3928.2475
82.5200 4098.8025
82.5400 3954.0200
82.5600 4073.8000
82.5800 4143.4175
82.6000 4016.9300
82.6200 4243.9575
82.6400 3838.8375
82.6600 4086.4250
82.6800 4021.5075
82.7000 4163.5700
82.7200 4065.0600
82.7400 3894.7675
82.7600 4059.7975
82.7800 4009.4150
82.8000 3733.9025
82.8200 4003.0475
82.8400 3782.9725
82.8600 4008.6900
82.8800 3760.8100
82.9000 4079.7575
82.9200 4088.0475
82.9400 4031.6000
82.9600 4194.9750
82.9800 3965.4050
83.0000 4147.6375
83.0200 4005.0400
83.0400 4049.8375
83.0600 4058.3325
83.0800 4324.3350
83.1000 4062.7850
83.1200 3899.3950
83.1400 3875.9450
83.1600 4052.3125
83.1800 3757.3275
83.2000 3790.5425
83.2200 3829.5500
83.2400 4054.9425
83.2600 4149.8125
83.2800 3951.5125
83.3000 3954.5450
83.3200 3936.1750
83.3400 3711.7675
83.3600 3720.2600
83.3800 3717.6150
83.4000 3989.8975
83.4200 4143.1500
83.4400 4032.8050
83.4600 3861.6100
83.4800 3812.1325
83.5000 4103.6550
83.5200 3868.5075
83.5400 4017.8925
83.5600 3916.1725
83.5800 4040.2500
83.6000 4028.8075
83.6200 3973.3350
83.6400 3693.5875
83.6600 3746.8950
83.6800 3979.7250
83.7000 3934.5400
83.7200 3969.2750
83.7400 4056.1650
83.7600 4000.2625
83.7800 3836.7325
83.8000 3816.6675
83.8200 3772.4050
83.8400 3781.4200
83.8600 3834.9650
83.8800 4107.1900
83.9000 3979.4125
83.9200 3766.5900
83.9400 3962.8950
83.9600 3881.0600
83.9800 3962.5200
84.0000 3901.2700
84.0200 4046.4875
84.0400 3941.3425
84.0600 3895.5150
84.0800 3928.5225
84.1000 3992.2975
84.1200 4014.7400
84.1400 3839.7975
84.1600 4067.2125
84.1800 3812.6275
84.2000 4047.6150
84.2200 3810.7375
84.2400 3848.6700
84.2600 4020.3950
84.2800 4056.3975
84.3000 3837.3725
84.3200 3837.7925
84.3400 3922.6725
84.3600 3668.2400
84.3800 3949.9475
84.4000 3667.7150
84.4200 4074.0800
84.4400 4008.1900
84.4600 4013.7500
84.4800 3773.7800
84.5000 3910.9375
84.5200 4308.6450
84.5400 4012.4875
84.5600 4069.6775
84.5800 3965.6175
84.6000 3824.9375
84.6200 3771.5525
84.6400 3847.5750
84.6600 3806.8500
84.6800 4079.4550
84.7000 3837.2350
84.7200 4042.6425
84.7400 3920.6050
84.7600 3870.5950
84.7800 3749.0525
84.8000 3997.9400
84.8200 4077.4300
84.8400 4024.5425
84.8600 3935.8375
84.8800 3741.3125
84.9000 3900.3375
84.9200 3932.3450
84.9400 3896.6050
84.9600 3774.1500
84.9800 3861.1500
85.0000 4102.6425
85.0200 3869.0000
85.0400 3818.6500
85.0600 4198.4075
85.0800 4037.1275
85.1000 3868.8800
85.1200 3681.2050
85.1400 4025.2450
85.1600 3935.5875
85.1800 3755.2575
85.2000 3718.6625
85.2200 3760.6775
85.2400 4104.0500
85.2600 3849.3200
85.2800 3698.3400
85.3000 3734.6575
85.3200 3617.0350
85.3400 3695.2975
85.3600 3671.6850
85.3800 3703.3125
85.4000 4045.4275
85.4200 3520.1325
85.4400 3756.7075
85.4600 3800.0000
85.4800 4012.4225
85.5000 3660.8150
85.5200 3696.2125
85.5400 3869.4275
85.5600 3928.2750
85.5800 3801.5600
85.6000 3841.8925
85.6200 3842.6800
85.6400 3951.4400
85.6600 3754.4650
85.6800 3695.7350
85.7000 3655.0875
85.7200 3818.2375
85.7400 3753.9000
85.7600 3836.7350
85.7800 3623.3250
85.8000 3555.1100
85.8200 3593.8625
85.8400 3541.5250
85.8600 3664.8850
85.8800 3617.5650
85.9000 4039.4275
85.9200 3939.2725
85.9400 3975.1050
85.9600 3669.2650
85.9800 3807.5750
86.0000 3636.1775
86.0200 3747.0550
86.0400 3854.2675
86.0600 3881.2650
86.0800 3890.6325
86.1000 3767.6125
86.1200 3604.0725
86.1400 3889.7400
86.1600 3692.6175
86.1800 3855.2575
86.2000 3708.3125
86.2200 3792.7050
86.2400 3837.4950
86.2600 3681.2975
86.2800 3745.7950
86.3000 3605.2950
86.3200 3729.0650
86.3400 3487.7200
86.3600 3865.2175
86.3800 3932.2825
86.4000 3824.0950
86.4200 3779.2075
86.4400 3745.8775
86.4600 3872.6975
86.4800 3949.8950
86.5000 3725.4575
86.5200 3742.6000
86.5400 3822.7525
86.5600 3782.4125
86.5800 3767.7275
86.6000 3628.4975
86.6200 3790.1100
86.6400 3627.6475
86.6600 3563.6550
86.6800 3790.9050
86.7000 3810.4675
86.7200 4011.7725
86.7400 3874.5800
86.7600 3929.8975
86.7800 3702.0075
86.8000 3615.8375
86.8200 3746.2775
86.8400 3628.7425
86.8600 3630.1075
86.8800 3829.2700
86.9000 3510.0550
86.9200 3944.3950
86.9400 3704.7650
86.9600 3643.8275
86.9800 3808.4450
87.0000 3920.3350
87.0200 3795.6025
87.0400 3948.9475
87.0600 3503.9625
87.0800 3607.2275
87.1000 3684.0450
87.1200 3851.0175
87.1400 3889.4850
87.1600 3703.4025
87.1800 3573.6425
87.2000 3616.2425
87.2200 3639.4750
87.2400 3938.3525
87.2600 3759.0475
87.2800 3696.0650
87.3000 3858.0175
87.3200 3673.6200
87.3400 3815.1925
87.3600 3791.0625
87.3800 3624.3200
87.4000 3585.5475
87.4200 3930.1525
87.4400 3954.4375
87.4600 4015.0075
87.4800 3808.3475
87.5000 3681.1325
87.5200 3457.3075
87.5400 3684.8500
87.5600 3898.2025
87.5800 3585.8675
87.6000 3591.0475
87.6200 3874.0975
87.6400 3902.2425
87.6600 3726.9475
87.6800 3822.5575
87.7000 3661.4650
87.7200 3518.0250
87.7400 3586.4650
87.7600 3909.7825
87.7800 3943.9275
87.8000 3718.4150
87.8200 3712.1350
87.8400 3651.8750
87.8600 3742.4350
87.8800 3578.4200
87.9000 3952.9300
87.9200 3915.9525
87.9400 3626.6825
87.9600 3561.7600
87.9800 3349.8250
88.0000 3510.7600
88.0200 3742.9125
88.0400 4033.6950
88.0600 3773.2450
88.0800 3674.7175
88.1000 3609.2100
88.1200 3657.4450
88.1400 3515.9000
88.1600 3757.2525
88.1800 3929.1800
88.2000 3792.1450
88.2200 3673.4050
88.2400 3665.5050
88.2600 3645.1525
88.2800 3720.5350
88.3000 3926.8825
88.3200 3814.9925
88.3400 3662.6850
88.3600 3777.7900
88.3800 3613.7625
88.4000 3490.2325
88.4200 3546.6025
88.4400 3816.0500
88.4600 3579.1950
88.4800 3569.1125
88.5000 3560.6900
88.5200 3758.6225
88.5400 3798.8175
88.5600 3449.6325
88.5800 3677.6225
88.6000 3853.6550
88.6200 3753.5175
88.6400 3683.3200
88.6600 3582.1375
88.6800 3666.6525
88.7000 3904.6825
88.7200 3670.3900
88.7400 3689.2375
88.7600 3899.8075
88.7800 3633.6825
88.8000 3490.6025
88.8200 3731.7375
88.8400 4017.4250
88.8600 4008.4325
88.8800 4085.5275
88.9000 3921.8575
88.9200 3742.0575
88.9400 3859.1225
88.9600 3805.0000
88.9800 3506.8750
89.0000 3622.0550
89.0200 3699.8175
89.0400 3601.6050
89.0600 3640.2425
89.0800 3799.3575
89.1000 3590.3450
89.1200 3542.8900
89.1400 3648.2825
89.1600 3560.0725
89.1800 3804.5400
89.2000 3651.1125
89.2200 3609.5650
89.2400 3508.9325
89.2600 3669.1300
89.2800 3373.5375
89.3000 3451.4800
89.3200 3723.2850
89.3400 3667.3750
89.3600 3706.7250
89.3800 3440.1875
89.4000 3526.3325
89.4200 3627.9475
89.4400 3549.5675
89.4600 3526.2500
89.4800 3801.1725
89.5000 3637.6075
89.5200 3713.2500
89.5400 3690.8750
89.5600 3591.3575
89.5800 3758.9075
89.6000 3756.3075
89.6200 3919.6850
89.6400 3561.2300
89.6600 3746.0750
89.6800 3417.2050
89.7000 3597.2300
89.7200 3613.4175
89.7400 3685.9975
89.7600 3594.1175
89.7800 3560.8850
89.8000 3614.7775
89.8200 3610.8925
89.8400 3763.4825
89.8600 3671.8075
89.8800 3431.4850
89.9000 3772.2175
89.9200 3609.1625
89.9400 3306.0425
89.9600 3554.1075
89.9800 3587.2125
90.0000 3653.7225
