# Supplementary material for: Carbon quantum Dot incorporated Xanthan gum based gel polymer electrolytes for high performance supercapacitors
Source: Sci Rep. 2025 May 25;15:18227. doi: 10.1038/s41598-025-02341-z (PMC12104470; doi:10.1038/s41598-025-02341-z)
Supplement: Supplementary file 1 — Supplementary Material 1 [file 41598_2025_2341_MOESM1_ESM.zip › zip file/Figure 6/S4]

*FILE_COMMENT ""
*FILE_MD5 ""
*FILE_MEMO ""
*FILE_OPERATOR "Administrator"
*FILE_PACKAGE_NAME ""
*FILE_PART_ID "GeneralMeasurement"
*FILE_SAMPLE ""
*FILE_SYSTEM_NAME "MiniFlex"
*FILE_TYPE "RAS_RAW"
*FILE_USERGROUP "Administrators"
*FILE_VERSION "1"
*HW_ATTACHMENT_NAME_INTERNAL "StandardSampleHolder"
*HW_COUNTER_ID-0 "CUT0025"
*HW_COUNTER_ID-2 "CMC0020"
*HW_COUNTER_MONOCHRO_ID "CMC0020"
*HW_COUNTER_MONOCHRO_NAME "None"
*HW_COUNTER_MONOCHRO_NAME_INTERNAL "None"
*HW_COUNTER_NAME_INTERNAL "DteX100"
*HW_COUNTER_NAME-0 "DteX100"
*HW_COUNTER_NAME-1 "None"
*HW_COUNTER_NAME-2 "None"
*HW_COUNTER_PIXEL_SIZE "0.1"
*HW_COUNTER_SELECT_NAME "DteX100"
*HW_GONIOMETER_ID "GON0021"
*HW_GONIOMETER_NAME "Standard"
*HW_GONIOMETER_NAME_INTERNAL "Standard"
*HW_GONIOMETER_RADIUS-0 "90.0"
*HW_GONIOMETER_RADIUS-1 "114.0"
*HW_GONIOMETER_RADIUS-2 "91.5"
*HW_GONIOMETER_RADIUS-3 "150.0"
*HW_GONIOMETER_RADIUS-4 "103.4"
*HW_GONIOMETER_RADIUS-5 "150.0"
*HW_GONIOMETER_RADIUS-6 "46.6"
*HW_GONIOMETER_RADIUS-7 "150.0"
*HW_I_CBO_ID "CBO0020"
*HW_I_CBO_NAME "No_unit"
*HW_I_CBO_NAME_INTERNAL "No_unit"
*HW_I_MONOCHRO_NAME_INTERNAL "Manual"
*HW_I_OPT_ID-1 "CBO0020"
*HW_I_PRIMARY_NAME_INTERNAL "No_unit"
*HW_I_SLIT_NAME_INTERNAL "Manual"
*HW_R_ATTENUATER_AUTOMODE "0"
*HW_R_ATTENUATER_ID "ATN0020"
*HW_R_ATTENUATER_NAME "No_unit"
*HW_R_ATTENUATOR_NAME_INTERNAL "No_unit"
*HW_R_OPT_ID-1 "RCR0023"
*HW_R_OPT_ID-4 "ATN0020"
*HW_R_ROD_ID "RCR0023"
*HW_R_ROD_NAME "No_unit"
*HW_R_ROD_NAME_INTERNAL "No_unit"
*HW_R_RPS_NAME_INTERNAL "Manual"
*HW_R_RS_NAME_INTERNAL "Manual"
*HW_R_SS_NAME_INTERNAL "Manual"
*HW_SAMPLE_HOLDER_NAME_INTERNAL "None"
*HW_SAMPLE_NAME "None"
*HW_SAMPLE_NAME_INTERNAL "None"
*HW_SAMPLE_PLATE_NAME "None"
*HW_SAMPLE_PLATE_NAME_INTERNAL "None"
*HW_SAMPLE_SPACER_NAME "None"
*HW_SAMPLE_SPACER_NAME_INTERNAL "None"
*HW_USERINFO_CATALOG_NO ""
*HW_USERINFO_INSTRUMENT_ID ""
*HW_USERINFO_INSTRUMENT_NAME ""
*HW_USERINFO_INSTRUMENT_NO ""
*HW_USERINFO_MODEL ""
*HW_USERINFO_ORDER_NO ""
*HW_USERINFO_SERIAL_NO ""
*HW_USERINFO_VERIFY_INSTRUMENT_ID "00-07-fe-03-00-f4"
*HW_VER_RCD_COUNTER_UNIT "N/A"
*HW_VER_RCD_CPU "10.0.1"
*HW_VER_RCD_FPGA "3.0.1"
*HW_VER_RCD_GONIO_UNIT "0.0.0"
*HW_VER_RCD_INCIDENT_UNIT "0.0.0"
*HW_VER_RCD_RECEIVING_UNIT "0.0.0"
*HW_VER_RCD_TYPE "RINCII"
*HW_VER_XGC_CPU "10.0.1"
*HW_VER_XGC_CW "5.0.0"
*HW_VER_XGC_HV "5.0.0"
*HW_VER_XGC_RS1 "5.0.0"
*HW_VER_XGC_RS2 "N/A"
*HW_VER_XGC_RT "N/A"
*HW_VER_XGC_TYPE "RINCII"
*HW_XG_CURRENT_UNIT "mA"
*HW_XG_FOCUS "0.4mm x 8mm"
*HW_XG_FOCUS_TYPE "Fine"
*HW_XG_TARGET_ATOMIC_NUMBER "29"
*HW_XG_TARGET_NAME "Cu"
*HW_XG_TYPE "Hermetic"
*HW_XG_VOLTAGE_UNIT "kV"
*HW_XG_WAVE_LENGTH_ALPHA1 "1.540593"
*HW_XG_WAVE_LENGTH_ALPHA2 "1.544414"
*HW_XG_WAVE_LENGTH_BETA "1.392246"
*HW_XG_WAVE_LENGTH_UNIT "Angstrom"
*MEAS_COND_AXIS_NAME_INTERNAL-0 "TwoThetaTheta"
*MEAS_COND_AXIS_NAME_INTERNAL-1 "IncidentSollerSlit"
*MEAS_COND_AXIS_NAME_INTERNAL-10 "ReceivingSlitBox1"
*MEAS_COND_AXIS_NAME_INTERNAL-11 "ReceivingSlitBox1"
*MEAS_COND_AXIS_NAME_INTERNAL-12 "Filter"
*MEAS_COND_AXIS_NAME_INTERNAL-13 "ReceivingSollerSlit"
*MEAS_COND_AXIS_NAME_INTERNAL-14 "ReceivingSlitBox2"
*MEAS_COND_AXIS_NAME_INTERNAL-15 "ReceivingSlitBox2"
*MEAS_COND_AXIS_NAME_INTERNAL-16 "ReceivingSlitBox2"
*MEAS_COND_AXIS_NAME_INTERNAL-17 "PHA"
*MEAS_COND_AXIS_NAME_INTERNAL-18 "RS3"
*MEAS_COND_AXIS_NAME_INTERNAL-19 "Target_TargetTime"
*MEAS_COND_AXIS_NAME_INTERNAL-2 "IncidentSlitBox"
*MEAS_COND_AXIS_NAME_INTERNAL-20 "Target_XrayOnTime"
*MEAS_COND_AXIS_NAME_INTERNAL-21 "Target_IG"
*MEAS_COND_AXIS_NAME_INTERNAL-22 "Target_GP"
*MEAS_COND_AXIS_NAME_INTERNAL-23 "Target_FC"
*MEAS_COND_AXIS_NAME_INTERNAL-24 "HVPS_Bias"
*MEAS_COND_AXIS_NAME_INTERNAL-25 "HVPS_HVPSTime"
*MEAS_COND_AXIS_NAME_INTERNAL-26 "HVPS_Type1Time"
*MEAS_COND_AXIS_NAME_INTERNAL-27 "HVPS_Type2Time"
*MEAS_COND_AXIS_NAME_INTERNAL-28 "HVPS_Type3Time"
*MEAS_COND_AXIS_NAME_INTERNAL-29 "CW_IERTime"
*MEAS_COND_AXIS_NAME_INTERNAL-3 "IncidentSlitBox"
*MEAS_COND_AXIS_NAME_INTERNAL-30 "CW_WaterHose"
*MEAS_COND_AXIS_NAME_INTERNAL-31 "CW_CoolingWater"
*MEAS_COND_AXIS_NAME_INTERNAL-32 "CW_ECTime"
*MEAS_COND_AXIS_NAME_INTERNAL-33 "CW_Flow1"
*MEAS_COND_AXIS_NAME_INTERNAL-34 "CW_Temperature1"
*MEAS_COND_AXIS_NAME_INTERNAL-35 "CW_Pressure1"
*MEAS_COND_AXIS_NAME_INTERNAL-36 "CW_PressureIn"
*MEAS_COND_AXIS_NAME_INTERNAL-37 "CW_PressureOut"
*MEAS_COND_AXIS_NAME_INTERNAL-38 "CW_Flow2"
*MEAS_COND_AXIS_NAME_INTERNAL-39 "CW_Temperature2"
*MEAS_COND_AXIS_NAME_INTERNAL-4 "IncidentSlitBox"
*MEAS_COND_AXIS_NAME_INTERNAL-40 "CW_Pressure2"
*MEAS_COND_AXIS_NAME_INTERNAL-41 "RE_EnclosureTemp"
*MEAS_COND_AXIS_NAME_INTERNAL-42 "RE_EnclosureHummidity"
*MEAS_COND_AXIS_NAME_INTERNAL-43 "RE_CabinetTemp"
*MEAS_COND_AXIS_NAME_INTERNAL-44 "RE_RPTemp"
*MEAS_COND_AXIS_NAME_INTERNAL-45 "RE_ShutterAXrayOnTime"
*MEAS_COND_AXIS_NAME_INTERNAL-46 "RE_ShutterATimes"
*MEAS_COND_AXIS_NAME_INTERNAL-47 "RE_ShutterAOpenCloseTime"
*MEAS_COND_AXIS_NAME_INTERNAL-48 "RE_ShutterACloseOpenTime"
*MEAS_COND_AXIS_NAME_INTERNAL-49 "RE_ShutterBXrayOnTime"
*MEAS_COND_AXIS_NAME_INTERNAL-5 "IncidentAxdSlit"
*MEAS_COND_AXIS_NAME_INTERNAL-50 "RE_ShutterBTimes"
*MEAS_COND_AXIS_NAME_INTERNAL-51 "RE_ShutterBOpenCloseTime"
*MEAS_COND_AXIS_NAME_INTERNAL-52 "RE_ShutterBCloseOpenTime"
*MEAS_COND_AXIS_NAME_INTERNAL-53 "RE_XrayWarningRamp"
*MEAS_COND_AXIS_NAME_INTERNAL-54 "RE_ShutterAInstallation"
*MEAS_COND_AXIS_NAME_INTERNAL-55 "RE_ShutterARamp"
*MEAS_COND_AXIS_NAME_INTERNAL-56 "RE_ShutterBInstallation"
*MEAS_COND_AXIS_NAME_INTERNAL-57 "RE_ShutterBRamp"
*MEAS_COND_AXIS_NAME_INTERNAL-58 "RE_ExtShutterCLS"
*MEAS_COND_AXIS_NAME_INTERNAL-59 "RE_ExtXrayOFF"
*MEAS_COND_AXIS_NAME_INTERNAL-6 "IncidentAxdSlit"
*MEAS_COND_AXIS_NAME_INTERNAL-60 "RE_ExtSafetyCircuit"
*MEAS_COND_AXIS_NAME_INTERNAL-61 "Version_CPU"
*MEAS_COND_AXIS_NAME_INTERNAL-62 "Version_RS1"
*MEAS_COND_AXIS_NAME_INTERNAL-63 "Version_RS2"
*MEAS_COND_AXIS_NAME_INTERNAL-64 "Version_HV"
*MEAS_COND_AXIS_NAME_INTERNAL-65 "Version_CW"
*MEAS_COND_AXIS_NAME_INTERNAL-66 "Version_RT"
*MEAS_COND_AXIS_NAME_INTERNAL-67 "IncidentPrimary"
*MEAS_COND_AXIS_NAME_INTERNAL-68 "IncidentMonochromator"
*MEAS_COND_AXIS_NAME_INTERNAL-69 "ReceivingOptics"
*MEAS_COND_AXIS_NAME_INTERNAL-7 "IncidentAxdSlit"
*MEAS_COND_AXIS_NAME_INTERNAL-70 "CounterMonochromatorKind"
*MEAS_COND_AXIS_NAME_INTERNAL-8 "Filter"
*MEAS_COND_AXIS_NAME_INTERNAL-9 "ReceivingSlitBox1"
*MEAS_COND_AXIS_NAME-0 "TwoThetaTheta"
*MEAS_COND_AXIS_NAME-1 "IncidentSollerSlit"
*MEAS_COND_AXIS_NAME-10 "ReceivingSlitBox1-_Axis"
*MEAS_COND_AXIS_NAME-11 "SlitSS"
*MEAS_COND_AXIS_NAME-12 "Filter"
*MEAS_COND_AXIS_NAME-13 "ReceivingSollerSlit"
*MEAS_COND_AXIS_NAME-14 "ReceivingSlitBox2"
*MEAS_COND_AXIS_NAME-15 "ReceivingSlitBox2-_Axis"
*MEAS_COND_AXIS_NAME-16 "SlitRS"
*MEAS_COND_AXIS_NAME-17 "PHA"
*MEAS_COND_AXIS_NAME-18 "RS3"
*MEAS_COND_AXIS_NAME-19 "Target_TargetTime"
*MEAS_COND_AXIS_NAME-2 "IncidentSlitBox"
*MEAS_COND_AXIS_NAME-20 "Target_XrayOnTime"
*MEAS_COND_AXIS_NAME-21 "Target_IG"
*MEAS_COND_AXIS_NAME-22 "Target_GP"
*MEAS_COND_AXIS_NAME-23 "Target_FC"
*MEAS_COND_AXIS_NAME-24 "HVPS_Bias"
*MEAS_COND_AXIS_NAME-25 "HVPS_HVPSTime"
*MEAS_COND_AXIS_NAME-26 "HVPS_Type1Time"
*MEAS_COND_AXIS_NAME-27 "HVPS_Type2Time"
*MEAS_COND_AXIS_NAME-28 "HVPS_Type3Time"
*MEAS_COND_AXIS_NAME-29 "CW_IERTime"
*MEAS_COND_AXIS_NAME-3 "IncidentSlitBox-_Axis"
*MEAS_COND_AXIS_NAME-30 "CW_WaterHose"
*MEAS_COND_AXIS_NAME-31 "CW_CoolingWater"
*MEAS_COND_AXIS_NAME-32 "CW_ECTime"
*MEAS_COND_AXIS_NAME-33 "CW_Flow1"
*MEAS_COND_AXIS_NAME-34 "CW_Temperature1"
*MEAS_COND_AXIS_NAME-35 "CW_Pressure1"
*MEAS_COND_AXIS_NAME-36 "CW_PressureIn"
*MEAS_COND_AXIS_NAME-37 "CW_PressureOut"
*MEAS_COND_AXIS_NAME-38 "CW_Flow2"
*MEAS_COND_AXIS_NAME-39 "CW_Temperature2"
*MEAS_COND_AXIS_NAME-4 "SlitDS"
*MEAS_COND_AXIS_NAME-40 "CW_Pressure2"
*MEAS_COND_AXIS_NAME-41 "RE_EnclosureTemp"
*MEAS_COND_AXIS_NAME-42 "RE_EnclosureHummidity"
*MEAS_COND_AXIS_NAME-43 "RE_CabinetTemp"
*MEAS_COND_AXIS_NAME-44 "RE_RPTemp"
*MEAS_COND_AXIS_NAME-45 "RE_ShutterAXrayOnTime"
*MEAS_COND_AXIS_NAME-46 "RE_ShutterATimes"
*MEAS_COND_AXIS_NAME-47 "RE_ShutterAOpenCloseTime"
*MEAS_COND_AXIS_NAME-48 "RE_ShutterACloseOpenTime"
*MEAS_COND_AXIS_NAME-49 "RE_ShutterBXrayOnTime"
*MEAS_COND_AXIS_NAME-5 "IncidentAxdSlit"
*MEAS_COND_AXIS_NAME-50 "RE_ShutterBTimes"
*MEAS_COND_AXIS_NAME-51 "RE_ShutterBOpenCloseTime"
*MEAS_COND_AXIS_NAME-52 "RE_ShutterBCloseOpenTime"
*MEAS_COND_AXIS_NAME-53 "RE_XrayWarningRamp"
*MEAS_COND_AXIS_NAME-54 "RE_ShutterAInstallation"
*MEAS_COND_AXIS_NAME-55 "RE_ShutterARamp"
*MEAS_COND_AXIS_NAME-56 "RE_ShutterBInstallation"
*MEAS_COND_AXIS_NAME-57 "RE_ShutterBRamp"
*MEAS_COND_AXIS_NAME-58 "RE_ExtShutterCLS"
*MEAS_COND_AXIS_NAME-59 "RE_ExtXrayOFF"
*MEAS_COND_AXIS_NAME-6 "LLS"
*MEAS_COND_AXIS_NAME-60 "RE_ExtSafetyCircuit"
*MEAS_COND_AXIS_NAME-61 "Version_CPU"
*MEAS_COND_AXIS_NAME-62 "Version_RS1"
*MEAS_COND_AXIS_NAME-63 "Version_RS2"
*MEAS_COND_AXIS_NAME-64 "Version_HV"
*MEAS_COND_AXIS_NAME-65 "Version_CW"
*MEAS_COND_AXIS_NAME-66 "Version_RT"
*MEAS_COND_AXIS_NAME-67 "IncidentPrimary"
*MEAS_COND_AXIS_NAME-68 "IncidentMonochromator"
*MEAS_COND_AXIS_NAME-69 "ReceivingOptics"
*MEAS_COND_AXIS_NAME-7 "DHLSlit"
*MEAS_COND_AXIS_NAME-70 "CounterMonochromatorKind"
*MEAS_COND_AXIS_NAME-8 "Filter"
*MEAS_COND_AXIS_NAME-9 "ReceivingSlitBox1"
*MEAS_COND_AXIS_OFFSET-0 "0"
*MEAS_COND_AXIS_OFFSET-1 "0"
*MEAS_COND_AXIS_OFFSET-10 "0"
*MEAS_COND_AXIS_OFFSET-11 "0"
*MEAS_COND_AXIS_OFFSET-12 "0"
*MEAS_COND_AXIS_OFFSET-13 "0"
*MEAS_COND_AXIS_OFFSET-14 "0"
*MEAS_COND_AXIS_OFFSET-15 "0"
*MEAS_COND_AXIS_OFFSET-16 "0"
*MEAS_COND_AXIS_OFFSET-17 "0"
*MEAS_COND_AXIS_OFFSET-18 "0"
*MEAS_COND_AXIS_OFFSET-19 "0"
*MEAS_COND_AXIS_OFFSET-2 "0"
*MEAS_COND_AXIS_OFFSET-20 "0"
*MEAS_COND_AXIS_OFFSET-21 "0"
*MEAS_COND_AXIS_OFFSET-22 "0"
*MEAS_COND_AXIS_OFFSET-23 "0"
*MEAS_COND_AXIS_OFFSET-24 "0"
*MEAS_COND_AXIS_OFFSET-25 "0"
*MEAS_COND_AXIS_OFFSET-26 "0"
*MEAS_COND_AXIS_OFFSET-27 "0"
*MEAS_COND_AXIS_OFFSET-28 "0"
*MEAS_COND_AXIS_OFFSET-29 "0"
*MEAS_COND_AXIS_OFFSET-3 "0"
*MEAS_COND_AXIS_OFFSET-30 "0"
*MEAS_COND_AXIS_OFFSET-31 "0"
*MEAS_COND_AXIS_OFFSET-32 "0"
*MEAS_COND_AXIS_OFFSET-33 "0"
*MEAS_COND_AXIS_OFFSET-34 "0"
*MEAS_COND_AXIS_OFFSET-35 "0"
*MEAS_COND_AXIS_OFFSET-36 "0"
*MEAS_COND_AXIS_OFFSET-37 "0"
*MEAS_COND_AXIS_OFFSET-38 "0"
*MEAS_COND_AXIS_OFFSET-39 "0"
*MEAS_COND_AXIS_OFFSET-4 "0"
*MEAS_COND_AXIS_OFFSET-40 "0"
*MEAS_COND_AXIS_OFFSET-41 "0"
*MEAS_COND_AXIS_OFFSET-42 "0"
*MEAS_COND_AXIS_OFFSET-43 "0"
*MEAS_COND_AXIS_OFFSET-44 "0"
*MEAS_COND_AXIS_OFFSET-45 "0"
*MEAS_COND_AXIS_OFFSET-46 "0"
*MEAS_COND_AXIS_OFFSET-47 "0"
*MEAS_COND_AXIS_OFFSET-48 "0"
*MEAS_COND_AXIS_OFFSET-49 "0"
*MEAS_COND_AXIS_OFFSET-5 "0"
*MEAS_COND_AXIS_OFFSET-50 "0"
*MEAS_COND_AXIS_OFFSET-51 "0"
*MEAS_COND_AXIS_OFFSET-52 "0"
*MEAS_COND_AXIS_OFFSET-53 "0"
*MEAS_COND_AXIS_OFFSET-54 "0"
*MEAS_COND_AXIS_OFFSET-55 "0"
*MEAS_COND_AXIS_OFFSET-56 "0"
*MEAS_COND_AXIS_OFFSET-57 "0"
*MEAS_COND_AXIS_OFFSET-58 "0"
*MEAS_COND_AXIS_OFFSET-59 "0"
*MEAS_COND_AXIS_OFFSET-6 "0"
*MEAS_COND_AXIS_OFFSET-60 "0"
*MEAS_COND_AXIS_OFFSET-61 "0"
*MEAS_COND_AXIS_OFFSET-62 "0"
*MEAS_COND_AXIS_OFFSET-63 "0"
*MEAS_COND_AXIS_OFFSET-64 "0"
*MEAS_COND_AXIS_OFFSET-65 "0"
*MEAS_COND_AXIS_OFFSET-66 "0"
*MEAS_COND_AXIS_OFFSET-67 "0"
*MEAS_COND_AXIS_OFFSET-68 "0"
*MEAS_COND_AXIS_OFFSET-69 "0"
*MEAS_COND_AXIS_OFFSET-7 "0"
*MEAS_COND_AXIS_OFFSET-70 "0"
*MEAS_COND_AXIS_OFFSET-8 "0"
*MEAS_COND_AXIS_OFFSET-9 "0"
*MEAS_COND_AXIS_POSITION-0 "12.0000"
*MEAS_COND_AXIS_POSITION-1 "Soller_slit_5.0deg"
*MEAS_COND_AXIS_POSITION-10 "Open"
*MEAS_COND_AXIS_POSITION-11 "Open"
*MEAS_COND_AXIS_POSITION-12 "K_beta_x1"
*MEAS_COND_AXIS_POSITION-13 "Soller_slit_5.0deg"
*MEAS_COND_AXIS_POSITION-14 "Open"
*MEAS_COND_AXIS_POSITION-15 "Open"
*MEAS_COND_AXIS_POSITION-16 "Open"
*MEAS_COND_AXIS_POSITION-17 "30"
*MEAS_COND_AXIS_POSITION-18 "Open"
*MEAS_COND_AXIS_POSITION-2 "1.25deg"
*MEAS_COND_AXIS_POSITION-3 "1.25deg"
*MEAS_COND_AXIS_POSITION-4 "1.25deg"
*MEAS_COND_AXIS_POSITION-5 "10mm"
*MEAS_COND_AXIS_POSITION-6 "10mm"
*MEAS_COND_AXIS_POSITION-67 "No_unit"
*MEAS_COND_AXIS_POSITION-68 "Manual"
*MEAS_COND_AXIS_POSITION-69 "No_unit"
*MEAS_COND_AXIS_POSITION-7 "10mm"
*MEAS_COND_AXIS_POSITION-70 "None"
*MEAS_COND_AXIS_POSITION-8 "None"
*MEAS_COND_AXIS_POSITION-9 "Open"
*MEAS_COND_AXIS_RESOLUTION-0 "0.0025"
*MEAS_COND_AXIS_RESOLUTION-1 ""
*MEAS_COND_AXIS_RESOLUTION-10 ""
*MEAS_COND_AXIS_RESOLUTION-11 ""
*MEAS_COND_AXIS_RESOLUTION-12 ""
*MEAS_COND_AXIS_RESOLUTION-13 ""
*MEAS_COND_AXIS_RESOLUTION-14 ""
*MEAS_COND_AXIS_RESOLUTION-15 ""
*MEAS_COND_AXIS_RESOLUTION-16 ""
*MEAS_COND_AXIS_RESOLUTION-17 "1"
*MEAS_COND_AXIS_RESOLUTION-18 "0.1"
*MEAS_COND_AXIS_RESOLUTION-19 "0.01"
*MEAS_COND_AXIS_RESOLUTION-2 ""
*MEAS_COND_AXIS_RESOLUTION-20 "0.010000"
*MEAS_COND_AXIS_RESOLUTION-21 "1"
*MEAS_COND_AXIS_RESOLUTION-22 "1"
*MEAS_COND_AXIS_RESOLUTION-23 "0.01"
*MEAS_COND_AXIS_RESOLUTION-24 "1"
*MEAS_COND_AXIS_RESOLUTION-25 "0.01"
*MEAS_COND_AXIS_RESOLUTION-26 "0.01"
*MEAS_COND_AXIS_RESOLUTION-27 "0.01"
*MEAS_COND_AXIS_RESOLUTION-28 "0.01"
*MEAS_COND_AXIS_RESOLUTION-29 "0.010000"
*MEAS_COND_AXIS_RESOLUTION-3 ""
*MEAS_COND_AXIS_RESOLUTION-30 "0.01"
*MEAS_COND_AXIS_RESOLUTION-31 "0.01"
*MEAS_COND_AXIS_RESOLUTION-32 "1"
*MEAS_COND_AXIS_RESOLUTION-33 "0.100000"
*MEAS_COND_AXIS_RESOLUTION-34 "1.000000"
*MEAS_COND_AXIS_RESOLUTION-35 "0.010000"
*MEAS_COND_AXIS_RESOLUTION-36 "0.01"
*MEAS_COND_AXIS_RESOLUTION-37 "0.01"
*MEAS_COND_AXIS_RESOLUTION-38 "0.1"
*MEAS_COND_AXIS_RESOLUTION-39 "1"
*MEAS_COND_AXIS_RESOLUTION-4 ""
*MEAS_COND_AXIS_RESOLUTION-40 "0.01"
*MEAS_COND_AXIS_RESOLUTION-41 "1.000000"
*MEAS_COND_AXIS_RESOLUTION-42 "1"
*MEAS_COND_AXIS_RESOLUTION-43 "1.000000"
*MEAS_COND_AXIS_RESOLUTION-44 "1"
*MEAS_COND_AXIS_RESOLUTION-45 "0.01"
*MEAS_COND_AXIS_RESOLUTION-46 "1"
*MEAS_COND_AXIS_RESOLUTION-47 "1"
*MEAS_COND_AXIS_RESOLUTION-48 "1"
*MEAS_COND_AXIS_RESOLUTION-49 "0.01"
*MEAS_COND_AXIS_RESOLUTION-5 ""
*MEAS_COND_AXIS_RESOLUTION-50 "1.000000"
*MEAS_COND_AXIS_RESOLUTION-51 "1.000000"
*MEAS_COND_AXIS_RESOLUTION-52 "1.000000"
*MEAS_COND_AXIS_RESOLUTION-53 "-"
*MEAS_COND_AXIS_RESOLUTION-54 "-"
*MEAS_COND_AXIS_RESOLUTION-55 "-"
*MEAS_COND_AXIS_RESOLUTION-56 "1.000000"
*MEAS_COND_AXIS_RESOLUTION-57 "-"
*MEAS_COND_AXIS_RESOLUTION-58 "-"
*MEAS_COND_AXIS_RESOLUTION-59 "-"
*MEAS_COND_AXIS_RESOLUTION-6 ""
*MEAS_COND_AXIS_RESOLUTION-60 "1.000000"
*MEAS_COND_AXIS_RESOLUTION-61 "1.000000"
*MEAS_COND_AXIS_RESOLUTION-62 "1.000000"
*MEAS_COND_AXIS_RESOLUTION-63 "1.000000"
*MEAS_COND_AXIS_RESOLUTION-64 "1.000000"
*MEAS_COND_AXIS_RESOLUTION-65 "1.000000"
*MEAS_COND_AXIS_RESOLUTION-66 "1.000000"
*MEAS_COND_AXIS_RESOLUTION-7 ""
*MEAS_COND_AXIS_RESOLUTION-8 ""
*MEAS_COND_AXIS_RESOLUTION-9 ""
*MEAS_COND_AXIS_STATE-0 "Scan"
*MEAS_COND_AXIS_STATE-1 "Fixed"
*MEAS_COND_AXIS_STATE-10 "Fixed"
*MEAS_COND_AXIS_STATE-11 "Fixed"
*MEAS_COND_AXIS_STATE-12 "Fixed"
*MEAS_COND_AXIS_STATE-13 "Fixed"
*MEAS_COND_AXIS_STATE-14 "Fixed"
*MEAS_COND_AXIS_STATE-15 "Fixed"
*MEAS_COND_AXIS_STATE-16 "Fixed"
*MEAS_COND_AXIS_STATE-17 "Fixed"
*MEAS_COND_AXIS_STATE-18 "Fixed"
*MEAS_COND_AXIS_STATE-19 "Fixed"
*MEAS_COND_AXIS_STATE-2 "Fixed"
*MEAS_COND_AXIS_STATE-20 "Fixed"
*MEAS_COND_AXIS_STATE-21 "Fixed"
*MEAS_COND_AXIS_STATE-22 "Fixed"
*MEAS_COND_AXIS_STATE-23 "Fixed"
*MEAS_COND_AXIS_STATE-24 "Fixed"
*MEAS_COND_AXIS_STATE-25 "Fixed"
*MEAS_COND_AXIS_STATE-26 "Fixed"
*MEAS_COND_AXIS_STATE-27 "Fixed"
*MEAS_COND_AXIS_STATE-28 "Fixed"
*MEAS_COND_AXIS_STATE-29 "Fixed"
*MEAS_COND_AXIS_STATE-3 "Fixed"
*MEAS_COND_AXIS_STATE-30 "Fixed"
*MEAS_COND_AXIS_STATE-31 "Fixed"
*MEAS_COND_AXIS_STATE-32 "Fixed"
*MEAS_COND_AXIS_STATE-33 "Fixed"
*MEAS_COND_AXIS_STATE-34 "Fixed"
*MEAS_COND_AXIS_STATE-35 "Fixed"
*MEAS_COND_AXIS_STATE-36 "Fixed"
*MEAS_COND_AXIS_STATE-37 "Fixed"
*MEAS_COND_AXIS_STATE-38 "Fixed"
*MEAS_COND_AXIS_STATE-39 "Fixed"
*MEAS_COND_AXIS_STATE-4 "Fixed"
*MEAS_COND_AXIS_STATE-40 "Fixed"
*MEAS_COND_AXIS_STATE-41 "Fixed"
*MEAS_COND_AXIS_STATE-42 "Fixed"
*MEAS_COND_AXIS_STATE-43 "Fixed"
*MEAS_COND_AXIS_STATE-44 "Fixed"
*MEAS_COND_AXIS_STATE-45 "Fixed"
*MEAS_COND_AXIS_STATE-46 "Fixed"
*MEAS_COND_AXIS_STATE-47 "Fixed"
*MEAS_COND_AXIS_STATE-48 "Fixed"
*MEAS_COND_AXIS_STATE-49 "Fixed"
*MEAS_COND_AXIS_STATE-5 "Fixed"
*MEAS_COND_AXIS_STATE-50 "Fixed"
*MEAS_COND_AXIS_STATE-51 "Fixed"
*MEAS_COND_AXIS_STATE-52 "Fixed"
*MEAS_COND_AXIS_STATE-53 "Fixed"
*MEAS_COND_AXIS_STATE-54 "Fixed"
*MEAS_COND_AXIS_STATE-55 "Fixed"
*MEAS_COND_AXIS_STATE-56 "Fixed"
*MEAS_COND_AXIS_STATE-57 "Fixed"
*MEAS_COND_AXIS_STATE-58 "Fixed"
*MEAS_COND_AXIS_STATE-59 "Fixed"
*MEAS_COND_AXIS_STATE-6 "Fixed"
*MEAS_COND_AXIS_STATE-60 "Fixed"
*MEAS_COND_AXIS_STATE-61 "Fixed"
*MEAS_COND_AXIS_STATE-62 "Fixed"
*MEAS_COND_AXIS_STATE-63 "Fixed"
*MEAS_COND_AXIS_STATE-64 "Fixed"
*MEAS_COND_AXIS_STATE-65 "Fixed"
*MEAS_COND_AXIS_STATE-66 "Fixed"
*MEAS_COND_AXIS_STATE-7 "Fixed"
*MEAS_COND_AXIS_STATE-8 "Fixed"
*MEAS_COND_AXIS_STATE-9 "Fixed"
*MEAS_COND_AXIS_UNIT-0 "deg"
*MEAS_COND_AXIS_UNIT-1 ""
*MEAS_COND_AXIS_UNIT-10 ""
*MEAS_COND_AXIS_UNIT-11 ""
*MEAS_COND_AXIS_UNIT-12 ""
*MEAS_COND_AXIS_UNIT-13 ""
*MEAS_COND_AXIS_UNIT-14 ""
*MEAS_COND_AXIS_UNIT-15 ""
*MEAS_COND_AXIS_UNIT-16 ""
*MEAS_COND_AXIS_UNIT-17 "div"
*MEAS_COND_AXIS_UNIT-18 ""
*MEAS_COND_AXIS_UNIT-19 "H"
*MEAS_COND_AXIS_UNIT-2 ""
*MEAS_COND_AXIS_UNIT-20 "H"
*MEAS_COND_AXIS_UNIT-21 "mV"
*MEAS_COND_AXIS_UNIT-22 "V"
*MEAS_COND_AXIS_UNIT-23 "V"
*MEAS_COND_AXIS_UNIT-24 "V"
*MEAS_COND_AXIS_UNIT-25 "H"
*MEAS_COND_AXIS_UNIT-26 "H"
*MEAS_COND_AXIS_UNIT-27 "H"
*MEAS_COND_AXIS_UNIT-28 "H"
*MEAS_COND_AXIS_UNIT-29 "H"
*MEAS_COND_AXIS_UNIT-3 ""
*MEAS_COND_AXIS_UNIT-30 "H"
*MEAS_COND_AXIS_UNIT-31 "H"
*MEAS_COND_AXIS_UNIT-32 "uS/m"
*MEAS_COND_AXIS_UNIT-33 "L/min"
*MEAS_COND_AXIS_UNIT-34 "degree"
*MEAS_COND_AXIS_UNIT-35 "MPa"
*MEAS_COND_AXIS_UNIT-36 "MPa"
*MEAS_COND_AXIS_UNIT-37 "MPa"
*MEAS_COND_AXIS_UNIT-38 "L/min"
*MEAS_COND_AXIS_UNIT-39 "C"
*MEAS_COND_AXIS_UNIT-4 ""
*MEAS_COND_AXIS_UNIT-40 "MPa"
*MEAS_COND_AXIS_UNIT-41 "degree"
*MEAS_COND_AXIS_UNIT-42 "percent"
*MEAS_COND_AXIS_UNIT-43 "degree"
*MEAS_COND_AXIS_UNIT-44 "C"
*MEAS_COND_AXIS_UNIT-45 "H"
*MEAS_COND_AXIS_UNIT-46 "time"
*MEAS_COND_AXIS_UNIT-47 "msec"
*MEAS_COND_AXIS_UNIT-48 "msec"
*MEAS_COND_AXIS_UNIT-49 "H"
*MEAS_COND_AXIS_UNIT-5 ""
*MEAS_COND_AXIS_UNIT-50 "times"
*MEAS_COND_AXIS_UNIT-51 "msec"
*MEAS_COND_AXIS_UNIT-52 "msec"
*MEAS_COND_AXIS_UNIT-53 "-"
*MEAS_COND_AXIS_UNIT-54 "-"
*MEAS_COND_AXIS_UNIT-55 "-"
*MEAS_COND_AXIS_UNIT-56 ""
*MEAS_COND_AXIS_UNIT-57 "-"
*MEAS_COND_AXIS_UNIT-58 "-"
*MEAS_COND_AXIS_UNIT-59 "-"
*MEAS_COND_AXIS_UNIT-6 ""
*MEAS_COND_AXIS_UNIT-60 ""
*MEAS_COND_AXIS_UNIT-61 ""
*MEAS_COND_AXIS_UNIT-62 ""
*MEAS_COND_AXIS_UNIT-63 ""
*MEAS_COND_AXIS_UNIT-64 ""
*MEAS_COND_AXIS_UNIT-65 ""
*MEAS_COND_AXIS_UNIT-66 ""
*MEAS_COND_AXIS_UNIT-67 ""
*MEAS_COND_AXIS_UNIT-68 ""
*MEAS_COND_AXIS_UNIT-69 ""
*MEAS_COND_AXIS_UNIT-7 ""
*MEAS_COND_AXIS_UNIT-70 ""
*MEAS_COND_AXIS_UNIT-8 ""
*MEAS_COND_AXIS_UNIT-9 ""
*MEAS_COND_COUNTER_CENTER_X "0.5"
*MEAS_COND_COUNTER_CENTER_Y "64"
*MEAS_COND_COUNTER_COUNTMODE "Differential"
*MEAS_COND_COUNTER_DEADTIMECORRECTION "Enabled"
*MEAS_COND_COUNTER_DISTANCE "150"
*MEAS_COND_COUNTER_ENERGYMODE "Standard"
*MEAS_COND_COUNTER_PHA_UNIT "div"
*MEAS_COND_COUNTER_PHABASE "30"
*MEAS_COND_COUNTER_PHAWINDOW "20"
*MEAS_COND_COUNTER_PITCH_X "20"
*MEAS_COND_COUNTER_PITCH_Y "0.1"
*MEAS_COND_COUNTER_PITCHUNIT "mm"
*MEAS_COND_COUNTER_VALIDWIDTH_X "1"
*MEAS_COND_COUNTER_VALIDWIDTH_Y "200"
*MEAS_COND_XG_CURRENT "15"
*MEAS_COND_XG_VOLTAGE "40"
*MEAS_COND_XG_WAVE_TYPE "Ka"
*MEAS_DATA_COUNT "4351"
*MEAS_SCAN_AXIS_X "TwoThetaTheta"
*MEAS_SCAN_AXIS_X_INTERNAL "TwoThetaTheta"
*MEAS_SCAN_END_TIME "06/10/2024 13:12:33"
*MEAS_SCAN_MODE "CONTINUOUS"
*MEAS_SCAN_MODE_INTERNAL "TDI_1D"
*MEAS_SCAN_RESOLUTION_X "0.0025"
*MEAS_SCAN_SPEED "10.0000"
*MEAS_SCAN_SPEED_UNIT "deg/min"
*MEAS_SCAN_START "3.0000"
*MEAS_SCAN_START_TIME "06/10/2024 13:03:10"
*MEAS_SCAN_STEP "0.0200"
*MEAS_SCAN_STOP "90.0000"
*MEAS_SCAN_UNEQUALY_SPACED "False"
*MEAS_SCAN_UNIT_X "deg"
*MEAS_SCAN_UNIT_Y "cps"
#Intensity_unit=cps
#Attenuator_coefficient=1.0000
3.0000 2636.6425
3.0200 2541.2725
3.0400 2635.2425
3.0600 2566.7350
3.0800 2608.6825
3.1000 2396.0475
3.1200 2427.5700
3.1400 2400.5675
3.1600 2372.5825
3.1800 2629.4600
3.2000 2638.6050
3.2200 2730.3175
3.2400 2475.1625
3.2600 2504.1600
3.2800 2495.4800
3.3000 2567.5625
3.3200 2655.8350
3.3400 2437.3725
3.3600 2508.0850
3.3800 2527.4300
3.4000 2454.7925
3.4200 2486.9000
3.4400 2448.7875
3.4600 2270.1075
3.4800 2387.1375
3.5000 2535.8500
3.5200 2495.0800
3.5400 2353.2675
3.5600 2409.8425
3.5800 2521.6850
3.6000 2615.7400
3.6200 2324.7725
3.6400 2493.1075
3.6600 2482.6600
3.6800 2403.3975
3.7000 2433.5950
3.7200 2461.9850
3.7400 2634.5250
3.7600 2616.0350
3.7800 2379.3300
3.8000 2384.0375
3.8200 2488.7300
3.8400 2396.5100
3.8600 2410.1025
3.8800 2433.3325
3.9000 2463.4100
3.9200 2396.7675
3.9400 2535.2375
3.9600 2666.2500
3.9800 2504.8825
4.0000 2559.9150
4.0200 2626.4250
4.0400 2506.6475
4.0600 2548.8600
4.0800 2655.7825
4.1000 2737.6925
4.1200 2734.1650
4.1400 2737.0900
4.1600 2578.3975
4.1800 2310.9875
4.2000 2445.1450
4.2200 2512.8925
4.2400 2423.5450
4.2600 2518.9000
4.2800 2657.5825
4.3000 2673.4775
4.3200 2654.5350
4.3400 2595.3900
4.3600 2411.1075
4.3800 2435.0125
4.4000 2515.2625
4.4200 2448.2575
4.4400 2678.0650
4.4600 2568.2375
4.4800 2564.6675
4.5000 2664.6950
4.5200 2716.0175
4.5400 2633.6500
4.5600 2630.4600
4.5800 2574.6300
4.6000 2495.1325
4.6200 2694.5450
4.6400 2671.2900
4.6600 2627.2300
4.6800 2539.5325
4.7000 2654.8975
4.7200 2537.2850
4.7400 2566.6650
4.7600 2765.0500
4.7800 2604.8600
4.8000 2708.5100
4.8200 2689.3325
4.8400 2676.6975
4.8600 2640.4725
4.8800 2674.0000
4.9000 2710.0475
4.9200 2704.4100
4.9400 2614.1675
4.9600 2552.6700
4.9800 2510.9925
5.0000 2812.9675
5.0200 2673.3225
5.0400 2663.1575
5.0600 2728.5200
5.0800 2796.9650
5.1000 2792.0825
5.1200 2881.7000
5.1400 2658.3800
5.1600 2591.2725
5.1800 2612.3075
5.2000 2665.9075
5.2200 2658.7050
5.2400 2668.4750
5.2600 2613.3950
5.2800 2443.7725
5.3000 2644.3900
5.3200 2714.8350
5.3400 2640.4925
5.3600 2604.3275
5.3800 2600.0000
5.4000 2550.6200
5.4200 2712.3875
5.4400 2700.8900
5.4600 2619.4025
5.4800 2624.7175
5.5000 2688.9625
5.5200 2658.8725
5.5400 2691.1400
5.5600 2609.3600
5.5800 2624.5000
5.6000 2654.0450
5.6200 2534.5225
5.6400 2714.5825
5.6600 2804.0550
5.6800 2740.1850
5.7000 2598.9275
5.7200 2539.7375
5.7400 2706.9275
5.7600 2655.0425
5.7800 2430.5825
5.8000 2416.3000
5.8200 2619.5075
5.8400 2484.7000
5.8600 2590.5100
5.8800 2705.8925
5.9000 2656.6725
5.9200 2832.1500
5.9400 2931.0725
5.9600 2599.7950
5.9800 2700.9375
6.0000 2737.6875
6.0200 2787.2000
6.0400 2727.4550
6.0600 2625.3275
6.0800 2600.0000
6.1000 2768.0850
6.1200 2737.8250
6.1400 2727.0175
6.1600 2689.7275
6.1800 2799.6125
6.2000 2692.1000
6.2200 2566.8675
6.2400 2479.3225
6.2600 2589.2825
6.2800 2814.2050
6.3000 2831.3325
6.3200 2641.9650
6.3400 2708.1450
6.3600 2531.5375
6.3800 2495.7925
6.4000 2614.4850
6.4200 2631.2650
6.4400 2606.2600
6.4600 2899.8875
6.4800 2631.3200
6.5000 2495.8325
6.5200 2604.1850
6.5400 2766.7100
6.5600 2626.9900
6.5800 2954.4350
6.6000 2976.9900
6.6200 2747.7150
6.6400 2777.1975
6.6600 2789.5575
6.6800 2708.2175
6.7000 2664.5525
6.7200 2745.9975
6.7400 2787.5250
6.7600 2722.7650
6.7800 2969.3825
6.8000 2882.8950
6.8200 2831.2675
6.8400 2714.2475
6.8600 2681.2675
6.8800 2727.2200
6.9000 2804.3700
6.9200 2756.0150
6.9400 2927.7750
6.9600 2897.5700
6.9800 2847.8450
7.0000 2804.0175
7.0200 2898.3550
7.0400 2996.1000
7.0600 3066.8875
7.0800 2857.3125
7.1000 2701.7025
7.1200 2574.5200
7.1400 2924.8000
7.1600 2735.9175
7.1800 2758.9825
7.2000 2862.8325
7.2200 2858.1975
7.2400 2667.7425
7.2600 2646.0475
7.2800 2796.6325
7.3000 2841.6675
7.3200 2766.2150
7.3400 2829.7050
7.3600 2845.7550
7.3800 2841.6675
7.4000 2829.0850
7.4200 2674.0100
7.4400 2738.2550
7.4600 2743.5375
7.4800 3047.9925
7.5000 2816.4250
7.5200 2941.2300
7.5400 3155.1600
7.5600 2979.6500
7.5800 2826.4825
7.6000 2856.6725
7.6200 2616.8025
7.6400 2734.8700
7.6600 2680.3250
7.6800 2660.5650
7.7000 2660.3675
7.7200 2727.6350
7.7400 2813.0075
7.7600 2839.6350
7.7800 2652.6125
7.8000 2862.6650
7.8200 2918.4850
7.8400 2889.4225
7.8600 2921.1550
7.8800 2901.8125
7.9000 2961.0175
7.9200 2951.8075
7.9400 2821.8625
7.9600 2922.0650
7.9800 2878.3775
8.0000 2950.9075
8.0200 3046.4050
8.0400 2833.2875
8.0600 2695.2550
8.0800 2857.9400
8.1000 3068.0750
8.1200 3047.2675
8.1400 2873.5775
8.1600 3020.6000
8.1800 3013.9225
8.2000 2739.2550
8.2200 2872.8925
8.2400 2878.5575
8.2600 2883.5775
8.2800 2872.7325
8.3000 2879.2900
8.3200 2978.0125
8.3400 3020.9575
8.3600 2993.4375
8.3800 3033.8350
8.4000 2967.9325
8.4200 3030.0500
8.4400 2894.1875
8.4600 2917.4275
8.4800 2846.9625
8.5000 3100.7875
8.5200 3103.2700
8.5400 2910.8325
8.5600 3142.4750
8.5800 3024.9575
8.6000 2945.7050
8.6200 3156.3650
8.6400 3029.2425
8.6600 2979.2975
8.6800 2926.4975
8.7000 2895.7025
8.7200 2929.5575
8.7400 2929.0375
8.7600 2962.8925
8.7800 3000.2600
8.8000 3140.9550
8.8200 2974.9275
8.8400 2984.1175
8.8600 3058.8550
8.8800 3207.6225
8.9000 3250.0000
8.9200 3085.8025
8.9400 2970.1800
8.9600 2962.6300
8.9800 3143.4925
9.0000 3181.0550
9.0200 3143.4250
9.0400 3025.9775
9.0600 2979.0375
9.0800 3057.0925
9.1000 2906.5200
9.1200 2881.5725
9.1400 2986.3850
9.1600 2991.4100
9.1800 2901.2475
9.2000 2875.0000
9.2200 3152.8175
9.2400 3020.6825
9.2600 2956.3125
9.2800 3015.1550
9.3000 3247.9850
9.3200 3171.4650
9.3400 3188.1300
9.3600 3037.8900
9.3800 3172.7075
9.4000 3119.7125
9.4200 3102.2700
9.4400 3007.3450
9.4600 3183.2800
9.4800 3048.0400
9.5000 3077.9975
9.5200 3215.6150
9.5400 3199.5175
9.5600 3145.4725
9.5800 3246.9100
9.6000 3289.6425
9.6200 2932.0450
9.6400 2930.2250
9.6600 3061.2950
9.6800 3211.5225
9.7000 3130.1525
9.7200 3198.8925
9.7400 3094.5775
9.7600 3012.1600
9.7800 2949.5500
9.8000 3046.8375
9.8200 2950.9200
9.8400 2813.7575
9.8600 2978.7750
9.8800 3022.7550
9.9000 3142.7400
9.9200 3107.6950
9.9400 3247.2075
9.9600 3029.0000
9.9800 3143.3250
10.0000 3069.7025
10.0200 3075.4075
10.0400 3079.0650
10.0600 3112.8000
10.0800 2898.2250
10.1000 3051.7575
10.1200 3080.9125
10.1400 3192.6200
10.1600 3252.2250
10.1800 3321.3000
10.2000 3115.0100
10.2200 3224.2350
10.2400 3144.8450
10.2600 3125.1775
10.2800 3208.8575
10.3000 3189.2825
10.3200 3156.1225
10.3400 3294.7125
10.3600 3241.0075
10.3800 3158.0100
10.4000 3236.0150
10.4200 3310.6900
10.4400 3211.8050
10.4600 3168.7125
10.4800 3122.6575
10.5000 3139.7650
10.5200 3036.8550
10.5400 3157.1275
10.5600 3227.1875
10.5800 3277.3175
10.6000 3279.1000
10.6200 3092.8175
10.6400 2832.3275
10.6600 3143.5050
10.6800 3141.0700
10.7000 3194.1875
10.7200 3312.8975
10.7400 3260.0600
10.7600 3252.1625
10.7800 3277.1600
10.8000 3176.6575
10.8200 3285.9750
10.8400 3327.0600
10.8600 3155.6400
10.8800 3256.7925
10.9000 3258.1650
10.9200 3178.9675
10.9400 3246.1025
10.9600 3343.9500
10.9800 3203.7150
11.0000 3294.1300
11.0200 3178.7625
11.0400 3087.4125
11.0600 3093.7900
11.0800 3049.8975
11.1000 3045.8575
11.1200 3156.4350
11.1400 3141.5875
11.1600 3106.2225
11.1800 3106.2575
11.2000 3020.7350
11.2200 2916.5925
11.2400 2972.9825
11.2600 3175.1150
11.2800 3133.2850
11.3000 3118.7550
11.3200 3043.7375
11.3400 3091.6675
11.3600 3266.6425
11.3800 3272.9300
11.4000 3139.6425
11.4200 3174.9500
11.4400 3443.5450
11.4600 3475.0500
11.4800 3339.7250
11.5000 3387.3800
11.5200 3429.1475
11.5400 3202.4800
11.5600 3025.1900
11.5800 3241.1475
11.6000 3112.9800
11.6200 3110.2500
11.6400 3457.4825
11.6600 3180.2525
11.6800 3342.8725
11.7000 3366.9050
11.7200 3173.4850
11.7400 3135.3500
11.7600 2998.4550
11.7800 3174.1125
11.8000 3293.5700
11.8200 3283.4425
11.8400 3150.5650
11.8600 3015.0250
11.8800 3145.0350
11.9000 3150.2550
11.9200 3232.8025
11.9400 3073.9875
11.9600 3163.6900
11.9800 3309.8600
12.0000 3229.8575
12.0200 3191.6675
12.0400 3278.5925
12.0600 3289.7100
12.0800 3277.1275
12.1000 3386.6925
12.1200 3238.8850
12.1400 3280.4425
12.1600 3167.8400
12.1800 3259.2625
12.2000 3481.8900
12.2200 3380.5425
12.2400 3095.7600
12.2600 3208.6900
12.2800 3318.3500
12.3000 3475.7375
12.3200 3432.1475
12.3400 3331.9250
12.3600 3178.4000
12.3800 3417.8825
12.4000 3349.6875
12.4200 3316.3975
12.4400 3096.2825
12.4600 3208.2500
12.4800 3225.5700
12.5000 3158.9150
12.5200 3450.4500
12.5400 3397.8050
12.5600 3255.2500
12.5800 3058.3775
12.6000 3080.2050
12.6200 2984.9700
12.6400 2954.0000
12.6600 3069.3050
12.6800 3096.0050
12.7000 3110.1525
12.7200 3319.9625
12.7400 3250.0100
12.7600 3372.4075
12.7800 3365.6200
12.8000 3255.5075
12.8200 3200.3900
12.8400 3117.8550
12.8600 3226.9550
12.8800 3416.4000
12.9000 3208.5250
12.9200 3159.6800
12.9400 3328.5750
12.9600 3432.4650
12.9800 3413.1625
13.0000 3326.3425
13.0200 3300.0000
13.0400 3177.3050
13.0600 3347.9900
13.0800 3406.6050
13.1000 3436.7775
13.1200 3523.5375
13.1400 3225.3050
13.1600 3126.7075
13.1800 3133.3325
13.2000 3231.2725
13.2200 3168.7550
13.2400 3261.8050
13.2600 3345.0300
13.2800 3388.9050
13.3000 3296.0875
13.3200 3252.2225
13.3400 3170.5825
13.3600 3159.9875
13.3800 3459.7275
13.4000 3285.9000
13.4200 3403.0000
13.4400 3318.6325
13.4600 3215.6450
13.4800 3065.8800
13.5000 3223.8825
13.5200 3367.0200
13.5400 3440.3950
13.5600 3166.0575
13.5800 3368.7825
13.6000 3422.4800
13.6200 3369.5825
13.6400 3303.5975
13.6600 3374.5300
13.6800 3511.6575
13.7000 3361.6450
13.7200 3218.7775
13.7400 3513.4925
13.7600 3426.9450
13.7800 3301.4525
13.8000 3331.8650
13.8200 3101.3550
13.8400 3062.8975
13.8600 3198.4850
13.8800 3381.0150
13.9000 3554.4675
13.9200 3406.2475
13.9400 3236.4900
13.9600 3520.6925
13.9800 3532.7875
14.0000 3255.8400
14.0200 3360.1025
14.0400 3306.4350
14.0600 3306.6600
14.0800 3463.8925
14.1000 3474.4100
14.1200 3325.5700
14.1400 3268.9675
14.1600 3519.9550
14.1800 3568.4375
14.2000 3471.6550
14.2200 3387.4450
14.2400 3444.9575
14.2600 3571.3250
14.2800 3409.7300
14.3000 3249.1075
14.3200 3126.4550
14.3400 3193.8700
14.3600 3335.5025
14.3800 3411.0475
14.4000 3431.0050
14.4200 3367.2950
14.4400 3509.7050
14.4600 3329.0300
14.4800 3287.3075
14.5000 3254.3775
14.5200 3245.3200
14.5400 3148.1600
14.5600 3371.8250
14.5800 3367.2475
14.6000 3205.3175
14.6200 3397.6100
14.6400 3539.5050
14.6600 3390.9625
14.6800 3360.8525
14.7000 3345.1350
14.7200 3303.4800
14.7400 3631.8800
14.7600 3414.6500
14.7800 3382.3550
14.8000 3395.1900
14.8200 3454.8500
14.8400 3596.5250
14.8600 3486.8325
14.8800 3442.8575
14.9000 3491.6550
14.9200 3448.8500
14.9400 3329.8650
14.9600 3683.9525
14.9800 3419.8250
15.0000 3535.0775
15.0200 3477.8325
15.0400 3348.9875
15.0600 3508.8975
15.0800 3506.2450
15.1000 3623.1875
15.1200 3523.3550
15.1400 3523.4850
15.1600 3490.7950
15.1800 3460.7475
15.2000 3612.1400
15.2200 3787.3525
15.2400 3537.7875
15.2600 3257.1350
15.2800 3268.4475
15.3000 3359.0375
15.3200 3406.9375
15.3400 3381.2725
15.3600 3260.5300
15.3800 3281.5025
15.4000 3331.9000
15.4200 3259.2175
15.4400 3119.0375
15.4600 3269.1825
15.4800 3438.2275
15.5000 3527.9150
15.5200 3620.5225
15.5400 3608.8775
15.5600 3421.3775
15.5800 3578.9125
15.6000 3645.6650
15.6200 3691.9800
15.6400 3429.4275
15.6600 3343.4900
15.6800 3440.3325
15.7000 3457.4375
15.7200 3356.3675
15.7400 3492.1500
15.7600 3619.2900
15.7800 3559.8450
15.8000 3589.2600
15.8200 3359.7375
15.8400 3530.1625
15.8600 3474.9750
15.8800 3452.4850
15.9000 3591.5800
15.9200 3420.2625
15.9400 3435.6525
15.9600 3500.7975
15.9800 3397.7800
16.0000 3419.7925
16.0200 3537.2025
16.0400 3557.5675
16.0600 3416.4125
16.0800 3497.6675
16.1000 3616.3625
16.1200 3798.2750
16.1400 3727.5225
16.1600 3492.8175
16.1800 3468.7975
16.2000 3734.8325
16.2200 3644.9075
16.2400 3512.0575
16.2600 3734.4975
16.2800 3610.5075
16.3000 3387.0300
16.3200 3506.5425
16.3400 3502.5400
16.3600 3443.5950
16.3800 3675.4850
16.4000 3575.8725
16.4200 3575.4950
16.4400 3495.7625
16.4600 3458.9300
16.4800 3547.1925
16.5000 3566.0850
16.5200 3426.1675
16.5400 3521.7450
16.5600 3494.0725
16.5800 3513.1200
16.6000 3610.4900
16.6200 3567.1425
16.6400 3498.9550
16.6600 3603.6000
16.6800 3721.3000
16.7000 3887.3125
16.7200 3726.9750
16.7400 3567.8425
16.7600 3553.0925
16.7800 3524.0725
16.8000 3491.2125
16.8200 3728.6275
16.8400 3727.6325
16.8600 3743.3850
16.8800 3775.0000
16.9000 3689.6025
16.9200 3661.3800
16.9400 3626.8550
16.9600 3602.6500
16.9800 3628.4075
17.0000 3647.3450
17.0200 3808.9250
17.0400 3684.7775
17.0600 3461.2550
17.0800 3592.6850
17.1000 3536.0600
17.1200 3523.2800
17.1400 3550.0000
17.1600 3680.0775
17.1800 3696.4450
17.2000 3635.4525
17.2200 3560.1975
17.2400 3702.6500
17.2600 3867.9475
17.2800 3750.4700
17.3000 3703.1750
17.3200 3705.4025
17.3400 3745.0325
17.3600 3806.0500
17.3800 3886.8550
17.4000 3793.0225
17.4200 3969.2550
17.4400 3892.4500
17.4600 3951.5025
17.4800 3828.7125
17.5000 3783.7800
17.5200 3881.1625
17.5400 3894.2700
17.5600 3737.8325
17.5800 3828.8675
17.6000 3841.2525
17.6200 3774.8100
17.6400 3680.1575
17.6600 3641.6675
17.6800 3859.2050
17.7000 3832.8700
17.7200 3783.3825
17.7400 3880.7675
17.7600 3897.1725
17.7800 4061.3375
17.8000 3960.9750
17.8200 3761.0950
17.8400 3863.8275
17.8600 3891.7150
17.8800 3844.4775
17.9000 3899.8625
17.9200 3739.4000
17.9400 3857.6425
17.9600 3850.4375
17.9800 3819.3250
18.0000 3993.6600
18.0200 4003.1700
18.0400 4071.5875
18.0600 4113.9625
18.0800 4102.8175
18.1000 3929.1050
18.1200 3874.7250
18.1400 3704.4475
18.1600 3652.3600
18.1800 3774.0025
18.2000 3945.9325
18.2200 4024.8150
18.2400 4033.3325
18.2600 3983.9475
18.2800 3903.4900
18.3000 4088.7600
18.3200 4139.7450
18.3400 3823.6550
18.3600 3844.6125
18.3800 4059.1025
18.4000 4114.0700
18.4200 3999.0975
18.4400 3859.7900
18.4600 3947.5925
18.4800 3945.7900
18.5000 4137.1825
18.5200 4127.6400
18.5400 4009.3525
18.5600 3656.9900
18.5800 3885.5800
18.6000 3947.8900
18.6200 3964.3925
18.6400 3864.7400
18.6600 4097.8500
18.6800 4266.6675
18.7000 4255.8350
18.7200 4228.3475
18.7400 4043.5625
18.7600 3982.4375
18.7800 3837.9125
18.8000 3949.7850
18.8200 3950.4075
18.8400 3837.7375
18.8600 3846.0600
18.8800 4076.7325
18.9000 4229.3475
18.9200 4029.4350
18.9400 4080.3750
18.9600 4105.1525
18.9800 4082.7750
19.0000 4209.7250
19.0200 4194.5575
19.0400 4123.2025
19.0600 3953.0050
19.0800 4016.5450
19.1000 4073.2525
19.1200 3951.4125
19.1400 4035.9200
19.1600 4244.8100
19.1800 4300.6600
19.2000 4206.3475
19.2200 4216.9525
19.2400 4255.3250
19.2600 4242.3675
19.2800 4318.4350
19.3000 4430.4525
19.3200 4360.4250
19.3400 4183.2100
19.3600 4164.4125
19.3800 4053.8200
19.4000 4171.0375
19.4200 4209.2050
19.4400 4060.8375
19.4600 4190.3675
19.4800 4305.2850
19.5000 4292.4900
19.5200 4220.0025
19.5400 4341.5575
19.5600 4359.5450
19.5800 4400.9425
19.6000 4313.1425
19.6200 4233.3325
19.6400 4128.1975
19.6600 4266.2900
19.6800 4362.3350
19.7000 4423.4475
19.7200 4408.9975
19.7400 4584.5700
19.7600 4493.6675
19.7800 4398.0600
19.8000 4427.1250
19.8200 4386.3075
19.8400 4269.5650
19.8600 4597.5900
19.8800 4757.2100
19.9000 4503.0125
19.9200 4442.6975
19.9400 4498.9450
19.9600 4544.7350
19.9800 4535.4850
20.0000 4402.4150
20.0200 4431.9375
20.0400 4636.8800
20.0600 4693.9050
20.0800 4716.4325
20.1000 4715.7900
20.1200 4503.4675
20.1400 4677.9275
20.1600 4636.2500
20.1800 4680.6400
20.2000 4605.9950
20.2200 4486.5125
20.2400 4591.4900
20.2600 4560.5450
20.2800 4726.2975
20.3000 4568.5775
20.3200 4378.1975
20.3400 4544.3650
20.3600 4593.5850
20.3800 4614.7075
20.4000 4639.7575
20.4200 4464.4475
20.4400 4455.5000
20.4600 4583.1025
20.4800 4655.6400
20.5000 4532.1125
20.5200 4564.0550
20.5400 4453.1200
20.5600 4628.6800
20.5800 4674.1875
20.6000 4608.7575
20.6200 4777.4350
20.6400 4875.0000
20.6600 4819.1875
20.6800 4763.0525
20.7000 4653.7375
20.7200 4718.2350
20.7400 4734.2325
20.7600 4646.1675
20.7800 4712.6475
20.8000 4769.9525
20.8200 4842.3300
20.8400 4816.0575
20.8600 4942.9550
20.8800 4992.9025
20.9000 4864.5000
20.9200 4858.5900
20.9400 4851.4900
20.9600 4905.2900
20.9800 5013.4925
21.0000 4874.6250
21.0200 4618.1375
21.0400 4755.1500
21.0600 4993.3250
21.0800 5054.9950
21.1000 5033.3725
21.1200 4931.8675
21.1400 4999.6125
21.1600 5108.2375
21.1800 4876.1525
21.2000 4882.3950
21.2200 4930.4275
21.2400 4952.8525
21.2600 4975.1900
21.2800 5072.3675
21.3000 5045.9600
21.3200 4925.4950
21.3400 4980.7075
21.3600 4843.9525
21.3800 4905.8950
21.4000 5036.7325
21.4200 5013.6075
21.4400 5231.6000
21.4600 5268.5700
21.4800 5020.9725
21.5000 5080.4000
21.5200 5185.2625
21.5400 5130.8225
21.5600 5163.7625
21.5800 5311.2525
21.6000 5065.0250
21.6200 4812.3075
21.6400 5075.2500
21.6600 5406.9100
21.6800 5500.0000
21.7000 5402.4425
21.7200 5084.7625
21.7400 4898.5925
21.7600 4911.1325
21.7800 4973.6250
21.8000 5115.2200
21.8200 5099.4275
21.8400 5052.7375
21.8600 5212.0725
21.8800 5437.7425
21.9000 5355.6300
21.9200 5262.3450
21.9400 5355.8050
21.9600 5403.5050
21.9800 5129.8800
22.0000 4904.4150
22.0200 4907.4125
22.0400 5078.9800
22.0600 5244.5550
22.0800 5331.3750
22.1000 5347.4650
22.1200 5208.6300
22.1400 5236.4750
22.1600 5406.4025
22.1800 5284.8575
22.2000 5221.7075
22.2200 5279.7775
22.2400 5302.4250
22.2600 5202.2175
22.2800 5378.7325
22.3000 5446.4550
22.3200 5445.1400
22.3400 5407.3475
22.3600 5391.4875
22.3800 5460.6475
22.4000 5484.4825
22.4200 5415.8725
22.4400 5367.8000
22.4600 5606.7350
22.4800 5773.8825
22.5000 5804.4375
22.5200 5578.5950
22.5400 5454.0350
22.5600 5621.3600
22.5800 5821.2650
22.6000 5626.2450
22.6200 5281.5025
22.6400 5328.8325
22.6600 5680.8325
22.6800 5726.1000
22.7000 5724.3425
22.7200 5508.9725
22.7400 5289.0200
22.7600 5323.3475
22.7800 5542.2850
22.8000 5825.8600
22.8200 5626.9200
22.8400 5498.6975
22.8600 5732.1175
22.8800 5603.7900
22.9000 5361.9200
22.9200 5635.7075
22.9400 5846.2650
22.9600 5700.9325
22.9800 5742.4675
23.0000 5891.5925
23.0200 5851.1225
23.0400 5639.4300
23.0600 5659.5525
23.0800 5613.8200
23.1000 5648.9725
23.1200 5879.8725
23.1400 5921.5900
23.1600 5698.9300
23.1800 5986.4050
23.2000 6033.9200
23.2200 5816.1900
23.2400 5726.5350
23.2600 5670.6875
23.2800 5831.5775
23.3000 5942.4550
23.3200 5922.6600
23.3400 5686.0375
23.3600 5585.6550
23.3800 5799.9600
23.4000 5984.0225
23.4200 5965.2925
23.4400 6039.7625
23.4600 6100.1925
23.4800 6112.6200
23.5000 6131.2150
23.5200 5932.2225
23.5400 5733.7050
23.5600 5696.1750
23.5800 5839.6050
23.6000 6030.3225
23.6200 6069.1900
23.6400 6229.6425
23.6600 6230.7775
23.6800 6194.1400
23.7000 6288.4350
23.7200 6255.2550
23.7400 6046.7875
23.7600 6047.3900
23.7800 6273.1700
23.8000 6336.0425
23.8200 6227.5875
23.8400 6221.1975
23.8600 6278.8875
23.8800 6257.2325
23.9000 6073.0425
23.9200 6018.1000
23.9400 6055.7075
23.9600 5932.5900
23.9800 5893.7000
24.0000 6110.5050
24.0200 6107.3200
24.0400 6081.7700
24.0600 6099.1750
24.0800 6126.6700
24.1000 6141.4750
24.1200 6255.5175
24.1400 6468.8775
24.1600 6468.8825
24.1800 6459.6100
24.2000 6172.6925
24.2200 5917.8925
24.2400 5980.9675
24.2600 6086.4700
24.2800 6263.3225
24.3000 6388.4375
24.3200 6447.4850
24.3400 6439.8725
24.3600 6534.5975
24.3800 6324.3325
24.4000 6185.6725
24.4200 6519.1675
24.4400 6640.0825
24.4600 6422.8425
24.4800 6443.9525
24.5000 6659.7925
24.5200 6751.7000
24.5400 6494.4050
24.5600 6328.7325
24.5800 6506.1025
24.6000 6493.7100
24.6200 6219.2075
24.6400 6299.1225
24.6600 6494.1500
24.6800 6433.3325
24.7000 6505.9325
24.7200 6604.8650
24.7400 6701.5275
24.7600 6630.4150
24.7800 6576.5650
24.8000 6739.2375
24.8200 6799.5275
24.8400 6779.2400
24.8600 6851.1225
24.8800 6696.5725
24.9000 6512.9325
24.9200 6630.3725
24.9400 6585.8500
24.9600 6643.8225
24.9800 6778.6750
25.0000 6758.5775
25.0200 6829.5650
25.0400 6820.4175
25.0600 6762.4725
25.0800 6938.5125
25.1000 6999.4600
25.1200 6841.5150
25.1400 6620.3675
25.1600 6591.9050
25.1800 6866.7375
25.2000 6920.8650
25.2200 6683.5800
25.2400 6649.6675
25.2600 6700.2925
25.2800 6869.6800
25.3000 7000.6950
25.3200 6705.2900
25.3400 6785.5675
25.3600 6884.7000
25.3800 6984.9675
25.4000 7035.6450
25.4200 6936.0875
25.4400 7045.9925
25.4600 6979.9100
25.4800 7002.9975
25.5000 7025.9200
25.5200 6868.3475
25.5400 6873.0675
25.5600 6909.7475
25.5800 6906.8425
25.6000 6926.2200
25.6200 6988.9225
25.6400 7014.8925
25.6600 6912.4000
25.6800 6815.1075
25.7000 6817.9025
25.7200 6937.3875
25.7400 6901.1725
25.7600 7060.5950
25.7800 7210.3450
25.8000 6980.2000
25.8200 6909.1425
25.8400 6907.9075
25.8600 6852.0225
25.8800 7113.6225
25.9000 7232.6500
25.9200 7289.7600
25.9400 7346.1475
25.9600 7132.9475
25.9800 6933.3825
26.0000 7056.6350
26.0200 7268.4400
26.0400 7308.6875
26.0600 7479.6150
26.0800 7284.3350
26.1000 7225.2475
26.1200 7345.2525
26.1400 7206.7075
26.1600 7305.0150
26.1800 7295.9000
26.2000 7397.9650
26.2200 7517.5675
26.2400 7404.8400
26.2600 7434.9825
26.2800 7483.3325
26.3000 7447.9725
26.3200 7278.8150
26.3400 7235.2650
26.3600 7424.4075
26.3800 7531.8050
26.4000 7601.3150
26.4200 7509.4850
26.4400 7470.8650
26.4600 7475.9200
26.4800 7348.3400
26.5000 7472.1475
26.5200 7455.2425
26.5400 7405.2650
26.5600 7543.7775
26.5800 7602.0800
26.6000 7536.7275
26.6200 7587.1175
26.6400 7825.1225
26.6600 7802.4575
26.6800 7758.3425
26.7000 7762.8700
26.7200 7557.9850
26.7400 7399.3350
26.7600 7469.6075
26.7800 7637.2975
26.8000 7669.7600
26.8200 7613.1650
26.8400 7540.1550
26.8600 7514.2375
26.8800 7608.1600
26.9000 7653.3125
26.9200 7664.2050
26.9400 7750.1450
26.9600 8083.2950
26.9800 8126.6050
27.0000 7850.5700
27.0200 7686.7825
27.0400 7772.8225
27.0600 7731.1775
27.0800 7655.6925
27.1000 7516.5500
27.1200 7533.7925
27.1400 7925.2150
27.1600 8099.4425
27.1800 7842.7550
27.2000 7663.2525
27.2200 7600.2350
27.2400 7906.1650
27.2600 8088.2150
27.2800 7990.1000
27.3000 8110.2275
27.3200 8088.8375
27.3400 7907.4125
27.3600 7975.6525
27.3800 8025.5575
27.4000 7892.0250
27.4200 7995.8275
27.4400 7889.7275
27.4600 8026.0100
27.4800 8130.9225
27.5000 8119.0250
27.5200 8127.3625
27.5400 7920.2675
27.5600 7769.8900
27.5800 7780.1550
27.6000 7988.6175
27.6200 8283.8825
27.6400 8067.0325
27.6600 7827.1325
27.6800 7938.9950
27.7000 8057.5825
27.7200 7890.2850
27.7400 7660.6900
27.7600 7638.0825
27.7800 7973.4225
27.8000 8240.5400
27.8200 8239.2025
27.8400 8207.0275
27.8600 8118.7100
27.8800 8033.3325
27.9000 8069.1475
27.9200 7980.7350
27.9400 7778.5625
27.9600 7878.4625
27.9800 7918.1300
28.0000 7706.0700
28.0200 7839.6550
28.0400 8129.4950
28.0600 8241.3200
28.0800 8262.2850
28.1000 8033.7200
28.1200 7960.2725
28.1400 8138.4325
28.1600 8025.9800
28.1800 7893.3175
28.2000 7934.3850
28.2200 8165.8850
28.2400 8174.1875
28.2600 7844.0650
28.2800 7776.4575
28.3000 8234.6375
28.3200 8472.5900
28.3400 8268.3475
28.3600 8378.4800
28.3800 8233.8350
28.4000 8070.1400
28.4200 8098.6525
28.4400 8039.6100
28.4600 8156.4525
28.4800 8289.8425
28.5000 8151.1075
28.5200 8158.2725
28.5400 8255.2575
28.5600 8054.1700
28.5800 7923.5625
28.6000 7999.5225
28.6200 7930.4825
28.6400 7907.7075
28.6600 8062.3025
28.6800 8138.5975
28.7000 7995.4900
28.7200 8093.5975
28.7400 8261.6475
28.7600 8068.8525
28.7800 8029.2300
28.8000 8321.5900
28.8200 8464.3000
28.8400 8284.1925
28.8600 8349.6150
28.8800 8465.0125
28.9000 8365.2850
28.9200 8009.4825
28.9400 8159.5350
28.9600 8237.6075
28.9800 8543.4325
29.0000 8339.4100
29.0200 8161.8750
29.0400 8298.3625
29.0600 8066.6925
29.0800 8314.2300
29.1000 8492.6275
29.1200 8181.4500
29.1400 8307.8850
29.1600 8517.4475
29.1800 8257.3550
29.2000 7891.9425
29.2200 8189.9700
29.2400 8154.3650
29.2600 8377.2500
29.2800 8244.4975
29.3000 8238.1650
29.3200 8553.7675
29.3400 8589.0950
29.3600 8053.1200
29.3800 8063.5175
29.4000 8444.1925
29.4200 8399.2400
29.4400 8620.1800
29.4600 8364.8075
29.4800 8260.6750
29.5000 8389.8550
29.5200 8378.8400
29.5400 8072.5025
29.5600 8195.8400
29.5800 8253.7300
29.6000 8480.0500
29.6200 8347.4125
29.6400 8352.4650
29.6600 8558.2350
29.6800 8407.8550
29.7000 8090.2225
29.7200 8081.1600
29.7400 8196.4100
29.7600 8468.6200
29.7800 8251.6825
29.8000 8275.3650
29.8200 8470.6250
29.8400 8258.9400
29.8600 8308.3725
29.8800 8307.8600
29.9000 7979.0850
29.9200 8052.5675
29.9400 8277.3425
29.9600 8357.2100
29.9800 8293.7425
30.0000 8377.0475
30.0200 8389.8375
30.0400 8274.6050
30.0600 8405.5625
30.0800 8153.8475
30.1000 7990.3275
30.1200 8086.2125
30.1400 8195.2025
30.1600 8259.8400
30.1800 8204.0050
30.2000 8021.6875
30.2200 8022.6050
30.2400 8518.3675
30.2600 8242.6375
30.2800 8061.3975
30.3000 8002.4300
30.3200 7977.1925
30.3400 8128.0500
30.3600 8124.1950
30.3800 8153.9575
30.4000 8248.5200
30.4200 8138.5200
30.4400 8130.1725
30.4600 8421.4350
30.4800 8188.7600
30.5000 8245.6250
30.5200 8524.5825
30.5400 8476.2825
30.5600 8243.3875
30.5800 8409.9675
30.6000 8597.5075
30.6200 8505.4750
30.6400 8122.1450
30.6600 8227.4400
30.6800 8357.1575
30.7000 8454.1925
30.7200 8360.2700
30.7400 8255.3700
30.7600 8235.2025
30.7800 8270.3950
30.8000 8412.8425
30.8200 8513.8150
30.8400 8532.3250
30.8600 8302.5625
30.8800 8020.3200
30.9000 7831.9675
30.9200 7941.2950
30.9400 8285.9100
30.9600 8476.6650
30.9800 8513.1200
31.0000 8397.9200
31.0200 8608.9700
31.0400 8255.7150
31.0600 7763.7725
31.0800 8038.7500
31.1000 8425.2225
31.1200 8178.5100
31.1400 8164.8625
31.1600 8216.1025
31.1800 8454.0875
31.2000 8277.8450
31.2200 8119.7775
31.2400 8121.6700
31.2600 8271.5925
31.2800 8527.9525
31.3000 8228.3100
31.3200 7970.6775
31.3400 7895.7100
31.3600 7931.7350
31.3800 7851.4700
31.4000 8112.6325
31.4200 8099.9050
31.4400 7806.8225
31.4600 8103.9600
31.4800 8215.7525
31.5000 8164.9900
31.5200 8478.1425
31.5400 8432.5275
31.5600 8069.2000
31.5800 8097.5825
31.6000 8344.3950
31.6200 8169.4800
31.6400 8072.2275
31.6600 7980.8825
31.6800 7869.1175
31.7000 8002.7025
31.7200 8013.9825
31.7400 7944.9125
31.7600 7844.5075
31.7800 7844.3000
31.8000 7877.6175
31.8200 8074.9300
31.8400 8242.3000
31.8600 7958.9925
31.8800 8186.0550
31.9000 8085.7275
31.9200 7844.9700
31.9400 7889.3625
31.9600 8007.4075
31.9800 7958.4500
32.0000 8168.8675
32.0200 8176.0400
32.0400 8030.4150
32.0600 7855.9350
32.0800 7927.0775
32.1000 8130.3475
32.1200 8136.3275
32.1400 8042.3600
32.1600 7866.6675
32.1800 7866.6675
32.2000 7980.7525
32.2200 8097.8500
32.2400 7838.2250
32.2600 8022.4600
32.2800 8160.6050
32.3000 7701.7475
32.3200 7691.1500
32.3400 7769.4375
32.3600 7781.9300
32.3800 8020.2550
32.4000 8051.7250
32.4200 8123.3700
32.4400 8009.8875
32.4600 7995.4275
32.4800 7952.8350
32.5000 8161.2650
32.5200 8076.1525
32.5400 7723.8250
32.5600 7835.6675
32.5800 7913.1075
32.6000 7717.9875
32.6200 7732.6800
32.6400 7618.6550
32.6600 7576.0475
32.6800 7679.8700
32.7000 7524.1125
32.7200 7797.3300
32.7400 8307.4075
32.7600 8416.6675
32.7800 8056.3125
32.8000 7753.1900
32.8200 7668.6175
32.8400 7946.7050
32.8600 7860.2275
32.8800 7819.1750
32.9000 8122.1300
32.9200 7792.4600
32.9400 7726.6625
32.9600 7917.1550
32.9800 8136.4750
33.0000 7708.4675
33.0200 7667.3775
33.0400 7752.9425
33.0600 7806.3750
33.0800 7614.1700
33.1000 7615.2225
33.1200 8005.8725
33.1400 7975.4225
33.1600 7933.8425
33.1800 7742.2925
33.2000 7178.4425
33.2200 7381.5050
33.2400 7931.6850
33.2600 7988.8675
33.2800 7965.9575
33.3000 7957.1000
33.3200 7781.9825
33.3400 7847.7550
33.3600 7994.2850
33.3800 7790.1725
33.4000 7794.7325
33.4200 7961.8650
33.4400 7938.0175
33.4600 7843.7425
33.4800 7771.6975
33.5000 7917.7575
33.5200 7730.9525
33.5400 7796.2800
33.5600 7873.0050
33.5800 7640.3450
33.6000 7721.2750
33.6200 7730.1650
33.6400 7581.3300
33.6600 7611.6025
33.6800 7806.3275
33.7000 7546.0925
33.7200 7625.7350
33.7400 7757.0600
33.7600 7824.7475
33.7800 7603.9050
33.8000 7614.0350
33.8200 7482.1225
33.8400 7698.1450
33.8600 7601.4625
33.8800 7528.0675
33.9000 7595.2650
33.9200 7532.4925
33.9400 7961.6175
33.9600 8189.8000
33.9800 7937.7675
34.0000 7572.7175
34.0200 7489.1750
34.0400 7333.3875
34.0600 7493.9200
34.0800 7612.0100
34.1000 7742.3850
34.1200 7818.6275
34.1400 7944.8025
34.1600 7908.3325
34.1800 7921.8175
34.2000 7765.4150
34.2200 7313.3225
34.2400 7622.3325
34.2600 7935.5650
34.2800 7808.0275
34.3000 7479.4625
34.3200 7561.1400
34.3400 7495.5700
34.3600 7547.4650
34.3800 7736.0375
34.4000 7766.6675
34.4200 7843.6525
34.4400 7990.2675
34.4600 7727.6750
34.4800 7525.0000
34.5000 7610.1675
34.5200 7690.8700
34.5400 7396.1575
34.5600 7794.2375
34.5800 7696.3425
34.6000 7670.5725
34.6200 7612.6375
34.6400 7891.4875
34.6600 7738.7425
34.6800 7918.7500
34.7000 8024.4525
34.7200 7779.7400
34.7400 7749.7875
34.7600 7528.1225
34.7800 7594.4650
34.8000 7378.5825
34.8200 7382.8750
34.8400 7614.0075
34.8600 7537.9200
34.8800 7656.6425
34.9000 7739.4725
34.9200 7630.5725
34.9400 7496.4975
34.9600 7818.9300
34.9800 7830.9475
35.0000 7539.5700
35.0200 7524.9925
35.0400 7514.7250
35.0600 7430.8375
35.0800 7596.6150
35.1000 7367.4825
35.1200 7804.6125
35.1400 7514.2875
35.1600 7128.1025
35.1800 7372.8200
35.2000 7442.8575
35.2200 7773.7225
35.2400 8124.7350
35.2600 7560.3700
35.2800 7532.1175
35.3000 7524.3950
35.3200 7742.2225
35.3400 7585.6475
35.3600 7838.1075
35.3800 7296.7650
35.4000 7079.2550
35.4200 7268.0500
35.4400 7421.0875
35.4600 7705.0200
35.4800 7673.5750
35.5000 7631.6900
35.5200 7300.1575
35.5400 7581.0275
35.5600 7308.8500
35.5800 7622.7775
35.6000 7535.9350
35.6200 7575.8050
35.6400 7416.6675
35.6600 7381.3825
35.6800 7346.8825
35.7000 7606.3800
35.7200 7707.1925
35.7400 7974.6900
35.7600 7698.0575
35.7800 7614.1600
35.8000 7478.2375
35.8200 7751.4675
35.8400 7385.9750
35.8600 7506.4150
35.8800 7470.4000
35.9000 7672.9825
35.9200 7663.9800
35.9400 7325.3950
35.9600 7184.9925
35.9800 7282.6025
36.0000 7336.7850
36.0200 7363.2925
36.0400 7172.2325
36.0600 7363.5025
36.0800 7485.4850
36.1000 7533.0950
36.1200 7422.5125
36.1400 7323.9850
36.1600 7597.1300
36.1800 7556.4700
36.2000 7533.2625
36.2200 7495.4175
36.2400 7549.9950
36.2600 7567.4700
36.2800 7761.3725
36.3000 7534.1150
36.3200 7639.7025
36.3400 7746.6925
36.3600 7866.6125
36.3800 7556.1525
36.4000 7420.0575
36.4200 7555.3550
36.4400 7757.9075
36.4600 7617.7325
36.4800 7376.5500
36.5000 7170.5500
36.5200 7341.6575
36.5400 7601.3125
36.5600 7641.5450
36.5800 7591.1875
36.6000 7743.4550
36.6200 7641.2025
36.6400 7336.0050
36.6600 7567.8700
36.6800 7200.1675
36.7000 7441.4350
36.7200 7554.5200
36.7400 7566.3750
36.7600 7281.4975
36.7800 7274.6000
36.8000 7690.8775
36.8200 7480.7750
36.8400 7436.2425
36.8600 7508.5925
36.8800 7367.7000
36.9000 7363.8100
36.9200 7561.1600
36.9400 7487.6150
36.9600 7439.3475
36.9800 7506.7500
37.0000 7279.1625
37.0200 7200.9150
37.0400 7280.3575
37.0600 7146.6275
37.0800 7452.2300
37.1000 7610.9850
37.1200 7721.7525
37.1400 7334.7775
37.1600 7251.3700
37.1800 7107.8000
37.2000 6982.2950
37.2200 7325.3250
37.2400 7444.6475
37.2600 7171.7750
37.2800 7228.3025
37.3000 6796.5050
37.3200 7168.2625
37.3400 7271.4875
37.3600 7464.4100
37.3800 7748.4350
37.4000 7635.8950
37.4200 7326.8800
37.4400 7348.6400
37.4600 7724.2350
37.4800 7739.8325
37.5000 7139.4750
37.5200 7337.3825
37.5400 7760.1775
37.5600 7615.1500
37.5800 7215.4700
37.6000 7522.3450
37.6200 7236.5500
37.6400 7145.6525
37.6600 6884.5500
37.6800 7604.2175
37.7000 7433.7150
37.7200 7170.8850
37.7400 7473.3625
37.7600 7267.3425
37.7800 7585.4575
37.8000 7329.8550
37.8200 7054.4100
37.8400 7488.6700
37.8600 7498.6425
37.8800 7130.2025
37.9000 7196.3100
37.9200 7445.0500
37.9400 7101.1950
37.9600 7481.4350
37.9800 7719.5375
38.0000 7861.7525
38.0200 7934.5825
38.0400 7752.8225
38.0600 7202.4125
38.0800 7085.1075
38.1000 7539.7425
38.1200 7683.1125
38.1400 7553.1200
38.1600 7542.9525
38.1800 7106.0625
38.2000 7181.7225
38.2200 7470.9175
38.2400 7781.1275
38.2600 7710.7975
38.2800 7578.3525
38.3000 7422.2200
38.3200 7358.7075
38.3400 7431.8075
38.3600 7294.2650
38.3800 7560.1700
38.4000 7567.1300
38.4200 7847.2725
38.4400 7513.2150
38.4600 7399.5325
38.4800 7163.1375
38.5000 7363.6200
38.5200 7422.8550
38.5400 7276.4125
38.5600 7484.1775
38.5800 7134.7850
38.6000 7166.2775
38.6200 7307.8900
38.6400 7388.9675
38.6600 7229.6100
38.6800 7377.7675
38.7000 7761.5975
38.7200 7528.0875
38.7400 7138.4900
38.7600 7344.9150
38.7800 7433.1500
38.8000 7394.5000
38.8200 7357.4650
38.8400 7177.4175
38.8600 7506.8200
38.8800 7503.2500
38.9000 7702.5900
38.9200 7602.8475
38.9400 7633.2350
38.9600 7495.8125
38.9800 7395.8525
39.0000 7224.9550
39.0200 7349.7950
39.0400 7567.9850
39.0600 7567.1350
39.0800 7285.0925
39.1000 7159.2450
39.1200 7322.4000
39.1400 7266.6675
39.1600 7280.2725
39.1800 7291.6250
39.2000 7044.4925
39.2200 7430.1925
39.2400 7987.0000
39.2600 7807.7700
39.2800 7656.2050
39.3000 7530.2050
39.3200 7345.9125
39.3400 7166.0000
39.3600 7255.3225
39.3800 7343.0675
39.4000 7657.0100
39.4200 7664.5375
39.4400 7740.3475
39.4600 7682.0275
39.4800 7421.4600
39.5000 7453.6875
39.5200 7282.6675
39.5400 7425.7400
39.5600 7317.6400
39.5800 7646.9950
39.6000 7443.5250
39.6200 7441.9250
39.6400 7592.7750
39.6600 7448.8200
39.6800 7662.2125
39.7000 7811.6150
39.7200 7522.3850
39.7400 7598.7250
39.7600 7553.5175
39.7800 7354.3550
39.8000 7445.2525
39.8200 7534.3375
39.8400 7382.3600
39.8600 7285.8475
39.8800 7310.0350
39.9000 7380.4325
39.9200 7457.0850
39.9400 7467.4400
39.9600 7589.0400
39.9800 7678.2225
40.0000 7494.2150
40.0200 7690.1250
40.0400 7611.1625
40.0600 7541.0875
40.0800 7763.4325
40.1000 7159.4800
40.1200 7418.0975
40.1400 7448.2125
40.1600 7340.2600
40.1800 7673.4825
40.2000 7867.6375
40.2200 7275.4200
40.2400 7021.2075
40.2600 7504.4350
40.2800 7277.3425
40.3000 7254.8175
40.3200 7329.7550
40.3400 7301.1925
40.3600 7235.7750
40.3800 7206.6100
40.4000 7795.6350
40.4200 7525.6225
40.4400 7886.8625
40.4600 7844.9550
40.4800 7448.9650
40.5000 7383.4875
40.5200 7343.8250
40.5400 7393.2150
40.5600 7274.4750
40.5800 7182.6475
40.6000 7588.2025
40.6200 7547.0775
40.6400 7453.7400
40.6600 7624.1575
40.6800 7516.3175
40.7000 7228.5425
40.7200 7429.9750
40.7400 7593.9400
40.7600 7772.3350
40.7800 7748.3825
40.8000 7383.5950
40.8200 7468.0225
40.8400 7381.8200
40.8600 7771.9800
40.8800 7569.3025
40.9000 7429.4625
40.9200 7496.1750
40.9400 7719.4575
40.9600 7570.5675
40.9800 7567.0900
41.0000 7714.5875
41.0200 7612.5700
41.0400 7734.6325
41.0600 7553.3875
41.0800 7097.1125
41.1000 7557.5575
41.1200 7466.6800
41.1400 7572.5700
41.1600 7195.8950
41.1800 7349.5450
41.2000 7101.1475
41.2200 7373.1100
41.2400 7611.6350
41.2600 7446.8575
41.2800 7649.6125
41.3000 7288.3450
41.3200 7553.1875
41.3400 7536.8300
41.3600 7266.5375
41.3800 7242.1050
41.4000 7448.6775
41.4200 7287.6775
41.4400 7442.7650
41.4600 7519.8350
41.4800 7614.6050
41.5000 7686.4825
41.5200 7466.6925
41.5400 7379.3250
41.5600 7220.4800
41.5800 7474.6350
41.6000 7067.9075
41.6200 7551.0275
41.6400 7566.5275
41.6600 7592.3025
41.6800 7376.6825
41.7000 7450.3575
41.7200 7035.3625
41.7400 7104.6725
41.7600 7491.9200
41.7800 7439.3800
41.8000 7474.2850
41.8200 7396.2950
41.8400 7303.3300
41.8600 7280.6475
41.8800 7404.2550
41.9000 7554.3575
41.9200 7523.0175
41.9400 7514.2700
41.9600 7562.2825
41.9800 7588.7125
42.0000 7562.7350
42.0200 7521.5675
42.0400 7473.4375
42.0600 7772.0725
42.0800 7688.6575
42.1000 7259.9725
42.1200 7527.9075
42.1400 7493.9100
42.1600 7139.0300
42.1800 7635.8325
42.2000 7232.3450
42.2200 7392.7100
42.2400 7215.0250
42.2600 7261.8975
42.2800 7245.9400
42.3000 7442.5200
42.3200 7646.7500
42.3400 7174.2300
42.3600 7253.1400
42.3800 7412.0975
42.4000 7392.8425
42.4200 7012.0800
42.4400 7032.3200
42.4600 7024.5450
42.4800 7516.5025
42.5000 7286.2075
42.5200 7559.2525
42.5400 7479.5425
42.5600 7802.9725
42.5800 7444.3200
42.6000 7576.1325
42.6200 7368.6775
42.6400 7251.8275
42.6600 7243.8700
42.6800 7103.8225
42.7000 7484.0775
42.7200 7583.6950
42.7400 7759.1325
42.7600 7509.7000
42.7800 7598.0525
42.8000 7148.4775
42.8200 7511.4825
42.8400 7222.0550
42.8600 7476.7825
42.8800 7490.7775
42.9000 7453.1475
42.9200 7232.7775
42.9400 7463.2525
42.9600 7101.8550
42.9800 7267.1350
43.0000 7329.3725
43.0200 7253.9150
43.0400 7530.6000
43.0600 7748.0475
43.0800 7373.2600
43.1000 7320.1175
43.1200 7030.6675
43.1400 7375.3150
43.1600 7447.4125
43.1800 7444.8050
43.2000 7602.9200
43.2200 7491.9075
43.2400 7572.6550
43.2600 7595.1225
43.2800 7363.9975
43.3000 7586.5850
43.3200 7173.3025
43.3400 7153.2550
43.3600 7113.4000
43.3800 7141.4800
43.4000 6989.1450
43.4200 6989.3225
43.4400 7197.5275
43.4600 7235.7950
43.4800 7105.8325
43.5000 7093.3175
43.5200 7172.5400
43.5400 7062.5725
43.5600 6950.8275
43.5800 7026.8150
43.6000 7575.0750
43.6200 6914.6725
43.6400 7144.6775
43.6600 7281.6350
43.6800 6907.0125
43.7000 7144.5550
43.7200 7286.7825
43.7400 6944.6925
43.7600 7054.0500
43.7800 7084.3925
43.8000 7023.9250
43.8200 7098.1050
43.8400 7141.4675
43.8600 6989.7450
43.8800 7065.9975
43.9000 7218.2625
43.9200 7217.4000
43.9400 7079.3875
43.9600 7152.3925
43.9800 6718.2125
44.0000 6918.5375
44.0200 7167.1125
44.0400 7080.6475
44.0600 6963.2175
44.0800 6868.0325
44.1000 7000.9775
44.1200 6623.9525
44.1400 6796.8225
44.1600 6988.8875
44.1800 6872.9775
44.2000 7579.4600
44.2200 7477.4800
44.2400 6887.0475
44.2600 7263.0950
44.2800 7355.5300
44.3000 6991.5600
44.3200 6926.7150
44.3400 7080.8125
44.3600 6841.1425
44.3800 7164.3825
44.4000 7106.7025
44.4200 6787.1625
44.4400 7074.2425
44.4600 7049.2825
44.4800 6871.2275
44.5000 6819.0275
44.5200 6689.2800
44.5400 6861.8425
44.5600 7128.2850
44.5800 6903.8475
44.6000 6874.0025
44.6200 7003.5450
44.6400 6676.2125
44.6600 6412.5575
44.6800 6257.0350
44.7000 6847.5825
44.7200 6906.1200
44.7400 6867.8625
44.7600 6720.1000
44.7800 6841.6675
44.8000 6855.5900
44.8200 6985.3700
44.8400 6807.7750
44.8600 6539.4800
44.8800 6542.1375
44.9000 6803.9750
44.9200 6759.0575
44.9400 6768.1150
44.9600 6793.4525
44.9800 6870.4175
45.0000 6620.2825
45.0200 7245.5150
45.0400 6928.3075
45.0600 6831.2800
45.0800 6401.7275
45.1000 6765.0000
45.1200 6634.7975
45.1400 6386.1825
45.1600 6452.9200
45.1800 6843.0850
45.2000 6891.6375
45.2200 7196.2350
45.2400 6603.9525
45.2600 6506.1575
45.2800 6945.3025
45.3000 7048.9900
45.3200 6756.8400
45.3400 6642.9925
45.3600 6571.5650
45.3800 6629.1925
45.4000 6663.1400
45.4200 6571.6425
45.4400 6964.5425
45.4600 6677.7775
45.4800 6782.6650
45.5000 6588.8975
45.5200 6574.9275
45.5400 6751.4300
45.5600 6677.7575
45.5800 6698.6950
45.6000 6571.7325
45.6200 6356.8650
45.6400 6414.1400
45.6600 6202.7375
45.6800 6264.7750
45.7000 6615.3025
45.7200 6604.7725
45.7400 6650.1650
45.7600 6552.2150
45.7800 6477.2225
45.8000 6404.9425
45.8200 6359.8950
45.8400 6299.5625
45.8600 6504.2675
45.8800 6726.8300
45.9000 6527.3475
45.9200 6190.4725
45.9400 6371.3700
45.9600 6442.4475
45.9800 6631.6125
46.0000 6508.6350
46.0200 6452.1000
46.0400 6827.6175
46.0600 6459.6600
46.0800 6272.0075
46.1000 6154.9750
46.1200 6319.6325
46.1400 6414.1525
46.1600 6003.3150
46.1800 6031.7325
46.2000 5966.9450
46.2200 6538.7650
46.2400 6406.3525
46.2600 6351.6825
46.2800 6010.9975
46.3000 6335.9650
46.3200 6390.9850
46.3400 6668.4350
46.3600 6576.5800
46.3800 6380.9975
46.4000 6153.7525
46.4200 6113.0775
46.4400 6247.7225
46.4600 6024.3475
46.4800 6027.7500
46.5000 6155.0775
46.5200 6091.9375
46.5400 5816.2550
46.5600 6017.4275
46.5800 6138.6275
46.6000 6276.6575
46.6200 6007.7750
46.6400 6081.2300
46.6600 5865.4475
46.6800 5955.1700
46.7000 6027.6425
46.7200 6168.6550
46.7400 6272.9725
46.7600 6056.4400
46.7800 6111.4525
46.8000 5880.2250
46.8200 6229.4575
46.8400 6068.5650
46.8600 5905.1400
46.8800 6058.3325
46.9000 5951.9250
46.9200 5886.5250
46.9400 6033.9575
46.9600 6164.6850
46.9800 6407.1600
47.0000 5991.6675
47.0200 6012.0875
47.0400 6221.9800
47.0600 5789.7075
47.0800 5853.9250
47.1000 5720.3725
47.1200 5931.6700
47.1400 5522.3250
47.1600 5718.9975
47.1800 6051.2700
47.2000 6082.5400
47.2200 6240.7300
47.2400 5824.3650
47.2600 5823.0075
47.2800 5912.0400
47.3000 6024.7600
47.3200 5638.1950
47.3400 5908.8600
47.3600 6012.8700
47.3800 5945.1650
47.4000 5682.0700
47.4200 5698.8950
47.4400 6091.6675
47.4600 6058.8300
47.4800 5684.8475
47.5000 5974.2550
47.5200 5586.0925
47.5400 5943.2900
47.5600 6121.8975
47.5800 5596.4325
47.6000 5857.0725
47.6200 5845.4475
47.6400 5873.4000
47.6600 5642.4425
47.6800 5567.0000
47.7000 5769.9650
47.7200 5709.5925
47.7400 5715.5600
47.7600 5618.8750
47.7800 5819.1750
47.8000 5458.6500
47.8200 5676.7300
47.8400 5788.6800
47.8600 5640.5675
47.8800 5548.8925
47.9000 5819.6625
47.9200 5573.8875
47.9400 5850.9525
47.9600 5681.5900
47.9800 5946.5525
48.0000 5684.9150
48.0200 5491.2000
48.0400 5403.4450
48.0600 5646.8575
48.0800 5600.7900
48.1000 5512.7325
48.1200 5567.9250
48.1400 5594.6475
48.1600 5707.5600
48.1800 5406.7550
48.2000 5572.1775
48.2200 5344.0225
48.2400 5478.7725
48.2600 5544.4950
48.2800 5774.5275
48.3000 5670.4400
48.3200 5696.5375
48.3400 5458.1800
48.3600 5588.5375
48.3800 5913.6500
48.4000 5352.8200
48.4200 5203.4775
48.4400 5456.9250
48.4600 5529.7025
48.4800 5391.5225
48.5000 5501.7475
48.5200 5614.2875
48.5400 5467.5775
48.5600 5273.1100
48.5800 5242.4325
48.6000 5165.7675
48.6200 5338.1450
48.6400 5134.5750
48.6600 5645.0775
48.6800 5475.1250
48.7000 5369.9475
48.7200 5319.0725
48.7400 5425.9900
48.7600 5152.9275
48.7800 5392.3000
48.8000 5384.1900
48.8200 5211.2775
48.8400 5456.3275
48.8600 5519.4075
48.8800 5350.6325
48.9000 5350.0975
48.9200 5248.7325
48.9400 5221.9225
48.9600 5096.6500
48.9800 5255.7950
49.0000 5233.8850
49.0200 5339.1275
49.0400 5316.5900
49.0600 5410.9500
49.0800 5343.5725
49.1000 5361.5800
49.1200 5294.2750
49.1400 5218.6375
49.1600 5144.2125
49.1800 5176.9100
49.2000 5187.2575
49.2200 5068.3875
49.2400 5452.1350
49.2600 4994.1375
49.2800 5203.3025
49.3000 4953.1575
49.3200 5109.5500
49.3400 5314.7750
49.3600 5196.1425
49.3800 5237.2075
49.4000 5076.2950
49.4200 5001.9100
49.4400 5120.5175
49.4600 5064.1025
49.4800 5033.3325
49.5000 5048.0850
49.5200 5221.7925
49.5400 5196.1725
49.5600 5326.8800
49.5800 5035.8650
49.6000 4865.3800
49.6200 4878.3000
49.6400 5221.1700
49.6600 5289.8075
49.6800 5432.5275
49.7000 5047.5550
49.7200 5296.0350
49.7400 5051.9350
49.7600 5061.4475
49.7800 4902.5825
49.8000 4928.8100
49.8200 4885.3425
49.8400 5007.6875
49.8600 5007.7650
49.8800 5092.8800
49.9000 5011.5725
49.9200 5043.5200
49.9400 4960.8325
49.9600 4892.9650
49.9800 4921.3125
50.0000 5060.7150
50.0200 4908.5575
50.0400 5109.6325
50.0600 5100.2875
50.0800 4845.4225
50.1000 5267.0575
50.1200 5064.5775
50.1400 4946.8800
50.1600 4983.5575
50.1800 4702.7575
50.2000 4848.3450
50.2200 5006.0625
50.2400 4783.9875
50.2600 4798.8575
50.2800 4876.1400
50.3000 4789.0500
50.3200 4758.9875
50.3400 4794.1775
50.3600 5121.2550
50.3800 5176.3125
50.4000 5155.5875
50.4200 4741.8650
50.4400 4845.6075
50.4600 4908.7475
50.4800 5108.3325
50.5000 5085.3150
50.5200 4834.4325
50.5400 5015.9925
50.5600 4717.3250
50.5800 4725.6600
50.6000 4738.6075
50.6200 4818.4675
50.6400 5031.3525
50.6600 5005.6925
50.6800 4980.9450
50.7000 5040.7475
50.7200 4949.8625
50.7400 5103.9625
50.7600 4677.2550
50.7800 4785.4350
50.8000 4609.3800
50.8200 4550.8450
50.8400 4830.7725
50.8600 4601.0375
50.8800 4547.8550
50.9000 4915.6350
50.9200 4986.7150
50.9400 4824.6950
50.9600 4721.6750
50.9800 4681.3375
51.0000 4672.3050
51.0200 4832.0025
51.0400 4817.3325
51.0600 4830.9950
51.0800 4897.3350
51.1000 4829.3300
51.1200 4426.0125
51.1400 4734.3425
51.1600 4822.3075
51.1800 4600.0000
51.2000 4616.0325
51.2200 4782.6250
51.2400 4590.6875
51.2600 4659.6175
51.2800 4498.7200
51.3000 4682.3625
51.3200 4770.6850
51.3400 4805.2800
51.3600 4672.3200
51.3800 4640.9975
51.4000 4626.6300
51.4200 4567.4375
51.4400 4783.4375
51.4600 4940.7750
51.4800 4552.0150
51.5000 4579.0300
51.5200 4645.8225
51.5400 4857.8025
51.5600 4581.4525
51.5800 4731.8475
51.6000 4585.5200
51.6200 5233.2975
51.6400 4769.7700
51.6600 4908.0750
51.6800 4974.4200
51.7000 4690.7400
51.7200 4753.4500
51.7400 4527.1950
51.7600 4742.3400
51.7800 4714.2825
51.8000 4319.1175
51.8200 4442.3400
51.8400 4448.6525
51.8600 4475.1475
51.8800 4923.6925
51.9000 4602.0600
51.9200 4366.6325
51.9400 4629.7525
51.9600 4422.9500
51.9800 4671.1825
52.0000 4531.9825
52.0200 4517.3425
52.0400 4508.7925
52.0600 4323.6500
52.0800 4334.6775
52.1000 4623.8750
52.1200 4524.0975
52.1400 4560.3650
52.1600 4063.9625
52.1800 4601.3525
52.2000 4618.0175
52.2200 4632.6575
52.2400 4574.3175
52.2600 4033.1150
52.2800 4423.8775
52.3000 4587.8350
52.3200 4452.7025
52.3400 4494.1450
52.3600 4613.9625
52.3800 4575.2250
52.4000 4481.9825
52.4200 4470.0450
52.4400 4508.3325
52.4600 4509.6850
52.4800 4529.0525
52.5000 4556.0875
52.5200 4332.8875
52.5400 4251.5650
52.5600 4484.6650
52.5800 4754.3050
52.6000 4411.5000
52.6200 4250.2350
52.6400 4181.9500
52.6600 4460.1200
52.6800 4577.6975
52.7000 4603.6125
52.7200 4546.6300
52.7400 4519.7925
52.7600 4644.6075
52.7800 4577.2700
52.8000 4485.4325
52.8200 4265.4025
52.8400 4704.1300
52.8600 4464.6475
52.8800 4430.2300
52.9000 4324.2125
52.9200 4577.1400
52.9400 4336.1575
52.9600 4534.1450
52.9800 4283.8550
53.0000 4559.5575
53.0200 4377.9650
53.0400 4317.3375
53.0600 4358.5275
53.0800 4706.8125
53.1000 4324.4125
53.1200 4519.0475
53.1400 4625.6025
53.1600 4449.6950
53.1800 4545.6775
53.2000 4576.9625
53.2200 4415.0125
53.2400 4468.3000
53.2600 4202.0025
53.2800 4259.6775
53.3000 4651.0025
53.3200 4552.6800
53.3400 4383.0125
53.3600 4299.3000
53.3800 4470.0375
53.4000 4321.9825
53.4200 4383.9975
53.4400 4386.3600
53.4600 4324.3375
53.4800 4311.3675
53.5000 4228.1525
53.5200 3990.8775
53.5400 4180.2875
53.5600 4240.3450
53.5800 4226.3200
53.6000 4257.4925
53.6200 4446.9375
53.6400 4509.6500
53.6600 4507.8975
53.6800 4316.8775
53.7000 4394.3425
53.7200 4142.5175
53.7400 4265.0750
53.7600 4427.2600
53.7800 4249.8300
53.8000 4165.0300
53.8200 4352.7650
53.8400 4490.5075
53.8600 4565.8775
53.8800 4439.4575
53.9000 4238.1225
53.9200 4464.3900
53.9400 4126.0975
53.9600 3961.1075
53.9800 4204.6125
54.0000 4365.4450
54.0200 4442.8975
54.0400 4355.7525
54.0600 4330.1525
54.0800 4394.2400
54.1000 4409.5775
54.1200 4237.1925
54.1400 4392.3075
54.1600 4494.2400
54.1800 4444.1775
54.2000 4652.0200
54.2200 4370.5375
54.2400 4319.8500
54.2600 4348.7975
54.2800 4233.9675
54.3000 4245.4700
54.3200 4294.1975
54.3400 4335.7425
54.3600 4479.2875
54.3800 4606.2425
54.4000 4273.7425
54.4200 4263.9850
54.4400 4330.8250
54.4600 4304.3825
54.4800 4353.9600
54.5000 4314.3500
54.5200 4486.0625
54.5400 4399.8800
54.5600 4211.5275
54.5800 4455.2350
54.6000 4411.1000
54.6200 4334.8775
54.6400 4261.7075
54.6600 4407.1025
54.6800 4373.8675
54.7000 4164.7025
54.7200 4355.5025
54.7400 4428.6600
54.7600 4484.7425
54.7800 4601.0400
54.8000 4498.0225
54.8200 4383.0075
54.8400 4555.4325
54.8600 4123.0025
54.8800 4503.9550
54.9000 4217.7325
54.9200 4051.9875
54.9400 4502.3600
54.9600 4415.4650
54.9800 4298.8025
55.0000 4369.1275
55.0200 4092.7525
55.0400 4311.4225
55.0600 4136.2775
55.0800 4200.8475
55.1000 4517.6425
55.1200 4217.5350
55.1400 4420.2675
55.1600 4029.0700
55.1800 4086.2325
55.2000 4123.8425
55.2200 4110.6400
55.2400 4154.3225
55.2600 4322.1325
55.2800 4285.0500
55.3000 4312.3275
55.3200 4367.8050
55.3400 4396.3800
55.3600 4554.6400
55.3800 4267.6700
55.4000 4158.7950
55.4200 4063.4525
55.4400 4259.5000
55.4600 4399.4650
55.4800 4500.0050
55.5000 4382.7800
55.5200 4396.5175
55.5400 4693.9500
55.5600 4583.1225
55.5800 4228.2775
55.6000 4278.2675
55.6200 4328.2550
55.6400 4379.3250
55.6600 4415.8075
55.6800 4059.3825
55.7000 4303.8300
55.7200 4124.1275
55.7400 4231.2100
55.7600 4209.5225
55.7800 4333.6625
55.8000 4104.7900
55.8200 4314.1200
55.8400 4507.2900
55.8600 4241.1475
55.8800 4225.0650
55.9000 4107.7200
55.9200 4222.4375
55.9400 4186.3950
55.9600 4237.9075
55.9800 4309.8525
56.0000 4324.7675
56.0200 4198.6900
56.0400 4317.3250
56.0600 4447.3950
56.0800 4267.0800
56.1000 4140.6800
56.1200 4126.9625
56.1400 4151.0125
56.1600 4053.7375
56.1800 4374.6325
56.2000 4214.0900
56.2200 3904.7875
56.2400 3990.4775
56.2600 4115.4425
56.2800 4241.3475
56.3000 4362.3350
56.3200 4158.8650
56.3400 4312.0450
56.3600 4369.9225
56.3800 4266.8075
56.4000 4004.3350
56.4200 4352.5925
56.4400 4103.3675
56.4600 4032.3775
56.4800 4299.4075
56.5000 4139.8925
56.5200 4122.0050
56.5400 4342.5550
56.5600 3924.4550
56.5800 4218.4000
56.6000 4240.9625
56.6200 4085.2625
56.6400 4276.7000
56.6600 4305.8000
56.6800 4248.6875
56.7000 4067.9175
56.7200 4092.9075
56.7400 4112.1450
56.7600 4022.9575
56.7800 3980.4950
56.8000 3942.3100
56.8200 4286.5300
56.8400 4349.2075
56.8600 4343.9700
56.8800 4548.9500
56.9000 4349.7950
56.9200 4176.1550
56.9400 4189.6800
56.9600 3985.9975
56.9800 4217.4200
57.0000 4228.8550
57.0200 4132.9625
57.0400 4121.6950
57.0600 4063.4725
57.0800 4342.0850
57.1000 3999.8025
57.1200 4364.1825
57.1400 4312.9075
57.1600 4405.5075
57.1800 4153.8025
57.2000 4244.4050
57.2200 4304.9400
57.2400 4216.2600
57.2600 4011.9950
57.2800 4104.9450
57.3000 4229.2450
57.3200 4317.1700
57.3400 3924.3475
57.3600 4124.9025
57.3800 4325.1825
57.4000 4111.3925
57.4200 3977.4550
57.4400 4052.9000
57.4600 4341.5925
57.4800 4116.3700
57.5000 4108.9200
57.5200 4122.6775
57.5400 4068.3750
57.5600 4338.9450
57.5800 4033.9625
57.6000 4286.9625
57.6200 4153.8250
57.6400 4274.4900
57.6600 4498.7450
57.6800 4215.6950
57.7000 4439.5925
57.7200 4358.8775
57.7400 3853.7850
57.7600 3983.2125
57.7800 4245.5825
57.8000 4092.9875
57.8200 3868.3400
57.8400 4212.5575
57.8600 4356.9475
57.8800 4306.9675
57.9000 4256.9900
57.9200 4214.5025
57.9400 4428.6650
57.9600 3944.0100
57.9800 4038.7775
58.0000 4245.2675
58.0200 4059.7475
58.0400 4117.0625
58.0600 4132.1650
58.0800 4079.5125
58.1000 3920.9750
58.1200 4108.1500
58.1400 4098.3825
58.1600 4027.2900
58.1800 4129.0250
58.2000 3922.3025
58.2200 3798.5850
58.2400 4139.4125
58.2600 4029.0850
58.2800 4237.0675
58.3000 3993.3100
58.3200 4079.2550
58.3400 3855.5300
58.3600 4173.0675
58.3800 4058.7350
58.4000 4082.6825
58.4200 4040.0250
58.4400 3935.7825
58.4600 4099.4075
58.4800 4058.4475
58.5000 4065.7825
58.5200 4002.6675
58.5400 4208.2300
58.5600 4198.5175
58.5800 4077.0850
58.6000 4256.4250
58.6200 4088.8925
58.6400 4611.1150
58.6600 4059.9900
58.6800 4231.7625
58.7000 4060.3850
58.7200 4296.4625
58.7400 3860.3400
58.7600 4124.0625
58.7800 3990.2475
58.8000 3776.6150
58.8200 4042.0850
58.8400 4115.5250
58.8600 3891.7825
58.8800 3916.6675
58.9000 3916.6075
58.9200 3900.5950
58.9400 4091.8175
58.9600 4149.7900
58.9800 4049.8650
59.0000 3966.6750
59.0200 3975.0250
59.0400 4016.6900
59.0600 4233.2475
59.0800 4466.4575
59.1000 4067.2300
59.1200 4224.6975
59.1400 4091.9900
59.1600 4282.7725
59.1800 4059.1050
59.2000 3933.8275
59.2200 3908.4450
59.2400 4298.0550
59.2600 4059.6575
59.2800 4224.0000
59.3000 4109.0925
59.3200 4464.1500
59.3400 4243.3625
59.3600 4398.7250
59.3800 3739.0500
59.4000 3774.6200
59.4200 4319.7125
59.4400 4242.5100
59.4600 4043.7975
59.4800 3992.2250
59.5000 4230.5050
59.5200 4504.9725
59.5400 4080.5250
59.5600 4149.0050
59.5800 4191.0925
59.6000 4125.9550
59.6200 4371.2850
59.6400 4202.6925
59.6600 4052.3875
59.6800 3943.4475
59.7000 4162.8475
59.7200 4166.6675
59.7400 4109.3850
59.7600 4100.1550
59.7800 4271.6575
59.8000 4422.0525
59.8200 4335.1825
59.8400 4145.6375
59.8600 3945.9175
59.8800 3925.3625
59.9000 4136.8300
59.9200 4475.5200
59.9400 3986.8975
59.9600 4186.4775
59.9800 4272.9600
60.0000 4169.3775
60.0200 4077.3450
60.0400 4277.8925
60.0600 4315.7775
60.0800 3927.5475
60.1000 3997.6875
60.1200 4000.0000
60.1400 4348.0000
60.1600 4269.3600
60.1800 4218.1625
60.2000 4273.2225
60.2200 4476.8700
60.2400 4249.2975
60.2600 4120.6825
60.2800 4156.9725
60.3000 4077.7700
60.3200 3978.3775
60.3400 4031.3300
60.3600 4322.8675
60.3800 4100.2300
60.4000 4035.4325
60.4200 3945.0175
60.4400 4150.2950
60.4600 3877.6500
60.4800 4235.3525
60.5000 4314.0825
60.5200 4148.5475
60.5400 4093.6600
60.5600 4051.6850
60.5800 4026.0250
60.6000 4240.6525
60.6200 4257.9825
60.6400 4577.4450
60.6600 4288.6875
60.6800 4123.6000
60.7000 4188.3400
60.7200 4151.8700
60.7400 4253.4075
60.7600 3805.1975
60.7800 3981.9600
60.8000 3880.5000
60.8200 3962.2925
60.8400 3942.8725
60.8600 4100.1925
60.8800 4084.5675
60.9000 3924.9950
60.9200 3885.0175
60.9400 4207.5425
60.9600 4003.7200
60.9800 4220.7125
61.0000 3964.9575
61.0200 4052.5525
61.0400 4176.5925
61.0600 3923.3175
61.0800 4144.5700
61.1000 4166.2025
61.1200 3741.9500
61.1400 3826.7125
61.1600 3998.3025
61.1800 4228.1600
61.2000 4116.1275
61.2200 4257.3225
61.2400 4188.3000
61.2600 4175.5025
61.2800 4041.9350
61.3000 3775.1900
61.3200 4102.3175
61.3400 4093.7475
61.3600 4052.6250
61.3800 4447.9825
61.4000 4295.6275
61.4200 4150.8325
61.4400 3993.6700
61.4600 3874.3475
61.4800 3890.0075
61.5000 3883.8925
61.5200 4062.0525
61.5400 4261.3750
61.5600 4220.6750
61.5800 3945.2025
61.6000 4390.0825
61.6200 4169.3625
61.6400 4180.9675
61.6600 4252.9675
61.6800 4559.8950
61.7000 4343.7775
61.7200 4263.2175
61.7400 4119.4075
61.7600 4008.0600
61.7800 4254.3850
61.8000 4120.9225
61.8200 3992.8475
61.8400 4214.1625
61.8600 4233.3325
61.8800 4033.5275
61.9000 4131.8675
61.9200 3980.4850
61.9400 4296.5025
61.9600 4279.0050
61.9800 4014.5225
62.0000 3784.9450
62.0200 4042.1250
62.0400 4120.1950
62.0600 4338.9800
62.0800 4182.6750
62.1000 3891.8925
62.1200 3965.8300
62.1400 3936.8850
62.1600 3986.6625
62.1800 3831.7800
62.2000 4113.4150
62.2200 4134.0625
62.2400 4239.7250
62.2600 3991.7800
62.2800 4012.2075
62.3000 4138.0300
62.3200 4218.2250
62.3400 4278.0300
62.3600 4116.7700
62.3800 4349.6900
62.4000 4163.2750
62.4200 4005.6425
62.4400 3931.2500
62.4600 4174.0675
62.4800 4041.6025
62.5000 4070.2275
62.5200 4195.5325
62.5400 4366.4350
62.5600 4217.8075
62.5800 4147.3650
62.6000 4261.9000
62.6200 4184.8825
62.6400 4190.0100
62.6600 4229.1700
62.6800 4090.9125
62.7000 4127.4375
62.7200 4417.8175
62.7400 4262.9550
62.7600 3957.5375
62.7800 4044.5575
62.8000 4267.4300
62.8200 4396.1500
62.8400 4393.4175
62.8600 4302.2225
62.8800 4127.7875
62.9000 4056.2225
62.9200 4072.3200
62.9400 3978.3425
62.9600 4263.8875
62.9800 4344.5550
63.0000 4127.3625
63.0200 4166.7500
63.0400 4293.5925
63.0600 4352.7775
63.0800 4128.8475
63.1000 4026.0175
63.1200 4171.9325
63.1400 4125.1650
63.1600 3843.4450
63.1800 3889.5100
63.2000 3973.7525
63.2200 4322.3800
63.2400 4123.5875
63.2600 3959.1600
63.2800 4375.7200
63.3000 4411.2775
63.3200 4040.9475
63.3400 4094.4700
63.3600 4049.6250
63.3800 4129.6750
63.4000 4017.0650
63.4200 3985.3500
63.4400 3785.6800
63.4600 3816.8600
63.4800 4058.9650
63.5000 4077.0525
63.5200 4075.0000
63.5400 4023.9150
63.5600 3972.9075
63.5800 4236.3550
63.6000 4143.8800
63.6200 4117.7200
63.6400 4051.1875
63.6600 4237.9825
63.6800 4034.1375
63.7000 3912.8550
63.7200 3936.2875
63.7400 4304.3250
63.7600 4068.3850
63.7800 3959.8025
63.8000 3928.2800
63.8200 4076.9450
63.8400 3955.3800
63.8600 4113.9975
63.8800 4264.4450
63.9000 3756.4325
63.9200 3977.9650
63.9400 4025.0000
63.9600 4046.6150
63.9800 3905.9950
64.0000 4041.6450
64.0200 4009.1350
64.0400 4150.9325
64.0600 4146.2675
64.0800 4026.8100
64.1000 4094.4250
64.1200 4423.8100
64.1400 4152.5475
64.1600 4121.4850
64.1800 4175.1000
64.2000 4054.5850
64.2200 4047.6300
64.2400 4285.7575
64.2600 4125.0825
64.2800 4027.4450
64.3000 3888.3025
64.3200 4037.7175
64.3400 4394.3225
64.3600 4421.5250
64.3800 3918.6525
64.4000 3790.6725
64.4200 3669.6350
64.4400 3969.5850
64.4600 4351.4950
64.4800 4401.2400
64.5000 4088.0675
64.5200 3955.3950
64.5400 3991.2350
64.5600 4261.8450
64.5800 4032.4950
64.6000 4032.8150
64.6200 4126.4400
64.6400 4205.2100
64.6600 3920.3000
64.6800 3958.3450
64.7000 3855.1800
64.7200 3938.9950
64.7400 3930.1725
64.7600 3882.7850
64.7800 3924.2225
64.8000 4362.0375
64.8200 4097.4950
64.8400 3717.4375
64.8600 3826.7150
64.8800 4040.6425
64.9000 4082.0075
64.9200 4034.3050
64.9400 4074.0000
64.9600 4181.2775
64.9800 4088.1275
65.0000 4297.2750
65.0200 4229.9200
65.0400 4075.7075
65.0600 4308.1275
65.0800 4072.4600
65.1000 3891.2325
65.1200 4200.9750
65.1400 4071.7625
65.1600 4019.4200
65.1800 3940.1825
65.2000 3980.5950
65.2200 4186.1425
65.2400 4106.9900
65.2600 4013.9550
65.2800 3979.1975
65.3000 4065.0950
65.3200 4291.1325
65.3400 4160.2625
65.3600 4048.8900
65.3800 3874.2800
65.4000 4104.3100
65.4200 4199.7800
65.4400 4021.9175
65.4600 4128.2450
65.4800 4103.1575
65.5000 4036.5200
65.5200 4169.6825
65.5400 4496.0950
65.5600 4117.8650
65.5800 3825.5175
65.6000 4188.9650
65.6200 4103.2125
65.6400 3936.1750
65.6600 4025.0275
65.6800 3782.4275
65.7000 4054.1500
65.7200 4248.3675
65.7400 4131.1450
65.7600 3880.9050
65.7800 4011.2575
65.8000 3988.4425
65.8200 4104.8900
65.8400 4249.4925
65.8600 4220.3650
65.8800 4099.1175
65.9000 4136.4025
65.9200 4115.9050
65.9400 3931.1250
65.9600 3973.4150
65.9800 4168.7000
66.0000 4324.0300
66.0200 4356.8025
66.0400 4195.1575
66.0600 3947.6675
66.0800 3981.5075
66.1000 4067.8900
66.1200 4110.4775
66.1400 4055.6225
66.1600 4109.4600
66.1800 4125.0000
66.2000 4165.6375
66.2200 4093.7650
66.2400 4217.0950
66.2600 4155.3150
66.2800 4058.9725
66.3000 4122.7500
66.3200 4080.8825
66.3400 4107.1700
66.3600 4076.1800
66.3800 3898.0525
66.4000 3993.1625
66.4200 3856.5400
66.4400 4119.7575
66.4600 4306.1150
66.4800 3922.8450
66.5000 4120.9575
66.5200 4090.8175
66.5400 3952.4200
66.5600 3998.8900
66.5800 3969.6650
66.6000 3985.1800
66.6200 3978.2500
66.6400 4062.1750
66.6600 4096.7400
66.6800 4374.6975
66.7000 4153.6925
66.7200 4123.5000
66.7400 3812.1450
66.7600 3960.7475
66.7800 3936.4375
66.8000 3943.4000
66.8200 4030.1625
66.8400 3996.5800
66.8600 4196.9275
66.8800 4089.8700
66.9000 3956.6275
66.9200 3913.3325
66.9400 4014.9600
66.9600 3861.8075
66.9800 3976.4775
67.0000 4176.4150
67.0200 4116.8625
67.0400 4198.0825
67.0600 4304.7825
67.0800 3999.3500
67.1000 4082.7500
67.1200 4178.1275
67.1400 3886.3025
67.1600 3927.7800
67.1800 4150.7025
67.2000 4100.5350
67.2200 4068.3725
67.2400 4291.9550
67.2600 4290.3875
67.2800 4129.3300
67.3000 4104.9050
67.3200 3962.7675
67.3400 4063.9000
67.3600 4066.9400
67.3800 4005.4550
67.4000 4084.1700
67.4200 4286.6725
67.4400 4188.0700
67.4600 4024.5875
67.4800 3978.4700
67.5000 4357.5850
67.5200 4069.2800
67.5400 3999.6275
67.5600 4067.6425
67.5800 4142.6225
67.6000 4237.3600
67.6200 4199.0825
67.6400 4110.9375
67.6600 3946.9175
67.6800 3993.8400
67.7000 3918.0350
67.7200 4009.9875
67.7400 4100.8100
67.7600 3709.3575
67.7800 3843.0000
67.8000 3816.4150
67.8200 3870.4325
67.8400 3983.5325
67.8600 3988.6525
67.8800 4094.8225
67.9000 4039.7675
67.9200 3990.4475
67.9400 4363.3975
67.9600 4184.9700
67.9800 4108.3325
68.0000 4134.5225
68.0200 3958.3825
68.0400 3803.6250
68.0600 4017.0750
68.0800 4076.7925
68.1000 3944.2150
68.1200 3875.6450
68.1400 4010.4600
68.1600 3958.5175
68.1800 4037.8600
68.2000 4125.4500
68.2200 4082.8975
68.2400 3929.5700
68.2600 4054.8425
68.2800 3962.9625
68.3000 3814.0900
68.3200 3985.5375
68.3400 3826.4625
68.3600 3981.8275
68.3800 4093.8150
68.4000 3860.6750
68.4200 4195.6600
68.4400 3910.9325
68.4600 3949.8100
68.4800 4050.2775
68.5000 3995.0450
68.5200 3909.9025
68.5400 4080.4175
68.5600 4133.3325
68.5800 4048.7500
68.6000 4096.5575
68.6200 4155.6925
68.6400 3945.5600
68.6600 4019.8775
68.6800 4058.3325
68.7000 3889.3325
68.7200 3991.1450
68.7400 3916.3675
68.7600 3948.3050
68.7800 3830.2450
68.8000 3778.6750
68.8200 3943.8575
68.8400 4095.5650
68.8600 4027.6075
68.8800 4064.9200
68.9000 3998.9475
68.9200 4046.3950
68.9400 4027.7275
68.9600 3802.5300
68.9800 4053.1050
69.0000 4284.3950
69.0200 3877.4000
69.0400 3724.0550
69.0600 4015.0100
69.0800 3996.2375
69.1000 3901.8200
69.1200 3675.8425
69.1400 3869.5250
69.1600 3837.9375
69.1800 3996.3275
69.2000 3985.1775
69.2200 4037.9650
69.2400 3993.5200
69.2600 4020.3675
69.2800 3994.4500
69.3000 3879.6500
69.3200 4050.8775
69.3400 3875.0675
69.3600 4048.0700
69.3800 4077.7925
69.4000 3950.0475
69.4200 4013.8475
69.4400 4041.6675
69.4600 4002.7975
69.4800 4134.1875
69.5000 4187.9550
69.5200 3919.5925
69.5400 3835.1900
69.5600 3846.2900
69.5800 4109.1125
69.6000 3969.5650
69.6200 3720.4775
69.6400 3621.3225
69.6600 4100.6525
69.6800 4053.8075
69.7000 3954.6550
69.7200 3838.0175
69.7400 3698.2025
69.7600 3984.1100
69.7800 4204.5725
69.8000 3833.5050
69.8200 3710.1875
69.8400 4103.5650
69.8600 4223.1450
69.8800 4056.5275
69.9000 3898.1725
69.9200 3801.8625
69.9400 3893.5050
69.9600 3782.4175
69.9800 4124.0650
70.0000 4136.1075
70.0200 4075.9225
70.0400 4001.8425
70.0600 4035.1975
70.0800 4153.7350
70.1000 4157.3975
70.1200 3806.3275
70.1400 4013.1250
70.1600 3957.3200
70.1800 3799.9175
70.2000 3909.3700
70.2200 3917.5650
70.2400 3791.5525
70.2600 4050.3100
70.2800 4042.4875
70.3000 4211.3575
70.3200 4143.3500
70.3400 4010.9675
70.3600 4132.6425
70.3800 4129.5525
70.4000 4214.0650
70.4200 4163.7400
70.4400 3901.3600
70.4600 3826.8375
70.4800 3727.5550
70.5000 4076.8375
70.5200 3975.3950
70.5400 3702.2025
70.5600 3771.6625
70.5800 3782.3300
70.6000 3605.9575
70.6200 3603.8500
70.6400 3844.2875
70.6600 3888.8200
70.6800 3915.8600
70.7000 4094.1675
70.7200 4024.5325
70.7400 3959.1250
70.7600 3891.4150
70.7800 3731.7675
70.8000 3919.5725
70.8200 3924.7200
70.8400 3758.5150
70.8600 3762.2700
70.8800 3781.5150
70.9000 3913.6775
70.9200 3884.8150
70.9400 3775.3925
70.9600 3782.6050
70.9800 3948.1950
71.0000 4030.8050
71.0200 3832.8850
71.0400 3840.2575
71.0600 3799.5900
71.0800 3835.5600
71.1000 3967.5325
71.1200 4254.7025
71.1400 3972.2625
71.1600 4025.2700
71.1800 3903.2950
71.2000 3655.7100
71.2200 3815.7400
71.2400 3757.2975
71.2600 3823.1050
71.2800 3908.8775
71.3000 4062.4075
71.3200 3825.1225
71.3400 3723.8150
71.3600 3729.7625
71.3800 3883.9625
71.4000 3859.4925
71.4200 4057.8875
71.4400 4129.7750
71.4600 4120.2225
71.4800 3985.5325
71.5000 3904.0925
71.5200 3976.9450
71.5400 4013.1225
71.5600 3859.1525
71.5800 4079.2550
71.6000 3920.1775
71.6200 4298.3875
71.6400 4167.0200
71.6600 3830.5775
71.6800 3633.4475
71.7000 3790.6650
71.7200 4019.2275
71.7400 4060.0875
71.7600 3992.5350
71.7800 3803.8800
71.8000 3995.3300
71.8200 3939.8025
71.8400 3809.5325
71.8600 3770.1550
71.8800 3760.0775
71.9000 3995.6500
71.9200 3886.8900
71.9400 3769.1125
71.9600 3941.3300
71.9800 4183.0500
72.0000 4107.9075
72.0200 3764.6500
72.0400 3736.1725
72.0600 3895.3525
72.0800 4006.0300
72.1000 3886.1750
72.1200 3764.0350
72.1400 3920.2600
72.1600 4012.9825
72.1800 3872.7750
72.2000 3687.6850
72.2200 3669.8675
72.2400 3886.9775
72.2600 3954.9200
72.2800 4017.9875
72.3000 3953.7700
72.3200 3953.2300
72.3400 3626.6175
72.3600 3880.1200
72.3800 3840.5375
72.4000 3961.0625
72.4200 3721.0175
72.4400 3716.4450
72.4600 3799.8000
72.4800 3949.6400
72.5000 3790.4625
72.5200 3588.6500
72.5400 3696.4100
72.5600 3813.2175
72.5800 3946.5400
72.6000 4168.1775
72.6200 3856.8400
72.6400 3773.3325
72.6600 3694.9875
72.6800 3675.0000
72.7000 3654.9850
72.7200 3803.5075
72.7400 3988.5475
72.7600 3871.3925
72.7800 4000.3525
72.8000 3948.1050
72.8200 3771.2400
72.8400 3907.2050
72.8600 3796.1400
72.8800 3657.9550
72.9000 3706.9675
72.9200 3631.2525
72.9400 3789.1950
72.9600 3826.6325
72.9800 3892.0300
73.0000 3854.6900
73.0200 3861.7900
73.0400 4020.9950
73.0600 3816.6950
73.0800 3825.4775
73.1000 4076.7525
73.1200 3743.6275
73.1400 3878.5275
73.1600 3892.9925
73.1800 3816.0725
73.2000 3820.1850
73.2200 4154.8025
73.2400 3943.8150
73.2600 3895.2050
73.2800 3920.2125
73.3000 3817.1600
73.3200 3879.3175
73.3400 3846.0425
73.3600 4035.7450
73.3800 3745.8625
73.4000 3599.1475
73.4200 4008.8475
73.4400 3871.8525
73.4600 3776.1125
73.4800 3786.9500
73.5000 3703.7375
73.5200 3750.9950
73.5400 3942.6475
73.5600 3929.1650
73.5800 3727.0125
73.6000 3629.1275
73.6200 3725.1175
73.6400 3655.0725
73.6600 3782.5600
73.6800 3965.9450
73.7000 3864.2425
73.7200 3622.8350
73.7400 3649.7200
73.7600 3945.2675
73.7800 3913.1675
73.8000 3769.2675
73.8200 3857.3075
73.8400 3896.9425
73.8600 3859.1550
73.8800 3843.1900
73.9000 3603.2375
73.9200 3815.7750
73.9400 3909.0850
73.9600 3780.2750
73.9800 3879.6200
74.0000 3908.3325
74.0200 3805.9275
74.0400 3762.8450
74.0600 3799.3250
74.0800 3883.5125
74.1000 3913.6750
74.1200 3882.4700
74.1400 3902.3675
74.1600 4004.1550
74.1800 3908.6050
74.2000 3924.4300
74.2200 3775.7425
74.2400 3673.1250
74.2600 3630.9075
74.2800 3782.7625
74.3000 3706.8800
74.3200 3628.4200
74.3400 3767.7325
74.3600 3957.9900
74.3800 3792.3900
74.4000 3763.7475
74.4200 3924.8275
74.4400 3923.9375
74.4600 4047.4150
74.4800 3964.8550
74.5000 3542.2500
74.5200 3575.4450
74.5400 3744.7200
74.5600 3637.1200
74.5800 3822.1225
74.6000 4087.4325
74.6200 3581.2225
74.6400 3666.8800
74.6600 3860.2725
74.6800 4154.2025
74.7000 4111.5750
74.7200 3849.6850
74.7400 3800.0000
74.7600 3827.6750
74.7800 3715.6725
74.8000 3712.4375
74.8200 3730.5200
74.8400 3754.1200
74.8600 3737.5400
74.8800 3712.5325
74.9000 3812.3725
74.9200 3777.8250
74.9400 3801.3700
74.9600 3690.2975
74.9800 3777.8000
75.0000 3820.8450
75.0200 3957.0625
75.0400 3746.9275
75.0600 3943.4450
75.0800 3845.5500
75.1000 3677.4575
75.1200 4095.6225
75.1400 4009.2025
75.1600 3800.8075
75.1800 3710.9050
75.2000 3888.2575
75.2200 3799.4500
75.2400 3509.8600
75.2600 3646.7875
75.2800 3613.5125
75.3000 3858.4300
75.3200 3684.7500
75.3400 3690.5925
75.3600 3965.6875
75.3800 3897.7650
75.4000 3623.1250
75.4200 3819.9625
75.4400 3726.6400
75.4600 3952.1300
75.4800 3712.7525
75.5000 3721.4075
75.5200 3922.6225
75.5400 4133.6600
75.5600 3836.9425
75.5800 3775.0000
75.6000 3845.2000
75.6200 3451.0325
75.6400 3796.4850
75.6600 3882.0275
75.6800 3742.7450
75.7000 3428.3675
75.7200 3480.5100
75.7400 3872.9225
75.7600 3730.5100
75.7800 3691.6675
75.8000 3860.7025
75.8200 3877.5750
75.8400 3621.2825
75.8600 3504.5000
75.8800 3576.2925
75.9000 3387.0875
75.9200 3646.3800
75.9400 3904.7100
75.9600 3800.4425
75.9800 3824.4425
76.0000 3706.1525
76.0200 3633.8575
76.0400 3837.1000
76.0600 3839.6400
76.0800 3720.1425
76.1000 3806.1475
76.1200 3732.9775
76.1400 3645.8575
76.1600 3682.9150
76.1800 3960.9050
76.2000 3873.6725
76.2200 3530.9725
76.2400 3588.4650
76.2600 3892.0825
76.2800 3735.8875
76.3000 3721.2950
76.3200 3554.5975
76.3400 3588.9200
76.3600 3997.8375
76.3800 3846.3700
76.4000 3858.0925
76.4200 3852.4450
76.4400 3743.3125
76.4600 3774.8025
76.4800 3690.8175
76.5000 3553.9850
76.5200 3697.1075
76.5400 3753.4900
76.5600 3630.0900
76.5800 3622.5875
76.6000 3760.4425
76.6200 3647.8525
76.6400 3460.9525
76.6600 3725.8475
76.6800 3867.7725
76.7000 3733.4275
76.7200 3729.7550
76.7400 3854.7500
76.7600 3717.8300
76.7800 3770.2725
76.8000 3597.4875
76.8200 3609.5650
76.8400 3552.3000
76.8600 3870.7325
76.8800 3753.2700
76.9000 3560.3825
76.9200 3705.1525
76.9400 3733.3325
76.9600 3547.1000
76.9800 3745.9375
77.0000 3675.8350
77.0200 3780.1950
77.0400 3642.2575
77.0600 3788.7925
77.0800 3622.9775
77.1000 3857.1600
77.1200 3734.9225
77.1400 3464.2450
77.1600 3733.7750
77.1800 3618.1350
77.2000 3649.1400
77.2200 3809.2400
77.2400 3639.2650
77.2600 3716.1750
77.2800 3647.0400
77.3000 3525.4400
77.3200 3688.1975
77.3400 3882.1800
77.3600 3879.5425
77.3800 3968.5950
77.4000 3673.6800
77.4200 3639.4050
77.4400 3497.5750
77.4600 3655.1550
77.4800 3820.2825
77.5000 3704.6875
77.5200 3409.3125
77.5400 3748.9400
77.5600 3714.5475
77.5800 3815.4550
77.6000 3688.9850
77.6200 3760.5150
77.6400 3789.4400
77.6600 3495.5575
77.6800 3558.3550
77.7000 3661.7025
77.7200 3696.6800
77.7400 3606.0325
77.7600 3635.0450
77.7800 3475.3450
77.8000 3703.1500
77.8200 3517.4000
77.8400 3642.5225
77.8600 3601.5300
77.8800 3504.8000
77.9000 3643.7125
77.9200 3840.4700
77.9400 3700.0725
77.9600 3718.4675
77.9800 3609.0625
78.0000 3722.1225
78.0200 3618.4350
78.0400 3723.2575
78.0600 3763.4225
78.0800 3969.7575
78.1000 3702.5625
78.1200 3658.3325
78.1400 3527.7000
78.1600 3675.2850
78.1800 3453.1575
78.2000 3910.4450
78.2200 3729.1350
78.2400 3836.9500
78.2600 3531.3875
78.2800 3490.6000
78.3000 3767.8550
78.3200 3459.4000
78.3400 3393.7925
78.3600 3711.6375
78.3800 3998.3525
78.4000 3858.7425
78.4200 3600.5050
78.4400 3690.3775
78.4600 3497.2600
78.4800 3706.8950
78.5000 3537.8000
78.5200 3457.3575
78.5400 3522.8350
78.5600 3635.3175
78.5800 3810.2875
78.6000 3403.3975
78.6200 3742.5200
78.6400 3683.3700
78.6600 3542.7250
78.6800 3605.2100
78.7000 3638.5450
78.7200 3641.6675
78.7400 3816.7525
78.7600 3819.7775
78.7800 3502.8700
78.8000 3451.0350
78.8200 3705.4950
78.8400 3522.6375
78.8600 3652.3125
78.8800 3507.0275
78.9000 3746.2875
78.9200 3863.6925
78.9400 3626.5800
78.9600 3525.8975
78.9800 3531.2850
79.0000 3555.2625
79.0200 3675.3050
79.0400 3662.4200
79.0600 3351.1950
79.0800 3388.7850
79.1000 3787.6900
79.1200 3592.9250
79.1400 3404.6775
79.1600 3427.2400
79.1800 3857.8325
79.2000 3784.9075
79.2200 3561.6800
79.2400 3372.2525
79.2600 3474.4900
79.2800 3769.9725
79.3000 3405.4700
79.3200 3547.7950
79.3400 3450.4475
79.3600 3697.1275
79.3800 3564.7775
79.4000 3409.7350
79.4200 3728.8650
79.4400 3540.3975
79.4600 3640.3125
79.4800 3753.6625
79.5000 3502.6425
79.5200 3371.3125
79.5400 3395.0125
79.5600 3546.7325
79.5800 3706.0775
79.6000 3614.9250
79.6200 3739.4450
79.6400 3736.3125
79.6600 3667.2650
79.6800 3636.3075
79.7000 3479.1400
79.7200 3605.2000
79.7400 3735.1625
79.7600 3536.9975
79.7800 3523.0250
79.8000 3635.1975
79.8200 3635.3050
79.8400 3758.2500
79.8600 3576.5825
79.8800 3660.2425
79.9000 3447.1400
79.9200 3504.8800
79.9400 3538.7225
79.9600 3571.0775
79.9800 3545.5875
80.0000 3850.5325
80.0200 3773.9925
80.0400 3625.9375
80.0600 3461.2125
80.0800 3610.8725
80.1000 3405.2525
80.1200 3595.7425
80.1400 3617.6400
80.1600 3491.5575
80.1800 3644.2825
80.2000 3651.9450
80.2200 3620.5550
80.2400 3624.0275
80.2600 3588.1875
80.2800 3671.6925
80.3000 3609.6950
80.3200 3570.5425
80.3400 3574.0325
80.3600 3759.1425
80.3800 3628.6400
80.4000 3254.7225
80.4200 3429.3575
80.4400 3517.2775
80.4600 3466.0525
80.4800 3509.9175
80.5000 3347.1625
80.5200 3612.4400
80.5400 3591.0350
80.5600 3686.5325
80.5800 3618.9100
80.6000 3755.7800
80.6200 3435.8475
80.6400 3494.8950
80.6600 3596.8200
80.6800 3401.8525
80.7000 3286.5025
80.7200 3555.2625
80.7400 3392.5200
80.7600 3669.0925
80.7800 3841.1150
80.8000 3644.3950
80.8200 3697.8200
80.8400 3730.4675
80.8600 3430.8150
80.8800 3465.4550
80.9000 3607.8275
80.9200 3602.8600
80.9400 3548.3400
80.9600 3549.0475
80.9800 3380.2375
81.0000 3528.1050
81.0200 3328.5475
81.0400 3484.5525
81.0600 3619.0700
81.0800 3633.3325
81.1000 3589.0350
81.1200 3605.4850
81.1400 3431.1200
81.1600 3430.4850
81.1800 3455.4875
81.2000 3546.9525
81.2200 3447.5550
81.2400 3241.3100
81.2600 3438.2425
81.2800 3488.8250
81.3000 3580.3050
81.3200 3443.9325
81.3400 3602.2875
81.3600 3226.0850
81.3800 3352.3025
81.4000 3448.8775
81.4200 3643.0350
81.4400 3467.1800
81.4600 3301.2825
81.4800 3534.5550
81.5000 3322.8275
81.5200 3417.2850
81.5400 3425.9450
81.5600 3469.3375
81.5800 3356.7600
81.6000 3260.3750
81.6200 3471.7100
81.6400 3285.6750
81.6600 3502.2275
81.6800 3415.0775
81.7000 3592.1675
81.7200 3461.4500
81.7400 3559.9300
81.7600 3545.4325
81.7800 3526.8825
81.8000 3650.6625
81.8200 3511.4350
81.8400 3572.9800
81.8600 3672.0400
81.8800 3395.0300
81.9000 3543.1450
81.9200 3374.4600
81.9400 3638.3150
81.9600 3431.0375
81.9800 3200.3925
82.0000 3308.0725
82.0200 3502.4325
82.0400 3384.5300
82.0600 3322.3075
82.0800 3641.9700
82.1000 3424.5675
82.1200 3325.1275
82.1400 3486.7150
82.1600 3508.3325
82.1800 3685.7775
82.2000 3663.9725
82.2200 3451.3150
82.2400 3254.9500
82.2600 3440.3525
82.2800 3474.0600
82.3000 3378.8850
82.3200 3374.0600
82.3400 3389.7875
82.3600 3583.8975
82.3800 3682.2675
82.4000 3447.6825
82.4200 3505.3875
82.4400 3331.8325
82.4600 3441.4125
82.4800 3377.0075
82.5000 3684.5725
82.5200 3481.0275
82.5400 3427.8200
82.5600 3572.8600
82.5800 3406.8450
82.6000 3479.4400
82.6200 3188.5675
82.6400 3430.9175
82.6600 3466.6675
82.6800 3296.6425
82.7000 3186.2925
82.7200 3588.9600
82.7400 3412.5150
82.7600 3272.4550
82.7800 3391.3850
82.8000 3386.1575
82.8200 3560.7275
82.8400 3398.5525
82.8600 3389.7825
82.8800 3399.0575
82.9000 3281.7475
82.9200 3444.0400
82.9400 3481.4475
82.9600 3557.2350
82.9800 3544.4975
83.0000 3556.4475
83.0200 3417.9300
83.0400 3422.1675
83.0600 3432.3900
83.0800 3381.6100
83.1000 3315.8900
83.1200 3419.1600
83.1400 3233.8500
83.1600 3385.6450
83.1800 3238.4150
83.2000 3253.6050
83.2200 3258.3325
83.2400 3383.9125
83.2600 3614.2150
83.2800 3412.6875
83.3000 3449.8075
83.3200 3214.6000
83.3400 3707.7075
83.3600 3575.5975
83.3800 3372.7600
83.4000 3438.6150
83.4200 3479.5375
83.4400 3778.6950
83.4600 3499.1675
83.4800 3620.7675
83.5000 3427.5600
83.5200 3311.4075
83.5400 3159.7350
83.5600 3466.4750
83.5800 3397.6100
83.6000 3538.3400
83.6200 3336.9075
83.6400 3448.5625
83.6600 3496.1875
83.6800 3345.0250
83.7000 3450.4500
83.7200 3407.6350
83.7400 3281.9425
83.7600 3170.7500
83.7800 3733.8000
83.8000 3468.9750
83.8200 3373.3625
83.8400 3381.4200
83.8600 3243.1875
83.8800 3210.2475
83.9000 3326.3375
83.9200 3223.6700
83.9400 3282.0775
83.9600 3151.5625
83.9800 3199.6950
84.0000 3547.4875
84.0200 3377.8650
84.0400 3224.6775
84.0600 3377.8775
84.0800 3237.8375
84.1000 3216.6675
84.1200 3349.3275
84.1400 3432.9925
84.1600 3404.8225
84.1800 3370.5250
84.2000 3491.9225
84.2200 3442.0250
84.2400 3337.5625
84.2600 3442.8625
84.2800 3347.8450
84.3000 3488.0050
84.3200 3471.5100
84.3400 3393.0250
84.3600 3456.9700
84.3800 3437.2150
84.4000 3205.0950
84.4200 3366.4125
84.4400 3266.5225
84.4600 3691.6500
84.4800 3183.2625
84.5000 3248.1675
84.5200 3178.3575
84.5400 3196.1000
84.5600 3185.2850
84.5800 3367.2650
84.6000 3362.2400
84.6200 3586.3700
84.6400 3506.3350
84.6600 3388.7000
84.6800 3500.0200
84.7000 3259.2950
84.7200 3232.3525
84.7400 3189.2200
84.7600 3256.8475
84.7800 3222.5625
84.8000 3312.2200
84.8200 3376.4475
84.8400 3420.0775
84.8600 3645.4450
84.8800 3351.7100
84.9000 3278.9450
84.9200 3289.6925
84.9400 3658.9375
84.9600 3164.8225
84.9800 3223.8600
85.0000 3190.2625
85.0200 3234.7325
85.0400 3388.5050
85.0600 3621.2275
85.0800 3613.2975
85.1000 3182.6300
85.1200 3183.7125
85.1400 3243.0350
85.1600 3250.0000
85.1800 3536.1325
85.2000 3464.9600
85.2200 3457.3350
85.2400 3260.3025
85.2600 3475.3450
85.2800 3347.0100
85.3000 3134.3650
85.3200 3284.2850
85.3400 3139.7300
85.3600 3299.9100
85.3800 3156.4350
85.4000 3162.6450
85.4200 3247.2675
85.4400 3272.9875
85.4600 3384.8850
85.4800 3473.2500
85.5000 3226.9900
85.5200 3272.2225
85.5400 3268.6875
85.5600 3383.8125
85.5800 3414.6425
85.6000 3475.2250
85.6200 3417.4625
85.6400 3232.6975
85.6600 3215.6500
85.6800 3392.2625
85.7000 3248.4075
85.7200 3385.9250
85.7400 3671.6325
85.7600 3328.0600
85.7800 3275.0000
85.8000 3158.0200
85.8200 3302.4925
85.8400 3303.0725
85.8600 3197.6800
85.8800 3366.0225
85.9000 3472.0400
85.9200 3402.9700
85.9400 3596.2025
85.9600 3274.4125
85.9800 3151.9700
86.0000 3324.2175
86.0200 3203.9775
86.0400 3234.4350
86.0600 3292.7625
86.0800 3336.4925
86.1000 3078.9625
86.1200 2997.8875
86.1400 3283.4825
86.1600 3390.6500
86.1800 3210.3700
86.2000 3292.7200
86.2200 3337.5000
86.2400 3152.1125
86.2600 3117.7100
86.2800 3386.3425
86.3000 3235.5225
86.3200 3033.4550
86.3400 3103.0450
86.3600 3123.9500
86.3800 3168.7000
86.4000 3211.4125
86.4200 3347.7325
86.4400 3301.1425
86.4600 3197.0350
86.4800 3256.1175
86.5000 3303.0525
86.5200 3308.3325
86.5400 3351.9850
86.5600 3431.0750
86.5800 3259.8375
86.6000 3407.8650
86.6200 3309.7250
86.6400 3233.5075
86.6600 3225.0000
86.6800 3195.9275
86.7000 3337.0025
86.7200 3430.9900
86.7400 3419.8725
86.7600 3329.5050
86.7800 3069.7450
86.8000 3367.3550
86.8200 3438.4475
86.8400 3361.8175
86.8600 3204.8400
86.8800 3335.7275
86.9000 3249.4975
86.9200 3269.6075
86.9400 3304.0150
86.9600 3453.3825
86.9800 3163.1950
87.0000 3138.4175
87.0200 3112.6700
87.0400 3383.7525
87.0600 3367.0275
87.0800 3256.8950
87.1000 3147.4900
87.1200 3249.2250
87.1400 3447.7200
87.1600 3243.2900
87.1800 3157.6550
87.2000 3294.7725
87.2200 3323.9050
87.2400 3165.8025
87.2600 3091.0225
87.2800 3206.3075
87.3000 3340.7225
87.3200 3358.3325
87.3400 3329.4125
87.3600 3339.4575
87.3800 3457.3125
87.4000 3359.3750
87.4200 3168.2575
87.4400 2997.1825
87.4600 3242.2500
87.4800 3240.0025
87.5000 3233.3325
87.5200 3009.5350
87.5400 3213.1950
87.5600 3314.9525
87.5800 3418.8025
87.6000 3245.7600
87.6200 3360.9275
87.6400 3260.7325
87.6600 2996.5075
87.6800 3131.3575
87.7000 3352.9500
87.7200 3419.3675
87.7400 3079.1350
87.7600 3205.1050
87.7800 3139.6950
87.8000 3233.0250
87.8200 3322.0025
87.8400 3153.3575
87.8600 3160.9900
87.8800 3065.9150
87.9000 2913.2925
87.9200 3078.7075
87.9400 3158.6825
87.9600 3037.2250
87.9800 3340.2150
88.0000 3463.5525
88.0200 3194.6950
88.0400 3236.2325
88.0600 3350.5850
88.0800 3302.0175
88.1000 2911.0200
88.1200 3151.5875
88.1400 3207.1800
88.1600 3129.3750
88.1800 3087.9600
88.2000 3011.5800
88.2200 3172.1750
88.2400 3128.2750
88.2600 3095.1525
88.2800 3206.3850
88.3000 3303.8525
88.3200 2986.9800
88.3400 2976.3275
88.3600 3083.6350
88.3800 3257.5850
88.4000 3247.5250
88.4200 3213.0250
88.4400 3186.8575
88.4600 3083.1300
88.4800 3009.4200
88.5000 3307.6475
88.5200 3265.3425
88.5400 3214.2425
88.5600 3315.5875
88.5800 2904.3975
88.6000 3176.4125
88.6200 3540.6150
88.6400 3177.2775
88.6600 3372.6325
88.6800 3173.8475
88.7000 3333.2625
88.7200 3123.9450
88.7400 3133.2950
88.7600 3262.9775
88.7800 3304.7375
88.8000 3244.1350
88.8200 3076.4375
88.8400 3185.4725
88.8600 3194.0750
88.8800 3177.4125
88.9000 3253.3825
88.9200 3337.9100
88.9400 3214.6675
88.9600 3141.8175
88.9800 3019.4175
89.0000 3085.4200
89.0200 3171.1675
89.0400 3268.7175
89.0600 2927.6450
89.0800 2888.0025
89.1000 2955.6625
89.1200 3108.8525
89.1400 3026.7175
89.1600 3178.8825
89.1800 3293.5900
89.2000 3414.8800
89.2200 2971.7275
89.2400 3019.4675
89.2600 3219.1300
89.2800 3186.1275
89.3000 3153.7125
89.3200 3398.2850
89.3400 3165.0650
89.3600 3159.2125
89.3800 3180.8450
89.4000 3360.5250
89.4200 3441.2700
89.4400 3407.4925
89.4600 3173.3475
89.4800 3416.5875
89.5000 3310.9125
89.5200 3347.0375
89.5400 2976.1975
89.5600 2943.7075
89.5800 3183.4200
89.6000 3345.2200
89.6200 3267.6850
89.6400 3080.3550
89.6600 3106.5350
89.6800 3321.5600
89.7000 3188.8050
89.7200 3115.9600
89.7400 3171.8775
89.7600 3063.3350
89.7800 2992.2675
89.8000 3202.0550
89.8200 2867.8125
89.8400 3082.0875
89.8600 3119.2325
89.8800 3314.0350
89.9000 3131.5350
89.9200 3176.2125
89.9400 3177.5800
89.9600 3104.5775
89.9800 3225.4375
90.0000 3172.5725
