# Supplementary material for: Carbon quantum Dot incorporated Xanthan gum based gel polymer electrolytes for high performance supercapacitors
Source: Sci Rep. 2025 May 25;15:18227. doi: 10.1038/s41598-025-02341-z (PMC12104470; doi:10.1038/s41598-025-02341-z)
Supplement: Supplementary file 1 — Supplementary Material 1 [file 41598_2025_2341_MOESM1_ESM.zip › zip file/Figure 7/Fig 6 (a).xlsx]

## Sheet: Sheet1
S2		S3		S4
Ewe/V vs. SCE	<I>/mA	Ewe/V vs. SCE	<I>/mA	Ewe/V vs. SCE	<I>/mA
0.01527	0.000142756	0.14694	0.000377918	0.00377	9.59671e-05
0.01698	0.000144544	0.1486	0.000380908	0.00551	0.000100209
0.02009	0.000147477	0.15162	0.000390253	0.00863	0.00011102
0.02317	0.000150112	0.15473	0.000398543	0.01173	0.000117214
0.02614	0.000153017	0.15781	0.000407092	0.0148	0.000125819
0.0293	0.000155871	0.16093	0.000413581	0.0179	0.000135446
0.03231	0.00015883	0.16401	0.000423428	0.021	0.000144204
0.03542	0.000161652	0.16714	0.000432561	0.02409	0.000152652
0.03862	0.000164395	0.17019	0.000441058	0.02713	0.00016034
0.04158	0.00016733	0.17324	0.00045019	0.03023	0.000168138
0.04479	0.00016987	0.17634	0.000459576	0.03328	0.000177184
0.04776	0.000173338	0.17944	0.000468443	0.03634	0.000185135
0.05087	0.000175967	0.1825	0.000477004	0.03946	0.000194934
0.05398	0.000178911	0.18556	0.00048696	0.04255	0.000201725
0.05702	0.000181636	0.18868	0.000496589	0.04559	0.000208876
0.06013	0.000184017	0.19172	0.000506254	0.04872	0.000219198
0.06318	0.000186877	0.19481	0.000515858	0.05179	0.000225883
0.06626	0.000189606	0.19789	0.000526121	0.0549	0.000234379
0.06935	0.000192568	0.20103	0.000535297	0.05794	0.000241877
0.07243	0.00019535	0.20409	0.000547063	0.06105	0.000249992
0.0755	0.000198347	0.20723	0.000558409	0.06413	0.000257895
0.07862	0.000201175	0.21025	0.000570021	0.0672	0.000265184
0.08168	0.00020359	0.21333	0.000579652	0.07028	0.000273339
0.08475	0.000206407	0.21648	0.000590718	0.07335	0.000280883
0.08787	0.000209458	0.21956	0.000601171	0.07643	0.000289007
0.09099	0.000212371	0.22255	0.000612609	0.07954	0.000296902
0.09401	0.000214998	0.22567	0.000624353	0.08263	0.000304329
0.09704	0.000217903	0.2287	0.000636448	0.0857	0.00031112
0.10021	0.000220825	0.23184	0.000649636	0.08882	0.000319461
0.10331	0.00022348	0.23495	0.00065974	0.0919	0.000327796
0.10633	0.000225924	0.23806	0.000672044	0.09497	0.000335384
0.10945	0.000228913	0.24111	0.000684113	0.09811	0.000343852
0.11249	0.000231645	0.24414	0.000697391	0.10116	0.000350066
0.11562	0.000234311	0.24726	0.00071141	0.10426	0.000358713
0.11858	0.000237218	0.25038	0.000723805	0.1073	0.000365388
0.12178	0.000240103	0.25345	0.000737242	0.11033	0.000373283
0.12483	0.000242923	0.25657	0.000750431	0.11347	0.000380972
0.12796	0.000246483	0.25965	0.000763779	0.11654	0.000389807
0.13106	0.000248556	0.26271	0.000778624	0.11963	0.000397364
0.13411	0.000251277	0.26578	0.0007926	0.12271	0.000403883
0.13722	0.000254299	0.26882	0.00080746	0.12581	0.000412495
0.14034	0.000256795	0.27187	0.000821326	0.12888	0.000420124
0.14345	0.000260006	0.27499	0.000836234	0.13196	0.000428799
0.14654	0.000262584	0.27809	0.000850631	0.13508	0.000435667
0.14952	0.000265467	0.28109	0.000866745	0.13812	0.00044472
0.15268	0.000268341	0.28427	0.000883578	0.14121	0.000452093
0.15573	0.000271571	0.28733	0.000898479	0.14433	0.000459849
0.15886	0.000274152	0.29043	0.000914574	0.14735	0.000467687
0.16187	0.000277462	0.29357	0.000929639	0.15047	0.000476234
0.16496	0.000280808	0.2966	0.00094697	0.15354	0.000484295
0.16809	0.000284268	0.29972	0.00096425	0.15659	0.00049324
0.17113	0.000287016	0.30274	0.000981762	0.15977	0.000500944
0.17426	0.000289892	0.30585	0.000998689	0.16279	0.000509947
0.17724	0.000293476	0.3089	0.00102	0.16587	0.000518064
0.1804	0.000296212	0.31201	0.00103	0.169	0.000526753
0.18349	0.000299222	0.31513	0.00105	0.17204	0.000535138
0.18659	0.000302371	0.31821	0.00107	0.17516	0.000544431
0.18964	0.000305499	0.32128	0.00109	0.17825	0.00055302
0.19265	0.000308404	0.32439	0.00111	0.18135	0.000562002
0.19574	0.00031178	0.32747	0.00113	0.18442	0.000571735
0.19893	0.000314986	0.3305	0.00115	0.18745	0.00058107
0.20198	0.000318384	0.33361	0.00117	0.19057	0.0005916
0.20499	0.000321853	0.33671	0.00119	0.1936	0.000600557
0.20804	0.000325231	0.33978	0.00121	0.19672	0.000610703
0.2112	0.000328296	0.34284	0.00123	0.19981	0.000619883
0.21435	0.000331706	0.34588	0.00125	0.20289	0.000629654
0.21735	0.000335003	0.34904	0.00127	0.20604	0.000639803
0.22046	0.000338536	0.3521	0.00129	0.20907	0.000649847
0.22355	0.0003422	0.3552	0.00131	0.21216	0.000659487
0.22669	0.000345525	0.35826	0.00134	0.21524	0.000671027
0.2297	0.000349296	0.36137	0.00136	0.21833	0.000681399
0.23275	0.000352818	0.36449	0.00138	0.22141	0.000692498
0.23586	0.000357021	0.36752	0.00141	0.22445	0.000703492
0.23896	0.000360832	0.37061	0.00143	0.22751	0.000713056
0.24203	0.000364498	0.37369	0.00145	0.23065	0.000725421
0.24515	0.000369234	0.37684	0.00148	0.2337	0.00073569
0.2482	0.000372516	0.37988	0.0015	0.23681	0.000748038
0.25135	0.00037687	0.38294	0.00153	0.23992	0.000760591
0.25434	0.000381122	0.38604	0.00156	0.24301	0.000772927
0.25744	0.000385117	0.38911	0.00158	0.24611	0.000786106
0.26066	0.00038952	0.39216	0.00161	0.24915	0.000796891
0.26362	0.000393383	0.39529	0.00163	0.25222	0.000806299
0.2667	0.000397666	0.39835	0.00166	0.25534	0.000818831
0.26976	0.00040194	0.40139	0.00169	0.25842	0.000832786
0.27288	0.000406013	0.40452	0.00172	0.26151	0.00084557
0.27594	0.000411154	0.40759	0.00174	0.26459	0.000857816
0.27902	0.000415532	0.41065	0.00177	0.26764	0.000872707
0.28208	0.000419682	0.41371	0.0018	0.27068	0.000886463
0.28523	0.000424723	0.4169	0.00183	0.2738	0.000899824
0.2883	0.000429052	0.41996	0.00186	0.27687	0.000914272
0.29142	0.000434	0.42298	0.0019	0.27995	0.000928497
0.29448	0.000439364	0.42606	0.00193	0.28305	0.000944041
0.29763	0.0004444	0.42918	0.00196	0.28614	0.00095911
0.30063	0.000449046	0.43225	0.00199	0.28925	0.000975085
0.30372	0.000454107	0.43541	0.00202	0.2923	0.000989391
0.30675	0.000459407	0.43847	0.00206	0.29538	0.00101
0.3098	0.000464331	0.44155	0.00209	0.29852	0.00102
0.31293	0.000470024	0.44463	0.00212	0.30158	0.00104
0.31605	0.000476209	0.44774	0.00216	0.30462	0.00106
0.31914	0.000481979	0.4508	0.00219	0.30773	0.00107
0.32218	0.00048776	0.4539	0.00223	0.31081	0.00109
0.32532	0.000493878	0.45702	0.00227	0.31389	0.00111
0.32848	0.000499282	0.46008	0.0023	0.31702	0.00112
0.33139	0.000505151	0.46312	0.00234	0.32009	0.00114
0.33462	0.000511468	0.46619	0.00238	0.32313	0.00116
0.3377	0.000517457	0.46927	0.00242	0.32625	0.00118
0.34076	0.000524158	0.47236	0.00246	0.32932	0.0012
0.34382	0.000530443	0.47549	0.0025	0.3324	0.00122
0.34688	0.00053676	0.47856	0.00254	0.33553	0.00124
0.34998	0.000543778	0.48165	0.00258	0.33858	0.00126
0.35303	0.000550324	0.48475	0.00262	0.34172	0.00129
0.35612	0.000557758	0.48782	0.00266	0.34471	0.00131
0.35925	0.000564961	0.49089	0.00271	0.3478	0.00133
0.36232	0.000572729	0.49401	0.00275	0.35095	0.00135
0.36534	0.00058033	0.49712	0.00279	0.35399	0.00138
0.36855	0.000587738	0.50017	0.00284	0.35709	0.0014
0.37151	0.000595106	0.50321	0.00288	0.36016	0.00142
0.37461	0.000603463	0.50623	0.00293	0.36329	0.00145
0.37773	0.000611835	0.50933	0.00297	0.36636	0.00147
0.3808	0.000620159	0.51242	0.00302	0.36945	0.0015
0.38391	0.0006284	0.51555	0.00307	0.37254	0.00152
0.387	0.000636796	0.51863	0.00312	0.37557	0.00155
0.39009	0.000645556	0.52169	0.00317	0.37872	0.00158
0.39311	0.000654864	0.52482	0.00323	0.38175	0.0016
0.39626	0.000663988	0.52788	0.00328	0.38479	0.00163
0.39929	0.000672756	0.53099	0.00333	0.38787	0.00165
0.40232	0.000682538	0.53409	0.00339	0.39098	0.00168
0.40548	0.000691976	0.53715	0.00344	0.39413	0.00171
0.40857	0.000701166	0.54026	0.00349	0.39714	0.00174
0.41168	0.000710508	0.54327	0.00355	0.40021	0.00177
0.41485	0.000720858	0.54642	0.00361	0.4033	0.0018
0.41785	0.000730502	0.5495	0.00366	0.40645	0.00183
0.42092	0.000740399	0.5526	0.00372	0.40949	0.00186
0.42395	0.00075052	0.55558	0.00378	0.41263	0.00189
0.42713	0.000761818	0.55873	0.00384	0.41567	0.00192
0.43017	0.000772495	0.56182	0.00391	0.41874	0.00195
0.43321	0.000784272	0.56492	0.00397	0.42179	0.00199
0.43635	0.000795589	0.56796	0.00403	0.42496	0.00202
0.43943	0.000806216	0.57106	0.00409	0.428	0.00205
0.4424	0.000818382	0.57415	0.00416	0.43107	0.00209
0.44557	0.000829433	0.57722	0.00422	0.43415	0.00212
0.44863	0.00084098	0.58025	0.00429	0.43726	0.00216
0.45175	0.000853385	0.58343	0.00436	0.44033	0.00219
0.45477	0.000866062	0.58645	0.00443	0.44342	0.00223
0.45793	0.000878348	0.58948	0.0045	0.44651	0.00227
0.46097	0.000890565	0.59262	0.00457	0.44959	0.0023
0.46408	0.000902969	0.59569	0.00464	0.45272	0.00234
0.46713	0.000916162	0.59879	0.00471	0.45578	0.00238
0.4702	0.000929972	0.60191	0.00479	0.45882	0.00242
0.47335	0.000943725	0.60496	0.00486	0.46197	0.00246
0.47636	0.000957036	0.60804	0.00494	0.46499	0.0025
0.4795	0.000971437	0.61119	0.00502	0.46811	0.00254
0.48257	0.000985927	0.61424	0.0051	0.47115	0.00258
0.48568	0.000999945	0.61733	0.00518	0.47424	0.00263
0.48872	0.00101	0.62037	0.00526	0.47734	0.00267
0.49181	0.00103	0.62342	0.00534	0.48038	0.00271
0.49491	0.00104	0.62656	0.00542	0.48355	0.00276
0.49799	0.00106	0.62958	0.00551	0.48661	0.0028
0.50104	0.00107	0.63269	0.00559	0.48969	0.00285
0.50419	0.00109	0.63582	0.00568	0.49282	0.00289
0.5073	0.00111	0.63886	0.00577	0.49585	0.00294
0.51031	0.00112	0.64195	0.00586	0.49889	0.00298
0.51337	0.00114	0.64506	0.00595	0.50204	0.00304
0.51652	0.00116	0.64815	0.00604	0.50508	0.00308
0.5196	0.00117	0.65128	0.00615	0.50818	0.00314
0.52268	0.00119	0.65435	0.00623	0.51125	0.00319
0.52571	0.00121	0.6574	0.00633	0.51432	0.00324
0.5288	0.00123	0.66048	0.00642	0.51741	0.00329
0.53194	0.00124	0.66358	0.00652	0.52047	0.00334
0.53493	0.00126	0.66667	0.00662	0.5236	0.0034
0.53805	0.00128	0.66972	0.00672	0.5267	0.00345
0.54115	0.0013	0.67282	0.00682	0.52978	0.0035
0.54424	0.00132	0.67583	0.00693	0.5329	0.00356
0.5473	0.00134	0.67897	0.00703	0.53593	0.00362
0.55041	0.00136	0.68211	0.00714	0.53907	0.00367
0.55352	0.00137	0.68519	0.00725	0.54209	0.00373
0.55656	0.00139	0.6882	0.00736	0.54516	0.00379
0.55972	0.00141	0.69131	0.00747	0.54828	0.00384
0.56278	0.00144	0.69438	0.00758	0.55137	0.00391
0.56588	0.00146	0.6975	0.0077	0.55448	0.00397
0.56895	0.00148	0.70057	0.00781	0.55744	0.00403
0.57197	0.0015	0.70362	0.00792	0.5606	0.00409
0.57516	0.00152	0.70671	0.00804	0.5637	0.00415
0.57821	0.00154	0.70981	0.00816	0.56679	0.00422
0.58116	0.00156	0.71294	0.00827	0.5699	0.00429
0.58428	0.00158	0.71596	0.00839	0.57294	0.00435
0.58736	0.00161	0.71906	0.00852	0.57606	0.00442
0.59056	0.00163	0.72214	0.00864	0.5791	0.00449
0.59359	0.00165	0.72523	0.00878	0.58217	0.00455
0.5966	0.00168	0.7283	0.00891	0.58525	0.00462
0.59978	0.0017	0.73145	0.00904	0.58834	0.0047
0.60284	0.00172	0.73447	0.00917	0.5914	0.00477
0.60595	0.00175	0.73759	0.0093	0.59448	0.00483
0.60895	0.00177	0.74067	0.00944	0.59758	0.00491
0.61211	0.0018	0.74372	0.00957	0.6007	0.00498
0.6152	0.00182	0.7468	0.00972	0.60378	0.00506
0.61826	0.00185	0.74989	0.00987	0.60688	0.00514
0.62134	0.00187	0.75295	0.01001	0.60994	0.00522
0.62437	0.0019	0.75602	0.01018	0.6131	0.00529
0.6275	0.00192	0.75915	0.01033	0.61609	0.00537
0.63058	0.00195	0.76225	0.01047	0.61921	0.00545
0.63367	0.00198	0.7653	0.01062	0.62227	0.00553
0.63676	0.002	0.76846	0.01078	0.62529	0.00561
0.63981	0.00203	0.77149	0.01093	0.62842	0.00569
0.64291	0.00206	0.77456	0.01108	0.63154	0.00578
0.64601	0.00209	0.77764	0.01124	0.63461	0.00586
0.64905	0.00212	0.78072	0.0114	0.63768	0.00595
0.65219	0.00215	0.78381	0.01155	0.64078	0.00603
0.65521	0.00217	0.78692	0.01172	0.64382	0.00612
0.65834	0.0022	0.79	0.01189	0.64687	0.00621
0.66136	0.00223	0.793	0.01206	0.65007	0.00631
0.66442	0.00226	0.7961	0.01223	0.65313	0.0064
0.66755	0.00229	0.79847	0.01236	0.6562	0.0065
0.67071	0.00233	0.79943	0.01241	0.65927	0.00659
0.67378	0.00236	0.79769	0.01209	0.66237	0.00669
0.67687	0.00239	0.79456	0.01174	0.66538	0.00678
0.6799	0.00242	0.79154	0.01144	0.66849	0.00688
0.68307	0.00245	0.78849	0.01117	0.67159	0.00698
0.68612	0.00249	0.78533	0.01091	0.67465	0.00708
0.68921	0.00252	0.78228	0.01067	0.6777	0.00718
0.69221	0.00255	0.77917	0.01045	0.68087	0.00728
0.69536	0.00259	0.7761	0.01023	0.6839	0.00739
0.69847	0.00262	0.77304	0.01001	0.68705	0.0075
0.70145	0.00265	0.76991	0.00981	0.69019	0.00761
0.70455	0.00269	0.76684	0.00961	0.69318	0.00772
0.70763	0.00273	0.76376	0.00942	0.69624	0.00783
0.71074	0.00276	0.76064	0.00923	0.69932	0.00793
0.71396	0.0028	0.75762	0.00905	0.7024	0.00804
0.71691	0.00283	0.75449	0.00888	0.70551	0.00815
0.72006	0.00287	0.75141	0.00871	0.70863	0.00826
0.72309	0.00291	0.74834	0.00854	0.71169	0.00837
0.72615	0.00295	0.74523	0.00838	0.71483	0.00849
0.72926	0.00298	0.74217	0.00822	0.71785	0.00861
0.73235	0.00302	0.73906	0.00807	0.72095	0.00873
0.73542	0.00306	0.736	0.00792	0.72399	0.00885
0.73844	0.0031	0.73293	0.00778	0.72714	0.00898
0.74163	0.00314	0.72985	0.00763	0.73026	0.0091
0.7447	0.00318	0.72678	0.00749	0.73327	0.00923
0.74775	0.00322	0.72368	0.00735	0.73631	0.00936
0.75086	0.00326	0.72064	0.00721	0.73943	0.00949
0.75391	0.0033	0.71747	0.00708	0.74249	0.00962
0.75702	0.00334	0.71442	0.00695	0.7456	0.00975
0.76012	0.00339	0.71136	0.00683	0.7487	0.00988
0.76315	0.00343	0.70817	0.0067	0.75174	0.01003
0.76625	0.00347	0.7052	0.00658	0.75479	0.01018
0.76939	0.00352	0.70208	0.00646	0.75793	0.01032
0.77243	0.00356	0.699	0.00634	0.76097	0.01046
0.77556	0.0036	0.69593	0.00623	0.76406	0.0106
0.77855	0.00365	0.69278	0.00612	0.76715	0.01075
0.7817	0.0037	0.68978	0.00601	0.77029	0.0109
0.78478	0.00374	0.6867	0.0059	0.7733	0.01104
0.78782	0.00379	0.68364	0.00579	0.77646	0.0112
0.79094	0.00383	0.68052	0.00569	0.77955	0.01135
0.79402	0.00388	0.67745	0.00558	0.7826	0.0115
0.79714	0.00393	0.67432	0.00548	0.78571	0.01166
0.79902	0.00396	0.67125	0.00538	0.7888	0.01182
0.79951	0.00397	0.66819	0.00529	0.79193	0.01198
0.79772	0.00386	0.66508	0.00519	0.7949	0.01214
0.79461	0.00375	0.66199	0.0051	0.79787	0.01229
0.79159	0.00366	0.65894	0.00501	0.7993	0.01238
0.78846	0.00358	0.65584	0.00492	0.79771	0.01211
0.78536	0.0035	0.65278	0.00483	0.79462	0.01178
0.78228	0.00343	0.64969	0.00474	0.79158	0.0115
0.77923	0.00336	0.6466	0.00465	0.78842	0.01124
0.77615	0.0033	0.64354	0.00456	0.7854	0.011
0.77305	0.00323	0.64049	0.00448	0.78227	0.01076
0.76994	0.00317	0.63732	0.0044	0.77925	0.01055
0.76693	0.00311	0.63428	0.00433	0.77613	0.01034
0.76376	0.00306	0.6312	0.00425	0.77306	0.01013
0.76075	0.003	0.62809	0.00418	0.76993	0.00993
0.7576	0.00295	0.62505	0.00411	0.7669	0.00974
0.75459	0.00289	0.6219	0.00404	0.76382	0.00955
0.75145	0.00284	0.61879	0.00397	0.76074	0.00937
0.74832	0.00279	0.6158	0.0039	0.7576	0.00919
0.74518	0.00274	0.61273	0.00383	0.75453	0.00902
0.7422	0.0027	0.60962	0.00377	0.75145	0.00884
0.73908	0.00265	0.60651	0.0037	0.74839	0.00868
0.73604	0.00261	0.6034	0.00363	0.74523	0.00852
0.73297	0.00256	0.60035	0.00357	0.74218	0.00837
0.72992	0.00252	0.59725	0.0035	0.73908	0.00822
0.72682	0.00247	0.59418	0.00343	0.73608	0.00807
0.72366	0.00243	0.5911	0.00337	0.73301	0.00792
0.72061	0.00239	0.58798	0.0033	0.72994	0.00778
0.71744	0.00235	0.58494	0.00324	0.72679	0.00764
0.71442	0.00231	0.58187	0.00318	0.72373	0.00751
0.71136	0.00227	0.5788	0.00312	0.72064	0.00737
0.70824	0.00223	0.57566	0.00306	0.71753	0.00724
0.70521	0.0022	0.57263	0.00301	0.71444	0.00711
0.70206	0.00216	0.56954	0.00295	0.71139	0.00699
0.69908	0.00212	0.56642	0.00289	0.70823	0.00687
0.69593	0.00209	0.56341	0.00284	0.70521	0.00674
0.69287	0.00205	0.56025	0.00278	0.70212	0.00663
0.6898	0.00202	0.5572	0.00273	0.699	0.00651
0.68668	0.00198	0.55408	0.00268	0.69594	0.00639
0.6836	0.00195	0.55103	0.00263	0.69292	0.00628
0.68056	0.00192	0.54792	0.00258	0.68983	0.00617
0.67747	0.00189	0.54482	0.00253	0.68674	0.00606
0.67428	0.00186	0.54172	0.00248	0.68367	0.00596
0.67122	0.00183	0.53868	0.00243	0.68055	0.00585
0.66818	0.00179	0.53555	0.00239	0.67739	0.00575
0.66513	0.00176	0.53253	0.00234	0.67434	0.00566
0.66207	0.00173	0.52944	0.00229	0.67127	0.00556
0.65893	0.0017	0.52634	0.00225	0.66817	0.00546
0.65585	0.00167	0.52328	0.00221	0.6651	0.00537
0.65282	0.00164	0.52016	0.00216	0.662	0.00528
0.64968	0.00162	0.51707	0.00212	0.65897	0.00519
0.64671	0.00159	0.51399	0.00207	0.65581	0.0051
0.64349	0.00156	0.5109	0.00203	0.6528	0.00501
0.64052	0.00153	0.50777	0.00199	0.64968	0.00492
0.63739	0.00151	0.50475	0.00195	0.64659	0.00484
0.63425	0.00148	0.50174	0.00191	0.64357	0.00476
0.63124	0.00146	0.49853	0.00188	0.64046	0.00466
0.62819	0.00143	0.49552	0.00184	0.6374	0.00458
0.62504	0.00141	0.49244	0.0018	0.63428	0.00449
0.62191	0.00138	0.48931	0.00177	0.63122	0.00442
0.6189	0.00136	0.48623	0.00174	0.62812	0.00434
0.61586	0.00133	0.48317	0.0017	0.62498	0.00426
0.61266	0.00131	0.48004	0.00167	0.62196	0.00419
0.60959	0.00129	0.47698	0.00164	0.6189	0.00412
0.60658	0.00126	0.47392	0.0016	0.61583	0.00405
0.60347	0.00124	0.47081	0.00157	0.61269	0.00398
0.60034	0.00122	0.46767	0.00154	0.60961	0.0039
0.59732	0.0012	0.46463	0.00151	0.60656	0.00383
0.59415	0.00117	0.4616	0.00148	0.60347	0.00377
0.5911	0.00115	0.45847	0.00145	0.60038	0.0037
0.58799	0.00113	0.45539	0.00142	0.59727	0.00364
0.58497	0.00111	0.45233	0.00139	0.59419	0.00357
0.58189	0.00109	0.44921	0.00136	0.59118	0.0035
0.57876	0.00107	0.44618	0.00133	0.58804	0.00345
0.57571	0.00105	0.44313	0.00131	0.58493	0.00338
0.57258	0.00103	0.43999	0.00128	0.58185	0.00332
0.56954	0.00101	0.43692	0.00125	0.57879	0.00327
0.5665	0.000992518	0.43378	0.00123	0.57574	0.00321
0.56337	0.00097409	0.43069	0.0012	0.57263	0.00315
0.56033	0.000955207	0.42764	0.00117	0.56957	0.0031
0.55721	0.00093754	0.42455	0.00115	0.56647	0.00304
0.55409	0.000919743	0.42146	0.00112	0.56338	0.00299
0.55104	0.000901519	0.41845	0.0011	0.56032	0.00294
0.54786	0.000884459	0.4153	0.00107	0.55724	0.00288
0.54492	0.000867242	0.41228	0.00105	0.55411	0.00283
0.54176	0.000850691	0.4092	0.00103	0.55104	0.00278
0.53872	0.000834257	0.40611	0.00101	0.54798	0.00273
0.53555	0.000817322	0.40299	0.000982862	0.54492	0.00268
0.53248	0.000801129	0.3999	0.000960287	0.5418	0.00263
0.52949	0.00078494	0.39684	0.000938907	0.53866	0.00258
0.5264	0.000769624	0.39376	0.00091714	0.53562	0.00253
0.52328	0.000754227	0.39062	0.000896367	0.5325	0.00249
0.52012	0.000738295	0.38755	0.000876477	0.52951	0.00244
0.51708	0.000724461	0.38448	0.00085513	0.52636	0.0024
0.5141	0.000709707	0.38136	0.0008366	0.52331	0.00235
0.51096	0.000694525	0.37838	0.000815842	0.52022	0.00231
0.50784	0.00068059	0.37526	0.000796306	0.51709	0.00227
0.50479	0.000666153	0.37217	0.000776375	0.51402	0.00222
0.50174	0.000652469	0.36909	0.000758862	0.51089	0.00218
0.49868	0.000638891	0.36596	0.000741416	0.50789	0.00214
0.49555	0.000624735	0.36284	0.000720692	0.50478	0.0021
0.49249	0.000611127	0.35984	0.000703101	0.50168	0.00206
0.48939	0.000597799	0.3567	0.000685356	0.49861	0.00202
0.4863	0.000585015	0.35363	0.000668448	0.49556	0.00198
0.48329	0.000572579	0.35057	0.000653172	0.49246	0.00194
0.48016	0.00055915	0.34748	0.000637075	0.48935	0.00191
0.47702	0.000546908	0.34436	0.000620961	0.4863	0.00187
0.47397	0.000535109	0.34134	0.000605095	0.48324	0.00183
0.47085	0.000523107	0.33821	0.000588235	0.48011	0.0018
0.46784	0.000511312	0.33522	0.000573251	0.47699	0.00176
0.46465	0.000500037	0.33211	0.000557485	0.47404	0.00173
0.46157	0.000488776	0.32907	0.000543334	0.47085	0.00169
0.4586	0.000477665	0.32592	0.000528664	0.46777	0.00166
0.45552	0.000466399	0.32277	0.000512301	0.46461	0.00163
0.45237	0.000454966	0.31967	0.000495895	0.46161	0.0016
0.44925	0.000444235	0.3166	0.000481956	0.45854	0.00156
0.44624	0.000433545	0.31352	0.0004676	0.45551	0.00153
0.4432	0.000423252	0.31047	0.000454735	0.45239	0.0015
0.43997	0.000412596	0.30734	0.000440426	0.4493	0.00147
0.43701	0.000402556	0.30429	0.0004275	0.44618	0.00144
0.43386	0.000392811	0.3012	0.000413069	0.4431	0.00142
0.43078	0.000382461	0.29813	0.000398668	0.44002	0.00139
0.42771	0.000372917	0.2951	0.000385259	0.43692	0.00136
0.42457	0.000363758	0.29201	0.000372105	0.4339	0.00133
0.42154	0.00035483	0.28888	0.000359303	0.43077	0.0013
0.41848	0.000345204	0.28584	0.00034593	0.42769	0.00127
0.41538	0.000336432	0.28275	0.000332304	0.4246	0.00124
0.41227	0.000326889	0.27962	0.000319281	0.42155	0.00122
0.40923	0.000318092	0.27656	0.000308311	0.41844	0.0012
0.40617	0.000309542	0.27347	0.000296366	0.41537	0.00117
0.40303	0.000301216	0.27032	0.000286009	0.41232	0.00114
0.39996	0.000293203	0.26726	0.000272751	0.40917	0.00112
0.39683	0.000284858	0.26423	0.000260429	0.40611	0.00109
0.39378	0.000276631	0.26117	0.000247746	0.403	0.00107
0.39073	0.000268644	0.25803	0.0002373	0.39991	0.00105
0.38762	0.000260995	0.25497	0.000226872	0.39685	0.00102
0.38452	0.000253464	0.25185	0.000216127	0.39377	0.001
0.3814	0.00024613	0.2488	0.000207071	0.39068	0.000978744
0.37836	0.000238574	0.24574	0.000196379	0.38758	0.000956095
0.37529	0.0002309	0.24264	0.000184973	0.38453	0.00093336
0.3722	0.000223531	0.23956	0.000175766	0.38145	0.000911893
0.36923	0.000216813	0.2365	0.000166729	0.37842	0.000890823
0.36603	0.000210052	0.23338	0.000156324	0.37526	0.000869597
0.36293	0.000202416	0.23029	0.00014709	0.37221	0.000846401
0.35986	0.000196305	0.22721	0.000137548	0.36917	0.000826336
0.35673	0.000189493	0.22412	0.000127585	0.36603	0.000805688
0.35365	0.000182518	0.22108	0.000117215	0.3629	0.000784583
0.35057	0.000176456	0.21803	0.00010778	0.35982	0.000767287
0.34747	0.000170289	0.21487	9.89903e-05	0.35682	0.000748983
0.34446	0.000164276	0.2118	9.11231e-05	0.35372	0.000730445
0.34142	0.000157788	0.20872	8.20035e-05	0.35057	0.000711151
0.33827	0.000151574	0.20563	7.27281e-05	0.34758	0.000693717
0.33525	0.000145553	0.20253	6.23473e-05	0.34443	0.000675514
0.33212	0.000139554	0.19946	5.46503e-05	0.34135	0.000658747
0.32899	0.000133774	0.19637	4.68601e-05	0.33832	0.000642764
0.32598	0.000128146	0.1933	3.8296e-05	0.33521	0.000625324
0.32281	0.000121714	0.19019	3.00013e-05	0.33214	0.000606977
0.31976	0.000116564	0.18716	2.1806e-05	0.32905	0.000590068
0.31669	0.000110794	0.18406	1.25757e-05	0.32597	0.000575101
0.31356	0.000104605	0.18101	5.22378e-06	0.32284	0.000557557
0.31046	9.94181e-05	0.17794	-1.32939e-06	0.31976	0.000541279
0.30746	9.39227e-05	0.17487	-9.35012e-06	0.31671	0.00052568
0.30434	8.86615e-05	0.17171	-1.71538e-05	0.31357	0.000510502
0.30122	8.30829e-05	0.16862	-2.37556e-05	0.31044	0.000496574
0.29819	7.78851e-05	0.16553	-3.28893e-05	0.30744	0.000482288
0.29513	7.20075e-05	0.16246	-3.95072e-05	0.30435	0.000468375
0.29203	6.71389e-05	0.15935	-4.80014e-05	0.30122	0.000455081
0.2889	6.24523e-05	0.15624	-5.43948e-05	0.29821	0.00043988
0.2858	5.7561e-05	0.15319	-6.23833e-05	0.29513	0.00042703
0.28276	5.22834e-05	0.15011	-6.89248e-05	0.29203	0.000411652
0.27967	4.78211e-05	0.14702	-7.63772e-05	0.28892	0.000397266
0.27662	4.31452e-05	0.14396	-8.46021e-05	0.28588	0.000384496
0.27342	3.82121e-05	0.14095	-9.14242e-05	0.28271	0.000371701
0.27039	3.41079e-05	0.13779	-9.77366e-05	0.27963	0.000358869
0.26741	2.9887e-05	0.13473	-0.00010468	0.27661	0.000346983
0.26421	2.5415e-05	0.13165	-0.000111703	0.27353	0.000333697
0.26119	2.11132e-05	0.12858	-0.000118628	0.27038	0.000322096
0.25808	1.66963e-05	0.12545	-0.000127062	0.26727	0.000310072
0.25492	1.2219e-05	0.12238	-0.000134045	0.26421	0.000298146
0.25187	8.27492e-06	0.11926	-0.000139122	0.26118	0.000287376
0.24889	4.32631e-06	0.11616	-0.00014658	0.2581	0.000273296
0.24571	2.51946e-07	0.11313	-0.000152001	0.25501	0.000262553
0.24269	-3.52655e-06	0.11001	-0.000158133	0.252	0.000250788
0.23965	-7.13135e-06	0.10695	-0.000165308	0.24886	0.000239184
0.23659	-1.11476e-05	0.10391	-0.000171933	0.24578	0.000227774
0.23337	-1.46114e-05	0.1008	-0.000178703	0.24261	0.000216086
0.23028	-1.82452e-05	0.0977	-0.000183947	0.23959	0.000204559
0.22724	-2.14544e-05	0.09462	-0.000189891	0.23651	0.000194641
0.22423	-2.52097e-05	0.09156	-0.000196399	0.23341	0.000184832
0.22108	-2.88946e-05	0.08849	-0.000202742	0.23031	0.000174398
0.21805	-3.21608e-05	0.08534	-0.000210508	0.22725	0.000164633
0.21491	-3.6129e-05	0.0823	-0.000215991	0.22413	0.000154594
0.21182	-3.8974e-05	0.07917	-0.000221334	0.22113	0.000144638
0.20876	-4.24353e-05	0.07612	-0.00022843	0.21802	0.000134603
0.20571	-4.63761e-05	0.07302	-0.000234111	0.21494	0.000125094
0.2026	-4.92635e-05	0.06996	-0.000241698	0.21182	0.000115905
0.19946	-5.23609e-05	0.06687	-0.000246911	0.2088	0.000106057
0.19636	-5.55724e-05	0.06384	-0.000254231	0.20569	9.58999e-05
0.19335	-5.8538e-05	0.06071	-0.000260444	0.20256	8.80216e-05
0.19024	-6.13361e-05	0.05761	-0.000265809	0.19944	7.82241e-05
0.18707	-6.37727e-05	0.05455	-0.00027096	0.19647	6.91492e-05
0.18406	-6.61581e-05	0.05143	-0.000277698	0.1933	6.11888e-05
0.18104	-6.82161e-05	0.04838	-0.000284417	0.19027	5.24043e-05
0.17794	-7.03119e-05	0.04524	-0.000290599	0.18719	4.32215e-05
0.17482	-7.33559e-05	0.04219	-0.000296389	0.18412	3.42479e-05
0.17183	-7.53902e-05	0.03915	-0.000302176	0.18104	2.60666e-05
0.16865	-7.81954e-05	0.03605	-0.000307882	0.17792	1.7472e-05
0.16554	-8.11582e-05	0.03289	-0.000314767	0.17483	8.18339e-06
0.16246	-8.36658e-05	0.02982	-0.000321757	0.17178	3.95394e-07
0.15943	-8.60614e-05	0.02681	-0.000327098	0.16866	-7.84124e-06
0.15627	-8.88074e-05	0.02376	-0.000334403	0.16554	-1.63062e-05
0.15333	-9.12429e-05	0.02067	-0.000340865	0.16246	-2.42038e-05
0.15014	-9.41815e-05	0.01751	-0.000347683	0.15943	-3.19602e-05
0.14717	-9.67249e-05	0.01441	-0.000353148	0.15639	-3.93693e-05
0.14408	-9.9471e-05	0.01136	-0.000359899	0.15326	-4.55408e-05
0.14103	-0.000101724	0.00828	-0.00036819	0.15017	-5.35162e-05
0.1379	-0.000104482	0.00512	-0.000375056	0.14707	-6.15275e-05
0.1347	-0.000107306	0.00202	-0.000381238	0.14402	-6.84074e-05
0.13167	-0.00010959	-0.00102	-0.000387232	0.14093	-7.66686e-05
0.12858	-0.000112212	-0.00406	-0.000393448	0.13787	-8.5138e-05
0.12553	-0.000115772	-0.00715	-0.0004002	0.1347	-9.27542e-05
0.12238	-0.000117784	-0.01023	-0.000406605	0.13169	-0.000100491
0.11931	-0.000119932	-0.01327	-0.000413194	0.12862	-0.000108416
0.11612	-0.000122561	-0.01635	-0.000420202	0.12551	-0.000115558
0.11323	-0.000124861	-0.01945	-0.000426458	0.12241	-0.000122383
0.11005	-0.000127726	-0.02257	-0.000433937	0.11933	-0.000129246
0.10696	-0.000130131	-0.02568	-0.000440511	0.11622	-0.000136146
0.10396	-0.000132499	-0.02874	-0.000446834	0.11315	-0.000142577
0.101	-0.000135023	-0.03183	-0.000453712	0.11006	-0.000149317
0.09777	-0.000137717	-0.03494	-0.000460895	0.10697	-0.000156744
0.09468	-0.000139996	-0.03796	-0.000467252	0.10392	-0.000163269
0.09155	-0.000142615	-0.04108	-0.000474762	0.10081	-0.000169915
0.0885	-0.000145248	-0.04419	-0.000482664	0.09778	-0.000178096
0.08535	-0.000148625	-0.04726	-0.000489997	0.09468	-0.000186234
0.08228	-0.000150293	-0.05037	-0.000497732	0.09155	-0.000193232
0.07915	-0.000152822	-0.05341	-0.000504234	0.08847	-0.000196773
0.07616	-0.000155708	-0.05647	-0.000511299	0.08542	-0.000206089
0.07309	-0.000157683	-0.05956	-0.000518525	0.08233	-0.000213943
0.07003	-0.000160511	-0.06262	-0.000526868	0.07923	-0.000220538
0.06697	-0.00016288	-0.06575	-0.00053501	0.07614	-0.000230335
0.06378	-0.00016494	-0.06883	-0.000543617	0.07303	-0.000237096
0.06085	-0.000167532	-0.07194	-0.000552808	0.06998	-0.000242863
0.05769	-0.000170257	-0.07501	-0.000560127	0.06693	-0.000249059
0.05459	-0.000172769	-0.07809	-0.000571593	0.06376	-0.000255552
0.05145	-0.000175592	-0.08115	-0.000582704	0.06075	-0.000259106
0.04832	-0.000178567	-0.08418	-0.000593	0.05768	-0.000264933
0.0453	-0.000181038	-0.08729	-0.000603067	0.05459	-0.000271553
0.04228	-0.000183584	-0.09038	-0.00061233	0.05155	-0.000279975
0.03911	-0.000185736	-0.09351	-0.000621785	0.04839	-0.000287702
0.03597	-0.000188834	-0.09664	-0.000630523	0.04533	-0.000295409
0.03302	-0.000191076	-0.0996	-0.0006401	0.04228	-0.000303643
0.02998	-0.000193821	-0.10276	-0.000649592	0.03916	-0.000310732
0.02682	-0.000196654	-0.10584	-0.000659492	0.03603	-0.000319017
0.02376	-0.000199192	-0.1089	-0.000668382	0.03302	-0.000325475
0.02071	-0.000201832	-0.11203	-0.000678455	0.02991	-0.000331745
0.01755	-0.000204748	-0.11509	-0.000687579	0.02683	-0.000340493
0.01451	-0.000207197	-0.11825	-0.000697003	0.02372	-0.000346425
0.01142	-0.000210008	-0.12125	-0.00070779	0.02068	-0.000355225
0.00833	-0.000213772	-0.12432	-0.000717702	0.01753	-0.000360119
0.00511	-0.000215682	-0.12742	-0.000727898	0.01452	-0.000367519
0.00209	-0.000218168	-0.13052	-0.000737827	0.01144	-0.000370987
-0.00101	-0.000220972	-0.13359	-0.000748564	0.00833	-0.000380462
-0.00402	-0.0002235	-0.13667	-0.000758304	0.00525	-0.000387287
-0.00718	-0.000226836	-0.13979	-0.000769152	0.00215	-0.000394018
-0.0102	-0.00022952	-0.14283	-0.000779333	-0.000936241	-0.000403936
-0.01323	-0.000232372	-0.14594	-0.000791916	-0.00405	-0.00041325
-0.01637	-0.000235302	-0.14896	-0.00080264	-0.00716	-0.000419833
-0.01947	-0.000238162	-0.15209	-0.000813586	-0.01021	-0.000426519
-0.02251	-0.000241327	-0.15513	-0.000824234	-0.01328	-0.000434825
-0.02562	-0.000244221	-0.15821	-0.000834112	-0.01636	-0.000441641
-0.02872	-0.000247331	-0.1613	-0.000846695	-0.01943	-0.00045079
-0.03177	-0.000250685	-0.1644	-0.000858255	-0.02256	-0.000462592
-0.03492	-0.000253701	-0.16749	-0.000870977	-0.0256	-0.00047113
-0.03789	-0.000256502	-0.17055	-0.000882449	-0.02867	-0.00047801
-0.04105	-0.0002601	-0.1736	-0.000894263	-0.03177	-0.000485673
-0.04406	-0.000263108	-0.17664	-0.000906094	-0.03483	-0.000492049
-0.04722	-0.000266496	-0.17979	-0.000918656	-0.03797	-0.000500084
-0.05029	-0.000269198	-0.18285	-0.000930288	-0.04102	-0.000509257
-0.05332	-0.000273024	-0.18591	-0.000943244	-0.04412	-0.000515565
-0.05638	-0.000276188	-0.18907	-0.000957024	-0.04716	-0.000523766
-0.05953	-0.000279554	-0.19215	-0.000969336	-0.0503	-0.000533947
-0.06257	-0.000283107	-0.19526	-0.00098263	-0.05332	-0.000540631
-0.06574	-0.0002866	-0.19829	-0.000995985	-0.05635	-0.000550075
-0.06871	-0.000290051	-0.20016	-0.00101	-0.05949	-0.00055932
-0.07184	-0.000294129	-0.20071	-0.00101	-0.06263	-0.000566462
-0.07495	-0.00029739	-0.19893	-0.000909239	-0.06566	-0.000574876
-0.07802	-0.000300999	-0.19583	-0.000843624	-0.06876	-0.000581717
-0.08117	-0.000304698	-0.19278	-0.000800385	-0.07183	-0.000598389
-0.08423	-0.00030829	-0.18966	-0.00076539	-0.07491	-0.00060701
-0.08731	-0.00031193	-0.18655	-0.000735036	-0.07805	-0.000617237
-0.09036	-0.000315543	-0.1835	-0.00070674	-0.08111	-0.000627368
-0.09336	-0.000319415	-0.18041	-0.00068085	-0.08418	-0.000632933
-0.09648	-0.000323551	-0.17728	-0.00065557	-0.08727	-0.000643728
-0.09958	-0.000327397	-0.17419	-0.00063267	-0.09037	-0.000657861
-0.1027	-0.000331591	-0.17115	-0.000610781	-0.09335	-0.00066539
-0.1058	-0.000335513	-0.1681	-0.000589916	-0.09649	-0.000678871
-0.10887	-0.000339533	-0.165	-0.000570101	-0.09959	-0.000689456
-0.11194	-0.000344098	-0.16196	-0.000550909	-0.10269	-0.000702028
-0.11498	-0.000348113	-0.15881	-0.00053184	-0.10573	-0.000712595
-0.11814	-0.000352206	-0.15575	-0.000514167	-0.10884	-0.000727263
-0.12124	-0.000357178	-0.15272	-0.000497099	-0.11196	-0.000734734
-0.12426	-0.000361078	-0.14956	-0.00048048	-0.11504	-0.000742688
-0.12739	-0.000365608	-0.1465	-0.000463658	-0.11809	-0.00075375
-0.13043	-0.000369607	-0.14343	-0.000448123	-0.12119	-0.000765251
-0.1335	-0.000373904	-0.14031	-0.000432514	-0.12426	-0.000773689
-0.13657	-0.000378535	-0.13722	-0.000417384	-0.12734	-0.000786264
-0.13968	-0.000383501	-0.13419	-0.000403077	-0.1304	-0.000798932
-0.14281	-0.000388369	-0.13107	-0.000388847	-0.13349	-0.000811944
-0.14581	-0.000393186	-0.12801	-0.000375147	-0.13659	-0.000822769
-0.14899	-0.000398145	-0.125	-0.000361294	-0.13963	-0.000834176
-0.15191	-0.000403422	-0.12184	-0.000347962	-0.14274	-0.000847082
-0.15508	-0.000408293	-0.11873	-0.0003347	-0.1458	-0.00086108
-0.15824	-0.000413208	-0.11564	-0.000323566	-0.14893	-0.000871688
-0.16125	-0.000419041	-0.11256	-0.000310497	-0.15198	-0.000877918
-0.16442	-0.000424213	-0.10953	-0.000297711	-0.15508	-0.000891309
-0.16747	-0.000429541	-0.10642	-0.00028552	-0.15808	-0.000911884
-0.17049	-0.000435124	-0.10331	-0.000273138	-0.16127	-0.000930643
-0.17365	-0.000440642	-0.10021	-0.000261326	-0.16434	-0.000938957
-0.17662	-0.000446268	-0.09708	-0.000251401	-0.16738	-0.000948253
-0.17978	-0.000452585	-0.094	-0.00023972	-0.17043	-0.000964438
-0.18284	-0.000458074	-0.09099	-0.000229233	-0.17356	-0.000977549
-0.18594	-0.00046367	-0.08791	-0.000218244	-0.1766	-0.000990927
-0.18903	-0.000470223	-0.0848	-0.00020733	-0.17975	-0.00101
-0.19209	-0.00047602	-0.08187	-0.000197262	-0.18283	-0.00102
-0.1952	-0.000482125	-0.07871	-0.000187189	-0.18594	-0.00104
-0.19833	-0.000488349	-0.07555	-0.000177603	-0.189	-0.00106
-0.20012	-0.000492633	-0.07244	-0.000168343	-0.19209	-0.00107
-0.20069	-0.000493325	-0.06936	-0.000157383	-0.19514	-0.00109
-0.19883	-0.000406852	-0.06634	-0.000147941	-0.19829	-0.0011
-0.19576	-0.000348052	-0.06327	-0.000139143	-0.20007	-0.00112
-0.19276	-0.000312461	-0.06018	-0.000128766	-0.20063	-0.00112
-0.18958	-0.000284692	-0.05707	-0.000119991	-0.19891	-0.00101
-0.18652	-0.000261732	-0.05399	-0.000112249	-0.1958	-0.000931953
-0.18344	-0.000241921	-0.05096	-0.00010344	-0.19272	-0.000881221
-0.18042	-0.000224338	-0.04784	-9.50122e-05	-0.18961	-0.000838366
-0.17734	-0.000207685	-0.04475	-8.55292e-05	-0.18645	-0.000796941
-0.17417	-0.000193387	-0.04169	-7.61395e-05	-0.18348	-0.000761986
-0.17109	-0.000180258	-0.03856	-6.82116e-05	-0.18032	-0.000729171
-0.16803	-0.000167713	-0.03551	-6.09702e-05	-0.17721	-0.00069994
-0.16496	-0.000155327	-0.03239	-5.20615e-05	-0.17412	-0.000668961
-0.16197	-0.000143932	-0.0293	-4.33686e-05	-0.17112	-0.000644443
-0.15875	-0.000133145	-0.02625	-3.57696e-05	-0.168	-0.000617713
-0.15573	-0.000123361	-0.02322	-2.67875e-05	-0.16496	-0.000594602
-0.15269	-0.000114296	-0.02008	-1.8295e-05	-0.16187	-0.000572759
-0.14964	-0.000104651	-0.01701	-1.03062e-05	-0.15879	-0.000551175
-0.14641	-9.62438e-05	-0.01392	-2.53102e-06	-0.15568	-0.000526077
-0.14338	-8.77841e-05	-0.01086	4.13096e-06	-0.15263	-0.000503239
-0.14034	-7.97917e-05	-0.00778	1.11181e-05	-0.14954	-0.000485641
-0.13721	-7.19757e-05	-0.00469	1.78979e-05	-0.14645	-0.000471261
-0.13415	-6.49607e-05	-0.00159	2.47911e-05	-0.14328	-0.000449705
-0.13103	-5.77702e-05	0.00154	3.26313e-05	-0.14032	-0.000430921
-0.12799	-5.09982e-05	0.00458	3.86592e-05	-0.13713	-0.000415238
-0.12492	-4.40703e-05	0.00763	4.67367e-05	-0.13409	-0.000399856
-0.12185	-3.76407e-05	0.01076	5.31189e-05	-0.13102	-0.000386425
-0.11871	-3.07004e-05	0.01383	5.95501e-05	-0.12797	-0.000366324
-0.11562	-2.51444e-05	0.01695	6.7138e-05	-0.12492	-0.000351633
-0.11255	-1.95374e-05	0.01999	7.48419e-05	-0.1218	-0.000331027
-0.10956	-1.3134e-05	0.02312	8.17731e-05	-0.11868	-0.000319681
-0.10643	-7.56715e-06	0.02621	8.8103e-05	-0.11559	-0.000303811
-0.10326	-1.92672e-06	0.02921	9.43237e-05	-0.11249	-0.000290248
-0.10025	3.05135e-06	0.0323	0.000101327	-0.10943	-0.000277314
-0.09714	7.90471e-06	0.03539	0.000108727	-0.10637	-0.000271215
-0.09412	1.25737e-05	0.03846	0.000114693	-0.10322	-0.000260272
-0.09094	1.67866e-05	0.04154	0.000121863	-0.10018	-0.0002455
-0.08786	2.159e-05	0.04463	0.000127737	-0.09713	-0.000234121
-0.08476	2.63133e-05	0.04775	0.000135458	-0.09401	-0.000219778
-0.08181	3.06418e-05	0.05088	0.000142161	-0.09095	-0.000207161
-0.07874	3.55313e-05	0.05392	0.000148194	-0.0879	-0.000194796
-0.07555	3.9468e-05	0.05697	0.000155117	-0.08487	-0.00018248
-0.07256	4.32989e-05	0.06006	0.000162072	-0.08178	-0.000171589
-0.06936	4.8173e-05	0.06318	0.000168311	-0.07865	-0.000159238
-0.06628	5.17782e-05	0.06628	0.000174783	-0.07554	-0.000147758
-0.06334	5.55039e-05	0.06929	0.000181783	-0.07253	-0.000135675
-0.06015	5.98584e-05	0.07243	0.000188704	-0.06937	-0.00012546
-0.05706	6.33179e-05	0.07551	0.000194826	-0.06629	-0.000115177
-0.054	6.70091e-05	0.07861	0.000202071	-0.06325	-0.000105902
-0.0509	7.07066e-05	0.08165	0.000207667	-0.0601	-0.000101516
-0.0479	7.43147e-05	0.08474	0.000214389	-0.05711	-8.7119e-05
-0.04476	7.79079e-05	0.0879	0.000221444	-0.05396	-7.68866e-05
-0.04172	8.18433e-05	0.09095	0.000228548	-0.05091	-6.80274e-05
-0.03861	8.46196e-05	0.09398	0.000234128	-0.04785	-6.17814e-05
-0.03548	8.83059e-05	0.09712	0.000241017	-0.04474	-5.14556e-05
-0.03242	9.15531e-05	0.10015	0.000247394	-0.04168	-4.17487e-05
-0.02929	9.52796e-05	0.10323	0.000253371	-0.03857	-3.22367e-05
-0.02625	9.84111e-05	0.10635	0.000260709	-0.03545	-2.38243e-05
-0.02313	0.000101453	0.10937	0.000268444	-0.03243	-1.32526e-05
-0.02001	0.000105079	0.11245	0.000275372	-0.02927	-4.47618e-06
-0.01698	0.000107603	0.11554	0.000281755	-0.02624	2.76893e-06
-0.01387	0.000110127	0.11866	0.000287816	-0.02311	1.02377e-05
-0.01081	0.000113489	0.12176	0.000294571	-0.02004	1.79627e-05
-0.00775	0.000116437	0.12483	0.000301182	-0.01696	2.60151e-05
-0.0047	0.000119378	0.12795	0.00030972	-0.01387	3.46444e-05
-0.00162	0.000123005	0.13101	0.000317148	-0.01081	4.17734e-05
0.00151	0.000125637	0.1341	0.00032463	-0.00778	5.03618e-05
0.00453	0.00012818	0.13718	0.000332257	-0.00463	5.84453e-05
0.00774	0.000131883	0.14028	0.000338737	-0.00166	6.63046e-05
0.0108	0.000134547	0.14335	0.000345584	0.00152	7.44715e-05
0.01364	0.000136693	0.14578	0.000351779	0.00327	7.81788e-05
0.01504	0.000137708
