# Supplementary material for: Carbon quantum Dot incorporated Xanthan gum based gel polymer electrolytes for high performance supercapacitors
Source: Sci Rep. 2025 May 25;15:18227. doi: 10.1038/s41598-025-02341-z (PMC12104470; doi:10.1038/s41598-025-02341-z)
Supplement: Supplementary file 1 — Supplementary Material 1 [file 41598_2025_2341_MOESM1_ESM.zip › zip file/Figure 7/Fig 6 (b).xlsx]

## Sheet: Sheet1
5mV/s		10 mV/s		20mV/s		50mV/s		100mV/s
Ewe/V vs. SCE	<I>/mA	Ewe/V vs. SCE	<I>/mA	Ewe/V vs. SCE	<I>/mA	Ewe/V vs. SCE	<I>/mA	Ewe/V vs. SCE	<I>/mA
0.01527	0.000142756	0.01473	0.000259325	0.00557	0.000464978	0.00962	0.00102	0.01723	0.00183
0.01698	0.000144544	0.01636	0.000260546	0.00726	0.000470863	0.01144	0.00102	0.01878	0.00185
0.02009	0.000147477	0.01936	0.000264626	0.01053	0.000477243	0.01446	0.00103	0.02197	0.00187
0.02317	0.000150112	0.02253	0.000267951	0.01353	0.000481206	0.01762	0.00105	0.02501	0.00189
0.02614	0.000153017	0.02563	0.000272036	0.01667	0.000487081	0.02063	0.00106	0.02795	0.0019
0.0293	0.000155871	0.02866	0.000275281	0.0198	0.000494154	0.02373	0.00107	0.03111	0.00193
0.03231	0.00015883	0.03175	0.000279197	0.02275	0.000497434	0.02688	0.00107	0.03431	0.00194
0.03542	0.000161652	0.03478	0.00028308	0.02586	0.000503782	0.02995	0.00109	0.03728	0.00196
0.03862	0.000164395	0.03789	0.000287109	0.02891	0.00050805	0.03295	0.0011	0.04047	0.00199
0.04158	0.00016733	0.04099	0.000290457	0.03198	0.000513389	0.03606	0.0011	0.04341	0.002
0.04479	0.00016987	0.04403	0.000294566	0.03517	0.000519869	0.0392	0.00112	0.04657	0.00202
0.04776	0.000173338	0.04719	0.000297993	0.03827	0.000525565	0.04216	0.00112	0.04962	0.00205
0.05087	0.000175967	0.05026	0.000302174	0.04134	0.000529736	0.04533	0.00114	0.05271	0.00206
0.05398	0.000178911	0.05333	0.000305442	0.0444	0.000535371	0.04851	0.00115	0.05586	0.00208
0.05702	0.000181636	0.05632	0.000308565	0.04749	0.000541348	0.05152	0.00115	0.05891	0.0021
0.06013	0.000184017	0.05962	0.000312874	0.05058	0.000546026	0.05458	0.00116	0.062	0.00211
0.06318	0.000186877	0.06266	0.000315994	0.05365	0.000550997	0.05772	0.00118	0.0651	0.00213
0.06626	0.000189606	0.06573	0.000319505	0.05677	0.000555638	0.0608	0.00118	0.06808	0.00215
0.06935	0.000192568	0.06879	0.000322988	0.05982	0.000560864	0.06375	0.00119	0.0712	0.00217
0.07243	0.00019535	0.0718	0.00032637	0.06299	0.000566377	0.06691	0.0012	0.07432	0.00218
0.0755	0.000198347	0.07488	0.000330363	0.06593	0.000570693	0.06996	0.00121	0.07739	0.0022
0.07862	0.000201175	0.07799	0.000334315	0.0691	0.000574706	0.07295	0.00122	0.0805	0.00222
0.08168	0.00020359	0.08104	0.000337697	0.07205	0.000580409	0.0761	0.00123	0.08359	0.00224
0.08475	0.000206407	0.08416	0.000341052	0.07526	0.000584871	0.07931	0.00124	0.08667	0.00225
0.08787	0.000209458	0.08726	0.000345261	0.07832	0.000591007	0.08224	0.00125	0.08975	0.00227
0.09099	0.000212371	0.09038	0.00034834	0.08141	0.000595107	0.0854	0.00125	0.09282	0.00229
0.09401	0.000214998	0.09348	0.000351431	0.08447	0.000599276	0.08854	0.00126	0.09595	0.0023
0.09704	0.000217903	0.09646	0.000355519	0.08761	0.000605997	0.09148	0.00127	0.09905	0.00232
0.10021	0.000220825	0.09967	0.000359376	0.09066	0.000610958	0.09465	0.00128	0.10212	0.00233
0.10331	0.00022348	0.10266	0.000362325	0.09377	0.000614411	0.09772	0.00129	0.10521	0.00235
0.10633	0.000225924	0.10578	0.000365801	0.09681	0.000620366	0.10081	0.00129	0.10823	0.00236
0.10945	0.000228913	0.10886	0.000369493	0.09994	0.000625257	0.10391	0.0013	0.11127	0.00238
0.11249	0.000231645	0.1119	0.000373051	0.10296	0.000629514	0.10703	0.00131	0.11436	0.0024
0.11562	0.000234311	0.1149	0.000376757	0.10605	0.000633979	0.11	0.00132	0.11749	0.00241
0.11858	0.000237218	0.11815	0.000381571	0.10921	0.000638772	0.11312	0.00133	0.12055	0.00243
0.12178	0.000240103	0.1212	0.000384679	0.11222	0.00064328	0.11628	0.00134	0.1237	0.00244
0.12483	0.000242923	0.12426	0.000388062	0.1153	0.000648188	0.11931	0.00135	0.12669	0.00246
0.12796	0.000246483	0.12736	0.000392502	0.11836	0.000654898	0.12238	0.00135	0.12984	0.00247
0.13106	0.000248556	0.13038	0.000395602	0.12154	0.000658135	0.12552	0.00136	0.13287	0.00249
0.13411	0.000251277	0.13354	0.000399433	0.12455	0.000663302	0.12863	0.00137	0.13596	0.0025
0.13722	0.000254299	0.13666	0.000403231	0.12777	0.000670409	0.13171	0.00138	0.1391	0.00252
0.14034	0.000256795	0.13971	0.000406958	0.13068	0.000673047	0.13476	0.00139	0.14223	0.00253
0.14345	0.000260006	0.1428	0.000410023	0.1338	0.000677671	0.13787	0.00139	0.14523	0.00255
0.14654	0.000262584	0.14586	0.000413691	0.13693	0.000684084	0.14088	0.0014	0.1483	0.00256
0.14952	0.000265467	0.14894	0.000417747	0.14002	0.000687604	0.14394	0.00141	0.15139	0.00258
0.15268	0.000268341	0.15198	0.000420879	0.14301	0.000692543	0.14709	0.00142	0.15447	0.00259
0.15573	0.000271571	0.15507	0.000425101	0.14619	0.000697294	0.15018	0.00142	0.1576	0.00261
0.15886	0.000274152	0.1581	0.000429436	0.14922	0.000701236	0.15323	0.00143	0.16066	0.00262
0.16187	0.000277462	0.16126	0.000432989	0.15233	0.000706551	0.15633	0.00144	0.1637	0.00264
0.16496	0.000280808	0.16437	0.00043685	0.15538	0.000712048	0.15945	0.00145	0.16686	0.00266
0.16809	0.000284268	0.16746	0.000441753	0.15851	0.000716753	0.16248	0.00146	0.16991	0.00267
0.17113	0.000287016	0.1706	0.000445107	0.16156	0.000722376	0.16562	0.00147	0.173	0.00268
0.17426	0.000289892	0.17358	0.000448684	0.16466	0.000727174	0.1686	0.00147	0.1761	0.0027
0.17724	0.000293476	0.17666	0.000453198	0.16774	0.000733452	0.17174	0.00148	0.17916	0.00272
0.1804	0.000296212	0.17978	0.000457024	0.1709	0.000738241	0.17488	0.00149	0.1823	0.00273
0.18349	0.000299222	0.18287	0.0004601	0.17392	0.000743658	0.17789	0.0015	0.18538	0.00274
0.18659	0.000302371	0.18593	0.000464393	0.17693	0.000749603	0.1809	0.00151	0.18836	0.00276
0.18964	0.000305499	0.1891	0.000468796	0.1801	0.000754576	0.1841	0.00152	0.19146	0.00277
0.19265	0.000308404	0.1921	0.000472817	0.18322	0.000760445	0.18718	0.00152	0.19455	0.00279
0.19574	0.00031178	0.19519	0.000477192	0.18619	0.000765132	0.19022	0.00153	0.19769	0.0028
0.19893	0.000314986	0.19835	0.000481486	0.18931	0.000770497	0.1933	0.00154	0.20078	0.00282
0.20198	0.000318384	0.20135	0.000485698	0.19235	0.000776387	0.19643	0.00155	0.20388	0.00283
0.20499	0.000321853	0.20437	0.00048952	0.19543	0.000781088	0.19951	0.00156	0.20691	0.00285
0.20804	0.000325231	0.20754	0.000494604	0.19863	0.000787585	0.20256	0.00156	0.20999	0.00286
0.2112	0.000328296	0.21063	0.000498792	0.20158	0.000792934	0.20565	0.00158	0.21301	0.00288
0.21435	0.000331706	0.21365	0.000503134	0.20477	0.000798568	0.20877	0.00158	0.21617	0.00289
0.21735	0.000335003	0.21672	0.000508575	0.20781	0.00080481	0.21177	0.00159	0.21925	0.00291
0.22046	0.000338536	0.21988	0.000512643	0.21089	0.00081031	0.21492	0.0016	0.2223	0.00292
0.22355	0.0003422	0.22297	0.000516725	0.21394	0.00081534	0.21809	0.00161	0.22537	0.00294
0.22669	0.000345525	0.22604	0.000520851	0.21715	0.000822422	0.22108	0.00162	0.22837	0.00295
0.2297	0.000349296	0.22915	0.000525833	0.22021	0.000827882	0.22417	0.00162	0.23147	0.00297
0.23275	0.000352818	0.23214	0.000530708	0.22327	0.000833179	0.22725	0.00163	0.23465	0.00298
0.23586	0.000357021	0.23523	0.000536301	0.22635	0.000839318	0.23026	0.00164	0.23771	0.003
0.23896	0.000360832	0.23839	0.000541164	0.22943	0.000845339	0.23341	0.00165	0.24079	0.00302
0.24203	0.000364498	0.24144	0.000545793	0.23244	0.000850865	0.23645	0.00166	0.24394	0.00303
0.24515	0.000369234	0.24447	0.000551353	0.23548	0.000858263	0.23965	0.00167	0.24706	0.00305
0.2482	0.000372516	0.2476	0.000556324	0.23864	0.000864133	0.24275	0.00168	0.25014	0.00307
0.25135	0.00037687	0.25069	0.000561383	0.24179	0.000869744	0.2458	0.00169	0.25318	0.00308
0.25434	0.000381122	0.25377	0.00056645	0.24482	0.000877792	0.24883	0.0017	0.25631	0.0031
0.25744	0.000385117	0.25688	0.000572018	0.24792	0.000884319	0.25186	0.00171	0.2594	0.00311
0.26066	0.00038952	0.25992	0.000576997	0.25091	0.000889783	0.25504	0.00172	0.26241	0.00313
0.26362	0.000393383	0.26297	0.000582664	0.25408	0.000897059	0.25811	0.00173	0.26543	0.00314
0.2667	0.000397666	0.26606	0.000587768	0.2572	0.000904353	0.26122	0.00174	0.26854	0.00316
0.26976	0.00040194	0.26913	0.000593679	0.26033	0.000910813	0.26434	0.00174	0.27163	0.00318
0.27288	0.000406013	0.27219	0.000598585	0.26327	0.000917582	0.26729	0.00176	0.27476	0.00319
0.27594	0.000411154	0.27534	0.000605443	0.26644	0.000923571	0.27035	0.00177	0.27781	0.00321
0.27902	0.000415532	0.27847	0.000611131	0.26949	0.000929805	0.27346	0.00178	0.28092	0.00323
0.28208	0.000419682	0.28156	0.00061668	0.27253	0.000938309	0.27657	0.00179	0.28402	0.00325
0.28523	0.000424723	0.28466	0.000623462	0.27573	0.000946906	0.27966	0.0018	0.28706	0.00326
0.2883	0.000429052	0.28768	0.000628958	0.27862	0.000953	0.28267	0.00181	0.29018	0.00328
0.29142	0.000434	0.2908	0.000634162	0.2819	0.000960474	0.28578	0.00182	0.29324	0.0033
0.29448	0.000439364	0.29384	0.0006417	0.28493	0.000969604	0.28897	0.00183	0.29639	0.00332
0.29763	0.0004444	0.29696	0.000647747	0.28798	0.000975749	0.29202	0.00184	0.29944	0.00333
0.30063	0.000449046	0.30014	0.000653911	0.29112	0.000983415	0.29515	0.00185	0.30249	0.00335
0.30372	0.000454107	0.30314	0.000660052	0.29418	0.000992397	0.29816	0.00186	0.30557	0.00337
0.30675	0.000459407	0.30622	0.000666363	0.29725	0.000999438	0.30132	0.00187	0.3087	0.00338
0.3098	0.000464331	0.30927	0.000674115	0.30037	0.00101	0.30444	0.00188	0.3117	0.0034
0.31293	0.000470024	0.31229	0.000680631	0.30342	0.00102	0.30746	0.00189	0.31482	0.00342
0.31605	0.000476209	0.31543	0.000688291	0.30643	0.00102	0.3105	0.0019	0.31788	0.00344
0.31914	0.000481979	0.31858	0.00069517	0.30955	0.00103	0.31364	0.00192	0.32099	0.00346
0.32218	0.00048776	0.3216	0.000702208	0.31274	0.00104	0.31665	0.00193	0.3241	0.00349
0.32532	0.000493878	0.32469	0.000710923	0.31572	0.00105	0.31966	0.00194	0.32722	0.0035
0.32848	0.000499282	0.32778	0.000717742	0.31889	0.00106	0.32279	0.00195	0.33022	0.00352
0.33139	0.000505151	0.33087	0.000725388	0.32188	0.00107	0.32598	0.00197	0.3334	0.00354
0.33462	0.000511468	0.33397	0.00073368	0.32506	0.00108	0.32904	0.00198	0.33644	0.00356
0.3377	0.000517457	0.33708	0.000741206	0.32812	0.00109	0.33207	0.00199	0.33949	0.00358
0.34076	0.000524158	0.34015	0.000749533	0.33112	0.0011	0.33523	0.00201	0.34262	0.0036
0.34382	0.000530443	0.34322	0.000757455	0.33433	0.00111	0.33824	0.00202	0.34564	0.00362
0.34688	0.00053676	0.34614	0.000765534	0.3373	0.00112	0.3414	0.00203	0.34874	0.00364
0.34998	0.000543778	0.34938	0.000775024	0.34043	0.00113	0.34445	0.00204	0.35177	0.00367
0.35303	0.000550324	0.35245	0.00078366	0.3435	0.00114	0.34743	0.00206	0.35494	0.00369
0.35612	0.000557758	0.35558	0.000793147	0.34657	0.00115	0.35059	0.00207	0.35803	0.00371
0.35925	0.000564961	0.35863	0.000801539	0.3496	0.00116	0.35373	0.00209	0.3611	0.00373
0.36232	0.000572729	0.3617	0.000810719	0.35274	0.00117	0.35677	0.0021	0.3642	0.00376
0.36534	0.00058033	0.36486	0.000821168	0.35579	0.00118	0.3598	0.00211	0.36723	0.00378
0.36855	0.000587738	0.3679	0.000829998	0.35897	0.00119	0.36294	0.00213	0.37039	0.0038
0.37151	0.000595106	0.371	0.000839839	0.36197	0.0012	0.36598	0.00215	0.37345	0.00383
0.37461	0.000603463	0.3741	0.000850274	0.36506	0.00122	0.36912	0.00216	0.37655	0.00385
0.37773	0.000611835	0.37717	0.000860197	0.36819	0.00123	0.3722	0.00217	0.37964	0.00387
0.3808	0.000620159	0.38021	0.000870291	0.3713	0.00124	0.3754	0.00219	0.38261	0.0039
0.38391	0.0006284	0.38321	0.000880497	0.3744	0.00125	0.37838	0.0022	0.38585	0.00392
0.387	0.000636796	0.38635	0.000891177	0.37745	0.00126	0.38147	0.00222	0.38883	0.00395
0.39009	0.000645556	0.38945	0.000902178	0.38048	0.00127	0.38457	0.00223	0.39191	0.00397
0.39311	0.000654864	0.39252	0.000913908	0.3836	0.00129	0.38753	0.00225	0.39506	0.004
0.39626	0.000663988	0.39557	0.000924625	0.38663	0.0013	0.39068	0.00227	0.39811	0.00403
0.39929	0.000672756	0.39874	0.000936688	0.38979	0.00131	0.39376	0.00229	0.40111	0.00405
0.40232	0.000682538	0.40179	0.000948416	0.39285	0.00133	0.39678	0.0023	0.4043	0.00408
0.40548	0.000691976	0.40487	0.000960369	0.39599	0.00134	0.39989	0.00232	0.40736	0.00411
0.40857	0.000701166	0.40794	0.000972299	0.39904	0.00135	0.40306	0.00234	0.41043	0.00413
0.41168	0.000710508	0.41113	0.000983984	0.40214	0.00137	0.40603	0.00236	0.41352	0.00417
0.41485	0.000720858	0.41415	0.000997298	0.40518	0.00138	0.40922	0.00238	0.41665	0.00419
0.41785	0.000730502	0.41714	0.00101	0.40825	0.0014	0.41235	0.00239	0.41973	0.00422
0.42092	0.000740399	0.42035	0.00102	0.41142	0.00141	0.41535	0.00242	0.42272	0.00425
0.42395	0.00075052	0.42337	0.00104	0.41434	0.00143	0.41848	0.00244	0.4258	0.00428
0.42713	0.000761818	0.42646	0.00105	0.41753	0.00144	0.42153	0.00245	0.42885	0.00431
0.43017	0.000772495	0.42951	0.00106	0.42063	0.00146	0.42457	0.00247	0.43201	0.00434
0.43321	0.000784272	0.43261	0.00108	0.42374	0.00148	0.42769	0.00249	0.43515	0.00437
0.43635	0.000795589	0.4357	0.00109	0.42675	0.00149	0.43071	0.00251	0.43816	0.0044
0.43943	0.000806216	0.43879	0.00111	0.42985	0.00151	0.43384	0.00254	0.44123	0.00444
0.4424	0.000818382	0.44188	0.00112	0.43294	0.00153	0.4369	0.00256	0.44437	0.00447
0.44557	0.000829433	0.44504	0.00114	0.43597	0.00154	0.44002	0.00258	0.44748	0.0045
0.44863	0.00084098	0.44811	0.00115	0.43904	0.00156	0.44315	0.0026	0.45054	0.00453
0.45175	0.000853385	0.4511	0.00117	0.44219	0.00158	0.4462	0.00262	0.45366	0.00457
0.45477	0.000866062	0.45425	0.00118	0.44527	0.0016	0.44934	0.00264	0.45669	0.00461
0.45793	0.000878348	0.45734	0.0012	0.44835	0.00162	0.45237	0.00267	0.4598	0.00464
0.46097	0.000890565	0.46047	0.00121	0.45144	0.00163	0.45548	0.00269	0.46286	0.00467
0.46408	0.000902969	0.46347	0.00123	0.45455	0.00165	0.45855	0.00272	0.46594	0.00471
0.46713	0.000916162	0.46654	0.00125	0.45759	0.00167	0.46169	0.00274	0.46897	0.00475
0.4702	0.000929972	0.46962	0.00126	0.4607	0.00169	0.46468	0.00277	0.47218	0.00479
0.47335	0.000943725	0.47268	0.00128	0.46376	0.00171	0.46775	0.00279	0.47511	0.00483
0.47636	0.000957036	0.47582	0.0013	0.46674	0.00173	0.4709	0.00282	0.47827	0.00486
0.4795	0.000971437	0.47895	0.00132	0.47001	0.00175	0.47395	0.00284	0.48138	0.0049
0.48257	0.000985927	0.4819	0.00134	0.47301	0.00178	0.47699	0.00287	0.48446	0.00494
0.48568	0.000999945	0.48503	0.00135	0.47621	0.0018	0.48015	0.0029	0.48757	0.00498
0.48872	0.00101	0.48817	0.00137	0.47917	0.00182	0.48314	0.00293	0.49064	0.00502
0.49181	0.00103	0.49123	0.00139	0.48223	0.00184	0.48638	0.00295	0.49373	0.00507
0.49491	0.00104	0.49428	0.00141	0.48534	0.00186	0.48943	0.00298	0.49682	0.00511
0.49799	0.00106	0.49737	0.00143	0.48841	0.00189	0.49248	0.00301	0.49976	0.00515
0.50104	0.00107	0.50046	0.00145	0.49157	0.00191	0.49561	0.00304	0.50294	0.00519
0.50419	0.00109	0.50354	0.00147	0.49468	0.00193	0.49863	0.00306	0.506	0.00524
0.5073	0.00111	0.50661	0.00149	0.49773	0.00196	0.50168	0.0031	0.50902	0.00528
0.51031	0.00112	0.50966	0.00151	0.50083	0.00198	0.5048	0.00313	0.51219	0.00533
0.51337	0.00114	0.51284	0.00153	0.50381	0.00201	0.50782	0.00316	0.51526	0.00538
0.51652	0.00116	0.51581	0.00156	0.50689	0.00203	0.511	0.00319	0.51827	0.00542
0.5196	0.00117	0.51892	0.00158	0.51	0.00205	0.51406	0.00322	0.52146	0.00547
0.52268	0.00119	0.52205	0.0016	0.51311	0.00208	0.51717	0.00325	0.5245	0.00552
0.52571	0.00121	0.52516	0.00162	0.51611	0.00211	0.52019	0.00329	0.52766	0.00557
0.5288	0.00123	0.52824	0.00164	0.51932	0.00213	0.52341	0.00332	0.53071	0.00562
0.53194	0.00124	0.53131	0.00167	0.52231	0.00216	0.52638	0.00335	0.5338	0.00567
0.53493	0.00126	0.53446	0.00169	0.52544	0.00219	0.52961	0.00339	0.53683	0.00572
0.53805	0.00128	0.53748	0.00171	0.52856	0.00222	0.53256	0.00342	0.53992	0.00577
0.54115	0.0013	0.54052	0.00174	0.53159	0.00225	0.5356	0.00346	0.54302	0.00582
0.54424	0.00132	0.54363	0.00176	0.53475	0.00228	0.53875	0.00349	0.54608	0.00587
0.5473	0.00134	0.54668	0.00179	0.53794	0.0023	0.54185	0.00353	0.5492	0.00592
0.55041	0.00136	0.54978	0.00181	0.54082	0.00233	0.54483	0.00357	0.55226	0.00598
0.55352	0.00137	0.55295	0.00184	0.54391	0.00236	0.54798	0.0036	0.55533	0.00604
0.55656	0.00139	0.556	0.00186	0.54701	0.00239	0.55102	0.00364	0.55845	0.00609
0.55972	0.00141	0.5591	0.00189	0.55009	0.00242	0.55413	0.00368	0.56151	0.00615
0.56278	0.00144	0.56215	0.00191	0.5532	0.00246	0.55723	0.00372	0.56461	0.00621
0.56588	0.00146	0.56518	0.00194	0.55631	0.00249	0.56027	0.00376	0.56773	0.00627
0.56895	0.00148	0.56831	0.00197	0.55932	0.00252	0.56334	0.0038	0.57079	0.00633
0.57197	0.0015	0.57134	0.002	0.56252	0.00255	0.56647	0.00384	0.57387	0.00639
0.57516	0.00152	0.57442	0.00202	0.56563	0.00259	0.56962	0.00388	0.57693	0.00644
0.57821	0.00154	0.57757	0.00205	0.5686	0.00262	0.57266	0.00392	0.58003	0.00651
0.58116	0.00156	0.58059	0.00208	0.57167	0.00265	0.57571	0.00397	0.58306	0.00657
0.58428	0.00158	0.58368	0.00211	0.57477	0.00269	0.57884	0.00401	0.58617	0.00663
0.58736	0.00161	0.58677	0.00214	0.57787	0.00272	0.58186	0.00405	0.58923	0.00669
0.59056	0.00163	0.58986	0.00217	0.58091	0.00276	0.58502	0.00409	0.59231	0.00676
0.59359	0.00165	0.59299	0.0022	0.58395	0.00279	0.58796	0.00414	0.59545	0.00683
0.5966	0.00168	0.59605	0.00223	0.58714	0.00283	0.59111	0.00419	0.59853	0.00689
0.59978	0.0017	0.59912	0.00226	0.59026	0.00287	0.59416	0.00423	0.60168	0.00696
0.60284	0.00172	0.60221	0.00229	0.5932	0.0029	0.59719	0.00428	0.60467	0.00703
0.60595	0.00175	0.60533	0.00232	0.59633	0.00294	0.60039	0.00433	0.60778	0.0071
0.60895	0.00177	0.60844	0.00235	0.59944	0.00298	0.60343	0.00438	0.61087	0.00717
0.61211	0.0018	0.61153	0.00239	0.60252	0.00302	0.60656	0.00442	0.61395	0.00724
0.6152	0.00182	0.61458	0.00242	0.60571	0.00306	0.60964	0.00447	0.61702	0.00731
0.61826	0.00185	0.61763	0.00245	0.60866	0.0031	0.61272	0.00452	0.62018	0.00738
0.62134	0.00187	0.62067	0.00248	0.6118	0.00314	0.61576	0.00458	0.62323	0.00745
0.62437	0.0019	0.6238	0.00252	0.61493	0.00318	0.61894	0.00463	0.62628	0.00753
0.6275	0.00192	0.6269	0.00255	0.61797	0.00322	0.62196	0.00468	0.6293	0.0076
0.63058	0.00195	0.62992	0.00259	0.62103	0.00326	0.62497	0.00473	0.63249	0.00768
0.63367	0.00198	0.63296	0.00262	0.62417	0.0033	0.62816	0.00478	0.63554	0.00776
0.63676	0.002	0.63616	0.00266	0.6272	0.00334	0.6312	0.00484	0.63857	0.00784
0.63981	0.00203	0.63926	0.00269	0.63033	0.00339	0.63439	0.00489	0.6417	0.00792
0.64291	0.00206	0.64231	0.00273	0.63339	0.00343	0.63731	0.00495	0.64473	0.00799
0.64601	0.00209	0.64543	0.00277	0.63646	0.00347	0.64043	0.00501	0.64787	0.00808
0.64905	0.00212	0.64853	0.0028	0.63957	0.00352	0.64356	0.00506	0.65094	0.00816
0.65219	0.00215	0.65151	0.00284	0.64258	0.00357	0.64665	0.00512	0.65404	0.00824
0.65521	0.00217	0.65468	0.00288	0.64566	0.00361	0.64964	0.00518	0.65709	0.00832
0.65834	0.0022	0.6577	0.00292	0.64886	0.00366	0.65281	0.00523	0.66018	0.00841
0.66136	0.00223	0.66086	0.00296	0.65187	0.00371	0.65583	0.00529	0.66325	0.00849
0.66442	0.00226	0.66385	0.003	0.65499	0.00375	0.65895	0.00535	0.66636	0.00858
0.66755	0.00229	0.667	0.00303	0.65805	0.0038	0.66203	0.00541	0.6695	0.00867
0.67071	0.00233	0.67009	0.00308	0.66111	0.00385	0.66509	0.00548	0.6725	0.00876
0.67378	0.00236	0.67316	0.00312	0.66416	0.0039	0.66818	0.00554	0.67563	0.00885
0.67687	0.00239	0.67621	0.00316	0.66722	0.00395	0.67128	0.0056	0.67872	0.00894
0.6799	0.00242	0.67926	0.0032	0.67027	0.004	0.67437	0.00567	0.68175	0.00904
0.68307	0.00245	0.6824	0.00324	0.67345	0.00405	0.67743	0.00573	0.68487	0.00912
0.68612	0.00249	0.68547	0.00328	0.67644	0.0041	0.68057	0.0058	0.68789	0.00922
0.68921	0.00252	0.6886	0.00333	0.67962	0.00415	0.68362	0.00586	0.69112	0.00932
0.69221	0.00255	0.69156	0.00337	0.68268	0.00421	0.6868	0.00593	0.69412	0.00941
0.69536	0.00259	0.69474	0.00341	0.68572	0.00426	0.68967	0.006	0.69717	0.00951
0.69847	0.00262	0.69777	0.00346	0.68888	0.00431	0.69289	0.00607	0.70028	0.0096
0.70145	0.00265	0.7009	0.0035	0.69195	0.00437	0.69601	0.00613	0.70339	0.0097
0.70455	0.00269	0.70397	0.00355	0.69507	0.00442	0.69904	0.0062	0.70641	0.00981
0.70763	0.00273	0.70711	0.00359	0.69815	0.00448	0.70208	0.00628	0.70947	0.00991
0.71074	0.00276	0.71016	0.00364	0.70124	0.00453	0.70515	0.00635	0.71259	0.01001
0.71396	0.0028	0.71329	0.00369	0.70429	0.00459	0.70827	0.00642	0.71573	0.01011
0.71691	0.00283	0.71626	0.00373	0.70736	0.00465	0.71135	0.00649	0.71874	0.01022
0.72006	0.00287	0.71942	0.00378	0.71039	0.00471	0.71446	0.00657	0.72185	0.01033
0.72309	0.00291	0.72246	0.00383	0.71351	0.00477	0.71751	0.00664	0.72494	0.01044
0.72615	0.00295	0.72554	0.00388	0.7165	0.00483	0.72056	0.00672	0.72809	0.01055
0.72926	0.00298	0.72867	0.00393	0.71974	0.00489	0.72379	0.0068	0.73111	0.01066
0.73235	0.00302	0.73169	0.00398	0.72286	0.00495	0.72673	0.00688	0.7342	0.01077
0.73542	0.00306	0.73484	0.00403	0.72589	0.00501	0.72987	0.00696	0.73856	0.01093
0.73844	0.0031	0.73782	0.00408	0.72894	0.00507	0.73295	0.00704	0.74311	0.0111
0.74163	0.00314	0.74099	0.00413	0.73212	0.00513	0.73606	0.00711	0.74615	0.01123
0.7447	0.00318	0.74398	0.00418	0.73513	0.0052	0.73916	0.0072	0.74927	0.01135
0.74775	0.00322	0.74707	0.00424	0.7382	0.00526	0.74214	0.00728	0.75237	0.01146
0.75086	0.00326	0.75022	0.00429	0.74128	0.00533	0.74528	0.00736	0.75546	0.01158
0.75391	0.0033	0.75331	0.00434	0.74435	0.00539	0.74839	0.00745	0.75855	0.01171
0.75702	0.00334	0.7564	0.0044	0.7474	0.00546	0.75147	0.00753	0.76169	0.01183
0.76012	0.00339	0.75956	0.00445	0.75059	0.00553	0.75447	0.00762	0.76471	0.01195
0.76315	0.00343	0.76258	0.00451	0.75364	0.0056	0.75763	0.00771	0.76787	0.01208
0.76625	0.00347	0.76565	0.00457	0.75664	0.00566	0.76066	0.0078	0.7709	0.01221
0.76939	0.00352	0.76877	0.00462	0.75974	0.00574	0.76376	0.00789	0.77407	0.01234
0.77243	0.00356	0.77178	0.00468	0.76283	0.0058	0.76692	0.00798	0.777	0.01247
0.77556	0.0036	0.77487	0.00474	0.76595	0.00587	0.76996	0.00807	0.78013	0.01259
0.77855	0.00365	0.77804	0.0048	0.76895	0.00595	0.773	0.00816	0.78317	0.01273
0.7817	0.0037	0.78103	0.00486	0.7722	0.00602	0.77611	0.00826	0.78631	0.01286
0.78478	0.00374	0.78419	0.00492	0.77524	0.00609	0.7793	0.00835	0.78944	0.013
0.78782	0.00379	0.78726	0.00498	0.77831	0.00616	0.78223	0.00845	0.79249	0.01313
0.79094	0.00383	0.79024	0.00504	0.78133	0.00624	0.78545	0.00854	0.79554	0.01327
0.79402	0.00388	0.79341	0.0051	0.78443	0.00631	0.78847	0.00864	0.79813	0.01339
0.79714	0.00393	0.79646	0.00516	0.78752	0.00639	0.79147	0.00874	0.79952	0.01344
0.79902	0.00396	0.79871	0.00521	0.79065	0.00647	0.79464	0.00884	0.79769	0.01277
0.79951	0.00397	0.79947	0.00523	0.79366	0.00654	0.79773	0.00894	0.79462	0.01207
0.79772	0.00386	0.79769	0.00505	0.7967	0.00662	0.79916	0.009	0.7916	0.01158
0.79461	0.00375	0.79463	0.00488	0.7988	0.00668	0.79985	0.00901	0.78846	0.01117
0.79159	0.00366	0.79148	0.00475	0.79939	0.00669	0.798	0.00855	0.78537	0.0108
0.78846	0.00358	0.78839	0.00464	0.79765	0.00642	0.79492	0.00812	0.78227	0.01046
0.78536	0.0035	0.78543	0.00453	0.79463	0.00617	0.79183	0.00782	0.77923	0.01015
0.78228	0.00343	0.78224	0.00443	0.79155	0.00598	0.78879	0.00756	0.77609	0.00986
0.77923	0.00336	0.77924	0.00434	0.78842	0.00582	0.78558	0.00733	0.77303	0.00958
0.77615	0.0033	0.77614	0.00425	0.78532	0.00567	0.78264	0.00712	0.77002	0.00932
0.77305	0.00323	0.77303	0.00416	0.78226	0.00553	0.77947	0.00692	0.76686	0.00906
0.76994	0.00317	0.76993	0.00408	0.77929	0.0054	0.7764	0.00674	0.76379	0.00882
0.76693	0.00311	0.76686	0.00399	0.77613	0.00528	0.77337	0.00657	0.76073	0.00859
0.76376	0.00306	0.76389	0.00392	0.77313	0.00516	0.77022	0.0064	0.7576	0.00836
0.76075	0.003	0.76068	0.00384	0.76995	0.00505	0.7672	0.00624	0.75455	0.00815
0.7576	0.00295	0.75754	0.00376	0.76686	0.00494	0.76404	0.00608	0.75141	0.00794
0.75459	0.00289	0.75458	0.00369	0.76376	0.00484	0.76099	0.00594	0.74838	0.00773
0.75145	0.00284	0.75141	0.00362	0.76079	0.00473	0.75791	0.00579	0.74525	0.00753
0.74832	0.00279	0.74837	0.00355	0.75756	0.00463	0.75488	0.00565	0.74222	0.00735
0.74518	0.00274	0.74531	0.00349	0.7546	0.00454	0.75171	0.00552	0.7391	0.00717
0.7422	0.0027	0.74213	0.00342	0.75135	0.00444	0.74868	0.00539	0.73603	0.00698
0.73908	0.00265	0.73914	0.00336	0.74837	0.00435	0.74558	0.00527	0.73301	0.00681
0.73604	0.00261	0.73605	0.0033	0.74526	0.00426	0.74244	0.00514	0.72979	0.00664
0.73297	0.00256	0.73296	0.00324	0.74217	0.00418	0.73944	0.00502	0.7268	0.00647
0.72992	0.00252	0.72987	0.00318	0.73912	0.0041	0.73631	0.00491	0.72363	0.00631
0.72682	0.00247	0.72681	0.00312	0.73607	0.00401	0.73323	0.0048	0.72063	0.00615
0.72366	0.00243	0.72365	0.00306	0.73294	0.00393	0.73022	0.00468	0.71749	0.00598
0.72061	0.00239	0.7207	0.00301	0.72989	0.00386	0.72719	0.00457	0.71433	0.00584
0.71744	0.00235	0.71753	0.00295	0.72678	0.00378	0.72394	0.00447	0.71139	0.00569
0.71442	0.00231	0.7144	0.0029	0.7237	0.0037	0.72099	0.00437	0.70832	0.00554
0.71136	0.00227	0.71136	0.00285	0.72074	0.00363	0.71783	0.00426	0.70517	0.0054
0.70824	0.00223	0.70822	0.00279	0.71746	0.00356	0.71481	0.00417	0.70216	0.00526
0.70521	0.0022	0.70522	0.00274	0.71449	0.00349	0.71175	0.00407	0.69904	0.00513
0.70206	0.00216	0.70205	0.0027	0.71133	0.00342	0.70857	0.00397	0.69594	0.005
0.69908	0.00212	0.69907	0.00265	0.70832	0.00335	0.70559	0.00388	0.69292	0.00486
0.69593	0.00209	0.69599	0.0026	0.70511	0.00329	0.70232	0.00379	0.68977	0.00473
0.69287	0.00205	0.69286	0.00255	0.70213	0.00322	0.69939	0.00371	0.68667	0.00461
0.6898	0.00202	0.68979	0.00251	0.69905	0.00316	0.69626	0.00362	0.68372	0.00449
0.68668	0.00198	0.6867	0.00246	0.69595	0.0031	0.6932	0.00353	0.68048	0.00437
0.6836	0.00195	0.68371	0.00242	0.69281	0.00304	0.69007	0.00345	0.67435	0.00411
0.68056	0.00192	0.6805	0.00237	0.6898	0.00298	0.68701	0.00337	0.67129	0.00399
0.67747	0.00189	0.67742	0.00233	0.68676	0.00292	0.68394	0.00329	0.66816	0.00388
0.67428	0.00186	0.67437	0.00229	0.68363	0.00286	0.68083	0.00321	0.66511	0.00377
0.67122	0.00183	0.67134	0.00224	0.68059	0.0028	0.67765	0.00313	0.662	0.00366
0.66818	0.00179	0.66815	0.0022	0.67743	0.00275	0.67469	0.00306	0.6589	0.00356
0.66513	0.00176	0.66513	0.00216	0.67433	0.00269	0.67157	0.00298	0.65581	0.00345
0.66207	0.00173	0.66199	0.00212	0.6713	0.00264	0.66853	0.00291	0.65282	0.00335
0.65893	0.0017	0.65899	0.00208	0.6681	0.00258	0.66531	0.00283	0.64972	0.00325
0.65585	0.00167	0.65586	0.00205	0.66514	0.00253	0.66237	0.00277	0.6466	0.00315
0.65282	0.00164	0.65283	0.00201	0.66193	0.00248	0.65925	0.0027	0.64351	0.00305
0.64968	0.00162	0.64973	0.00197	0.65893	0.00243	0.65617	0.00263	0.64042	0.00296
0.64671	0.00159	0.64666	0.00193	0.65584	0.00238	0.6531	0.00256	0.63735	0.00286
0.64349	0.00156	0.64356	0.0019	0.65285	0.00233	0.65004	0.0025	0.63423	0.00277
0.64052	0.00153	0.64046	0.00186	0.64967	0.00228	0.6469	0.00243	0.63121	0.00268
0.63739	0.00151	0.63731	0.00183	0.6466	0.00224	0.64384	0.00237	0.62811	0.00259
0.63425	0.00148	0.63432	0.00179	0.6435	0.00219	0.64078	0.0023	0.62501	0.0025
0.63124	0.00146	0.63118	0.00176	0.64052	0.00215	0.63768	0.00224	0.62187	0.00242
0.62819	0.00143	0.62813	0.00173	0.63735	0.0021	0.63463	0.00218	0.61889	0.00233
0.62504	0.00141	0.62503	0.00169	0.63427	0.00206	0.6315	0.00212	0.61578	0.00225
0.62191	0.00138	0.62191	0.00166	0.63126	0.00201	0.62839	0.00206	0.61272	0.00217
0.6189	0.00136	0.61887	0.00163	0.62812	0.00197	0.62534	0.00201	0.60959	0.00208
0.61586	0.00133	0.6158	0.0016	0.62504	0.00193	0.6223	0.00195	0.6065	0.002
0.61266	0.00131	0.61272	0.00157	0.62183	0.00189	0.61917	0.0019	0.60348	0.00193
0.60959	0.00129	0.60962	0.00154	0.61887	0.00185	0.61617	0.00184	0.60034	0.00185
0.60658	0.00126	0.60655	0.00151	0.61577	0.00181	0.61304	0.00179	0.59732	0.00177
0.60347	0.00124	0.60346	0.00148	0.61275	0.00177	0.60992	0.00173	0.59418	0.0017
0.60034	0.00122	0.60038	0.00145	0.60962	0.00173	0.6069	0.00168	0.59108	0.00162
0.59732	0.0012	0.59737	0.00142	0.60651	0.00169	0.60373	0.00163	0.58799	0.00155
0.59415	0.00117	0.59415	0.00139	0.60345	0.00165	0.60073	0.00158	0.58495	0.00148
0.5911	0.00115	0.59111	0.00136	0.60038	0.00161	0.59765	0.00153	0.58187	0.00141
0.58799	0.00113	0.58802	0.00134	0.59725	0.00158	0.59451	0.00148	0.5788	0.00134
0.58497	0.00111	0.58494	0.00131	0.59425	0.00154	0.59143	0.00143	0.57572	0.00128
0.58189	0.00109	0.58192	0.00128	0.5911	0.0015	0.58829	0.00138	0.57262	0.00121
0.57876	0.00107	0.5789	0.00126	0.58804	0.00147	0.58521	0.00134	0.56957	0.00114
0.57571	0.00105	0.57571	0.00123	0.58496	0.00144	0.58219	0.00129	0.56644	0.00107
0.57258	0.00103	0.57263	0.00121	0.5818	0.0014	0.57908	0.00125	0.56338	0.00101
0.56954	0.00101	0.56955	0.00118	0.57878	0.00137	0.57603	0.0012	0.56026	0.00094528
0.5665	0.000992518	0.56649	0.00116	0.5757	0.00134	0.57294	0.00116	0.55719	0.000886043
0.56337	0.00097409	0.56334	0.00113	0.57261	0.0013	0.56987	0.00111	0.55411	0.000823481
0.56033	0.000955207	0.5603	0.00111	0.56949	0.00127	0.56673	0.00107	0.55101	0.00076072
0.55721	0.00093754	0.55715	0.00108	0.56641	0.00124	0.5637	0.00103	0.54791	0.000702397
0.55409	0.000919743	0.55409	0.00106	0.56333	0.00121	0.56061	0.000985791	0.54489	0.000647273
0.55104	0.000901519	0.5511	0.00104	0.56027	0.00118	0.55752	0.000946406	0.54174	0.000591235
0.54786	0.000884459	0.54799	0.00102	0.5572	0.00115	0.5544	0.000905176	0.53866	0.00053511
0.54492	0.000867242	0.54491	0.000992487	0.55411	0.00112	0.55134	0.000865195	0.53566	0.00047867
0.54176	0.000850691	0.5417	0.000971054	0.55101	0.00109	0.54828	0.00082708	0.53255	0.000423778
0.53872	0.000834257	0.53867	0.000949303	0.54806	0.00106	0.54511	0.000788228	0.52948	0.000368198
0.53555	0.000817322	0.53566	0.000927954	0.5449	0.00103	0.54208	0.000750664	0.52637	0.000315383
0.53248	0.000801129	0.53254	0.000906529	0.54172	0.001	0.53907	0.000714943	0.52332	0.000261879
0.52949	0.00078494	0.52948	0.000886101	0.5387	0.000976278	0.53593	0.000679073	0.52012	0.000204963
0.5264	0.000769624	0.5264	0.00086531	0.53571	0.00094899	0.53289	0.000642082	0.51706	0.0001584
0.52328	0.000754227	0.5233	0.000845351	0.5325	0.000922758	0.52972	0.000602303	0.51404	0.000109628
0.52012	0.000738295	0.52034	0.000823957	0.52947	0.000894167	0.52671	0.000569843	0.51088	5.39793e-05
0.51708	0.000724461	0.51705	0.00080531	0.52632	0.000869174	0.52362	0.000537127	0.50783	7.26979e-06
0.5141	0.000709707	0.514	0.000785833	0.52327	0.000844296	0.52049	0.000498463	0.50476	-3.59e-05
0.51096	0.000694525	0.51087	0.00076669	0.52016	0.000816218	0.51738	0.000467053	0.50175	-8.24397e-05
0.50784	0.00068059	0.50789	0.000749067	0.51708	0.000792286	0.51438	0.000434335	0.49857	-0.000130187
0.50479	0.000666153	0.50478	0.000730442	0.51395	0.000768757	0.51124	0.000401939	0.49559	-0.000174771
0.50174	0.000652469	0.50174	0.000712714	0.51091	0.000743113	0.50809	0.000370932	0.49246	-0.000223847
0.49868	0.000638891	0.4986	0.00069487	0.50788	0.000720672	0.50514	0.000338142	0.48938	-0.00026695
0.49555	0.000624735	0.49558	0.000677538	0.50478	0.000698159	0.50198	0.000308287	0.48632	-0.000309414
0.49249	0.000611127	0.49248	0.000659794	0.50173	0.000675679	0.49893	0.000279901	0.48311	-0.000353507
0.48939	0.000597799	0.48934	0.000642327	0.49857	0.00065273	0.49583	0.000248888	0.48012	-0.000401322
0.4863	0.000585015	0.48627	0.000625655	0.4956	0.000630704	0.4928	0.000216998	0.47699	-0.000439004
0.48329	0.000572579	0.48318	0.000609213	0.49247	0.000607715	0.4897	0.000188611	0.47389	-0.000479335
0.48016	0.00055915	0.48013	0.000591559	0.48932	0.000585972	0.4866	0.000161244	0.47092	-0.000525466
0.47702	0.000546908	0.47703	0.000576453	0.48624	0.000565378	0.48351	0.000133145	0.46774	-0.000561365
0.47397	0.000535109	0.47397	0.0005611	0.4833	0.000544553	0.48041	0.000100086	0.46468	-0.000600874
0.47085	0.000523107	0.47085	0.000544353	0.48005	0.000522945	0.47727	7.54873e-05	0.46168	-0.000637036
0.46784	0.000511312	0.46769	0.000529723	0.47706	0.000502942	0.47425	4.96968e-05	0.45854	-0.000675936
0.46465	0.000500037	0.46466	0.000514636	0.47389	0.000483227	0.47123	1.95387e-05	0.45545	-0.000714131
0.46157	0.000488776	0.4616	0.000499923	0.47083	0.000462355	0.46804	-5.51919e-06	0.45237	-0.000754697
0.4586	0.000477665	0.45861	0.000485658	0.46774	0.00044407	0.46497	-2.90789e-05	0.44923	-0.00079026
0.45552	0.000466399	0.45548	0.000471201	0.46467	0.000425757	0.46204	-5.16426e-05	0.44625	-0.000824918
0.45237	0.000454966	0.4524	0.000456235	0.46161	0.00040692	0.45886	-7.67915e-05	0.44306	-0.000862883
0.44925	0.000444235	0.44926	0.000442432	0.4586	0.000387675	0.45577	-0.000103421	0.43995	-0.000900183
0.44624	0.000433545	0.44627	0.00042886	0.4555	0.000369868	0.45275	-0.000128507	0.43698	-0.000932547
0.4432	0.000423252	0.44309	0.000414529	0.45237	0.0003507	0.44966	-0.000151408	0.43378	-0.000964546
0.43997	0.000412596	0.44005	0.000400959	0.4493	0.000334268	0.44651	-0.000175713	0.43082	-0.001
0.43701	0.000402556	0.43693	0.000388035	0.44614	0.000316932	0.4435	-0.000202119	0.42768	-0.00103
0.43386	0.000392811	0.43388	0.000375455	0.44314	0.000298423	0.44037	-0.000224095	0.42458	-0.00107
0.43078	0.000382461	0.43079	0.00036234	0.43996	0.000281836	0.43723	-0.000244299	0.4215	-0.0011
0.42771	0.000372917	0.42762	0.000350209	0.43697	0.000265985	0.4342	-0.000266499	0.41842	-0.00113
0.42457	0.000363758	0.42461	0.000337804	0.43382	0.000249176	0.4311	-0.000291785	0.4154	-0.00116
0.42154	0.00035483	0.42148	0.000326249	0.43075	0.000232557	0.42802	-0.000310112	0.41225	-0.00119
0.41848	0.000345204	0.41844	0.000314278	0.42762	0.000217327	0.4249	-0.000330786	0.40918	-0.00122
0.41538	0.000336432	0.41532	0.000302199	0.42461	0.000202429	0.42179	-0.000349714	0.40608	-0.00125
0.41227	0.000326889	0.41226	0.000290538	0.42151	0.000186296	0.41874	-0.000372284	0.40304	-0.00128
0.40923	0.000318092	0.40918	0.000279561	0.41846	0.000172853	0.41567	-0.000392366	0.39997	-0.00131
0.40617	0.000309542	0.40611	0.000268676	0.41537	0.000156954	0.4126	-0.000412836	0.39692	-0.00134
0.40303	0.000301216	0.40301	0.000256499	0.41224	0.000141266	0.40955	-0.000432102	0.39382	-0.00137
0.39996	0.000293203	0.3999	0.000246176	0.40925	0.000128484	0.40634	-0.000453248	0.39059	-0.0014
0.39683	0.000284858	0.3968	0.000235881	0.40615	0.000113726	0.40329	-0.000472746	0.38756	-0.00142
0.39378	0.000276631	0.39374	0.000224542	0.40303	9.77236e-05	0.4003	-0.000489653	0.38447	-0.00145
0.39073	0.000268644	0.39071	0.000214278	0.39996	8.54237e-05	0.39715	-0.000507032	0.38145	-0.00147
0.38762	0.000260995	0.38766	0.000203885	0.39682	7.20883e-05	0.39401	-0.000527507	0.37836	-0.0015
0.38452	0.000253464	0.38448	0.000195064	0.39384	5.82689e-05	0.39099	-0.000545366	0.3753	-0.00153
0.3814	0.00024613	0.38148	0.000185239	0.39063	4.51423e-05	0.38784	-0.000559868	0.37215	-0.00156
0.37836	0.000238574	0.37836	0.000175455	0.38755	3.17793e-05	0.38482	-0.00057806	0.36918	-0.00158
0.37529	0.0002309	0.37529	0.000165923	0.38451	1.8538e-05	0.38176	-0.000595839	0.36612	-0.0016
0.3722	0.000223531	0.37223	0.000155481	0.38147	8.0314e-06	0.37872	-0.000612541	0.36288	-0.00163
0.36923	0.000216813	0.36911	0.000146635	0.37836	-4.68187e-06	0.37573	-0.000627133	0.3599	-0.00165
0.36603	0.000210052	0.36606	0.000137843	0.3754	-1.66246e-05	0.37251	-0.000647008	0.35667	-0.00168
0.36293	0.000202416	0.3629	0.000127807	0.37226	-2.94591e-05	0.36944	-0.000662234	0.35366	-0.0017
0.35986	0.000196305	0.35982	0.000119617	0.36908	-3.96101e-05	0.36637	-0.000677313	0.35055	-0.00173
0.35673	0.000189493	0.35679	0.000111507	0.36603	-5.16717e-05	0.36329	-0.00069499	0.34751	-0.00175
0.35365	0.000182518	0.35373	0.000101584	0.36289	-6.44189e-05	0.36019	-0.000708705	0.34436	-0.00177
0.35057	0.000176456	0.35053	9.41287e-05	0.35982	-7.41396e-05	0.35715	-0.000725053	0.34135	-0.00179
0.34747	0.000170289	0.34752	8.60118e-05	0.35681	-8.60079e-05	0.354	-0.00074025	0.33827	-0.00181
0.34446	0.000164276	0.34442	7.80853e-05	0.35364	-9.71573e-05	0.35094	-0.000753649	0.33516	-0.00184
0.34142	0.000157788	0.34126	7.02963e-05	0.3506	-0.000107273	0.34781	-0.000767701	0.33202	-0.00186
0.33827	0.000151574	0.33829	6.23893e-05	0.34747	-0.00011698	0.34467	-0.000782819	0.32907	-0.00188
0.33525	0.000145553	0.3353	5.46563e-05	0.34432	-0.000126899	0.34174	-0.00079554	0.32599	-0.0019
0.33212	0.000139554	0.33211	4.67001e-05	0.3414	-0.000137263	0.33857	-0.000808976	0.32283	-0.00193
0.32899	0.000133774	0.32906	3.91774e-05	0.33829	-0.000147233	0.33551	-0.000822307	0.31978	-0.00194
0.32598	0.000128146	0.32599	3.16814e-05	0.33518	-0.000156483	0.33247	-0.000839571	0.31667	-0.00196
0.32281	0.000121714	0.32276	2.27999e-05	0.33214	-0.000167117	0.32935	-0.000851082	0.31356	-0.00199
0.31976	0.000116564	0.31973	1.62066e-05	0.32905	-0.000176395	0.32619	-0.000862228	0.31048	-0.002
0.31669	0.000110794	0.31667	9.39507e-06	0.326	-0.000185415	0.32314	-0.00088033	0.30743	-0.00202
0.31356	0.000104605	0.31353	1.98484e-06	0.3229	-0.000196667	0.32015	-0.000891262	0.30428	-0.00204
0.31046	9.94181e-05	0.31048	-4.14713e-06	0.31977	-0.000205406	0.31705	-0.000902829	0.30126	-0.00206
0.30746	9.39227e-05	0.30736	-1.09036e-05	0.31666	-0.000214016	0.31385	-0.00091617	0.29819	-0.00208
0.30434	8.86615e-05	0.30431	-1.71372e-05	0.31351	-0.000223493	0.3109	-0.000926357	0.29517	-0.0021
0.30122	8.30829e-05	0.30124	-2.36622e-05	0.31054	-0.000231615	0.30772	-0.000940558	0.29199	-0.00212
0.29819	7.78851e-05	0.29821	-3.00153e-05	0.30742	-0.000239668	0.30471	-0.000950956	0.28887	-0.00214
0.29513	7.20075e-05	0.29512	-3.66335e-05	0.30429	-0.000246412	0.30163	-0.000960556	0.28581	-0.00215
0.29203	6.71389e-05	0.29203	-4.26374e-05	0.30126	-0.000256163	0.29851	-0.000972389	0.28266	-0.00217
0.2889	6.24523e-05	0.28889	-4.8385e-05	0.29823	-0.000263783	0.29545	-0.000986584	0.27971	-0.00219
0.2858	5.7561e-05	0.28585	-5.4881e-05	0.29511	-0.000272235	0.29239	-0.000998089	0.27655	-0.00221
0.28276	5.22834e-05	0.2827	-6.1347e-05	0.2921	-0.000281008	0.28929	-0.00101	0.27343	-0.00223
0.27967	4.78211e-05	0.27959	-6.68168e-05	0.28908	-0.000287527	0.28615	-0.00102	0.27042	-0.00224
0.27662	4.31452e-05	0.27654	-7.16682e-05	0.28588	-0.000295412	0.28303	-0.00103	0.26727	-0.00226
0.27342	3.82121e-05	0.27347	-7.85872e-05	0.28284	-0.00030544	0.27998	-0.00104	0.26427	-0.00227
0.27039	3.41079e-05	0.27042	-8.36887e-05	0.27965	-0.000311275	0.27685	-0.00105	0.26108	-0.00229
0.26741	2.9887e-05	0.26734	-8.90771e-05	0.27657	-0.000318364	0.2738	-0.00106	0.25812	-0.00231
0.26421	2.5415e-05	0.26427	-9.41952e-05	0.27346	-0.000327116	0.27073	-0.00107	0.25495	-0.00233
0.26119	2.11132e-05	0.26121	-9.9632e-05	0.27039	-0.000333114	0.26769	-0.00108	0.25191	-0.00234
0.25808	1.66963e-05	0.25814	-0.000104907	0.26721	-0.000339984	0.26457	-0.00109	0.24873	-0.00235
0.25492	1.2219e-05	0.25505	-0.000110843	0.26425	-0.000346988	0.26153	-0.0011	0.24572	-0.00237
0.25187	8.27492e-06	0.25183	-0.000115523	0.2611	-0.000353404	0.25837	-0.00111	0.24262	-0.00239
0.24889	4.32631e-06	0.24887	-0.000120386	0.25818	-0.00035959	0.25536	-0.00112	0.23958	-0.0024
0.24571	2.51946e-07	0.24581	-0.000126015	0.25501	-0.000368712	0.25225	-0.00113	0.2365	-0.00242
0.24269	-3.52655e-06	0.24266	-0.000130687	0.25185	-0.000374072	0.24912	-0.00114	0.23334	-0.00243
0.23965	-7.13135e-06	0.23964	-0.000135299	0.24887	-0.00038055	0.24601	-0.00115	0.23033	-0.00245
0.23659	-1.11476e-05	0.23657	-0.000140195	0.24587	-0.00038853	0.24296	-0.00116	0.22724	-0.00246
0.23337	-1.46114e-05	0.23337	-0.000145254	0.24267	-0.000393766	0.23993	-0.00117	0.22417	-0.00248
0.23028	-1.82452e-05	0.23028	-0.000149807	0.23956	-0.000399677	0.23685	-0.00118	0.22108	-0.00249
0.22724	-2.14544e-05	0.22722	-0.000153901	0.23655	-0.000406092	0.23375	-0.00119	0.21801	-0.0025
0.22423	-2.52097e-05	0.22414	-0.000158145	0.23342	-0.000412656	0.23063	-0.0012	0.21495	-0.00252
0.22108	-2.88946e-05	0.22114	-0.000163132	0.23033	-0.000418042	0.22749	-0.0012	0.21186	-0.00253
0.21805	-3.21608e-05	0.21805	-0.000167441	0.2272	-0.000425019	0.22442	-0.00121	0.20877	-0.00255
0.21491	-3.6129e-05	0.21494	-0.000172169	0.22418	-0.000429707	0.22146	-0.00122	0.20564	-0.00257
0.21182	-3.8974e-05	0.21187	-0.000176249	0.22108	-0.000434566	0.21828	-0.00123	0.20253	-0.00258
0.20876	-4.24353e-05	0.20872	-0.0001806	0.21793	-0.00044199	0.21521	-0.00124	0.19949	-0.00259
0.20571	-4.63761e-05	0.20566	-0.000186026	0.21495	-0.000449036	0.21217	-0.00125	0.19638	-0.00261
0.2026	-4.92635e-05	0.20255	-0.00018923	0.21186	-0.000452044	0.20905	-0.00126	0.19334	-0.00262
0.19946	-5.23609e-05	0.19947	-0.00019367	0.20868	-0.000458991	0.20598	-0.00127	0.19027	-0.00263
0.19636	-5.55724e-05	0.19642	-0.000198141	0.2057	-0.000465176	0.20291	-0.00127	0.18711	-0.00265
0.19335	-5.8538e-05	0.19334	-0.000202074	0.20262	-0.00047009	0.19994	-0.00128	0.1841	-0.00266
0.19024	-6.13361e-05	0.19024	-0.000205832	0.19951	-0.000475526	0.19675	-0.00129	0.18108	-0.00267
0.18707	-6.37727e-05	0.18717	-0.000209778	0.19641	-0.000481301	0.19365	-0.0013	0.17793	-0.00269
0.18406	-6.61581e-05	0.18411	-0.000213416	0.19327	-0.000486181	0.19053	-0.0013	0.17477	-0.0027
0.18104	-6.82161e-05	0.18101	-0.000217095	0.19024	-0.000492081	0.18751	-0.00131	0.17186	-0.00271
0.17794	-7.03119e-05	0.17792	-0.000221309	0.18716	-0.000496781	0.18438	-0.00132	0.16865	-0.00273
0.17482	-7.33559e-05	0.17484	-0.000225383	0.18408	-0.000500551	0.18131	-0.00133	0.16556	-0.00274
0.17183	-7.53902e-05	0.17167	-0.000229474	0.18099	-0.000505905	0.17825	-0.00133	0.16244	-0.00276
0.16865	-7.81954e-05	0.16869	-0.000232822	0.17789	-0.000510916	0.17519	-0.00134	0.15943	-0.00277
0.16554	-8.11582e-05	0.16553	-0.000237054	0.17481	-0.000516522	0.17211	-0.00135	0.15631	-0.00278
0.16246	-8.36658e-05	0.16254	-0.000240385	0.1717	-0.000521601	0.16902	-0.00136	0.15319	-0.00279
0.15943	-8.60614e-05	0.15946	-0.000243773	0.16868	-0.000525936	0.16586	-0.00137	0.15011	-0.00281
0.15627	-8.88074e-05	0.15628	-0.000247827	0.16553	-0.000532136	0.16281	-0.00137	0.14713	-0.00282
0.15333	-9.12429e-05	0.15318	-0.000251104	0.16247	-0.000536544	0.1597	-0.00138	0.14397	-0.00282
0.15014	-9.41815e-05	0.15012	-0.000254978	0.15937	-0.000540727	0.15663	-0.00139	0.14095	-0.00284
0.14717	-9.67249e-05	0.14705	-0.000257988	0.15627	-0.000546317	0.15357	-0.00139	0.13781	-0.00285
0.14408	-9.9471e-05	0.14399	-0.000261431	0.15325	-0.000550846	0.15044	-0.0014	0.13471	-0.00287
0.14103	-0.000101724	0.1409	-0.000264466	0.15019	-0.000555319	0.14746	-0.00141	0.13163	-0.00288
0.1379	-0.000104482	0.13776	-0.000268383	0.14704	-0.000559368	0.1443	-0.00142	0.12857	-0.00289
0.1347	-0.000107306	0.13479	-0.000272764	0.14408	-0.00056448	0.14132	-0.00142	0.12544	-0.00291
0.13167	-0.00010959	0.13167	-0.000275673	0.14093	-0.000569094	0.1382	-0.00143	0.12234	-0.00292
0.12858	-0.000112212	0.12862	-0.000278873	0.13786	-0.000572968	0.13508	-0.00144	0.11934	-0.00293
0.12553	-0.000115772	0.12544	-0.000283789	0.13475	-0.00057936	0.13198	-0.00144	0.11617	-0.00294
0.12238	-0.000117784	0.12244	-0.000286228	0.13168	-0.000583353	0.12893	-0.00145	0.11316	-0.00295
0.11931	-0.000119932	0.11934	-0.000289159	0.12863	-0.000587237	0.12583	-0.00146	0.10996	-0.00297
0.11612	-0.000122561	0.1161	-0.000293299	0.12553	-0.000593786	0.12276	-0.00147	0.10699	-0.00298
0.11323	-0.000124861	0.1131	-0.000296415	0.12241	-0.000597254	0.11962	-0.00147	0.10386	-0.00299
0.11005	-0.000127726	0.1101	-0.00029923	0.11934	-0.00060118	0.11661	-0.00148	0.10086	-0.003
0.10696	-0.000130131	0.10702	-0.000302582	0.11616	-0.000606653	0.11349	-0.00149	0.09774	-0.00301
0.10396	-0.000132499	0.10394	-0.000305983	0.11316	-0.000609992	0.11041	-0.00149	0.09467	-0.00303
0.101	-0.000135023	0.10082	-0.000309418	0.11007	-0.000614131	0.10732	-0.0015	0.09157	-0.00304
0.09777	-0.000137717	0.09779	-0.000313106	0.10701	-0.000619003	0.10434	-0.0015	0.08843	-0.00305
0.09468	-0.000139996	0.09464	-0.000316752	0.10405	-0.000623388	0.10117	-0.00151	0.08539	-0.00306
0.09155	-0.000142615	0.09146	-0.000319785	0.10078	-0.000626971	0.09805	-0.00152	0.08228	-0.00308
0.0885	-0.000145248	0.08857	-0.000322676	0.09779	-0.000632593	0.09499	-0.00153	0.07924	-0.00309
0.08535	-0.000148625	0.08541	-0.000326926	0.09462	-0.000637038	0.09197	-0.00153	0.07615	-0.0031
0.08228	-0.000150293	0.0823	-0.000329886	0.09158	-0.000641597	0.08884	-0.00154	0.07306	-0.00311
0.07915	-0.000152822	0.07922	-0.000332866	0.08846	-0.000645703	0.08567	-0.00155	0.06998	-0.00312
0.07616	-0.000155708	0.07622	-0.000336604	0.08537	-0.000652127	0.08273	-0.00156	0.06694	-0.00314
0.07309	-0.000157683	0.07309	-0.000339399	0.0823	-0.000655216	0.07949	-0.00156	0.06384	-0.00315
0.07003	-0.000160511	0.06999	-0.000342583	0.07928	-0.000658575	0.07642	-0.00157	0.06068	-0.00316
0.06697	-0.00016288	0.06689	-0.000346068	0.07612	-0.000664863	0.07336	-0.00158	0.05761	-0.00317
0.06378	-0.00016494	0.06378	-0.000349312	0.07298	-0.00066838	0.07027	-0.00158	0.05453	-0.00318
0.06085	-0.000167532	0.06076	-0.000352543	0.06989	-0.000672291	0.06715	-0.00159	0.0515	-0.0032
0.05769	-0.000170257	0.0577	-0.000356014	0.06693	-0.000676782	0.06418	-0.00159	0.04845	-0.00321
0.05459	-0.000172769	0.05464	-0.000359436	0.06382	-0.000680292	0.06113	-0.0016	0.04529	-0.00322
0.05145	-0.000175592	0.05142	-0.000363248	0.06079	-0.000684533	0.05803	-0.00161	0.04225	-0.00323
0.04832	-0.000178567	0.04844	-0.000367151	0.05768	-0.000690673	0.05494	-0.00162	0.03913	-0.00325
0.0453	-0.000181038	0.0453	-0.000369779	0.05459	-0.0006943	0.05177	-0.00162	0.03605	-0.00326
0.04228	-0.000183584	0.04223	-0.000373615	0.05152	-0.000698402	0.04879	-0.00163	0.03291	-0.00327
0.03911	-0.000185736	0.03916	-0.000376664	0.04834	-0.000704038	0.04567	-0.00164	0.02986	-0.00328
0.03597	-0.000188834	0.03604	-0.000380578	0.0453	-0.000708429	0.04246	-0.00164	0.02682	-0.00329
0.03302	-0.000191076	0.03307	-0.000383855	0.04215	-0.000712377	0.03954	-0.00165	0.02372	-0.00331
0.02998	-0.000193821	0.02994	-0.00038735	0.03913	-0.000717142	0.03637	-0.00166	0.02066	-0.00332
0.02682	-0.000196654	0.02686	-0.000390123	0.03605	-0.000723112	0.03324	-0.00167	0.01756	-0.00334
0.02376	-0.000199192	0.02382	-0.000393599	0.03297	-0.000726043	0.03023	-0.00167	0.01442	-0.00335
0.02071	-0.000201832	0.02064	-0.000397194	0.02991	-0.000730744	0.02715	-0.00168	0.01142	-0.00336
0.01755	-0.000204748	0.0175	-0.000401814	0.02686	-0.000734865	0.02409	-0.00169	0.00829	-0.00338
0.01451	-0.000207197	0.01452	-0.00040464	0.02377	-0.00073899	0.02096	-0.00169	0.00513	-0.00339
0.01142	-0.000210008	0.01142	-0.000408379	0.02065	-0.00074424	0.0179	-0.0017	0.00212	-0.0034
0.00833	-0.000213772	0.00832	-0.000412939	0.01751	-0.000749908	0.01475	-0.00171	-0.00104	-0.00342
0.00511	-0.000215682	0.0052	-0.000415868	0.01455	-0.000753945	0.0117	-0.00171	-0.00406	-0.00343
0.00209	-0.000218168	0.0021	-0.000419097	0.0114	-0.000758363	0.00857	-0.00173	-0.00721	-0.00344
-0.00101	-0.000220972	-0.00102	-0.000423316	0.00833	-0.000766786	0.0055	-0.00173	-0.01024	-0.00345
-0.00402	-0.0002235	-0.00405	-0.000426909	0.00511	-0.000769662	0.00236	-0.00174	-0.01332	-0.00347
-0.00718	-0.000226836	-0.0071	-0.000430497	0.00213	-0.000773953	-0.000606448	-0.00175	-0.01643	-0.00348
-0.0102	-0.00022952	-0.01017	-0.000434085	-0.00104	-0.000779584	-0.00379	-0.00176	-0.01947	-0.0035
-0.01323	-0.000232372	-0.01321	-0.000437721	-0.00405	-0.000784047	-0.00683	-0.00176	-0.02258	-0.00351
-0.01637	-0.000235302	-0.01637	-0.000441617	-0.00716	-0.000788441	-0.00993	-0.00177	-0.02567	-0.00352
-0.01947	-0.000238162	-0.01945	-0.000445284	-0.01021	-0.000793514	-0.01295	-0.00178	-0.02877	-0.00354
-0.02251	-0.000241327	-0.02252	-0.000449947	-0.01325	-0.000797969	-0.01608	-0.00178	-0.03188	-0.00356
-0.02562	-0.000244221	-0.02565	-0.000453285	-0.01631	-0.000802876	-0.01911	-0.00179	-0.03491	-0.00357
-0.02872	-0.000247331	-0.02869	-0.000457354	-0.01953	-0.000808017	-0.02216	-0.0018	-0.03801	-0.00358
-0.03177	-0.000250685	-0.03178	-0.000462898	-0.02252	-0.000814581	-0.02535	-0.00181	-0.04107	-0.0036
-0.03492	-0.000253701	-0.03482	-0.000466033	-0.02555	-0.000818188	-0.02835	-0.00182	-0.04413	-0.00361
-0.03789	-0.000256502	-0.03794	-0.00046977	-0.0287	-0.000823955	-0.03142	-0.00183	-0.04735	-0.00363
-0.04105	-0.0002601	-0.0411	-0.000474754	-0.0318	-0.000831298	-0.03448	-0.00183	-0.05036	-0.00364
-0.04406	-0.000263108	-0.04419	-0.000478825	-0.0349	-0.000835282	-0.03768	-0.00184	-0.05336	-0.00365
-0.04722	-0.000266496	-0.04724	-0.000482714	-0.03802	-0.000840274	-0.04072	-0.00185	-0.05647	-0.00367
-0.05029	-0.000269198	-0.05028	-0.000486337	-0.04102	-0.000847485	-0.04382	-0.00186	-0.0595	-0.00369
-0.05332	-0.000273024	-0.05335	-0.000490377	-0.04418	-0.000852846	-0.04692	-0.00187	-0.06263	-0.00371
-0.05638	-0.000276188	-0.05648	-0.000494917	-0.04724	-0.000856877	-0.0499	-0.00187	-0.06575	-0.00372
-0.05953	-0.000279554	-0.0595	-0.000499088	-0.05026	-0.000862375	-0.05305	-0.00188	-0.06885	-0.00373
-0.06257	-0.000283107	-0.06259	-0.000503614	-0.05338	-0.000867959	-0.05613	-0.00189	-0.07186	-0.00376
-0.06574	-0.0002866	-0.06564	-0.000508172	-0.05642	-0.000873795	-0.05925	-0.0019	-0.07495	-0.00377
-0.06871	-0.000290051	-0.06878	-0.000512525	-0.05948	-0.000879928	-0.06235	-0.00191	-0.07808	-0.00378
-0.07184	-0.000294129	-0.07196	-0.000518362	-0.06259	-0.000886295	-0.06542	-0.00192	-0.08115	-0.0038
-0.07495	-0.00029739	-0.07496	-0.000522831	-0.06569	-0.000891567	-0.06846	-0.00193	-0.0843	-0.00382
-0.07802	-0.000300999	-0.07804	-0.000526604	-0.06878	-0.00089766	-0.07157	-0.00194	-0.08736	-0.00384
-0.08117	-0.000304698	-0.08104	-0.000532426	-0.07189	-0.000905927	-0.07465	-0.00195	-0.09044	-0.00385
-0.08423	-0.00030829	-0.08413	-0.000536917	-0.07492	-0.000910647	-0.07775	-0.00196	-0.09346	-0.00387
-0.08731	-0.00031193	-0.0873	-0.000541825	-0.07804	-0.000916587	-0.0808	-0.00197	-0.09657	-0.00389
-0.09036	-0.000315543	-0.09038	-0.000546914	-0.08116	-0.000925088	-0.08393	-0.00198	-0.09963	-0.00391
-0.09336	-0.000319415	-0.09344	-0.00055163	-0.08423	-0.000929742	-0.08694	-0.00199	-0.10263	-0.00392
-0.09648	-0.000323551	-0.09661	-0.000556634	-0.08733	-0.00093671	-0.09005	-0.002	-0.10575	-0.00394
-0.09958	-0.000327397	-0.09957	-0.000562509	-0.09033	-0.000943258	-0.09317	-0.00201	-0.10886	-0.00396
-0.1027	-0.000331591	-0.10279	-0.000567869	-0.09338	-0.000948681	-0.09627	-0.00202	-0.11205	-0.00398
-0.1058	-0.000335513	-0.10579	-0.000573121	-0.09657	-0.000956107	-0.09925	-0.00203	-0.11505	-0.004
-0.10887	-0.000339533	-0.1089	-0.000578587	-0.09963	-0.00096402	-0.10234	-0.00204	-0.11815	-0.00402
-0.11194	-0.000344098	-0.11198	-0.000584786	-0.10266	-0.000970588	-0.10543	-0.00205	-0.12126	-0.00404
-0.11498	-0.000348113	-0.11499	-0.000589635	-0.1058	-0.000977477	-0.10855	-0.00206	-0.12434	-0.00406
-0.11814	-0.000352206	-0.11818	-0.000595406	-0.10893	-0.000985135	-0.11164	-0.00207	-0.12739	-0.00408
-0.12124	-0.000357178	-0.12124	-0.000602009	-0.11203	-0.00099347	-0.11473	-0.00208	-0.13044	-0.0041
-0.12426	-0.000361078	-0.12429	-0.000607565	-0.11503	-0.000999395	-0.11781	-0.00209	-0.13355	-0.00411
-0.12739	-0.000365608	-0.12737	-0.000612949	-0.11808	-0.00101	-0.1209	-0.00211	-0.13656	-0.00413
-0.13043	-0.000369607	-0.13046	-0.000618293	-0.12129	-0.00102	-0.12397	-0.00212	-0.13975	-0.00416
-0.1335	-0.000373904	-0.1335	-0.000624599	-0.12432	-0.00102	-0.12714	-0.00213	-0.14284	-0.00418
-0.13657	-0.000378535	-0.13667	-0.000631507	-0.12736	-0.00103	-0.13008	-0.00214	-0.1459	-0.0042
-0.13968	-0.000383501	-0.1397	-0.000637433	-0.13047	-0.00104	-0.1332	-0.00215	-0.14904	-0.00422
-0.14281	-0.000388369	-0.14279	-0.00064384	-0.13352	-0.00105	-0.13634	-0.00216	-0.15208	-0.00424
-0.14581	-0.000393186	-0.14584	-0.000650501	-0.13665	-0.00105	-0.13935	-0.00218	-0.15508	-0.00427
-0.14899	-0.000398145	-0.14901	-0.00065724	-0.13978	-0.00106	-0.14248	-0.00219	-0.15823	-0.00429
-0.15191	-0.000403422	-0.15202	-0.000663801	-0.14272	-0.00107	-0.14552	-0.0022	-0.16137	-0.00431
-0.15508	-0.000408293	-0.15508	-0.000670744	-0.14587	-0.00108	-0.14858	-0.00222	-0.16435	-0.00433
-0.15824	-0.000413208	-0.15815	-0.000676887	-0.149	-0.00109	-0.15171	-0.00223	-0.16746	-0.00436
-0.16125	-0.000419041	-0.16132	-0.00068533	-0.15208	-0.0011	-0.15481	-0.00224	-0.17049	-0.00438
-0.16442	-0.000424213	-0.16441	-0.000691632	-0.15517	-0.00111	-0.15786	-0.00225	-0.17362	-0.0044
-0.16747	-0.000429541	-0.16738	-0.000698497	-0.15817	-0.00112	-0.16098	-0.00227	-0.17663	-0.00442
-0.17049	-0.000435124	-0.17046	-0.000705302	-0.16137	-0.00113	-0.16412	-0.00229	-0.17976	-0.00445
-0.17365	-0.000440642	-0.17359	-0.000713062	-0.16434	-0.00113	-0.16719	-0.0023	-0.18287	-0.00447
-0.17662	-0.000446268	-0.17667	-0.000720523	-0.16748	-0.00114	-0.17015	-0.00231	-0.18591	-0.0045
-0.17978	-0.000452585	-0.17983	-0.000728794	-0.17051	-0.00115	-0.17321	-0.00232	-0.18907	-0.00453
-0.18284	-0.000458074	-0.18296	-0.000736347	-0.17359	-0.00116	-0.17638	-0.00234	-0.19205	-0.00455
-0.18594	-0.00046367	-0.18595	-0.000744207	-0.17653	-0.00117	-0.17944	-0.00236	-0.19521	-0.00458
-0.18903	-0.000470223	-0.18906	-0.000753359	-0.17976	-0.00118	-0.18252	-0.00237	-0.19829	-0.0046
-0.19209	-0.00047602	-0.19209	-0.000760842	-0.18282	-0.00119	-0.18572	-0.00239	-0.20017	-0.00462
-0.1952	-0.000482125	-0.19524	-0.000769108	-0.18595	-0.0012	-0.1887	-0.0024	-0.2005	-0.00462
-0.19833	-0.000488349	-0.19823	-0.00077741	-0.1891	-0.00121	-0.19183	-0.00242	-0.19892	-0.00393
-0.20012	-0.000492633	-0.20008	-0.000782622	-0.19212	-0.00123	-0.19497	-0.00243	-0.19584	-0.00328
-0.20069	-0.000493325	-0.20067	-0.000782155	-0.19513	-0.00124	-0.198	-0.00245	-0.19277	-0.00286
-0.19883	-0.000406852	-0.19888	-0.00063269	-0.19828	-0.00125	-0.19996	-0.00246	-0.18965	-0.00253
-0.19576	-0.000348052	-0.19581	-0.000527391	-0.20009	-0.00125	-0.20044	-0.00246	-0.18656	-0.00226
-0.19276	-0.000312461	-0.19271	-0.000465312	-0.20065	-0.00125	-0.19887	-0.00202	-0.18346	-0.00203
-0.18958	-0.000284692	-0.18962	-0.000417019	-0.19894	-0.001	-0.1958	-0.00164	-0.18039	-0.00183
-0.18652	-0.000261732	-0.18648	-0.000377309	-0.19583	-0.00081936	-0.19271	-0.00141	-0.1773	-0.00164
-0.18344	-0.000241921	-0.18351	-0.00034307	-0.19268	-0.000710987	-0.18961	-0.00124	-0.17418	-0.00148
-0.18042	-0.000224338	-0.18047	-0.000313122	-0.18963	-0.00062695	-0.18653	-0.0011	-0.17112	-0.00132
-0.17734	-0.000207685	-0.17721	-0.000285316	-0.18651	-0.000557114	-0.18345	-0.000974629	-0.16815	-0.00118
-0.17417	-0.000193387	-0.17421	-0.0002609	-0.18353	-0.000498741	-0.18042	-0.00086734	-0.16502	-0.00105
-0.17109	-0.000180258	-0.17108	-0.000238199	-0.18035	-0.000448328	-0.17729	-0.000768142	-0.16196	-0.000927592
-0.16803	-0.000167713	-0.16809	-0.000217427	-0.17725	-0.000399087	-0.17422	-0.000682444	-0.15884	-0.00080848
-0.16496	-0.000155327	-0.16499	-0.000197625	-0.17424	-0.000357689	-0.17107	-0.000603535	-0.15577	-0.000703674
-0.16197	-0.000143932	-0.16188	-0.000178547	-0.17108	-0.000319321	-0.16801	-0.000529493	-0.15261	-0.000600874
-0.15875	-0.000133145	-0.15876	-0.000160905	-0.1681	-0.000283452	-0.16501	-0.000459156	-0.14959	-0.000501101
-0.15573	-0.000123361	-0.15571	-0.000145069	-0.16507	-0.000249382	-0.16193	-0.000394492	-0.14646	-0.000405966
-0.15269	-0.000114296	-0.15264	-0.000129103	-0.16196	-0.000217957	-0.15888	-0.000333231	-0.14342	-0.00032096
-0.14964	-0.000104651	-0.1496	-0.00011343	-0.1589	-0.00018763	-0.15575	-0.000277926	-0.14034	-0.000237537
-0.14641	-9.62438e-05	-0.14643	-9.97448e-05	-0.15569	-0.000159767	-0.15266	-0.000221869	-0.13724	-0.000156995
-0.14338	-8.77841e-05	-0.14334	-8.69865e-05	-0.15263	-0.000133909	-0.1496	-0.000169231	-0.13412	-7.7523e-05
-0.14034	-7.97917e-05	-0.14027	-7.36621e-05	-0.14961	-0.000107959	-0.14646	-0.000122374	-0.13111	-6.98567e-06
-0.13721	-7.19757e-05	-0.13716	-6.13201e-05	-0.14643	-8.49927e-05	-0.14345	-7.56018e-05	-0.12798	5.89039e-05
-0.13415	-6.49607e-05	-0.13422	-4.92598e-05	-0.14338	-6.2894e-05	-0.14021	-2.93336e-05	-0.12492	0.000127788
-0.13103	-5.77702e-05	-0.131	-3.84219e-05	-0.14031	-4.04092e-05	-0.13721	1.09758e-05	-0.12186	0.000194626
-0.12799	-5.09982e-05	-0.12792	-2.75336e-05	-0.13716	-1.90822e-05	-0.13416	4.83803e-05	-0.11867	0.000263081
-0.12492	-4.40703e-05	-0.12481	-1.65575e-05	-0.13422	2.56799e-07	-0.13104	8.81131e-05	-0.11561	0.000319527
-0.12185	-3.76407e-05	-0.12187	-6.41889e-06	-0.13111	1.6618e-05	-0.12799	0.000125319	-0.11258	0.000375435
-0.11871	-3.07004e-05	-0.11872	4.05219e-06	-0.128	3.53418e-05	-0.12488	0.000160655	-0.10955	0.00043707
-0.11562	-2.51444e-05	-0.11568	1.19879e-05	-0.12493	5.22672e-05	-0.12182	0.000193703	-0.10637	0.000491552
-0.11255	-1.95374e-05	-0.11258	2.10079e-05	-0.12184	6.84063e-05	-0.11878	0.000229947	-0.10333	0.000541835
-0.10956	-1.3134e-05	-0.10948	3.04166e-05	-0.11879	8.6261e-05	-0.1157	0.000261638	-0.10025	0.000593901
-0.10643	-7.56715e-06	-0.10643	3.84931e-05	-0.11568	0.000100536	-0.11255	0.000291275	-0.09716	0.000641775
-0.10326	-1.92672e-06	-0.10332	4.64604e-05	-0.11255	0.000114297	-0.10946	0.000322702	-0.0941	0.000691762
-0.10025	3.05135e-06	-0.10019	5.50707e-05	-0.10947	0.000130998	-0.10643	0.000349558	-0.09099	0.000734763
-0.09714	7.90471e-06	-0.09708	6.27476e-05	-0.10639	0.000144527	-0.10331	0.000378036	-0.08795	0.000780863
-0.09412	1.25737e-05	-0.09406	7.03608e-05	-0.10324	0.00015631	-0.10025	0.000404349	-0.08481	0.000824185
-0.09094	1.67866e-05	-0.0909	7.71347e-05	-0.10016	0.00017101	-0.09711	0.000429078	-0.08175	0.000865554
-0.08786	2.159e-05	-0.08796	8.43556e-05	-0.0971	0.000183853	-0.09402	0.000454375	-0.07863	0.000910388
-0.08476	2.63133e-05	-0.08481	9.14617e-05	-0.09412	0.000194698	-0.091	0.00047853	-0.07561	0.000950069
-0.08181	3.06418e-05	-0.08174	9.76065e-05	-0.09097	0.000206162	-0.08793	0.000501518	-0.07248	0.000988742
-0.07874	3.55313e-05	-0.07859	0.000104947	-0.08792	0.00021741	-0.08479	0.00052257	-0.06937	0.00103
-0.07555	3.9468e-05	-0.07563	0.000111286	-0.08492	0.000228379	-0.08172	0.000545992	-0.06627	0.00107
-0.07256	4.32989e-05	-0.07256	0.000117371	-0.08169	0.000238748	-0.0787	0.000570127	-0.06326	0.0011
-0.06936	4.8173e-05	-0.06938	0.000124571	-0.07864	0.000250846	-0.07553	0.000589743	-0.06016	0.00114
-0.06628	5.17782e-05	-0.06621	0.000129944	-0.07551	0.000260671	-0.07258	0.000608257	-0.05705	0.00117
-0.06334	5.55039e-05	-0.06323	0.000135425	-0.0725	0.000270043	-0.06934	0.000631937	-0.05402	0.0012
-0.06015	5.98584e-05	-0.06015	0.000141964	-0.06929	0.000281596	-0.06636	0.000650133	-0.0509	0.00123
-0.05706	6.33179e-05	-0.05714	0.000147257	-0.0664	0.000289907	-0.06317	0.000668574	-0.0479	0.00127
-0.054	6.70091e-05	-0.05397	0.000152652	-0.0633	0.000298321	-0.06013	0.000686408	-0.04479	0.0013
-0.0509	7.07066e-05	-0.05088	0.000157498	-0.06014	0.000308786	-0.05706	0.000703655	-0.04166	0.00133
-0.0479	7.43147e-05	-0.04782	0.000162745	-0.05705	0.000316312	-0.05397	0.000721946	-0.03864	0.00136
-0.04476	7.79079e-05	-0.04474	0.000168032	-0.05399	0.000325201	-0.05093	0.000738277	-0.03553	0.00139
-0.04172	8.18433e-05	-0.04164	0.000173274	-0.05089	0.000332714	-0.04787	0.000754347	-0.03239	0.00142
-0.03861	8.46196e-05	-0.03854	0.000178843	-0.0479	0.000340678	-0.04473	0.000770979	-0.02935	0.00145
-0.03548	8.83059e-05	-0.03551	0.000183809	-0.04471	0.000348701	-0.0416	0.000788464	-0.02618	0.00148
-0.03242	9.15531e-05	-0.03241	0.000188485	-0.04168	0.000357077	-0.03856	0.000804493	-0.02319	0.0015
-0.02929	9.52796e-05	-0.02928	0.00019408	-0.03859	0.000365392	-0.03552	0.000816649	-0.02006	0.00153
-0.02625	9.84111e-05	-0.02628	0.000198233	-0.0355	0.000372287	-0.03245	0.00083165	-0.01697	0.00156
-0.02313	0.000101453	-0.02311	0.000202556	-0.03243	0.000379143	-0.02937	0.000849345	-0.01392	0.00158
-0.02001	0.000105079	-0.02006	0.000207838	-0.02938	0.000388128	-0.02627	0.000862537	-0.01082	0.0016
-0.01698	0.000107603	-0.01699	0.000211395	-0.02626	0.000394603	-0.02323	0.000874895	-0.00773	0.00163
-0.01387	0.000110127	-0.01384	0.000215607	-0.02309	0.000399978	-0.02009	0.000890267	-0.00472	0.00165
-0.01081	0.000113489	-0.01076	0.000219766	-0.02005	0.000408607	-0.01693	0.000903702	-0.00163	0.00168
-0.00775	0.000116437	-0.00774	0.000223837	-0.01699	0.000413999	-0.01398	0.000916218	0.00144	0.0017
-0.0047	0.000119378	-0.00468	0.000228403	-0.01399	0.000420096	-0.01079	0.000926526	0.00455	0.00172
-0.00162	0.000123005	-0.00163	0.000233009	-0.01088	0.000427082	-0.00776	0.000940036	0.00765	0.00175
0.00151	0.000125637	0.00148	0.000236622	-0.00785	0.000433715	-0.00472	0.000952614	0.01072	0.00177
0.00453	0.00012818	0.00462	0.000240728	-0.00474	0.000439096	-0.00155	0.000967536	0.01385	0.00179
0.00774	0.000131883	0.00774	0.000245758	-0.00173	0.000445831	0.00139	0.000976679	0.01591	0.00181
0.0108	0.000134547	0.01078	0.000250041	0.00151	0.00045304	0.00455	0.000988775	0.0169	0.00182
0.01364	0.000136693	0.01326	0.000252309	0.00414	0.000457119	0.0077	0.001
0.01504	0.000137708	0.01449	0.000254422	0.00536	0.0005354	0.00927	0.00102
