# Supplementary material for: Carbon quantum Dot incorporated Xanthan gum based gel polymer electrolytes for high performance supercapacitors
Source: Sci Rep. 2025 May 25;15:18227. doi: 10.1038/s41598-025-02341-z (PMC12104470; doi:10.1038/s41598-025-02341-z)
Supplement: Supplementary file 1 — Supplementary Material 1 [file 41598_2025_2341_MOESM1_ESM.zip › zip file/Figure 7/Fig 6 (c).xlsx]

## Sheet: Sheet1
5mV/s		10mV/s		20mV/s		50mV/s		100mV/s
Ewe/V vs. SCE	<I>/mA	Ewe/V vs. SCE	<I>/mA	Ewe/V vs. SCE	<I>/mA	Ewe/V vs. SCE	<I>/mA	Ewe/V vs. SCE	<I>/mA
0.14694	0.000377918	0.04446	0.000280171	0.03235	0.000495586	0.00411	0.000941709	0.01668	0.0024
0.1486	0.000380908	0.04619	0.000280643	0.0354	0.000505114	0.00577	0.000940948	0.01829	0.00241
0.15162	0.000390253	0.04928	0.000290513	0.03853	0.000517132	0.0089	0.000960885	0.02138	0.00243
0.15473	0.000398543	0.05234	0.000299142	0.04157	0.00052735	0.01197	0.000975228	0.02443	0.00246
0.15781	0.000407092	0.05544	0.000307277	0.04468	0.000538245	0.01504	0.000993731	0.02753	0.00249
0.16093	0.000413581	0.05855	0.000316399	0.04779	0.000550582	0.01813	0.00101	0.0306	0.00251
0.16401	0.000423428	0.06165	0.000324822	0.05084	0.000558799	0.02121	0.00102	0.03364	0.00254
0.16714	0.000432561	0.06467	0.000332692	0.05392	0.000568313	0.02434	0.00103	0.03676	0.00257
0.17019	0.000441058	0.0678	0.000338386	0.05705	0.000585611	0.0274	0.00105	0.03981	0.0026
0.17324	0.00045019	0.07087	0.000346991	0.0601	0.00058967	0.03039	0.00106	0.04292	0.00263
0.17634	0.000459576	0.07393	0.000355372	0.06322	0.000602781	0.03355	0.00108	0.04601	0.00266
0.17944	0.000468443	0.07702	0.000363993	0.06621	0.000612007	0.03657	0.00109	0.0491	0.0027
0.1825	0.000477004	0.08012	0.000373991	0.06928	0.000622336	0.03972	0.00112	0.05221	0.00271
0.18556	0.00048696	0.08318	0.000381698	0.07238	0.000632519	0.04273	0.00112	0.05527	0.00274
0.18868	0.000496589	0.08627	0.000389966	0.07545	0.000643962	0.0458	0.00114	0.05833	0.00278
0.19172	0.000506254	0.08938	0.000399684	0.07859	0.000656289	0.04899	0.00116	0.06143	0.0028
0.19481	0.000515858	0.09247	0.000408239	0.08167	0.000667219	0.05205	0.00117	0.06455	0.00283
0.19789	0.000526121	0.0955	0.00041592	0.08474	0.000676818	0.05511	0.00118	0.06759	0.00285
0.20103	0.000535297	0.09863	0.00042676	0.0878	0.000690506	0.05823	0.00121	0.07062	0.00288
0.20409	0.000547063	0.10172	0.000434402	0.09094	0.000698048	0.06133	0.00122	0.07377	0.00291
0.20723	0.000558409	0.1048	0.000442042	0.09398	0.000710745	0.06442	0.00124	0.07684	0.00295
0.21025	0.000570021	0.10783	0.000450406	0.09706	0.000722705	0.06746	0.00125	0.07992	0.00297
0.21333	0.000579652	0.11088	0.000459562	0.10021	0.000731435	0.07057	0.00126	0.08301	0.003
0.21648	0.000590718	0.11402	0.000469796	0.10325	0.000745244	0.07362	0.00127	0.08604	0.00303
0.21956	0.000601171	0.11712	0.00047959	0.10629	0.00075693	0.07668	0.0013	0.08916	0.00305
0.22255	0.000612609	0.12023	0.000489054	0.10942	0.000768185	0.07978	0.00131	0.09226	0.00308
0.22567	0.000624353	0.12326	0.000497263	0.11248	0.000781193	0.08291	0.00132	0.09532	0.00311
0.2287	0.000636448	0.12636	0.000508881	0.11551	0.000790931	0.08597	0.00133	0.09847	0.00315
0.23184	0.000649636	0.12945	0.000517464	0.11864	0.000803531	0.08909	0.00136	0.10149	0.00317
0.23495	0.00065974	0.13259	0.0005266	0.12177	0.000814254	0.09216	0.00137	0.10455	0.0032
0.23806	0.000672044	0.13564	0.000536484	0.12485	0.000824389	0.09522	0.00138	0.10764	0.00322
0.24111	0.000684113	0.13873	0.000546514	0.12796	0.000840572	0.09832	0.0014	0.11074	0.00326
0.24414	0.000697391	0.14182	0.000555542	0.13099	0.000851456	0.10142	0.00141	0.11379	0.00329
0.24726	0.00071141	0.14488	0.00056518	0.13409	0.000862271	0.10456	0.00143	0.11692	0.00333
0.25038	0.000723805	0.14796	0.000575871	0.1372	0.000876436	0.10753	0.00145	0.12006	0.00335
0.25345	0.000737242	0.15102	0.000586311	0.14034	0.000885765	0.11066	0.00146	0.12307	0.00338
0.25657	0.000750431	0.15415	0.000596148	0.14338	0.000899289	0.1137	0.00148	0.12615	0.00342
0.25965	0.000763779	0.15722	0.00060742	0.14642	0.000911676	0.11676	0.0015	0.12926	0.00345
0.26271	0.000778624	0.16028	0.000617512	0.14951	0.000926201	0.11983	0.00151	0.13235	0.00348
0.26578	0.0007926	0.16333	0.000627981	0.1526	0.000937456	0.12296	0.00153	0.13546	0.00352
0.26882	0.00080746	0.16642	0.000640351	0.15569	0.000954029	0.12603	0.00155	0.13853	0.00354
0.27187	0.000821326	0.16954	0.000650054	0.1588	0.000965383	0.12913	0.00157	0.14163	0.00358
0.27499	0.000836234	0.17261	0.000659835	0.16181	0.000979365	0.13222	0.00158	0.14469	0.00361
0.27809	0.000850631	0.17576	0.000671933	0.16492	0.000992453	0.13531	0.0016	0.14775	0.00363
0.28109	0.000866745	0.17883	0.000683667	0.16802	0.00101	0.13845	0.00162	0.15084	0.00367
0.28427	0.000883578	0.18193	0.00069545	0.17113	0.00102	0.14142	0.00164	0.15388	0.0037
0.28733	0.000898479	0.18494	0.000706088	0.1742	0.00104	0.14458	0.00165	0.15707	0.00375
0.29043	0.000914574	0.18803	0.000718311	0.17732	0.00105	0.14761	0.00166	0.16013	0.00378
0.29357	0.000929639	0.1911	0.000730535	0.1804	0.00107	0.15072	0.00169	0.16325	0.00381
0.2966	0.00094697	0.19413	0.000742236	0.18347	0.00108	0.15381	0.00172	0.16626	0.00386
0.29972	0.00096425	0.19731	0.000756227	0.18651	0.0011	0.15689	0.00174	0.1694	0.00389
0.30274	0.000981762	0.20037	0.00076745	0.18959	0.00111	0.15998	0.00175	0.17251	0.00392
0.30585	0.000998689	0.20342	0.000779384	0.19265	0.00112	0.16307	0.00177	0.17555	0.00396
0.3089	0.00102	0.20655	0.000793479	0.19578	0.00115	0.16615	0.00179	0.17866	0.00399
0.31201	0.00103	0.20963	0.000805213	0.19885	0.00116	0.1692	0.00181	0.18169	0.00403
0.31513	0.00105	0.21274	0.000818731	0.20198	0.00118	0.17238	0.00183	0.18479	0.00406
0.31821	0.00107	0.21583	0.000832435	0.20501	0.0012	0.17539	0.00185	0.18785	0.0041
0.32128	0.00109	0.21891	0.000845377	0.20812	0.00121	0.17846	0.00187	0.19092	0.00414
0.32439	0.00111	0.22204	0.000859923	0.21117	0.00123	0.18161	0.0019	0.19399	0.00418
0.32747	0.00113	0.22503	0.000872534	0.21428	0.00124	0.18468	0.00191	0.19709	0.00423
0.3305	0.00115	0.22811	0.000887281	0.2174	0.00126	0.18774	0.00194	0.20023	0.00427
0.33361	0.00117	0.23124	0.000900034	0.22045	0.00128	0.19075	0.00196	0.20326	0.0043
0.33671	0.00119	0.23432	0.000915645	0.22357	0.0013	0.19384	0.00198	0.20637	0.00436
0.33978	0.00121	0.23739	0.0009311	0.22658	0.00132	0.197	0.002	0.20944	0.00439
0.34284	0.00123	0.24047	0.000947354	0.22964	0.00133	0.2	0.00203	0.21252	0.00443
0.34588	0.00125	0.24352	0.00096267	0.23272	0.00135	0.20314	0.00205	0.21563	0.00449
0.34904	0.00127	0.24665	0.000980311	0.23589	0.00138	0.20626	0.00208	0.21875	0.00452
0.3521	0.00129	0.24971	0.000994018	0.23892	0.00139	0.20934	0.0021	0.22183	0.00456
0.3552	0.00131	0.25283	0.00101	0.24202	0.00141	0.21241	0.00213	0.22484	0.0046
0.35826	0.00134	0.2559	0.00103	0.24512	0.00144	0.2155	0.00216	0.22791	0.00464
0.36137	0.00136	0.25899	0.00105	0.24822	0.00146	0.21858	0.00218	0.231	0.00469
0.36449	0.00138	0.26203	0.00106	0.25127	0.00148	0.22169	0.0022	0.23408	0.00474
0.36752	0.00141	0.26511	0.00108	0.25435	0.0015	0.2247	0.00223	0.23717	0.00479
0.37061	0.00143	0.26818	0.0011	0.25742	0.00152	0.22777	0.00225	0.24024	0.00484
0.37369	0.00145	0.2713	0.00111	0.26051	0.00154	0.23093	0.00229	0.24335	0.00488
0.37684	0.00148	0.27434	0.00113	0.26359	0.00156	0.23399	0.00231	0.24649	0.00496
0.37988	0.0015	0.27746	0.00115	0.26668	0.00159	0.23711	0.00234	0.24948	0.00499
0.38294	0.00153	0.28054	0.00117	0.26975	0.00161	0.24016	0.00237	0.25261	0.00504
0.38604	0.00156	0.28366	0.00119	0.27281	0.00163	0.24324	0.0024	0.25569	0.0051
0.38911	0.00158	0.28672	0.00121	0.27597	0.00166	0.24627	0.00243	0.25879	0.00515
0.39216	0.00161	0.28978	0.00123	0.27901	0.00168	0.24942	0.00245	0.26186	0.0052
0.39529	0.00163	0.29286	0.00125	0.28213	0.00171	0.25247	0.00249	0.26492	0.00525
0.39835	0.00166	0.29598	0.00127	0.28516	0.00174	0.25563	0.00253	0.268	0.0053
0.40139	0.00169	0.29908	0.00129	0.28829	0.00176	0.2587	0.00255	0.27108	0.00536
0.40452	0.00172	0.30212	0.00131	0.29134	0.00178	0.26173	0.00258	0.27419	0.00543
0.40759	0.00174	0.30522	0.00133	0.29447	0.00181	0.26476	0.00262	0.27725	0.00548
0.41065	0.00177	0.30825	0.00136	0.29752	0.00184	0.26791	0.00265	0.28037	0.00554
0.41371	0.0018	0.31141	0.00138	0.30062	0.00186	0.27093	0.00268	0.28336	0.00559
0.4169	0.00183	0.31441	0.0014	0.30369	0.00189	0.27402	0.00272	0.28654	0.00566
0.41996	0.00186	0.31754	0.00142	0.30682	0.00192	0.27717	0.00276	0.2896	0.00572
0.42298	0.0019	0.32063	0.00144	0.30979	0.00195	0.28023	0.00279	0.2927	0.00578
0.42606	0.00193	0.32369	0.00147	0.31297	0.00198	0.28329	0.00282	0.29583	0.00585
0.42918	0.00196	0.32686	0.00149	0.31606	0.002	0.28644	0.00286	0.29887	0.0059
0.43225	0.00199	0.32994	0.00152	0.31914	0.00203	0.28947	0.0029	0.30196	0.00597
0.43541	0.00202	0.33301	0.00154	0.32223	0.00206	0.29258	0.00294	0.30503	0.00603
0.43847	0.00206	0.3361	0.00157	0.3253	0.0021	0.29568	0.00298	0.3081	0.00609
0.44155	0.00209	0.33919	0.00159	0.3284	0.00213	0.29881	0.00301	0.31117	0.00616
0.44463	0.00212	0.34225	0.00162	0.33142	0.00216	0.30181	0.00305	0.31428	0.00623
0.44774	0.00216	0.34533	0.00164	0.33458	0.00219	0.3049	0.00309	0.31734	0.0063
0.4508	0.00219	0.34834	0.00167	0.33766	0.00222	0.30795	0.00313	0.32045	0.00637
0.4539	0.00223	0.35148	0.00169	0.34071	0.00226	0.31102	0.00317	0.32354	0.00645
0.45702	0.00227	0.35455	0.00172	0.3438	0.00229	0.31413	0.00321	0.32666	0.00652
0.46008	0.0023	0.35767	0.00175	0.34686	0.00232	0.31724	0.00325	0.32973	0.00659
0.46312	0.00234	0.36075	0.00178	0.34994	0.00235	0.32034	0.00329	0.33278	0.00666
0.46619	0.00238	0.36382	0.00181	0.35298	0.00239	0.32332	0.00334	0.33586	0.00673
0.46927	0.00242	0.36694	0.00183	0.35618	0.00243	0.32651	0.00339	0.33897	0.00681
0.47236	0.00246	0.37	0.00186	0.3592	0.00246	0.32961	0.00343	0.34206	0.00688
0.47549	0.0025	0.37306	0.00189	0.36228	0.0025	0.33272	0.00347	0.34515	0.00695
0.47856	0.00254	0.3762	0.00192	0.3654	0.00254	0.33575	0.00351	0.3482	0.00704
0.48165	0.00258	0.3793	0.00195	0.36851	0.00257	0.33885	0.00357	0.35121	0.00712
0.48475	0.00262	0.3823	0.00198	0.37158	0.00261	0.34194	0.00362	0.35439	0.00721
0.48782	0.00266	0.38541	0.00202	0.37463	0.00265	0.34504	0.00366	0.35744	0.00728
0.49089	0.00271	0.38848	0.00205	0.37771	0.00269	0.34804	0.00371	0.36052	0.00736
0.49401	0.00275	0.39159	0.00208	0.38081	0.00273	0.35113	0.00376	0.36367	0.00746
0.49712	0.00279	0.39465	0.00211	0.38388	0.00277	0.35422	0.00381	0.36671	0.00753
0.50017	0.00284	0.39778	0.00215	0.38695	0.00281	0.35732	0.00386	0.36983	0.00761
0.50321	0.00288	0.40084	0.00218	0.39001	0.00285	0.3604	0.00391	0.37285	0.00771
0.50623	0.00293	0.40395	0.00222	0.3931	0.0029	0.36356	0.00398	0.37598	0.00779
0.50933	0.00297	0.40701	0.00225	0.39622	0.00294	0.3666	0.00402	0.37911	0.00788
0.51242	0.00302	0.41007	0.00229	0.39926	0.00298	0.36965	0.00407	0.38215	0.00797
0.51555	0.00307	0.41316	0.00232	0.40235	0.00303	0.37276	0.00412	0.38522	0.00806
0.51863	0.00312	0.41625	0.00236	0.40547	0.00307	0.37579	0.00419	0.38829	0.00815
0.52169	0.00317	0.41938	0.00239	0.40859	0.00312	0.37896	0.00425	0.39137	0.00824
0.52482	0.00323	0.42243	0.00243	0.41163	0.00316	0.38212	0.0043	0.39448	0.00836
0.52788	0.00328	0.42545	0.00247	0.4147	0.00321	0.38509	0.00435	0.39752	0.00844
0.53099	0.00333	0.42858	0.00251	0.41781	0.00325	0.38818	0.00441	0.40065	0.00853
0.53409	0.00339	0.43169	0.00255	0.42085	0.0033	0.39122	0.00448	0.40376	0.00865
0.53715	0.00344	0.43477	0.00259	0.42396	0.00335	0.39437	0.00454	0.40686	0.00874
0.54026	0.00349	0.43785	0.00263	0.42703	0.0034	0.39738	0.00459	0.40988	0.00883
0.54327	0.00355	0.44089	0.00267	0.43005	0.00345	0.40051	0.00466	0.41301	0.00895
0.54642	0.00361	0.44404	0.00271	0.43318	0.00351	0.40362	0.00473	0.41605	0.00904
0.5495	0.00366	0.44712	0.00275	0.43626	0.00356	0.40669	0.00479	0.41914	0.00914
0.5526	0.00372	0.4502	0.0028	0.43933	0.00361	0.40988	0.00485	0.42227	0.00925
0.55558	0.00378	0.45324	0.00284	0.44251	0.00366	0.41289	0.00492	0.42527	0.00935
0.55873	0.00384	0.45641	0.00288	0.44562	0.00371	0.41601	0.00498	0.42834	0.00947
0.56182	0.00391	0.45949	0.00293	0.44867	0.00377	0.41904	0.00504	0.43146	0.00958
0.56492	0.00397	0.46254	0.00297	0.45173	0.00383	0.42213	0.0051	0.4345	0.00969
0.56796	0.00403	0.46559	0.00302	0.45483	0.00388	0.42514	0.00518	0.43767	0.0098
0.57106	0.00409	0.46868	0.00306	0.45788	0.00394	0.42825	0.00525	0.4407	0.00992
0.57415	0.00416	0.47177	0.00311	0.461	0.00399	0.43134	0.00532	0.44379	0.01005
0.57722	0.00422	0.47482	0.00316	0.46406	0.00405	0.43444	0.00539	0.44695	0.01015
0.58025	0.00429	0.47791	0.00321	0.46717	0.00411	0.43751	0.00546	0.44997	0.01026
0.58343	0.00436	0.48104	0.00326	0.47018	0.00417	0.44062	0.00555	0.45306	0.0104
0.58645	0.00443	0.4841	0.00331	0.47333	0.00424	0.4437	0.00563	0.45618	0.01051
0.58948	0.0045	0.48724	0.00336	0.47638	0.0043	0.44679	0.00569	0.45926	0.01063
0.59262	0.00457	0.49025	0.00342	0.47949	0.00436	0.44991	0.00576	0.46382	0.01074
0.59569	0.00464	0.49333	0.00347	0.48258	0.00443	0.45299	0.00585	0.46835	0.01069
0.59879	0.00471	0.49643	0.00352	0.48564	0.00449	0.45606	0.00593	0.47149	0.01082
0.60191	0.00479	0.49949	0.00358	0.48873	0.00456	0.45917	0.00601	0.47459	0.01095
0.60496	0.00486	0.50257	0.00364	0.49185	0.00463	0.46217	0.00608	0.47756	0.01108
0.60804	0.00494	0.50566	0.00369	0.49491	0.0047	0.46532	0.00617	0.48069	0.01122
0.61119	0.00502	0.50876	0.00375	0.49803	0.00476	0.46836	0.00625	0.48382	0.01137
0.61424	0.0051	0.51184	0.00381	0.50108	0.00483	0.47149	0.00633	0.4869	0.0115
0.61733	0.00518	0.51493	0.00387	0.50412	0.00491	0.4745	0.00642	0.48996	0.01164
0.62037	0.00526	0.51804	0.00393	0.50718	0.00498	0.47764	0.00651	0.49309	0.01178
0.62342	0.00534	0.5211	0.00399	0.51031	0.00505	0.48071	0.0066	0.49616	0.01192
0.62656	0.00542	0.52422	0.00406	0.51336	0.00513	0.48384	0.00669	0.49927	0.01206
0.62958	0.00551	0.5273	0.00412	0.51649	0.0052	0.48684	0.00677	0.50228	0.0122
0.63269	0.00559	0.53037	0.00418	0.51956	0.00528	0.48997	0.00687	0.50539	0.01235
0.63582	0.00568	0.53346	0.00425	0.52265	0.00536	0.4931	0.00697	0.50849	0.0125
0.63886	0.00577	0.53654	0.00431	0.52578	0.00544	0.49613	0.00706	0.51152	0.01267
0.64195	0.00586	0.53961	0.00438	0.52879	0.00552	0.49928	0.00715	0.51462	0.01282
0.64506	0.00595	0.54267	0.00445	0.53193	0.0056	0.50227	0.00725	0.5177	0.01297
0.64815	0.00604	0.54573	0.00452	0.53499	0.00569	0.50539	0.00735	0.52082	0.01313
0.65128	0.00615	0.54885	0.00459	0.5381	0.00577	0.50846	0.00746	0.52388	0.01331
0.65435	0.00623	0.5519	0.00466	0.54111	0.00586	0.51154	0.00755	0.52701	0.01346
0.6574	0.00633	0.55506	0.00474	0.54417	0.00594	0.51463	0.00765	0.53005	0.01363
0.66048	0.00642	0.55806	0.00481	0.5473	0.00603	0.51772	0.00776	0.53324	0.01381
0.66358	0.00652	0.56119	0.00488	0.55042	0.00612	0.5208	0.00787	0.53623	0.01397
0.66667	0.00662	0.56428	0.00496	0.55351	0.00621	0.52387	0.00798	0.5393	0.01414
0.66972	0.00672	0.56742	0.00504	0.55654	0.0063	0.52698	0.00809	0.5424	0.01432
0.67282	0.00682	0.57044	0.00511	0.5596	0.00639	0.53003	0.0082	0.54548	0.0145
0.67583	0.00693	0.57358	0.00519	0.56274	0.00649	0.53314	0.00831	0.54849	0.01467
0.67897	0.00703	0.57662	0.00527	0.56578	0.00659	0.53623	0.00842	0.55164	0.01486
0.68211	0.00714	0.57972	0.00535	0.56886	0.00668	0.53929	0.00854	0.5547	0.01504
0.68519	0.00725	0.58275	0.00544	0.572	0.00679	0.54239	0.00866	0.5578	0.01523
0.6882	0.00736	0.58583	0.00552	0.57508	0.00689	0.54547	0.00878	0.56088	0.01544
0.69131	0.00747	0.58891	0.0056	0.57811	0.00699	0.54849	0.00889	0.564	0.01562
0.69438	0.00758	0.592	0.00569	0.58118	0.0071	0.55168	0.00902	0.56709	0.0158
0.6975	0.0077	0.59507	0.00578	0.58427	0.0072	0.55474	0.00915	0.57015	0.01601
0.70057	0.00781	0.59818	0.00587	0.58736	0.0073	0.55774	0.00927	0.57329	0.01621
0.70362	0.00792	0.60129	0.00597	0.59044	0.00742	0.56086	0.00941	0.57632	0.01642
0.70671	0.00804	0.60432	0.00605	0.59357	0.00753	0.56405	0.00953	0.57938	0.01661
0.70981	0.00816	0.60746	0.00615	0.59664	0.00764	0.56705	0.00967	0.58242	0.01682
0.71294	0.00827	0.61057	0.00625	0.59973	0.00776	0.57013	0.00981	0.58549	0.01705
0.71596	0.00839	0.61366	0.00634	0.60283	0.00787	0.57324	0.00994	0.58862	0.01726
0.71906	0.00852	0.61669	0.00644	0.60593	0.00799	0.57631	0.01007	0.59175	0.01749
0.72214	0.00864	0.61979	0.00653	0.609	0.00811	0.58019	0.01029	0.59481	0.01771
0.72523	0.00878	0.62286	0.00663	0.61206	0.00823	0.58395	0.01044	0.59792	0.01793
0.7283	0.00891	0.62597	0.00674	0.61519	0.00835	0.58702	0.01059	0.60094	0.01816
0.73145	0.00904	0.62902	0.00684	0.61828	0.00847	0.59017	0.01075	0.60404	0.01839
0.73447	0.00917	0.63212	0.00694	0.62128	0.00859	0.59322	0.01089	0.60715	0.01863
0.73759	0.0093	0.63518	0.00705	0.62436	0.00872	0.59633	0.01104	0.61024	0.01887
0.74067	0.00944	0.63826	0.00716	0.62749	0.00885	0.59939	0.01119	0.61332	0.01911
0.74372	0.00957	0.64139	0.00727	0.6306	0.00899	0.60256	0.01135	0.61641	0.01935
0.7468	0.00972	0.64444	0.00738	0.63362	0.00912	0.60557	0.0115	0.61948	0.0196
0.74989	0.00987	0.64751	0.00749	0.63672	0.00925	0.60866	0.01166	0.62251	0.01986
0.75295	0.01001	0.65062	0.00761	0.63983	0.00939	0.61177	0.01184	0.62564	0.02013
0.75602	0.01018	0.6537	0.00772	0.64291	0.00953	0.61486	0.012	0.62876	0.02041
0.75915	0.01033	0.65683	0.00784	0.64591	0.00967	0.61793	0.01217	0.63182	0.02068
0.76225	0.01047	0.65986	0.00795	0.64907	0.00982	0.62105	0.01233	0.63494	0.02097
0.7653	0.01062	0.6629	0.00807	0.65218	0.00996	0.62404	0.01251	0.63795	0.02125
0.76846	0.01078	0.666	0.0082	0.65557	0.01015	0.6272	0.01268	0.64109	0.02154
0.77149	0.01093	0.6691	0.00832	0.65893	0.01031	0.63021	0.01286	0.64414	0.02181
0.77456	0.01108	0.67217	0.00845	0.66204	0.01046	0.63334	0.01303	0.64727	0.0221
0.77764	0.01124	0.67527	0.00857	0.66507	0.01061	0.63644	0.01322	0.65032	0.02241
0.78072	0.0114	0.67836	0.0087	0.66811	0.01077	0.63955	0.01341	0.65341	0.02267
0.78381	0.01155	0.68148	0.00883	0.67126	0.01093	0.64259	0.0136	0.6565	0.023
0.78692	0.01172	0.68455	0.00896	0.67434	0.01109	0.64567	0.01379	0.65954	0.02334
0.79	0.01189	0.68765	0.00909	0.67739	0.01125	0.64879	0.01399	0.66264	0.02363
0.793	0.01206	0.69074	0.00923	0.68054	0.01142	0.65186	0.01419	0.66569	0.02395
0.7961	0.01223	0.69381	0.00937	0.68358	0.01158	0.6549	0.01438	0.66879	0.02426
0.79847	0.01236	0.69685	0.00951	0.68665	0.01176	0.658	0.01459	0.67187	0.02456
0.79943	0.01241	0.6999	0.00965	0.68979	0.01193	0.66108	0.01479	0.67492	0.02484
0.79769	0.01209	0.70302	0.00979	0.69287	0.0121	0.66417	0.015	0.67804	0.02517
0.79456	0.01174	0.70612	0.00994	0.69595	0.01227	0.66723	0.0152	0.68115	0.02552
0.79154	0.01144	0.70932	0.01012	0.699	0.01245	0.67032	0.01543	0.68424	0.02584
0.78849	0.01117	0.71257	0.01027	0.70213	0.01263	0.67341	0.01564	0.68732	0.02612
0.78533	0.01091	0.71567	0.01043	0.70517	0.01282	0.67648	0.01586	0.69045	0.02647
0.78228	0.01067	0.71875	0.01058	0.70822	0.01301	0.6796	0.0161	0.69349	0.02681
0.77917	0.01045	0.7219	0.01074	0.71134	0.0132	0.68271	0.01632	0.69655	0.02716
0.7761	0.01023	0.72492	0.01089	0.71441	0.01339	0.68575	0.01655	0.69958	0.02752
0.77304	0.01001	0.72797	0.01105	0.7175	0.01358	0.6889	0.01679	0.70267	0.0279
0.76991	0.00981	0.7311	0.01121	0.72067	0.01378	0.69189	0.01702	0.70578	0.02827
0.76684	0.00961	0.73421	0.01137	0.72368	0.01398	0.69499	0.01726	0.70889	0.02863
0.76376	0.00942	0.7372	0.01154	0.72683	0.01417	0.69813	0.0175	0.71197	0.02893
0.76064	0.00923	0.74032	0.01171	0.72989	0.01439	0.70116	0.01773	0.71503	0.02928
0.75762	0.00905	0.74339	0.01188	0.73293	0.01459	0.7042	0.01799	0.71815	0.02966
0.75449	0.00888	0.74648	0.01205	0.73604	0.0148	0.7073	0.01823	0.72124	0.03006
0.75141	0.00871	0.74961	0.01223	0.73906	0.01501	0.71042	0.01851	0.7243	0.03045
0.74834	0.00854	0.75267	0.0124	0.7422	0.01522	0.71348	0.01876	0.72744	0.03084
0.74523	0.00838	0.75568	0.01258	0.74523	0.01544	0.71658	0.01902	0.73051	0.03125
0.74217	0.00822	0.75881	0.01277	0.74831	0.01567	0.71969	0.0193	0.73354	0.03164
0.73906	0.00807	0.76194	0.01295	0.75143	0.01589	0.72275	0.01957	0.73664	0.03204
0.736	0.00792	0.76505	0.01313	0.75449	0.01611	0.72579	0.01985	0.73969	0.03244
0.73293	0.00778	0.76809	0.01332	0.75762	0.01634	0.72895	0.02012	0.74283	0.03286
0.72985	0.00763	0.77121	0.01352	0.7607	0.01658	0.73203	0.0204	0.74591	0.03329
0.72678	0.00749	0.77427	0.01371	0.76377	0.01682	0.73511	0.02068	0.74899	0.03373
0.72368	0.00735	0.77734	0.01391	0.76687	0.01705	0.73817	0.02097	0.75206	0.03414
0.72064	0.00721	0.78044	0.01411	0.76998	0.0173	0.74127	0.02125	0.75508	0.03456
0.71747	0.00708	0.78354	0.01431	0.77304	0.01755	0.74433	0.02155	0.75822	0.03503
0.71442	0.00695	0.78656	0.01451	0.77616	0.01779	0.74745	0.02186	0.76133	0.03546
0.71136	0.00683	0.78965	0.01472	0.77923	0.01804	0.75052	0.02218	0.76446	0.03592
0.70817	0.0067	0.79277	0.01492	0.78227	0.0183	0.7536	0.02249	0.76749	0.03637
0.7052	0.00658	0.79582	0.01514	0.78538	0.01856	0.75666	0.0228	0.77059	0.03684
0.70208	0.00646	0.79829	0.01531	0.78845	0.01882	0.75974	0.02313	0.77371	0.03729
0.699	0.00634	0.79945	0.01539	0.79157	0.01908	0.7629	0.02345	0.77674	0.03777
0.69593	0.00623	0.79772	0.01489	0.79459	0.01935	0.76593	0.02376	0.77979	0.03824
0.69278	0.00612	0.79461	0.0144	0.7977	0.01963	0.76903	0.0241	0.78288	0.03872
0.68978	0.00601	0.79157	0.014	0.79935	0.01977	0.77214	0.02443	0.78596	0.03921
0.6867	0.0059	0.78852	0.01364	0.79774	0.01897	0.77518	0.02477	0.78908	0.03972
0.68364	0.00579	0.78534	0.01331	0.79459	0.01825	0.77824	0.02511	0.79213	0.04021
0.68052	0.00569	0.78224	0.013	0.79155	0.01768	0.78132	0.02546	0.79524	0.04071
0.67745	0.00558	0.77921	0.01271	0.78853	0.01719	0.78441	0.02581	0.79802	0.04118
0.67432	0.00548	0.77615	0.01243	0.78533	0.01674	0.78755	0.02618	0.79956	0.04137
0.67125	0.00538	0.77305	0.01216	0.78229	0.01632	0.79067	0.02653	0.79771	0.0388
0.66819	0.00529	0.76995	0.0119	0.77915	0.01592	0.79372	0.02688	0.79461	0.03669
0.66508	0.00519	0.76688	0.01164	0.77611	0.01555	0.79678	0.02724	0.79152	0.03524
0.66199	0.0051	0.76379	0.0114	0.77302	0.01519	0.79881	0.02749	0.78844	0.03399
0.65894	0.00501	0.76072	0.01118	0.76996	0.01485	0.79931	0.02754	0.78534	0.03286
0.65584	0.00492	0.75764	0.01095	0.76686	0.01451	0.79767	0.02601	0.78225	0.03185
0.65278	0.00483	0.75451	0.01073	0.76381	0.01419	0.79464	0.02476	0.77919	0.03093
0.64969	0.00474	0.75145	0.01052	0.76072	0.01389	0.79151	0.02385	0.77613	0.03006
0.6466	0.00465	0.74832	0.01031	0.75762	0.01358	0.78845	0.02307	0.77307	0.0292
0.64354	0.00456	0.74521	0.0101	0.75456	0.0133	0.78536	0.02236	0.77001	0.02841
0.64049	0.00448	0.74221	0.0099	0.75146	0.01302	0.78227	0.02172	0.76692	0.02764
0.63732	0.0044	0.73913	0.00971	0.74831	0.01274	0.77921	0.02113	0.7638	0.02694
0.63428	0.00433	0.73602	0.00952	0.74524	0.01248	0.77612	0.02055	0.7607	0.02625
0.6312	0.00425	0.73294	0.00934	0.74215	0.01223	0.773	0.02001	0.75763	0.02556
0.62809	0.00418	0.72986	0.00916	0.73909	0.01198	0.76995	0.0195	0.75453	0.02493
0.62505	0.00411	0.72681	0.00898	0.73599	0.01174	0.76685	0.019	0.75146	0.02431
0.6219	0.00404	0.72368	0.00881	0.73293	0.0115	0.76378	0.01854	0.74834	0.02371
0.61879	0.00397	0.7206	0.00865	0.72982	0.01127	0.76068	0.0181	0.7453	0.02315
0.6158	0.0039	0.71746	0.00848	0.72681	0.01104	0.75765	0.01765	0.74219	0.02259
0.61273	0.00383	0.71443	0.00832	0.72376	0.01083	0.75452	0.01724	0.7391	0.02205
0.60962	0.00377	0.71132	0.00817	0.72064	0.01062	0.75144	0.01683	0.73608	0.02154
0.60651	0.0037	0.70827	0.00802	0.71753	0.0104	0.74828	0.01644	0.73295	0.02104
0.6034	0.00363	0.70516	0.00786	0.7144	0.0102	0.74522	0.01608	0.72994	0.02055
0.60035	0.00357	0.70213	0.00772	0.71138	0.01001	0.74215	0.01571	0.72678	0.02004
0.59725	0.0035	0.69906	0.00758	0.70822	0.00981	0.73914	0.01536	0.72372	0.01959
0.59418	0.00343	0.69593	0.00744	0.70514	0.00962	0.73602	0.01502	0.72062	0.01914
0.5911	0.00337	0.69284	0.0073	0.70208	0.00944	0.73297	0.01467	0.71748	0.01869
0.58798	0.0033	0.6898	0.00716	0.69899	0.00925	0.72991	0.01435	0.71441	0.01827
0.58494	0.00324	0.68669	0.00703	0.69594	0.00908	0.7268	0.01404	0.71136	0.01784
0.58187	0.00318	0.68359	0.0069	0.69287	0.0089	0.72364	0.01372	0.70822	0.01743
0.5788	0.00312	0.6805	0.00677	0.68975	0.00872	0.72059	0.01342	0.70514	0.01704
0.57566	0.00306	0.67742	0.00665	0.68669	0.00856	0.7175	0.01312	0.70212	0.01666
0.57263	0.00301	0.67434	0.00652	0.68359	0.00839	0.7144	0.01284	0.69899	0.01628
0.56954	0.00295	0.67124	0.0064	0.68051	0.00823	0.71136	0.01256	0.69593	0.01591
0.56642	0.00289	0.6681	0.00629	0.67743	0.00807	0.70829	0.01228	0.69287	0.01556
0.56341	0.00284	0.66509	0.00617	0.67429	0.00791	0.70516	0.01202	0.68979	0.01521
0.56025	0.00278	0.662	0.00606	0.67123	0.00776	0.70212	0.01177	0.6867	0.01486
0.5572	0.00273	0.65894	0.00595	0.66816	0.00761	0.69904	0.01152	0.68358	0.01451
0.55408	0.00268	0.65578	0.00584	0.66505	0.00746	0.69592	0.01128	0.68056	0.01419
0.55103	0.00263	0.65276	0.00573	0.66198	0.00732	0.69287	0.01103	0.6774	0.01385
0.54792	0.00258	0.64968	0.00563	0.65895	0.00718	0.68982	0.0108	0.67427	0.01356
0.54482	0.00253	0.64662	0.00552	0.65586	0.00704	0.68667	0.01057	0.67127	0.01324
0.54172	0.00248	0.64351	0.00542	0.65281	0.00691	0.68366	0.01034	0.66817	0.01292
0.53868	0.00243	0.64041	0.00532	0.64971	0.00678	0.68052	0.01012	0.66506	0.01264
0.53555	0.00239	0.63733	0.00522	0.64657	0.00664	0.67746	0.00989	0.66199	0.01236
0.53253	0.00234	0.63421	0.00513	0.64349	0.00651	0.67433	0.00968	0.6589	0.01208
0.52944	0.00229	0.63115	0.00504	0.64047	0.00639	0.67126	0.00947	0.65588	0.01179
0.52634	0.00225	0.62809	0.00494	0.63736	0.00626	0.66814	0.00927	0.6528	0.01154
0.52328	0.00221	0.62501	0.00485	0.63431	0.00614	0.66506	0.00908	0.64972	0.01127
0.52016	0.00216	0.62187	0.00476	0.6312	0.00602	0.66201	0.00888	0.6466	0.011
0.51707	0.00212	0.61872	0.00465	0.62811	0.0059	0.65895	0.0087	0.64357	0.01075
0.51399	0.00207	0.61546	0.00455	0.62501	0.00579	0.65585	0.00851	0.64048	0.01048
0.5109	0.00203	0.61237	0.00447	0.62192	0.00568	0.65277	0.00833	0.63735	0.01025
0.50777	0.00199	0.60928	0.00438	0.61889	0.00557	0.64967	0.00815	0.6343	0.01001
0.50475	0.00195	0.60618	0.0043	0.61579	0.00545	0.64663	0.00796	0.63121	0.00977
0.50174	0.00191	0.60315	0.00422	0.61275	0.00535	0.64353	0.0078	0.62807	0.00953
0.49853	0.00188	0.60005	0.00414	0.60959	0.00525	0.64041	0.00762	0.62503	0.00932
0.49552	0.00184	0.59691	0.00406	0.60655	0.00514	0.63731	0.00746	0.62193	0.00909
0.49244	0.0018	0.59387	0.00398	0.60347	0.00504	0.63423	0.00729	0.6189	0.00888
0.48931	0.00177	0.59077	0.00391	0.60031	0.00494	0.63117	0.00713	0.61584	0.00867
0.48623	0.00174	0.58772	0.00383	0.59726	0.00484	0.62809	0.00698	0.61273	0.00846
0.48317	0.0017	0.58461	0.00376	0.59417	0.00474	0.62501	0.00683	0.60961	0.00824
0.48004	0.00167	0.58153	0.00369	0.59073	0.00463	0.62189	0.00667	0.60652	0.00805
0.47698	0.00164	0.57846	0.00362	0.5874	0.00452	0.61888	0.00653	0.60345	0.00784
0.47392	0.0016	0.57541	0.00355	0.5843	0.00443	0.61577	0.00639	0.6003	0.00765
0.47081	0.00157	0.57229	0.00348	0.58121	0.00434	0.61271	0.00625	0.59726	0.00745
0.46767	0.00154	0.56925	0.00341	0.57817	0.00425	0.60961	0.0061	0.59416	0.00726
0.46463	0.00151	0.56609	0.00335	0.57507	0.00417	0.6065	0.00597	0.59106	0.00707
0.4616	0.00148	0.563	0.00329	0.57198	0.00408	0.60345	0.00584	0.58801	0.0069
0.45847	0.00145	0.55998	0.00322	0.56894	0.004	0.60037	0.0057	0.58494	0.00672
0.45539	0.00142	0.55687	0.00315	0.5658	0.00392	0.59729	0.00557	0.58182	0.00655
0.45233	0.00139	0.55375	0.0031	0.56276	0.00384	0.59415	0.00544	0.57879	0.00638
0.44921	0.00136	0.55069	0.00303	0.55962	0.00375	0.59109	0.00532	0.57568	0.00622
0.44618	0.00133	0.54755	0.00298	0.55655	0.00368	0.58798	0.00519	0.57259	0.00606
0.44313	0.00131	0.54457	0.00292	0.5535	0.0036	0.58493	0.00507	0.56954	0.00587
0.43999	0.00128	0.54149	0.00286	0.55036	0.00353	0.58183	0.00495	0.56645	0.00573
0.43692	0.00125	0.53834	0.0028	0.54732	0.00346	0.57882	0.00484	0.5634	0.00558
0.43378	0.00123	0.53529	0.00275	0.54423	0.00338	0.57568	0.00474	0.56026	0.00541
0.43069	0.0012	0.53227	0.00269	0.54115	0.00331	0.57187	0.00454	0.55722	0.00526
0.42764	0.00117	0.52913	0.00264	0.53806	0.00324	0.56796	0.00445	0.55409	0.00511
0.42455	0.00115	0.52605	0.00259	0.53496	0.00317	0.56497	0.00434	0.55102	0.00496
0.42146	0.00112	0.52293	0.00253	0.53187	0.0031	0.56177	0.00423	0.54792	0.00482
0.41845	0.0011	0.51988	0.00248	0.52881	0.00304	0.55875	0.00413	0.54482	0.00469
0.4153	0.00107	0.51678	0.00243	0.52571	0.00297	0.55566	0.00404	0.54021	0.00429
0.41228	0.00105	0.51363	0.00238	0.52262	0.00291	0.55251	0.00393	0.5355	0.00394
0.4092	0.00103	0.51055	0.00233	0.51953	0.00284	0.54948	0.00383	0.53246	0.00381
0.40611	0.00101	0.50751	0.00229	0.51645	0.00278	0.54635	0.00374	0.52939	0.00367
0.40299	0.000982862	0.50447	0.00224	0.51336	0.00272	0.54329	0.00364	0.52624	0.00354
0.3999	0.000960287	0.50137	0.00219	0.51026	0.00266	0.54022	0.00355	0.52317	0.00342
0.39684	0.000938907	0.4983	0.00215	0.50719	0.00261	0.53715	0.00346	0.52008	0.00329
0.39376	0.00091714	0.49525	0.0021	0.50408	0.00255	0.53408	0.00338	0.517	0.00318
0.39062	0.000896367	0.49208	0.00206	0.50108	0.00249	0.53099	0.00328	0.51395	0.00306
0.38755	0.000876477	0.48901	0.00201	0.49797	0.00244	0.5279	0.0032	0.5108	0.00294
0.38448	0.00085513	0.486	0.00197	0.49489	0.00238	0.52482	0.00312	0.50773	0.00283
0.38136	0.0008366	0.4829	0.00193	0.49182	0.00232	0.52172	0.00303	0.50462	0.00272
0.37838	0.000815842	0.47982	0.00189	0.48871	0.00227	0.51862	0.00296	0.50159	0.00262
0.37526	0.000796306	0.47669	0.00185	0.48566	0.00222	0.51554	0.00287	0.49855	0.00251
0.37217	0.000776375	0.47365	0.00181	0.48256	0.00216	0.51244	0.00279	0.49541	0.0024
0.36909	0.000758862	0.47054	0.00177	0.47948	0.00211	0.5094	0.00272	0.4924	0.00229
0.36596	0.000741416	0.46745	0.00173	0.47643	0.00206	0.50629	0.00264	0.48927	0.00219
0.36284	0.000720692	0.46432	0.00169	0.4733	0.00201	0.50321	0.00257	0.48621	0.00209
0.35984	0.000703101	0.4613	0.00166	0.4702	0.00197	0.50011	0.0025	0.4831	0.002
0.3567	0.000685356	0.45827	0.00162	0.46717	0.00192	0.49706	0.00242	0.48002	0.0019
0.35363	0.000668448	0.45516	0.00158	0.46406	0.00187	0.49405	0.00235	0.47692	0.00181
0.35057	0.000653172	0.45204	0.00155	0.46099	0.00183	0.49089	0.00228	0.47381	0.00171
0.34748	0.000637075	0.44899	0.00151	0.45793	0.00178	0.48781	0.00221	0.47072	0.00161
0.34436	0.000620961	0.4459	0.00148	0.45482	0.00174	0.48471	0.00214	0.46764	0.00153
0.34134	0.000605095	0.44278	0.00144	0.45174	0.00169	0.48166	0.00207	0.46458	0.00145
0.33821	0.000588235	0.43973	0.00141	0.44865	0.00165	0.47853	0.00202	0.46146	0.00136
0.33522	0.000573251	0.43653	0.00138	0.44555	0.00161	0.47548	0.00195	0.45843	0.00127
0.33211	0.000557485	0.43354	0.00135	0.44247	0.00156	0.47237	0.00188	0.45535	0.00118
0.32907	0.000543334	0.43043	0.00131	0.43934	0.00152	0.4693	0.00182	0.45229	0.00109
0.32592	0.000528664	0.42728	0.00128	0.43625	0.00148	0.46619	0.00177	0.44919	0.00102
0.32277	0.000512301	0.42425	0.00125	0.43319	0.00144	0.46313	0.00171	0.44611	0.000944181
0.31967	0.000495895	0.42119	0.00122	0.43009	0.0014	0.46007	0.00165	0.44302	0.000852933
0.3166	0.000481956	0.41811	0.00119	0.42699	0.00137	0.45694	0.00159	0.43988	0.000771816
0.31352	0.0004676	0.41501	0.00116	0.42398	0.00133	0.45387	0.00154	0.4368	0.000703644
0.31047	0.000454735	0.41189	0.00114	0.42084	0.00129	0.4508	0.00148	0.43371	0.000630282
0.30734	0.000440426	0.40885	0.00111	0.41779	0.00126	0.44773	0.00142	0.43059	0.000557628
0.30429	0.0004275	0.40572	0.00108	0.41475	0.00122	0.44462	0.00137	0.42751	0.000480718
0.3012	0.000413069	0.40269	0.00105	0.41164	0.00118	0.44154	0.00131	0.42446	0.000419735
0.29813	0.000398668	0.3996	0.00103	0.40859	0.00115	0.43846	0.00126	0.42141	0.000351224
0.2951	0.000385259	0.3965	0.000999761	0.40548	0.00112	0.43537	0.00121	0.41828	0.000283111
0.29201	0.000372105	0.39345	0.000971294	0.40235	0.00108	0.43227	0.00116	0.41526	0.000215047
0.28888	0.000359303	0.39031	0.000946433	0.39931	0.00105	0.42918	0.00112	0.41212	0.000138684
0.28584	0.00034593	0.38728	0.000921489	0.3962	0.00102	0.4261	0.00107	0.40906	8.3524e-05
0.28275	0.000332304	0.3842	0.000896113	0.39309	0.000983826	0.42302	0.00102	0.40596	2.60292e-05
0.27962	0.000319281	0.38107	0.000873587	0.39	0.000954502	0.41996	0.000970197	0.40288	-5.10744e-05
0.27656	0.000308311	0.37804	0.000849555	0.38694	0.000923725	0.41684	0.000927059	0.3998	-0.000107345
0.27347	0.000296366	0.37492	0.000824143	0.38389	0.000895531	0.41381	0.000883552	0.39677	-0.000161727
0.27032	0.000286009	0.37187	0.000799356	0.38078	0.000865271	0.41071	0.000835535	0.39367	-0.000240128
0.26726	0.000272751	0.36877	0.000778226	0.3777	0.000833257	0.40763	0.000791257	0.39059	-0.000289623
0.26423	0.000260429	0.36569	0.000757956	0.37469	0.000804342	0.40455	0.000749083	0.38746	-0.000350753
0.26117	0.000247746	0.36258	0.000733728	0.37154	0.000774458	0.40139	0.000700726	0.38438	-0.000401679
0.25803	0.0002373	0.35953	0.000712598	0.36851	0.000749756	0.39834	0.000658277	0.38131	-0.000464207
0.25497	0.000226872	0.35641	0.00069286	0.36537	0.000722433	0.3953	0.000616946	0.37823	-0.000518004
0.25185	0.000216127	0.35335	0.000669727	0.36223	0.00069108	0.3922	0.000575514	0.37514	-0.00057306
0.2488	0.000207071	0.35024	0.000651052	0.35918	0.000669003	0.38913	0.000535288	0.37208	-0.000635078
0.24574	0.000196379	0.34711	0.000629334	0.3561	0.000642194	0.38608	0.000494102	0.36898	-0.00068399
0.24264	0.000184973	0.34406	0.000609387	0.35298	0.000611795	0.38296	0.00045544	0.36595	-0.000732846
0.23956	0.000175766	0.34106	0.000589315	0.34995	0.000589325	0.37988	0.000416675	0.36281	-0.000806403
0.2365	0.000166729	0.33795	0.000571562	0.34687	0.000565346	0.37681	0.000391218	0.35971	-0.000836889
0.23338	0.000156324	0.33488	0.000551432	0.34377	0.000541716	0.37369	0.000345083	0.35661	-0.000886707
0.23029	0.00014709	0.33181	0.000532301	0.34064	0.000516981	0.37061	0.00030491	0.35352	-0.000949568
0.22721	0.000137548	0.32869	0.000513256	0.33765	0.000493703	0.36754	0.000274955	0.35043	-0.000985357
0.22412	0.000127585	0.32559	0.000495735	0.33454	0.000468225	0.36447	0.000240907	0.34735	-0.00103
0.22108	0.000117215	0.32247	0.000477387	0.33147	0.000445978	0.36134	0.000207703	0.3443	-0.00107
0.21803	0.00010778	0.31938	0.000460691	0.32838	0.000422874	0.3583	0.000167425	0.34124	-0.00112
0.21487	9.89903e-05	0.31632	0.000443122	0.32531	0.000400458	0.35521	0.000142393	0.3381	-0.00117
0.2118	9.11231e-05	0.3132	0.000424095	0.32219	0.000374621	0.35207	0.000107694	0.33508	-0.00121
0.20872	8.20035e-05	0.31011	0.000407139	0.31909	0.000356922	0.34905	8.11819e-05	0.33202	-0.00126
0.20563	7.27281e-05	0.30707	0.000393375	0.31601	0.000335024	0.34598	4.29091e-05	0.32889	-0.0013
0.20253	6.23473e-05	0.30398	0.000375067	0.31289	0.000311277	0.34284	1.94411e-05	0.32579	-0.00134
0.19946	5.46503e-05	0.30093	0.000361143	0.30982	0.000293649	0.33975	-1.03866e-05	0.32267	-0.0014
0.19637	4.68601e-05	0.29781	0.000344317	0.30677	0.000274285	0.33664	-3.88163e-05	0.31965	-0.00143
0.1933	3.8296e-05	0.29478	0.000328354	0.30369	0.000255076	0.33363	-7.28456e-05	0.31655	-0.00146
0.19019	3.00013e-05	0.29173	0.000313243	0.30064	0.000234802	0.33055	-9.64787e-05	0.31351	-0.00151
0.18716	2.1806e-05	0.28852	0.000298527	0.29754	0.000215966	0.32744	-0.000118097	0.31036	-0.00154
0.18406	1.25757e-05	0.28546	0.000282638	0.29448	0.000193463	0.32431	-0.000147708	0.30729	-0.00158
0.18101	5.22378e-06	0.2824	0.000267833	0.29134	0.00017557	0.32128	-0.000183388	0.30419	-0.00161
0.17794	-1.32939e-06	0.27929	0.000254956	0.28831	0.000157239	0.31819	-0.000206365	0.30118	-0.00165
0.17487	-9.35012e-06	0.27623	0.000240992	0.28517	0.000137676	0.31508	-0.00022915	0.29808	-0.00169
0.17171	-1.71538e-05	0.27317	0.00022581	0.28208	0.000121078	0.31199	-0.00025196	0.29499	-0.00174
0.16862	-2.37556e-05	0.27006	0.000211208	0.279	0.00010605	0.3089	-0.000276572	0.2919	-0.00177
0.16553	-3.28893e-05	0.267	0.000197996	0.27591	8.94511e-05	0.30584	-0.000308966	0.28882	-0.0018
0.16246	-3.95072e-05	0.26395	0.000186006	0.2728	7.08786e-05	0.30281	-0.000325325	0.28573	-0.00184
0.15935	-4.80014e-05	0.2609	0.000172472	0.26972	5.3085e-05	0.29971	-0.000349179	0.28256	-0.00187
0.15624	-5.43948e-05	0.25773	0.000160075	0.26669	3.73116e-05	0.29662	-0.00037803	0.27956	-0.00191
0.15319	-6.23833e-05	0.25471	0.000144648	0.26357	2.0207e-05	0.29357	-0.000404219	0.27652	-0.00194
0.15011	-6.89248e-05	0.2516	0.000133225	0.26053	1.89225e-06	0.29051	-0.000420775	0.27334	-0.00198
0.14702	-7.63772e-05	0.24846	0.000121754	0.25748	-1.31053e-05	0.28735	-0.000442054	0.27031	-0.002
0.14396	-8.46021e-05	0.24547	0.000107388	0.25434	-2.95414e-05	0.28424	-0.000476637	0.26724	-0.00204
0.14095	-9.14242e-05	0.24232	9.55898e-05	0.25127	-4.33523e-05	0.28118	-0.000494269	0.26412	-0.00206
0.13779	-9.77366e-05	0.23924	8.46808e-05	0.2482	-5.79188e-05	0.27807	-0.000512049	0.26108	-0.0021
0.13473	-0.00010468	0.23619	7.27429e-05	0.24507	-7.49594e-05	0.27502	-0.000532609	0.258	-0.00213
0.13165	-0.000111703	0.23312	5.98744e-05	0.24204	-8.69845e-05	0.27191	-0.000556403	0.2549	-0.00217
0.12858	-0.000118628	0.22998	4.92131e-05	0.23888	-0.000102608	0.26889	-0.000578199	0.25181	-0.00219
0.12545	-0.000127062	0.22688	3.62747e-05	0.23586	-0.000119134	0.26575	-0.000594106	0.24876	-0.00222
0.12238	-0.000134045	0.22379	2.4306e-05	0.23274	-0.000132353	0.2627	-0.000611476	0.24564	-0.00226
0.11926	-0.000139122	0.22079	1.36132e-05	0.22967	-0.000147232	0.2596	-0.000636172	0.2426	-0.00228
0.11616	-0.00014658	0.21765	1.93872e-06	0.2266	-0.000160185	0.25648	-0.000659739	0.23948	-0.00231
0.11313	-0.000152001	0.21461	-9.21003e-06	0.22356	-0.000173526	0.25345	-0.00068263	0.23636	-0.00233
0.11001	-0.000158133	0.21152	-1.80774e-05	0.22043	-0.000187964	0.25037	-0.000690181	0.23325	-0.00237
0.10695	-0.000165308	0.2084	-2.71332e-05	0.21736	-0.000201081	0.24724	-0.000713237	0.23015	-0.00239
0.10391	-0.000171933	0.20539	-3.83976e-05	0.21425	-0.000216641	0.2442	-0.000738815	0.22711	-0.00242
0.1008	-0.000178703	0.20223	-4.83851e-05	0.21121	-0.000227924	0.24115	-0.000751661	0.22403	-0.00243
0.0977	-0.000183947	0.19916	-5.80326e-05	0.20812	-0.000240056	0.23804	-0.000768539	0.22097	-0.00247
0.09462	-0.000189891	0.19604	-6.97119e-05	0.20505	-0.000257524	0.23491	-0.000785348	0.2179	-0.00249
0.09156	-0.000196399	0.19296	-7.83132e-05	0.2019	-0.000266505	0.23188	-0.000806311	0.21477	-0.00253
0.08849	-0.000202742	0.18989	-8.85958e-05	0.19883	-0.00027869	0.22876	-0.000824471	0.21174	-0.00255
0.08534	-0.000210508	0.18682	-9.74192e-05	0.19578	-0.00029427	0.22576	-0.000839549	0.20859	-0.00257
0.0823	-0.000215991	0.18374	-0.000106427	0.19261	-0.000304464	0.22258	-0.000851829	0.20554	-0.00261
0.07917	-0.000221334	0.1807	-0.000115551	0.18958	-0.000314971	0.21955	-0.000872212	0.20246	-0.00262
0.07612	-0.00022843	0.17761	-0.000125302	0.18654	-0.000327481	0.21648	-0.000890293	0.1994	-0.00265
0.07302	-0.000234111	0.17453	-0.000135506	0.1834	-0.0003398	0.21337	-0.000901758	0.19629	-0.00267
0.06996	-0.000241698	0.17142	-0.000144211	0.18037	-0.0003522	0.21029	-0.000917249	0.19323	-0.0027
0.06687	-0.000246911	0.16834	-0.000152584	0.17732	-0.00036333	0.20713	-0.000934409	0.19013	-0.00272
0.06384	-0.000254231	0.16519	-0.000162861	0.17418	-0.000374873	0.20404	-0.000959104	0.18701	-0.00274
0.06071	-0.000260444	0.16216	-0.000171143	0.17111	-0.000384155	0.20101	-0.000969167	0.18395	-0.00276
0.05761	-0.000265809	0.15907	-0.000180183	0.16799	-0.000394746	0.19791	-0.000984023	0.18089	-0.00279
0.05455	-0.00027096	0.15598	-0.000190674	0.16486	-0.000407855	0.19484	-0.001	0.17785	-0.00281
0.05143	-0.000277698	0.15287	-0.000199014	0.16182	-0.000417694	0.19174	-0.00102	0.1747	-0.00284
0.04838	-0.000284417	0.1498	-0.000206729	0.15874	-0.00042873	0.18867	-0.00103	0.17166	-0.00286
0.04524	-0.000290599	0.14668	-0.000215289	0.15568	-0.000442032	0.18562	-0.00104	0.16852	-0.00288
0.04219	-0.000296389	0.14367	-0.000222753	0.15258	-0.000450082	0.18252	-0.00106	0.16548	-0.00292
0.03915	-0.000302176	0.14061	-0.000231229	0.14948	-0.000459566	0.17946	-0.00107	0.16239	-0.00293
0.03605	-0.000307882	0.13752	-0.000239846	0.14645	-0.00047112	0.17637	-0.00109	0.1593	-0.00295
0.03289	-0.000314767	0.13441	-0.000248992	0.14342	-0.00048207	0.17321	-0.0011	0.15623	-0.00297
0.02982	-0.000321757	0.13135	-0.000257309	0.14028	-0.000491962	0.17018	-0.00111	0.15311	-0.00299
0.02681	-0.000327098	0.12825	-0.000264953	0.13724	-0.000503118	0.16709	-0.00113	0.15008	-0.00301
0.02376	-0.000334403	0.12515	-0.000273393	0.13405	-0.000512653	0.16404	-0.00114	0.14696	-0.00303
0.02067	-0.000340865	0.12207	-0.000281153	0.13103	-0.00052185	0.16088	-0.00115	0.14396	-0.00305
0.01751	-0.000347683	0.11901	-0.000289571	0.12794	-0.000531134	0.15783	-0.00116	0.14079	-0.00307
0.01441	-0.000353148	0.11597	-0.000298675	0.12483	-0.000542378	0.15477	-0.00118	0.13772	-0.00309
0.01136	-0.000359899	0.11277	-0.00030546	0.12174	-0.000552338	0.15169	-0.00119	0.13462	-0.00311
0.00828	-0.00036819	0.10971	-0.000312689	0.11864	-0.000561246	0.14868	-0.00121	0.13157	-0.00314
0.00512	-0.000375056	0.10664	-0.000319895	0.11557	-0.000572802	0.14548	-0.00121	0.12847	-0.00315
0.00202	-0.000381238	0.10359	-0.000327222	0.11246	-0.000581862	0.14243	-0.00123	0.12535	-0.00319
-0.00102	-0.000387232	0.10053	-0.00033492	0.10939	-0.000589646	0.13934	-0.00125	0.12228	-0.00319
-0.00406	-0.000393448	0.09742	-0.000344615	0.10636	-0.00059943	0.13625	-0.00126	0.11925	-0.00322
-0.00715	-0.0004002	0.09436	-0.000351675	0.10324	-0.000608556	0.13316	-0.00126	0.11611	-0.00324
-0.01023	-0.000406605	0.09121	-0.000359611	0.10021	-0.000618658	0.13017	-0.00128	0.11308	-0.00326
-0.01327	-0.000413194	0.08815	-0.00036737	0.09711	-0.000629249	0.12701	-0.0013	0.10993	-0.00327
-0.01635	-0.000420202	0.08496	-0.0003757	0.09398	-0.000637743	0.1239	-0.00131	0.10687	-0.00329
-0.01945	-0.000426458	0.08196	-0.000382562	0.0909	-0.000648201	0.1209	-0.00131	0.10377	-0.00331
-0.02257	-0.000433937	0.07888	-0.000389895	0.08785	-0.000658263	0.11772	-0.00133	0.10074	-0.00333
-0.02568	-0.000440511	0.07576	-0.000399077	0.08472	-0.000664659	0.11466	-0.00135	0.09763	-0.00336
-0.02874	-0.000446834	0.07274	-0.000405356	0.08167	-0.000674858	0.11157	-0.00135	0.09458	-0.00337
-0.03183	-0.000453712	0.06965	-0.000414379	0.07859	-0.000685409	0.10852	-0.00136	0.09143	-0.00339
-0.03494	-0.000460895	0.06662	-0.000419183	0.07544	-0.000693564	0.10541	-0.00137	0.08842	-0.00341
-0.03796	-0.000467252	0.06347	-0.000427305	0.0724	-0.000702995	0.10239	-0.00139	0.08528	-0.00343
-0.04108	-0.000474762	0.06042	-0.000434277	0.06933	-0.000710172	0.09923	-0.0014	0.08222	-0.00345
-0.04419	-0.000482664	0.05739	-0.000443127	0.06623	-0.000719682	0.09619	-0.00141	0.07913	-0.00347
-0.04726	-0.000489997	0.05425	-0.000449199	0.06322	-0.000728689	0.09313	-0.00142	0.07603	-0.00349
-0.05037	-0.000497732	0.0512	-0.000458622	0.06008	-0.000737078	0.08997	-0.00144	0.07294	-0.0035
-0.05341	-0.000504234	0.04808	-0.000465831	0.057	-0.000749589	0.08688	-0.00145	0.06985	-0.00353
-0.05647	-0.000511299	0.04492	-0.000471765	0.05392	-0.000757899	0.08387	-0.00146	0.06677	-0.00354
-0.05956	-0.000518525	0.04193	-0.000480465	0.0509	-0.000765456	0.08078	-0.00146	0.06372	-0.00355
-0.06262	-0.000526868	0.03879	-0.000487703	0.04776	-0.000779402	0.07764	-0.00148	0.0607	-0.00357
-0.06575	-0.00053501	0.03568	-0.000497707	0.04463	-0.00078546	0.0746	-0.00149	0.05754	-0.0036
-0.06883	-0.000543617	0.03263	-0.000502831	0.04157	-0.000794541	0.0715	-0.0015	0.05448	-0.00361
-0.07194	-0.000552808	0.02954	-0.000511291	0.0385	-0.000804637	0.06841	-0.00151	0.05133	-0.00364
-0.07501	-0.000560127	0.02652	-0.000517625	0.03537	-0.000811354	0.06538	-0.00152	0.04829	-0.00366
-0.07809	-0.000571593	0.02349	-0.000526298	0.03228	-0.000823052	0.06228	-0.00153	0.04516	-0.00368
-0.08115	-0.000582704	0.02036	-0.000533764	0.02924	-0.000831195	0.05921	-0.00154	0.04208	-0.00369
-0.08418	-0.000593	0.01728	-0.000543553	0.02616	-0.000839235	0.05604	-0.00155	0.03902	-0.00371
-0.08729	-0.000603067	0.01417	-0.00055106	0.02306	-0.000848963	0.05306	-0.00156	0.03591	-0.00374
-0.09038	-0.00061233	0.01103	-0.000558608	0.02001	-0.000859287	0.04988	-0.00158	0.03284	-0.00376
-0.09351	-0.000621785	0.00789	-0.000567354	0.01689	-0.000870364	0.04685	-0.0016	0.02976	-0.00377
-0.09664	-0.000630523	0.00492	-0.000574368	0.01384	-0.000879826	0.04373	-0.0016	0.02673	-0.00378
-0.0996	-0.0006401	0.00179	-0.000581317	0.01081	-0.000887024	0.04062	-0.00161	0.02361	-0.00381
-0.10276	-0.000649592	-0.00134	-0.000590037	0.00761	-0.000898178	0.03755	-0.00163	0.02063	-0.00383
-0.10584	-0.000659492	-0.00435	-0.000598563	0.00456	-0.000906785	0.03446	-0.00163	0.01746	-0.00386
-0.1089	-0.000668382	-0.0074	-0.000606945	0.00145	-0.000917037	0.0314	-0.00164	0.0143	-0.00387
-0.11203	-0.000678455	-0.01055	-0.000613592	-0.00155	-0.000926845	0.02834	-0.00165	0.01128	-0.00389
-0.11509	-0.000687579	-0.0136	-0.000621957	-0.00472	-0.000936123	0.02526	-0.00167	0.00822	-0.00392
-0.11825	-0.000697003	-0.01669	-0.000630854	-0.00776	-0.000946169	0.02218	-0.00168	0.00513	-0.00393
-0.12125	-0.00070779	-0.01975	-0.000638866	-0.01085	-0.0009555	0.01911	-0.00168	0.00201	-0.00394
-0.12432	-0.000717702	-0.02285	-0.000647199	-0.01388	-0.000965831	0.016	-0.0017	-0.00109	-0.00397
-0.12742	-0.000727898	-0.02587	-0.000656338	-0.01698	-0.000973717	0.01292	-0.00171	-0.00416	-0.00398
-0.13052	-0.000737827	-0.029	-0.000664802	-0.02009	-0.000983586	0.00983	-0.00173	-0.00726	-0.00401
-0.13359	-0.000748564	-0.03215	-0.000675144	-0.02322	-0.000996493	0.0067	-0.00174	-0.0103	-0.00402
-0.13667	-0.000758304	-0.03522	-0.000682258	-0.02624	-0.001	0.00366	-0.00174	-0.01336	-0.00404
-0.13979	-0.000769152	-0.03831	-0.000691116	-0.02934	-0.00102	0.000508395	-0.00177	-0.01647	-0.00406
-0.14283	-0.000779333	-0.04139	-0.000701331	-0.03243	-0.00103	-0.00252	-0.00177	-0.01956	-0.00408
-0.14594	-0.000791916	-0.04447	-0.000707542	-0.03548	-0.00104	-0.00562	-0.00178	-0.02267	-0.00411
-0.14896	-0.00080264	-0.04754	-0.000717798	-0.03861	-0.00105	-0.0087	-0.0018	-0.02574	-0.00413
-0.15209	-0.000813586	-0.05063	-0.0007261	-0.04166	-0.00106	-0.01173	-0.00181	-0.02877	-0.00414
-0.15513	-0.000824234	-0.05368	-0.000736015	-0.04476	-0.00107	-0.01483	-0.00182	-0.03189	-0.00417
-0.15821	-0.000834112	-0.05677	-0.000746163	-0.04789	-0.00108	-0.01791	-0.00183	-0.035	-0.00419
-0.1613	-0.000846695	-0.05983	-0.000755028	-0.05093	-0.00109	-0.02096	-0.00184	-0.03806	-0.00421
-0.1644	-0.000858255	-0.06295	-0.000764763	-0.05401	-0.0011	-0.02408	-0.00186	-0.04118	-0.00424
-0.16749	-0.000870977	-0.06599	-0.000773806	-0.05709	-0.00111	-0.02716	-0.00187	-0.04427	-0.00425
-0.17055	-0.000882449	-0.06909	-0.000782651	-0.06019	-0.00112	-0.03032	-0.00188	-0.04733	-0.00427
-0.1736	-0.000894263	-0.07217	-0.000793297	-0.06322	-0.00114	-0.0334	-0.00189	-0.05043	-0.00429
-0.17664	-0.000906094	-0.07526	-0.000801916	-0.06634	-0.00115	-0.03642	-0.00191	-0.05347	-0.00431
-0.17979	-0.000918656	-0.07838	-0.000812965	-0.06941	-0.00116	-0.03947	-0.00192	-0.05653	-0.00434
-0.18285	-0.000930288	-0.08148	-0.000823589	-0.0725	-0.00117	-0.04263	-0.00194	-0.05961	-0.00436
-0.18591	-0.000943244	-0.08457	-0.000832725	-0.07559	-0.00118	-0.04569	-0.00194	-0.06272	-0.00439
-0.18907	-0.000957024	-0.08761	-0.000843078	-0.0787	-0.00119	-0.04877	-0.00196	-0.06583	-0.00441
-0.19215	-0.000969336	-0.09067	-0.000852495	-0.08181	-0.00121	-0.05185	-0.00198	-0.06886	-0.00443
-0.19526	-0.00098263	-0.09375	-0.000862541	-0.0849	-0.00122	-0.05486	-0.00199	-0.07199	-0.00446
-0.19829	-0.000995985	-0.09684	-0.000873457	-0.08791	-0.00123	-0.05797	-0.002	-0.07512	-0.00448
-0.20016	-0.00101	-0.09997	-0.000885353	-0.09102	-0.00124	-0.06103	-0.00202	-0.07817	-0.0045
-0.20071	-0.00101	-0.10306	-0.000896398	-0.09407	-0.00126	-0.06416	-0.00203	-0.08127	-0.00453
-0.19893	-0.000909239	-0.1061	-0.000906742	-0.09718	-0.00127	-0.06725	-0.00205	-0.08428	-0.00454
-0.19583	-0.000843624	-0.10924	-0.000918719	-0.10021	-0.00128	-0.07036	-0.00206	-0.08742	-0.00456
-0.19278	-0.000800385	-0.11229	-0.000930098	-0.10328	-0.00129	-0.0734	-0.00207	-0.09045	-0.00459
-0.18966	-0.00076539	-0.1154	-0.00093951	-0.10644	-0.0013	-0.07656	-0.00209	-0.09359	-0.00461
-0.18655	-0.000735036	-0.11842	-0.000951968	-0.10954	-0.00132	-0.07962	-0.00211	-0.09661	-0.00464
-0.1835	-0.00070674	-0.12156	-0.000965851	-0.11259	-0.00133	-0.08266	-0.00212	-0.09972	-0.00467
-0.18041	-0.00068085	-0.12468	-0.000975773	-0.11565	-0.00134	-0.08576	-0.00213	-0.10278	-0.0047
-0.17728	-0.00065557	-0.1277	-0.00098757	-0.11873	-0.00136	-0.08887	-0.00215	-0.10588	-0.00472
-0.17419	-0.00063267	-0.13079	-0.001	-0.12189	-0.00137	-0.09192	-0.00216	-0.10896	-0.00475
-0.17115	-0.000610781	-0.13386	-0.00101	-0.12497	-0.00139	-0.09502	-0.00218	-0.11205	-0.00477
-0.1681	-0.000589916	-0.13692	-0.00103	-0.12805	-0.0014	-0.09803	-0.00219	-0.1152	-0.0048
-0.165	-0.000570101	-0.14002	-0.00104	-0.1311	-0.00141	-0.10116	-0.00221	-0.11826	-0.00482
-0.16196	-0.000550909	-0.14309	-0.00105	-0.13418	-0.00143	-0.10422	-0.00223	-0.12138	-0.00486
-0.15881	-0.00053184	-0.14619	-0.00106	-0.13726	-0.00144	-0.10738	-0.00225	-0.12445	-0.00488
-0.15575	-0.000514167	-0.14923	-0.00108	-0.14034	-0.00146	-0.11043	-0.00226	-0.12752	-0.00491
-0.15272	-0.000497099	-0.15235	-0.00109	-0.14337	-0.00148	-0.11352	-0.00228	-0.13054	-0.00494
-0.14956	-0.00048048	-0.15541	-0.0011	-0.14645	-0.00149	-0.11661	-0.0023	-0.1336	-0.00496
-0.1465	-0.000463658	-0.15856	-0.00112	-0.14963	-0.00151	-0.11965	-0.00231	-0.13679	-0.00499
-0.14343	-0.000448123	-0.16164	-0.00113	-0.15269	-0.00152	-0.12285	-0.00233	-0.13978	-0.00503
-0.14031	-0.000432514	-0.1647	-0.00115	-0.15577	-0.00154	-0.12585	-0.00235	-0.14289	-0.00505
-0.13722	-0.000417384	-0.16779	-0.00116	-0.15887	-0.00156	-0.12895	-0.00237	-0.14597	-0.00507
-0.13419	-0.000403077	-0.17085	-0.00117	-0.16198	-0.00157	-0.13199	-0.00239	-0.14903	-0.00512
-0.13107	-0.000388847	-0.17387	-0.00119	-0.16502	-0.00159	-0.13506	-0.0024	-0.15212	-0.00513
-0.12801	-0.000375147	-0.17703	-0.0012	-0.16809	-0.0016	-0.13817	-0.00242	-0.15524	-0.00517
-0.125	-0.000361294	-0.18012	-0.00122	-0.17115	-0.00162	-0.14132	-0.00245	-0.15834	-0.0052
-0.12184	-0.000347962	-0.18317	-0.00123	-0.17425	-0.00164	-0.14429	-0.00247	-0.16136	-0.00523
-0.11873	-0.0003347	-0.18625	-0.00125	-0.17734	-0.00165	-0.14742	-0.00248	-0.16448	-0.00526
-0.11564	-0.000323566	-0.1894	-0.00126	-0.1804	-0.00167	-0.15048	-0.00251	-0.16758	-0.00529
-0.11256	-0.000310497	-0.19243	-0.00128	-0.18346	-0.00169	-0.15362	-0.00253	-0.17059	-0.00531
-0.10953	-0.000297711	-0.19551	-0.00129	-0.18655	-0.00171	-0.15669	-0.00255	-0.17375	-0.00535
-0.10642	-0.00028552	-0.19859	-0.00131	-0.18972	-0.00173	-0.15979	-0.00257	-0.17678	-0.00538
-0.10331	-0.000273138	-0.20037	-0.00132	-0.19279	-0.00175	-0.16285	-0.00258	-0.17991	-0.00542
-0.10021	-0.000261326	-0.20065	-0.00131	-0.19582	-0.00176	-0.16589	-0.00261	-0.183	-0.00545
-0.09708	-0.000251401	-0.19891	-0.00114	-0.19889	-0.00179	-0.16902	-0.00264	-0.18602	-0.00547
-0.094	-0.00023972	-0.19586	-0.00103	-0.20056	-0.00179	-0.1721	-0.00265	-0.18912	-0.00553
-0.09099	-0.000229233	-0.19281	-0.000962586	-0.19899	-0.00146	-0.17513	-0.00267	-0.19227	-0.00555
-0.08791	-0.000218244	-0.18965	-0.000907555	-0.1958	-0.00127	-0.1783	-0.0027	-0.19531	-0.00558
-0.0848	-0.00020733	-0.18654	-0.000861436	-0.19275	-0.00116	-0.18133	-0.00273	-0.19838	-0.00562
-0.08187	-0.000197262	-0.18346	-0.000820408	-0.18964	-0.00107	-0.18442	-0.00275	-0.20024	-0.00564
-0.07871	-0.000187189	-0.18044	-0.000782589	-0.18652	-0.000995436	-0.18745	-0.00277	-0.20079	-0.00553
-0.07555	-0.000177603	-0.1773	-0.000748901	-0.18347	-0.000933311	-0.19062	-0.0028	-0.19881	-0.00369
-0.07244	-0.000168343	-0.17422	-0.000715636	-0.18038	-0.000875032	-0.19364	-0.00282	-0.19573	-0.00293
-0.06936	-0.000157383	-0.17116	-0.000685349	-0.17734	-0.000823033	-0.19674	-0.00284	-0.19263	-0.0025
-0.06634	-0.000147941	-0.16805	-0.000656885	-0.17423	-0.000774988	-0.1994	-0.00287	-0.18956	-0.00217
-0.06327	-0.000139143	-0.16502	-0.000629192	-0.1712	-0.000729814	-0.20079	-0.00287	-0.18648	-0.00191
-0.06018	-0.000128766	-0.16193	-0.000602372	-0.16803	-0.000687613	-0.19893	-0.00226	-0.18339	-0.00168
-0.05707	-0.000119991	-0.15889	-0.000576079	-0.16505	-0.000648871	-0.19586	-0.00186	-0.18028	-0.00149
-0.05399	-0.000112249	-0.1557	-0.000553744	-0.16191	-0.000611559	-0.19278	-0.00162	-0.17719	-0.0013
-0.05096	-0.00010344	-0.1527	-0.000529392	-0.1589	-0.000574772	-0.18964	-0.00146	-0.17411	-0.00114
-0.04784	-9.50122e-05	-0.14959	-0.00050723	-0.15578	-0.000540693	-0.18651	-0.00132	-0.17106	-0.000993755
-0.04475	-8.55292e-05	-0.14647	-0.000485936	-0.15271	-0.000507575	-0.18348	-0.00119	-0.16798	-0.000861216
-0.04169	-7.61395e-05	-0.14346	-0.000465154	-0.14957	-0.000476457	-0.18048	-0.00108	-0.16493	-0.000726071
-0.03856	-6.82116e-05	-0.14037	-0.000445565	-0.14643	-0.000445707	-0.17737	-0.000987036	-0.16181	-0.000599943
-0.03551	-6.09702e-05	-0.13725	-0.000425057	-0.14341	-0.000418937	-0.17426	-0.000905296	-0.15873	-0.000486957
-0.03239	-5.20615e-05	-0.13425	-0.000406224	-0.14029	-0.000390818	-0.17118	-0.00081791	-0.15565	-0.00037913
-0.0293	-4.33686e-05	-0.13113	-0.000387526	-0.13721	-0.000361548	-0.16807	-0.000737934	-0.15254	-0.000282009
-0.02625	-3.57696e-05	-0.12805	-0.000371333	-0.13412	-0.000338576	-0.16507	-0.000662501	-0.14955	-0.000178369
-0.02322	-2.67875e-05	-0.12497	-0.000353763	-0.13113	-0.000314557	-0.16195	-0.000597328	-0.14641	-9.60871e-05
-0.02008	-1.8295e-05	-0.12194	-0.00033656	-0.12804	-0.000287557	-0.15882	-0.00053413	-0.14331	-7.48349e-06
-0.01701	-1.03062e-05	-0.11878	-0.000317722	-0.12494	-0.000266967	-0.15582	-0.000472528	-0.14022	8.13592e-05
-0.01392	-2.53102e-06	-0.11572	-0.000303859	-0.12187	-0.000243449	-0.15267	-0.00041814	-0.13713	0.000166814
-0.01086	4.13096e-06	-0.11263	-0.000288305	-0.11878	-0.000217436	-0.14961	-0.000363534	-0.13409	0.000246621
-0.00778	1.11181e-05	-0.10954	-0.000271034	-0.11566	-0.000198477	-0.14647	-0.00031558	-0.13096	0.000311556
-0.00469	1.78979e-05	-0.10645	-0.000256918	-0.11261	-0.000178401	-0.14345	-0.00026152	-0.1279	0.00038356
-0.00159	2.47911e-05	-0.10338	-0.000241849	-0.10949	-0.000156147	-0.14037	-0.000218919	-0.12486	0.000458173
0.00154	3.26313e-05	-0.10017	-0.000226265	-0.10646	-0.000136493	-0.13723	-0.000179951	-0.12172	0.000519477
0.00458	3.86592e-05	-0.09714	-0.00021372	-0.1033	-0.000117866	-0.13417	-0.000138372	-0.1186	0.000594157
0.00763	4.67367e-05	-0.09402	-0.000198093	-0.10027	-9.81642e-05	-0.13115	-9.14823e-05	-0.11556	0.000650282
0.01076	5.31189e-05	-0.09103	-0.000185629	-0.09717	-8.09708e-05	-0.128	-6.30015e-05	-0.11249	0.000702218
0.01383	5.95501e-05	-0.08791	-0.000173208	-0.09407	-6.10541e-05	-0.12498	-2.5536e-05	-0.10938	0.000779277
0.01695	6.7138e-05	-0.08489	-0.000159089	-0.091	-4.62893e-05	-0.12189	4.76878e-06	-0.10634	0.000820102
0.01999	7.48419e-05	-0.08184	-0.00014669	-0.08793	-2.61854e-05	-0.11879	4.8117e-05	-0.10326	0.000878791
0.02312	8.17731e-05	-0.07863	-0.000133816	-0.08481	-6.08539e-06	-0.11569	7.35279e-05	-0.10009	0.000934634
0.02621	8.8103e-05	-0.07558	-0.000121518	-0.08179	8.7104e-06	-0.11262	9.9492e-05	-0.09704	0.000982028
0.02921	9.43237e-05	-0.07259	-0.000109796	-0.07868	2.1798e-05	-0.10955	0.000133578	-0.09398	0.00103
0.0323	0.000101327	-0.06944	-9.72175e-05	-0.07558	3.66732e-05	-0.10643	0.000167831	-0.0909	0.00108
0.03539	0.000108727	-0.06636	-8.71666e-05	-0.07248	5.2108e-05	-0.10331	0.000203114	-0.0879	0.00113
0.03846	0.000114693	-0.06336	-7.35334e-05	-0.06939	6.9942e-05	-0.10021	0.000228507	-0.08478	0.00117
0.04154	0.000121863	-0.0602	-6.10444e-05	-0.06635	8.36476e-05	-0.09717	0.00025478	-0.08169	0.00122
0.04463	0.000127737	-0.05713	-5.09338e-05	-0.06323	9.63526e-05	-0.09415	0.000280355	-0.07854	0.00127
0.04775	0.000135458	-0.05402	-3.8059e-05	-0.06017	0.000113712	-0.09102	0.000307079	-0.0755	0.00131
0.05088	0.000142161	-0.05094	-2.59671e-05	-0.05706	0.000127137	-0.08794	0.000332025	-0.07239	0.00135
0.05392	0.000148194	-0.04795	-1.43545e-05	-0.05397	0.000139249	-0.08483	0.000346446	-0.06931	0.0014
0.05697	0.000155117	-0.0448	-3.80076e-06	-0.0509	0.000154826	-0.08184	0.000371151	-0.06623	0.00143
0.06006	0.000162072	-0.04169	5.30734e-06	-0.04791	0.000167697	-0.0787	0.000399479	-0.06315	0.00147
0.06318	0.000168311	-0.03865	1.38696e-05	-0.04478	0.000181877	-0.07553	0.000424927	-0.06006	0.00152
0.06628	0.000174783	-0.03555	2.31002e-05	-0.0417	0.00019668	-0.0726	0.000442415	-0.05702	0.00155
0.06929	0.000181783	-0.03244	3.25974e-05	-0.03855	0.00020853	-0.06944	0.000470693	-0.05387	0.00158
0.07243	0.000188704	-0.02939	4.30248e-05	-0.03554	0.000221435	-0.06631	0.000488148	-0.05086	0.00162
0.07551	0.000194826	-0.02633	5.28164e-05	-0.03244	0.000231347	-0.06332	0.000510736	-0.04778	0.00166
0.07861	0.000202071	-0.0232	6.27566e-05	-0.02933	0.000249585	-0.06017	0.00053276	-0.04466	0.00169
0.08165	0.000207667	-0.02006	7.25332e-05	-0.02631	0.000259826	-0.05709	0.0005511	-0.04158	0.00174
0.08474	0.000214389	-0.01704	8.27406e-05	-0.02316	0.000272042	-0.05404	0.00057801	-0.0385	0.00177
0.0879	0.000221444	-0.01393	9.15895e-05	-0.02009	0.000285097	-0.05087	0.000595681	-0.03537	0.0018
0.09095	0.000228548	-0.01092	0.000100988	-0.01702	0.000294564	-0.04788	0.000609006	-0.03236	0.00184
0.09398	0.000234128	-0.00782	0.000109412	-0.0139	0.000307468	-0.04477	0.00063377	-0.02927	0.00187
0.09712	0.000241017	-0.00475	0.000119109	-0.01083	0.000318371	-0.04165	0.00065196	-0.02615	0.0019
0.10015	0.000247394	-0.0016	0.000130728	-0.0078	0.000328962	-0.0386	0.000676195	-0.02308	0.00193
0.10323	0.000253371	0.00144	0.00013861	-0.00471	0.000341953	-0.03556	0.000686221	-0.02002	0.00197
0.10635	0.000260709	0.00453	0.000146876	-0.00167	0.000352972	-0.03244	0.000701282	-0.01688	0.00199
0.10937	0.000268444	0.00759	0.000158526	0.00155	0.000365087	-0.02934	0.00072479	-0.01379	0.00202
0.11245	0.000275372	0.01079	0.000166428	0.00455	0.000376309	-0.02631	0.000746747	-0.01074	0.00205
0.11554	0.000281755	0.01385	0.000175772	0.00763	0.000388567	-0.02319	0.000765587	-0.00765	0.00209
0.11866	0.000287816	0.0169	0.000184838	0.01081	0.000398268	-0.02007	0.00077958	-0.0046	0.00212
0.12176	0.000294571	0.02001	0.000192772	0.01394	0.000410343	-0.01706	0.000800628	-0.00148	0.00215
0.12483	0.000301182	0.02311	0.000200355	0.01689	0.000420419	-0.01393	0.000816546	0.0016	0.00217
0.12795	0.00030972	0.0262	0.000206667	0.02001	0.000431709	-0.01088	0.000831321	0.00469	0.0022
0.13101	0.000317148	0.02925	0.000214928	0.02309	0.000442959	-0.00777	0.000843761	0.00777	0.00224
0.1341	0.00032463	0.03233	0.000224238	0.02617	0.000453148	-0.00472	0.000862118	0.01089	0.00227
0.13718	0.000332257	0.03542	0.000232599	0.02921	0.000462972	-0.00158	0.000885974	0.01395	0.00229
0.14028	0.000338737	0.03852	0.00024118			0.00147	0.000899469	0.01601	0.0023
0.14335	0.000345584	0.04164	0.000248207			0.00344	0.00090684
0.14578	0.000351779	0.04372	0.000253883
