# Supplementary material for: Carbon quantum Dot incorporated Xanthan gum based gel polymer electrolytes for high performance supercapacitors
Source: Sci Rep. 2025 May 25;15:18227. doi: 10.1038/s41598-025-02341-z (PMC12104470; doi:10.1038/s41598-025-02341-z)
Supplement: Supplementary file 1 — Supplementary Material 1 [file 41598_2025_2341_MOESM1_ESM.zip › zip file/Figure 7/Fig 6 (d).xlsx]

## Sheet: Sheet1
5mV/s		10mV/s		20mV/s		50mV/s		100mV/s
Ewe/V vs. SCE	<I>/mA	Ewe/V vs. SCE	<I>/mA	Ewe/V vs. SCE	<I>/mA	Ewe/V vs. SCE	<I>/mA	Ewe/V vs. SCE	<I>/mA
0.00377	9.59671e-05	0.17371	0.000417699	0.15838	0.000585341	0.07262	0.000879526	0.08524	0.00207
0.00551	0.000100209	0.17547	0.000420487	0.16002	0.000585701	0.07423	0.000879044	0.08701	0.00212
0.00863	0.00011102	0.17853	0.000424924	0.16308	0.000590194	0.07736	0.000891068	0.09014	0.00212
0.01173	0.000117214	0.18164	0.000429394	0.16613	0.000596562	0.08042	0.000894654	0.09323	0.00212
0.0148	0.000125819	0.18466	0.000434211	0.16927	0.000603731	0.08353	0.000902901	0.09631	0.00214
0.0179	0.000135446	0.18779	0.000438253	0.17234	0.000604209	0.08664	0.000910061	0.09938	0.00214
0.021	0.000144204	0.19081	0.000441912	0.17548	0.000610652	0.08974	0.000915665	0.10248	0.00215
0.02409	0.000152652	0.19393	0.000447669	0.17852	0.00061519	0.09279	0.000919251	0.10553	0.00216
0.02713	0.00016034	0.19701	0.00045345	0.18165	0.000619169	0.09582	0.000926442	0.10862	0.00216
0.03023	0.000168138	0.2001	0.000457286	0.18464	0.000626627	0.09904	0.000932098	0.11173	0.00217
0.03328	0.000177184	0.20316	0.000460711	0.18779	0.00063087	0.10205	0.00093646	0.11477	0.00218
0.03634	0.000185135	0.20627	0.000468619	0.19084	0.000633599	0.10515	0.00094334	0.11788	0.0022
0.03946	0.000194934	0.20933	0.000471831	0.19392	0.000640593	0.10819	0.000950056	0.12091	0.0022
0.04255	0.000201725	0.21248	0.000477599	0.19706	0.000645911	0.11132	0.00096088	0.12401	0.00221
0.04559	0.000208876	0.21552	0.00048249	0.20011	0.000650981	0.11437	0.000959689	0.1271	0.00223
0.04872	0.000219198	0.21868	0.000487982	0.20321	0.000656629	0.11746	0.000972362	0.1302	0.00223
0.05179	0.000225883	0.22169	0.000494251	0.20633	0.000665025	0.12055	0.000975589	0.13328	0.00224
0.0549	0.000234379	0.22477	0.000498086	0.20936	0.000666973	0.12358	0.000975042	0.13643	0.00225
0.05794	0.000241877	0.22785	0.000501838	0.21241	0.000671973	0.12668	0.000991563	0.13949	0.00226
0.06105	0.000249992	0.23092	0.000507975	0.21559	0.000681098	0.12982	0.000997358	0.14256	0.00227
0.06413	0.000257895	0.234	0.000513484	0.21863	0.0006847	0.13291	0.000998224	0.14567	0.00227
0.0672	0.000265184	0.23704	0.000518459	0.22169	0.000690265	0.13597	0.00101	0.14869	0.00228
0.07028	0.000273339	0.24021	0.000525971	0.22475	0.000693533	0.13908	0.00101	0.15177	0.00229
0.07335	0.000280883	0.24324	0.000532494	0.22785	0.00070006	0.14216	0.00102	0.15488	0.0023
0.07643	0.000289007	0.24634	0.000536856	0.23094	0.000706754	0.1452	0.00103	0.158	0.00231
0.07954	0.000296902	0.24945	0.000541161	0.23401	0.00071448	0.14828	0.00103	0.16106	0.00232
0.08263	0.000304329	0.25252	0.00054713	0.23712	0.000717802	0.15135	0.00103	0.16416	0.00232
0.0857	0.00031112	0.25563	0.000552632	0.24015	0.000720639	0.15445	0.00104	0.16719	0.00234
0.08882	0.000319461	0.25871	0.000558434	0.24326	0.000729435	0.15752	0.00105	0.17033	0.00235
0.0919	0.000327796	0.26177	0.000564339	0.24639	0.00073539	0.16061	0.00106	0.1734	0.00235
0.09497	0.000335384	0.26488	0.000569739	0.24945	0.000742006	0.16371	0.00106	0.17648	0.00237
0.09811	0.000343852	0.26794	0.000576417	0.25254	0.000747806	0.16685	0.00107	0.17956	0.00237
0.10116	0.000350066	0.27101	0.000582616	0.25564	0.00075612	0.16991	0.00108	0.18264	0.00238
0.10426	0.000358713	0.27406	0.000589624	0.25877	0.000761371	0.17302	0.00108	0.18571	0.00239
0.1073	0.000365388	0.27718	0.000595676	0.26183	0.000767069	0.17604	0.00109	0.18878	0.0024
0.11033	0.000373283	0.28022	0.000601189	0.26483	0.000772103	0.17917	0.00109	0.19192	0.00241
0.11347	0.000380972	0.28334	0.000608004	0.26792	0.000780873	0.18225	0.0011	0.19494	0.00242
0.11654	0.000389807	0.28641	0.000615115	0.27102	0.000786734	0.18533	0.00111	0.19805	0.00242
0.11963	0.000397364	0.28954	0.000620833	0.27413	0.000793253	0.18833	0.00111	0.2011	0.00244
0.12271	0.000403883	0.29261	0.000628044	0.27725	0.000799301	0.19148	0.00112	0.20418	0.00244
0.12581	0.000412495	0.29573	0.000634533	0.28027	0.000806349	0.19452	0.00113	0.20734	0.00246
0.12888	0.000420124	0.29883	0.000640266	0.28336	0.000809414	0.19767	0.00114	0.21041	0.00247
0.13196	0.000428799	0.30188	0.000649754	0.28642	0.00081899	0.20074	0.00114	0.21351	0.00247
0.13508	0.000435667	0.30491	0.000656012	0.28961	0.000825815	0.20376	0.00115	0.2166	0.00249
0.13812	0.00044472	0.30799	0.000663026	0.29264	0.000830411	0.2069	0.00116	0.21966	0.00249
0.14121	0.000452093	0.31112	0.00066955	0.29574	0.00083934	0.20997	0.00116	0.22277	0.0025
0.14433	0.000459849	0.31416	0.000680671	0.29883	0.00084734	0.21308	0.00117	0.22584	0.00251
0.14735	0.000467687	0.31727	0.000687278	0.3019	0.000854035	0.21616	0.00118	0.2289	0.00252
0.15047	0.000476234	0.32038	0.000694852	0.30501	0.000858024	0.21921	0.00119	0.23194	0.00253
0.15354	0.000484295	0.32344	0.000704271	0.308	0.000866593	0.22225	0.00119	0.23508	0.00255
0.15659	0.00049324	0.32655	0.000710739	0.31113	0.000875293	0.22535	0.00119	0.23818	0.00256
0.15977	0.000500944	0.32966	0.000719239	0.31418	0.000883811	0.22844	0.00121	0.24124	0.00256
0.16279	0.000509947	0.33275	0.000727324	0.31726	0.000892242	0.23155	0.00121	0.24427	0.00258
0.16587	0.000518064	0.33585	0.000735668	0.32037	0.000901165	0.23463	0.00123	0.24744	0.00259
0.169	0.000526753	0.33887	0.000745081	0.32348	0.000910767	0.23777	0.00123	0.25047	0.00259
0.17204	0.000535138	0.34198	0.000753907	0.32652	0.000916737	0.24082	0.00124	0.25362	0.0026
0.17516	0.000544431	0.34506	0.000762994	0.32966	0.000924567	0.24387	0.00125	0.25669	0.00262
0.17825	0.00055302	0.3481	0.000773601	0.33271	0.00093554	0.247	0.00125	0.25971	0.00263
0.18135	0.000562002	0.3512	0.000783379	0.33581	0.00094384	0.25006	0.00126	0.26282	0.00264
0.18442	0.000571735	0.3543	0.000792757	0.3389	0.00095038	0.25319	0.00127	0.26587	0.00264
0.18745	0.00058107	0.35734	0.000800388	0.34197	0.000960468	0.25626	0.00128	0.26895	0.00266
0.19057	0.0005916	0.36042	0.000810413	0.34496	0.000968032	0.25934	0.00129	0.27205	0.00267
0.1936	0.000600557	0.36349	0.000821576	0.34811	0.000975679	0.26241	0.00129	0.27514	0.00269
0.19672	0.000610703	0.36664	0.000831696	0.35119	0.00098789	0.26548	0.0013	0.27826	0.00269
0.19981	0.000619883	0.36969	0.000841067	0.35428	0.000998193	0.26858	0.00131	0.28131	0.0027
0.20289	0.000629654	0.3728	0.000851663	0.35739	0.00101	0.27162	0.00132	0.28436	0.00273
0.20604	0.000639803	0.37592	0.000864525	0.36041	0.00101	0.27474	0.00133	0.28749	0.00273
0.20907	0.000649847	0.379	0.000874223	0.36356	0.00103	0.27784	0.00133	0.2906	0.00274
0.21216	0.000659487	0.38205	0.000885927	0.3667	0.00104	0.28087	0.00135	0.29365	0.00276
0.21524	0.000671027	0.38513	0.000896061	0.36972	0.00105	0.28399	0.00136	0.29675	0.00277
0.21833	0.000681399	0.38821	0.000908512	0.37279	0.00106	0.28707	0.00136	0.29987	0.00278
0.22141	0.000692498	0.39131	0.000919789	0.37588	0.00107	0.29015	0.00137	0.3029	0.00279
0.22445	0.000703492	0.39438	0.000933952	0.379	0.00108	0.29324	0.00138	0.30599	0.0028
0.22751	0.000713056	0.39749	0.000944121	0.38204	0.00109	0.29631	0.00139	0.30908	0.00282
0.23065	0.000725421	0.40052	0.000958166	0.38513	0.0011	0.29945	0.0014	0.31212	0.00282
0.2337	0.00073569	0.4037	0.000971822	0.3882	0.00111	0.30248	0.00141	0.31524	0.00285
0.23681	0.000748038	0.40671	0.000985411	0.39133	0.00113	0.3056	0.00142	0.31829	0.00285
0.23992	0.000760591	0.4098	0.000997436	0.39436	0.00114	0.30867	0.00143	0.32139	0.00286
0.24301	0.000772927	0.41287	0.00101	0.39751	0.00115	0.31172	0.00144	0.32452	0.00289
0.24611	0.000786106	0.41598	0.00103	0.40058	0.00116	0.31484	0.00145	0.32756	0.00289
0.24915	0.000796891	0.41906	0.00104	0.4036	0.00117	0.31793	0.00145	0.33063	0.0029
0.25222	0.000806299	0.42217	0.00105	0.40676	0.00119	0.321	0.00147	0.33375	0.00293
0.25534	0.000818831	0.42516	0.00107	0.40981	0.0012	0.32405	0.00148	0.33682	0.00293
0.25842	0.000832786	0.42829	0.00108	0.41291	0.00122	0.3272	0.00149	0.3399	0.00294
0.26151	0.00084557	0.43138	0.0011	0.416	0.00122	0.33028	0.0015	0.34301	0.00295
0.26459	0.000857816	0.43443	0.00111	0.41908	0.00124	0.33336	0.00151	0.34603	0.00297
0.26764	0.000872707	0.43753	0.00113	0.42215	0.00125	0.33646	0.00153	0.34914	0.00299
0.27068	0.000886463	0.44059	0.00115	0.4252	0.00127	0.3395	0.00153	0.35222	0.003
0.2738	0.000899824	0.44369	0.00116	0.42828	0.00128	0.34259	0.00154	0.35533	0.00303
0.27687	0.000914272	0.44684	0.00118	0.43137	0.0013	0.34562	0.00156	0.35837	0.00303
0.27995	0.000928497	0.44992	0.00119	0.43445	0.00131	0.34876	0.00157	0.36147	0.00305
0.28305	0.000944041	0.45297	0.00121	0.43757	0.00133	0.35179	0.00158	0.36459	0.00308
0.28614	0.00095911	0.45607	0.00123	0.44059	0.00134	0.35495	0.0016	0.36765	0.00308
0.28925	0.000975085	0.45914	0.00125	0.4437	0.00136	0.35799	0.0016	0.37069	0.00309
0.2923	0.000989391	0.46219	0.00126	0.4468	0.00138	0.36104	0.00162	0.37381	0.00312
0.29538	0.00101	0.46526	0.00128	0.44991	0.00139	0.36423	0.00164	0.37691	0.00312
0.29852	0.00102	0.46838	0.0013	0.45304	0.00141	0.3673	0.00164	0.38002	0.00314
0.30158	0.00104	0.47145	0.00132	0.45609	0.00142	0.37035	0.00165	0.38305	0.00315
0.30462	0.00106	0.47456	0.00134	0.45915	0.00144	0.37343	0.00167	0.38616	0.00317
0.30773	0.00107	0.47768	0.00136	0.46222	0.00146	0.37653	0.00169	0.38918	0.00319
0.31081	0.00109	0.48072	0.00138	0.46528	0.00148	0.37959	0.00169	0.39233	0.00322
0.31389	0.00111	0.48381	0.0014	0.46837	0.0015	0.38262	0.00171	0.39541	0.00323
0.31702	0.00112	0.48689	0.00142	0.47142	0.00152	0.38575	0.00172	0.39849	0.00325
0.32009	0.00114	0.48996	0.00144	0.47455	0.00154	0.38887	0.00174	0.40159	0.00327
0.32313	0.00116	0.49306	0.00146	0.47764	0.00155	0.39189	0.00175	0.40469	0.00329
0.32625	0.00118	0.49618	0.00149	0.48071	0.00157	0.39499	0.00177	0.40775	0.0033
0.32932	0.0012	0.49918	0.00151	0.48385	0.00159	0.39809	0.00179	0.41085	0.00332
0.3324	0.00122	0.50233	0.00153	0.48696	0.00161	0.40116	0.0018	0.4139	0.00335
0.33553	0.00124	0.50535	0.00155	0.48997	0.00163	0.40426	0.00182	0.41701	0.00336
0.33858	0.00126	0.50844	0.00158	0.49309	0.00166	0.40734	0.00182	0.42009	0.00338
0.34172	0.00129	0.51153	0.0016	0.49617	0.00168	0.4104	0.00184	0.42318	0.0034
0.34471	0.00131	0.51463	0.00162	0.49925	0.0017	0.41351	0.00186	0.4262	0.00342
0.3478	0.00133	0.51771	0.00165	0.50231	0.00172	0.41658	0.00188	0.42936	0.00344
0.35095	0.00135	0.52079	0.00167	0.50539	0.00174	0.41967	0.0019	0.43239	0.00347
0.35399	0.00138	0.52387	0.0017	0.50852	0.00177	0.42275	0.00191	0.43555	0.00348
0.35709	0.0014	0.52699	0.00173	0.51153	0.00179	0.42582	0.00193	0.43857	0.00351
0.36016	0.00142	0.53005	0.00175	0.51464	0.00181	0.42888	0.00195	0.44165	0.00354
0.36329	0.00145	0.5332	0.00178	0.51778	0.00184	0.43203	0.00197	0.44474	0.00355
0.36636	0.00147	0.5363	0.00181	0.52083	0.00186	0.43511	0.00199	0.44783	0.00357
0.36945	0.0015	0.53932	0.00184	0.52392	0.00189	0.43817	0.00201	0.45092	0.00359
0.37254	0.00152	0.54238	0.00186	0.52701	0.00191	0.44126	0.00202	0.45406	0.00362
0.37557	0.00155	0.54547	0.00189	0.53007	0.00194	0.44434	0.00205	0.4571	0.00364
0.37872	0.00158	0.54859	0.00192	0.53319	0.00197	0.44748	0.00207	0.46016	0.00367
0.38175	0.0016	0.55167	0.00195	0.53624	0.00199	0.45061	0.00208	0.46325	0.00368
0.38479	0.00163	0.5547	0.00198	0.53933	0.00202	0.45363	0.00211	0.46632	0.00371
0.38787	0.00165	0.55782	0.00201	0.54244	0.00205	0.45667	0.00213	0.46943	0.00374
0.39098	0.00168	0.56092	0.00205	0.54551	0.00208	0.45978	0.00215	0.47245	0.00377
0.39413	0.00171	0.56394	0.00207	0.5486	0.0021	0.46282	0.00217	0.47558	0.00379
0.39714	0.00174	0.56707	0.00211	0.55168	0.00213	0.46596	0.00219	0.47863	0.00381
0.40021	0.00177	0.57017	0.00214	0.55477	0.00216	0.46899	0.00221	0.48171	0.00385
0.4033	0.0018	0.57326	0.00217	0.55783	0.00219	0.47213	0.00223	0.48479	0.00387
0.40645	0.00183	0.57634	0.00221	0.56092	0.00223	0.47519	0.00226	0.4879	0.0039
0.40949	0.00186	0.57943	0.00224	0.56401	0.00226	0.47823	0.00228	0.49097	0.00393
0.41263	0.00189	0.58247	0.00228	0.56706	0.00229	0.48129	0.00231	0.49412	0.00395
0.41567	0.00192	0.58558	0.00232	0.5702	0.00232	0.48442	0.00234	0.49719	0.00398
0.41874	0.00195	0.58864	0.00235	0.57323	0.00236	0.48754	0.00236	0.50027	0.00401
0.42179	0.00199	0.59177	0.00239	0.57631	0.00238	0.49062	0.00238	0.50335	0.00403
0.42496	0.00202	0.59476	0.00243	0.57939	0.00242	0.49371	0.00241	0.50639	0.00407
0.428	0.00205	0.59794	0.00246	0.58249	0.00246	0.49679	0.00244	0.5095	0.0041
0.43107	0.00209	0.60104	0.0025	0.58554	0.00249	0.49985	0.00246	0.51263	0.00414
0.43415	0.00212	0.60406	0.00254	0.58862	0.00253	0.50291	0.00248	0.51565	0.00416
0.43726	0.00216	0.60718	0.00258	0.59176	0.00257	0.50604	0.00252	0.51871	0.0042
0.44033	0.00219	0.61022	0.00263	0.59482	0.0026	0.50914	0.00254	0.52184	0.00424
0.44342	0.00223	0.61331	0.00266	0.59786	0.00264	0.51221	0.00257	0.52495	0.00427
0.44651	0.00227	0.61646	0.00271	0.601	0.00268	0.5153	0.0026	0.52803	0.0043
0.44959	0.0023	0.6195	0.00275	0.60408	0.00272	0.51831	0.00263	0.53114	0.00433
0.45272	0.00234	0.62259	0.00279	0.60716	0.00275	0.52143	0.00266	0.53422	0.00436
0.45578	0.00238	0.62567	0.00283	0.61024	0.0028	0.52453	0.00269	0.53725	0.0044
0.45882	0.00242	0.62871	0.00288	0.61337	0.00284	0.52761	0.00272	0.54038	0.00443
0.46197	0.00246	0.63182	0.00293	0.61643	0.00288	0.5307	0.00275	0.54343	0.00447
0.46499	0.0025	0.63489	0.00297	0.61945	0.00292	0.53381	0.00278	0.54648	0.00451
0.46811	0.00254	0.63798	0.00302	0.62259	0.00297	0.5369	0.00281	0.54954	0.00454
0.47115	0.00258	0.64104	0.00307	0.62559	0.00301	0.53995	0.00284	0.55272	0.00458
0.47424	0.00263	0.64419	0.00312	0.62872	0.00305	0.54304	0.00287	0.55576	0.00462
0.47734	0.00267	0.64722	0.00316	0.63183	0.0031	0.54613	0.00291	0.55884	0.00466
0.48038	0.00271	0.65036	0.00322	0.63495	0.00315	0.54921	0.00295	0.56198	0.00471
0.48355	0.00276	0.65337	0.00327	0.63796	0.00319	0.55225	0.00298	0.56509	0.00474
0.48661	0.0028	0.65651	0.00332	0.64103	0.00324	0.55534	0.00301	0.56813	0.00478
0.48969	0.00285	0.65956	0.00337	0.64413	0.00329	0.55848	0.00305	0.5712	0.00483
0.49282	0.00289	0.66254	0.00342	0.64728	0.00334	0.56154	0.00309	0.57427	0.00487
0.49585	0.00294	0.66571	0.00348	0.65036	0.00339	0.56462	0.00312	0.57735	0.00491
0.49889	0.00298	0.6688	0.00353	0.65338	0.00344	0.56768	0.00316	0.58046	0.00495
0.50204	0.00304	0.67187	0.00359	0.65643	0.00349	0.57077	0.0032	0.58353	0.005
0.50508	0.00308	0.67497	0.00364	0.65953	0.00354	0.57386	0.00324	0.58661	0.00505
0.50818	0.00314	0.67806	0.0037	0.66266	0.00359	0.57693	0.00328	0.58966	0.0051
0.51125	0.00319	0.68116	0.00376	0.66569	0.00365	0.58001	0.00332	0.59278	0.00514
0.51432	0.00324	0.68423	0.00382	0.66876	0.00371	0.58309	0.00336	0.59586	0.00519
0.51741	0.00329	0.68731	0.00388	0.67189	0.00376	0.58619	0.00341	0.59894	0.00524
0.52047	0.00334	0.69041	0.00395	0.67498	0.00382	0.58929	0.00344	0.60206	0.0053
0.5236	0.0034	0.69349	0.00401	0.67808	0.00388	0.5924	0.00349	0.6052	0.00534
0.5267	0.00345	0.69658	0.00407	0.68119	0.00394	0.59543	0.00353	0.60822	0.00539
0.52978	0.0035	0.69962	0.00413	0.68424	0.004	0.59856	0.00358	0.61133	0.00546
0.5329	0.00356	0.7027	0.0042	0.68731	0.00406	0.60164	0.00363	0.61437	0.0055
0.53593	0.00362	0.70579	0.00427	0.69042	0.00413	0.60469	0.00367	0.61748	0.00555
0.53907	0.00367	0.70891	0.00434	0.69349	0.00419	0.60782	0.00371	0.6205	0.0056
0.54209	0.00373	0.71202	0.0044	0.69659	0.00425	0.61094	0.00377	0.6236	0.00566
0.54516	0.00379	0.71505	0.00448	0.69968	0.00432	0.61395	0.00381	0.6267	0.00572
0.54828	0.00384	0.71812	0.00455	0.70272	0.00439	0.61707	0.00386	0.62979	0.00578
0.55137	0.00391	0.72126	0.00462	0.70584	0.00446	0.62013	0.00391	0.63286	0.00584
0.55448	0.00397	0.72431	0.0047	0.70894	0.00452	0.62322	0.00396	0.63594	0.00589
0.55744	0.00403	0.7274	0.00477	0.71196	0.00459	0.6263	0.00402	0.63902	0.00595
0.5606	0.00409	0.73045	0.00485	0.71505	0.00467	0.62935	0.00407	0.64211	0.00602
0.5637	0.00415	0.73355	0.00492	0.71811	0.00474	0.63243	0.00412	0.64516	0.00608
0.56679	0.00422	0.73668	0.005	0.72123	0.00481	0.63553	0.00418	0.64824	0.00613
0.5699	0.00429	0.73973	0.00508	0.72431	0.00489	0.63866	0.00424	0.65135	0.00622
0.57294	0.00435	0.74283	0.00516	0.72746	0.00497	0.64171	0.00429	0.65445	0.00628
0.57606	0.00442	0.74589	0.00524	0.73048	0.00504	0.64481	0.00435	0.65751	0.00634
0.5791	0.00449	0.74899	0.00533	0.73357	0.00512	0.64785	0.00441	0.6606	0.00641
0.58217	0.00455	0.75204	0.00541	0.73665	0.0052	0.651	0.00447	0.66364	0.00648
0.58525	0.00462	0.75515	0.0055	0.73973	0.00528	0.654	0.00452	0.66674	0.00656
0.58834	0.0047	0.75822	0.00559	0.74281	0.00537	0.6571	0.00458	0.66988	0.00664
0.5914	0.00477	0.76138	0.00568	0.74593	0.00545	0.66016	0.00464	0.67297	0.0067
0.59448	0.00483	0.76447	0.00577	0.74904	0.00554	0.6633	0.00471	0.67599	0.00677
0.59758	0.00491	0.76749	0.00586	0.75205	0.00563	0.66638	0.00478	0.6791	0.00686
0.6007	0.00498	0.77061	0.00595	0.75513	0.00571	0.66944	0.00484	0.68221	0.00693
0.60378	0.00506	0.77373	0.00605	0.75823	0.00581	0.67251	0.00491	0.68525	0.00701
0.60688	0.00514	0.77671	0.00614	0.76134	0.00589	0.67558	0.00498	0.68837	0.00709
0.60994	0.00522	0.77979	0.00624	0.76449	0.00599	0.67873	0.00505	0.69145	0.00717
0.6131	0.00529	0.78293	0.00634	0.76749	0.00609	0.68185	0.00512	0.69455	0.00725
0.61609	0.00537	0.78599	0.00644	0.77059	0.00618	0.68489	0.00519	0.69757	0.00733
0.61921	0.00545	0.78907	0.00654	0.77368	0.00628	0.68793	0.00526	0.70075	0.00741
0.62227	0.00553	0.79213	0.00664	0.77675	0.00638	0.69103	0.00534	0.70376	0.00751
0.62529	0.00561	0.79521	0.00675	0.77984	0.00648	0.69412	0.00541	0.70689	0.00759
0.62842	0.00569	0.79803	0.00685	0.78286	0.00658	0.69724	0.00549	0.70996	0.0077
0.63154	0.00578	0.79945	0.00689	0.78602	0.00668	0.70023	0.00557	0.713	0.00777
0.63461	0.00586	0.79771	0.0066	0.78902	0.0068	0.70338	0.00565	0.7161	0.00787
0.63768	0.00595	0.79459	0.00634	0.79216	0.0069	0.70647	0.00573	0.71923	0.00798
0.64078	0.00603	0.79159	0.00615	0.7952	0.00701	0.70953	0.00582	0.72234	0.00807
0.64382	0.00612	0.78856	0.00597	0.79804	0.00711	0.71263	0.00589	0.72539	0.00816
0.64687	0.00621	0.78537	0.00581	0.79941	0.00716	0.71571	0.00598	0.72845	0.00828
0.65007	0.00631	0.78226	0.00566	0.79771	0.00668	0.71875	0.00607	0.73153	0.00837
0.65313	0.0064	0.77916	0.00551	0.79459	0.00634	0.7219	0.00616	0.73466	0.00847
0.6562	0.0065	0.77614	0.00538	0.79151	0.00609	0.72493	0.00624	0.73772	0.00858
0.65927	0.00659	0.77308	0.00525	0.78845	0.00589	0.72803	0.00634	0.74079	0.00868
0.66237	0.00669	0.77001	0.00512	0.78536	0.00569	0.73113	0.00642	0.74386	0.0088
0.66538	0.00678	0.76689	0.005	0.78227	0.00552	0.73423	0.00652	0.74696	0.00891
0.66849	0.00688	0.76379	0.00489	0.77919	0.00536	0.73728	0.00661	0.75004	0.00904
0.67159	0.00698	0.76073	0.00478	0.77612	0.00521	0.74034	0.0067	0.75313	0.00914
0.67465	0.00708	0.75759	0.00467	0.77306	0.00507	0.74341	0.0068	0.75615	0.00926
0.6777	0.00718	0.75453	0.00456	0.77003	0.00493	0.74648	0.00691	0.75928	0.0094
0.68087	0.00728	0.75142	0.00446	0.76684	0.0048	0.74962	0.00701	0.76242	0.00951
0.6839	0.00739	0.74837	0.00436	0.76383	0.00467	0.75269	0.00711	0.76549	0.00963
0.68705	0.0075	0.74526	0.00427	0.76075	0.00455	0.75581	0.00722	0.76862	0.00978
0.69019	0.00761	0.74216	0.00418	0.75761	0.00443	0.75886	0.00733	0.77164	0.00989
0.69318	0.00772	0.73914	0.00409	0.75451	0.00433	0.762	0.00744	0.77473	0.01002
0.69624	0.00783	0.73603	0.00401	0.75142	0.00422	0.7651	0.00755	0.77781	0.01015
0.69932	0.00793	0.73288	0.00392	0.74837	0.00411	0.76814	0.00766	0.78089	0.01029
0.7024	0.00804	0.72987	0.00384	0.74528	0.00401	0.77121	0.00777	0.78398	0.01043
0.70551	0.00815	0.7268	0.00376	0.74214	0.00391	0.77434	0.00789	0.78708	0.01058
0.70863	0.00826	0.7237	0.00368	0.73912	0.00382	0.77736	0.008	0.7916	0.01076
0.71169	0.00837	0.72068	0.0036	0.73602	0.00373	0.78046	0.00812	0.79618	0.01062
0.71483	0.00849	0.71749	0.00353	0.73294	0.00364	0.7836	0.00824	0.79844	0.01074
0.71785	0.00861	0.71444	0.00346	0.72989	0.00356	0.7866	0.00836	0.79957	0.01076
0.72095	0.00873	0.71133	0.00338	0.72681	0.00347	0.78969	0.00849	0.79772	0.00901
0.72399	0.00885	0.70824	0.00331	0.72371	0.00339	0.79284	0.00862	0.79464	0.00797
0.72714	0.00898	0.70518	0.00325	0.72065	0.00331	0.79583	0.00875	0.79153	0.00738
0.73026	0.0091	0.70221	0.00318	0.71751	0.00323	0.79836	0.00887	0.78845	0.00691
0.73327	0.00923	0.69902	0.00311	0.71442	0.00316	0.7994	0.00886	0.78538	0.00653
0.73631	0.00936	0.69598	0.00305	0.71132	0.00309	0.79773	0.00782	0.78234	0.00618
0.73943	0.00949	0.69284	0.00299	0.70823	0.00301	0.79463	0.00719	0.77922	0.00588
0.74249	0.00962	0.68983	0.00293	0.70522	0.00294	0.79154	0.0068	0.77619	0.00561
0.7456	0.00975	0.68675	0.00287	0.7021	0.00288	0.78844	0.00649	0.77309	0.00535
0.7487	0.00988	0.68366	0.00281	0.69901	0.00281	0.78536	0.00621	0.77	0.00511
0.75174	0.01003	0.68051	0.00275	0.69597	0.00275	0.78226	0.00597	0.76689	0.00488
0.75479	0.01018	0.6774	0.0027	0.69289	0.00268	0.77925	0.00575	0.76224	0.0043
0.75793	0.01032	0.67438	0.00264	0.68975	0.00262	0.77615	0.00554	0.7575	0.00385
0.76097	0.01046	0.67126	0.00259	0.68669	0.00256	0.77307	0.00535	0.75445	0.0037
0.76406	0.0106	0.66819	0.00254	0.68355	0.0025	0.76998	0.00516	0.75131	0.00353
0.76715	0.01075	0.66508	0.00249	0.68054	0.00244	0.76686	0.00498	0.74826	0.00336
0.77029	0.0109	0.66201	0.00244	0.67742	0.00239	0.76382	0.00483	0.7451	0.00322
0.7733	0.01104	0.65895	0.00239	0.67433	0.00233	0.76071	0.00468	0.74205	0.00307
0.77646	0.0112	0.65588	0.00234	0.67125	0.00228	0.75761	0.00452	0.73898	0.00293
0.77955	0.01135	0.65279	0.00229	0.66814	0.00223	0.75448	0.00439	0.73593	0.0028
0.7826	0.0115	0.64975	0.00225	0.6651	0.00217	0.75145	0.00425	0.73291	0.00267
0.78571	0.01166	0.6466	0.0022	0.66208	0.00213	0.74836	0.00412	0.72976	0.00254
0.7888	0.01182	0.64352	0.00216	0.65892	0.00208	0.74523	0.00399	0.72673	0.00242
0.79193	0.01198	0.64046	0.00211	0.6559	0.00203	0.74213	0.00387	0.7236	0.0023
0.7949	0.01214	0.6374	0.00207	0.65278	0.00198	0.73916	0.00376	0.72054	0.00219
0.79787	0.01229	0.63427	0.00203	0.64972	0.00193	0.73606	0.00365	0.71743	0.00206
0.7993	0.01238	0.63129	0.00198	0.64665	0.00189	0.73291	0.00353	0.71434	0.00197
0.79771	0.01211	0.6281	0.00194	0.64355	0.00184	0.72988	0.00343	0.71127	0.00187
0.79462	0.01178	0.62499	0.0019	0.64046	0.0018	0.7268	0.00333	0.70815	0.00176
0.79158	0.0115	0.62194	0.00186	0.63733	0.00175	0.72375	0.00324	0.70506	0.00168
0.78842	0.01124	0.61894	0.00183	0.63427	0.00172	0.72064	0.00314	0.70199	0.00159
0.7854	0.011	0.61581	0.00179	0.6312	0.00167	0.7175	0.00303	0.69891	0.0015
0.78227	0.01076	0.61273	0.00175	0.62813	0.00163	0.71443	0.00296	0.69587	0.00141
0.77925	0.01055	0.60967	0.00171	0.62504	0.00159	0.71133	0.00287	0.69277	0.00132
0.77613	0.01034	0.60661	0.00168	0.62193	0.00156	0.70826	0.00278	0.6897	0.00123
0.77306	0.01013	0.60349	0.00165	0.61886	0.00152	0.70517	0.0027	0.68658	0.00116
0.76993	0.00993	0.60031	0.00161	0.61576	0.00148	0.70215	0.00262	0.68352	0.00107
0.7669	0.00974	0.59728	0.00157	0.61272	0.00144	0.69907	0.00254	0.68043	0.001
0.76382	0.00955	0.5942	0.00154	0.60961	0.00141	0.69598	0.00247	0.67731	0.000925302
0.76074	0.00937	0.59117	0.00151	0.60654	0.00137	0.69292	0.00239	0.67429	0.000853356
0.7576	0.00919	0.58802	0.00148	0.60343	0.00134	0.68981	0.00232	0.67119	0.000789243
0.75453	0.00902	0.58491	0.00145	0.60036	0.00131	0.68671	0.00225	0.66807	0.000706402
0.75145	0.00884	0.58185	0.00142	0.59721	0.00127	0.6836	0.00218	0.66499	0.000645903
0.74839	0.00868	0.57876	0.00138	0.59417	0.00124	0.6805	0.00211	0.66192	0.000583999
0.74523	0.00852	0.57564	0.00136	0.5911	0.0012	0.67745	0.00205	0.65884	0.000527633
0.74218	0.00837	0.57257	0.00133	0.58798	0.00117	0.67438	0.00198	0.65579	0.000461466
0.73908	0.00822	0.56948	0.0013	0.58488	0.00115	0.67125	0.00192	0.6527	0.000398513
0.73608	0.00807	0.56639	0.00127	0.58183	0.00111	0.66813	0.00186	0.64961	0.000325483
0.73301	0.00792	0.5634	0.00124	0.57876	0.00109	0.6651	0.0018	0.64654	0.000279489
0.72994	0.00778	0.56024	0.00121	0.57566	0.00106	0.66199	0.00175	0.64343	0.000218244
0.72679	0.00764	0.55719	0.00119	0.57262	0.00103	0.65899	0.00168	0.64036	0.000169968
0.72373	0.00751	0.55409	0.00116	0.56959	0.000996381	0.65587	0.00163	0.63725	0.000118032
0.72064	0.00737	0.55098	0.00113	0.56643	0.000972596	0.65279	0.00158	0.63419	6.4321e-05
0.71753	0.00724	0.54792	0.00111	0.56345	0.000945158	0.64968	0.00153	0.63113	1.53864e-05
0.71444	0.00711	0.54484	0.00108	0.56027	0.000920056	0.64668	0.00148	0.62798	-3.67728e-05
0.71139	0.00699	0.5418	0.00106	0.55715	0.00089184	0.64356	0.00142	0.62493	-8.47077e-05
0.70823	0.00687	0.53868	0.00104	0.55414	0.000862612	0.64045	0.00138	0.62184	-0.000130888
0.70521	0.00674	0.53564	0.00101	0.55102	0.000839663	0.63735	0.00133	0.6188	-0.00017164
0.70212	0.00663	0.53248	0.000988279	0.54797	0.000818447	0.63433	0.00128	0.61573	-0.000224559
0.699	0.00651	0.52944	0.000965023	0.54486	0.000788933	0.63122	0.00123	0.61261	-0.000275246
0.69594	0.00639	0.52634	0.000944763	0.54181	0.00076786	0.62811	0.00119	0.60962	-0.000323529
0.69292	0.00628	0.52336	0.000922442	0.53868	0.000748089	0.62508	0.00114	0.60644	-0.000362677
0.68983	0.00617	0.52018	0.000898872	0.53562	0.000724781	0.62191	0.0011	0.60338	-0.000403006
0.68674	0.00606	0.51706	0.000877018	0.53256	0.000696786	0.61884	0.00106	0.60033	-0.000460684
0.68367	0.00596	0.514	0.000856305	0.52944	0.000676893	0.61581	0.00102	0.59718	-0.000489629
0.68055	0.00585	0.51095	0.000834497	0.52635	0.00065622	0.61267	0.000980997	0.59405	-0.000525798
0.67739	0.00575	0.50783	0.000814127	0.52329	0.000632751	0.60962	0.000939507	0.59102	-0.000569265
0.67434	0.00566	0.50477	0.000794065	0.52018	0.000608199	0.60659	0.000900648	0.5879	-0.000607064
0.67127	0.00556	0.50167	0.000775581	0.51713	0.000590816	0.60344	0.000861111	0.58485	-0.00064471
0.66817	0.00546	0.49867	0.000757195	0.51406	0.000569171	0.60035	0.000815595	0.58178	-0.000674245
0.6651	0.00537	0.49555	0.000735905	0.51095	0.000550658	0.5973	0.000783687	0.57873	-0.000711273
0.662	0.00528	0.49246	0.000717387	0.50785	0.000528804	0.59419	0.00074606	0.5756	-0.000749732
0.65897	0.00519	0.4894	0.000697185	0.5048	0.000508951	0.59108	0.000702142	0.57259	-0.000780117
0.65581	0.0051	0.48627	0.000680544	0.5017	0.000491036	0.58806	0.000672447	0.56945	-0.000826307
0.6528	0.00501	0.48322	0.00066369	0.49863	0.000472372	0.58493	0.000633649	0.56643	-0.000851606
0.64968	0.00492	0.48011	0.000646176	0.49559	0.000454168	0.58179	0.000600754	0.56326	-0.000881738
0.64659	0.00484	0.47697	0.000628328	0.49247	0.000437401	0.57881	0.00057349	0.56018	-0.000927044
0.64357	0.00476	0.47394	0.000610805	0.48934	0.000416911	0.57572	0.000535877	0.55713	-0.00094522
0.64046	0.00466	0.47086	0.000592913	0.48628	0.000399347	0.57266	0.000504161	0.55402	-0.000977052
0.6374	0.00458	0.46775	0.000577764	0.48319	0.000381659	0.56953	0.000470905	0.55091	-0.00102
0.63428	0.00449	0.46465	0.000562474	0.48011	0.000363519	0.56649	0.000442463	0.5478	-0.00104
0.63122	0.00442	0.46167	0.000547064	0.47699	0.000350428	0.56341	0.000418181	0.54478	-0.00107
0.62812	0.00434	0.45852	0.000531241	0.47396	0.000332002	0.56029	0.000377714	0.54171	-0.00109
0.62498	0.00426	0.45546	0.000516335	0.47084	0.000313715	0.55719	0.00035234	0.53858	-0.00112
0.62196	0.00419	0.45237	0.000498625	0.46773	0.00029787	0.5541	0.000327541	0.53553	-0.00115
0.6189	0.00412	0.44928	0.000484427	0.46469	0.000283184	0.55102	0.000301568	0.53244	-0.00118
0.61583	0.00405	0.44623	0.000470451	0.4616	0.000265828	0.54792	0.000269652	0.52938	-0.00121
0.61269	0.00398	0.44314	0.000453865	0.45852	0.000254751	0.54481	0.000245655	0.52628	-0.00123
0.60961	0.0039	0.43995	0.000440605	0.45547	0.000237892	0.54177	0.000219421	0.52323	-0.00125
0.60656	0.00383	0.43693	0.000426884	0.45233	0.000221644	0.53872	0.000196119	0.52011	-0.00129
0.60347	0.00377	0.43387	0.00041178	0.44926	0.00020964	0.53565	0.000167469	0.51698	-0.00131
0.60038	0.0037	0.43077	0.000399708	0.44621	0.000193704	0.5326	0.000142479	0.51394	-0.00133
0.59727	0.00364	0.42757	0.000386089	0.44312	0.00017897	0.52942	0.000119008	0.51083	-0.00137
0.59419	0.00357	0.42458	0.000374419	0.44002	0.000164489	0.52635	9.39363e-05	0.5077	-0.00138
0.59118	0.0035	0.42148	0.000360571	0.43692	0.000151799	0.5233	7.45582e-05	0.50467	-0.0014
0.58804	0.00345	0.41839	0.000348485	0.43379	0.000138339	0.52015	4.20927e-05	0.50164	-0.00142
0.58493	0.00338	0.41535	0.0003366	0.43068	0.000124062	0.51707	1.68024e-05	0.49849	-0.00144
0.58185	0.00332	0.41231	0.000322464	0.42768	0.000111448	0.51403	7.25952e-06	0.49549	-0.00147
0.57879	0.00327	0.40919	0.000311025	0.4246	9.93029e-05	0.51096	-1.94955e-05	0.49233	-0.00149
0.57574	0.00321	0.40612	0.000298441	0.42154	8.66803e-05	0.50784	-3.84397e-05	0.48926	-0.00152
0.57263	0.00315	0.40299	0.000285127	0.41843	7.33239e-05	0.50474	-5.66282e-05	0.48619	-0.00153
0.56957	0.0031	0.39992	0.00027515	0.41539	6.39601e-05	0.50169	-7.70362e-05	0.48311	-0.00155
0.56647	0.00304	0.3968	0.000264109	0.41225	4.80335e-05	0.49864	-9.26005e-05	0.48001	-0.00158
0.56338	0.00299	0.39377	0.000253862	0.40919	3.6819e-05	0.49553	-0.000117131	0.47696	-0.0016
0.56032	0.00294	0.39066	0.000242054	0.4061	2.65535e-05	0.49248	-0.000141737	0.47385	-0.00161
0.55724	0.00288	0.38755	0.000229845	0.40301	1.1715e-05	0.48939	-0.00015629	0.47078	-0.00164
0.55411	0.00283	0.38451	0.000220085	0.3999	2.03814e-06	0.4863	-0.000172346	0.46765	-0.00165
0.55104	0.00278	0.38146	0.000210225	0.39682	-8.2284e-06	0.48326	-0.000189617	0.46458	-0.00167
0.54798	0.00273	0.37839	0.000198208	0.39376	-1.85908e-05	0.48006	-0.000211312	0.46148	-0.00168
0.54492	0.00268	0.3753	0.000188779	0.39067	-2.66769e-05	0.47707	-0.000232687	0.45846	-0.0017
0.5418	0.00263	0.37217	0.000177519	0.38757	-3.78178e-05	0.47394	-0.000247952	0.45538	-0.00172
0.53866	0.00258	0.36905	0.00016912	0.38452	-4.86271e-05	0.47086	-0.00026805	0.45229	-0.00175
0.53562	0.00253	0.36603	0.000159178	0.38141	-5.93983e-05	0.46777	-0.000285749	0.44922	-0.00176
0.5325	0.00249	0.36292	0.000147602	0.37842	-6.94592e-05	0.4647	-0.000301002	0.44614	-0.00177
0.52951	0.00244	0.3598	0.000139076	0.37528	-8.01445e-05	0.46161	-0.000316762	0.44301	-0.0018
0.52636	0.0024	0.35671	0.000130103	0.37222	-9.27562e-05	0.45859	-0.00032685	0.43998	-0.00181
0.52331	0.00235	0.35367	0.000119759	0.3691	-0.000100449	0.45545	-0.000340111	0.43686	-0.00182
0.52022	0.00231	0.35066	0.000110368	0.36601	-0.000109424	0.45235	-0.000365589	0.43375	-0.00184
0.51709	0.00227	0.34745	0.000102815	0.36294	-0.000121464	0.44933	-0.000377997	0.43066	-0.00186
0.51402	0.00222	0.34444	9.43725e-05	0.35984	-0.0001289	0.4462	-0.000393237	0.42756	-0.00187
0.51089	0.00218	0.34136	8.61911e-05	0.35674	-0.000137659	0.44314	-0.000410985	0.4245	-0.00189
0.50789	0.00214	0.33829	7.74262e-05	0.35362	-0.000149635	0.44006	-0.000427706	0.42144	-0.0019
0.50478	0.0021	0.33523	6.94172e-05	0.35058	-0.000158208	0.43693	-0.000442504	0.41838	-0.00192
0.50168	0.00206	0.33207	5.9467e-05	0.34752	-0.000166527	0.43388	-0.000457806	0.41533	-0.00193
0.49861	0.00202	0.32901	5.07059e-05	0.34441	-0.000174479	0.43073	-0.000473363	0.41219	-0.00196
0.49556	0.00198	0.32594	4.41811e-05	0.34137	-0.000182434	0.42763	-0.000484152	0.40913	-0.00196
0.49246	0.00194	0.32281	3.26221e-05	0.33833	-0.000192392	0.42465	-0.000496942	0.40597	-0.00197
0.48935	0.00191	0.31973	2.47442e-05	0.33521	-0.000201159	0.4215	-0.000509182	0.40294	-0.002
0.4863	0.00187	0.31668	1.77752e-05	0.33211	-0.000208289	0.41843	-0.000523731	0.39982	-0.002
0.48324	0.00183	0.31357	1.02141e-05	0.32899	-0.000216519	0.41539	-0.000534027	0.39672	-0.00202
0.48011	0.0018	0.31049	6.01846e-08	0.32594	-0.000227041	0.41229	-0.000557187	0.39369	-0.00204
0.47699	0.00176	0.3074	-5.28742e-06	0.32285	-0.000237717	0.40922	-0.000561253	0.39052	-0.00204
0.47404	0.00173	0.30429	-1.09086e-05	0.31971	-0.000242266	0.40612	-0.000571356	0.38751	-0.00206
0.47085	0.00169	0.30127	-1.71941e-05	0.31668	-0.000249502	0.40299	-0.000589934	0.38442	-0.00207
0.46777	0.00166	0.2982	-2.52497e-05	0.31359	-0.000259791	0.39995	-0.000601509	0.38135	-0.00208
0.46461	0.00163	0.29511	-3.25107e-05	0.3105	-0.000263817	0.39683	-0.00061137	0.37828	-0.00209
0.46161	0.0016	0.29206	-3.85998e-05	0.30741	-0.000273262	0.39379	-0.000622678	0.3752	-0.0021
0.45854	0.00156	0.28897	-4.48134e-05	0.30431	-0.000280385	0.39068	-0.00063833	0.37213	-0.00213
0.45551	0.00153	0.28582	-5.12218e-05	0.30131	-0.000287117	0.38762	-0.000647049	0.369	-0.00213
0.45239	0.0015	0.28276	-5.9048e-05	0.29817	-0.000296446	0.38453	-0.000658647	0.36595	-0.00214
0.4493	0.00147	0.27963	-6.4979e-05	0.29507	-0.000301782	0.38143	-0.00066684	0.36282	-0.00217
0.44618	0.00144	0.27653	-7.11771e-05	0.29206	-0.000309611	0.37838	-0.000677539	0.35974	-0.00216
0.4431	0.00142	0.27352	-7.9753e-05	0.28895	-0.0003168	0.37528	-0.000692787	0.35669	-0.00218
0.44002	0.00139	0.27043	-8.49463e-05	0.28587	-0.000323825	0.37219	-0.000702496	0.3535	-0.0022
0.43692	0.00136	0.26728	-9.105e-05	0.28274	-0.000331129	0.3691	-0.00071127	0.35048	-0.0022
0.4339	0.00133	0.2642	-9.74607e-05	0.27967	-0.000334594	0.366	-0.000722572	0.34738	-0.00221
0.43077	0.0013	0.26114	-0.000102651	0.27661	-0.000343488	0.36289	-0.000740479	0.34433	-0.00222
0.42769	0.00127	0.25807	-0.000110712	0.27345	-0.000350891	0.35986	-0.000744202	0.34123	-0.00223
0.4246	0.00124	0.255	-0.000115932	0.2704	-0.000355315	0.35673	-0.000753518	0.33818	-0.00224
0.42155	0.00122	0.25181	-0.000120982	0.26727	-0.000363775	0.35365	-0.000767411	0.33511	-0.00225
0.41844	0.0012	0.24883	-0.00012731	0.2642	-0.000368839	0.35052	-0.000774353	0.33204	-0.00226
0.41537	0.00117	0.24579	-0.000134651	0.26117	-0.000375634	0.34746	-0.000785397	0.32895	-0.00227
0.41232	0.00114	0.24265	-0.00013959	0.25812	-0.000380431	0.34442	-0.000793217	0.32586	-0.00228
0.40917	0.00112	0.23958	-0.000146078	0.25503	-0.000388848	0.34135	-0.000802	0.32271	-0.00231
0.40611	0.00109	0.23649	-0.000148766	0.2519	-0.00039524	0.33828	-0.000810353	0.3197	-0.0023
0.403	0.00107	0.23335	-0.000155859	0.24888	-0.000399752	0.33522	-0.000818078	0.31658	-0.00232
0.39991	0.00105	0.23026	-0.000160082	0.24573	-0.000407896	0.33205	-0.000832044	0.31352	-0.00233
0.39685	0.00102	0.22723	-0.00016531	0.24266	-0.000413188	0.32904	-0.000840057	0.31039	-0.00233
0.39377	0.001	0.22421	-0.000170483	0.23955	-0.000419021	0.32594	-0.000850109	0.30732	-0.00234
0.39068	0.000978744	0.22107	-0.000177288	0.23656	-0.000422917	0.32281	-0.000862912	0.30423	-0.00235
0.38758	0.000956095	0.21802	-0.000181508	0.2334	-0.000431201	0.31971	-0.000862496	0.30118	-0.00236
0.38453	0.00093336	0.21493	-0.000189004	0.23031	-0.000435077	0.31669	-0.000873775	0.29818	-0.00237
0.38145	0.000911893	0.21182	-0.000191965	0.22723	-0.000442556	0.31355	-0.000885643	0.29499	-0.00238
0.37842	0.000890823	0.2087	-0.000197251	0.22418	-0.000443111	0.31045	-0.000888336	0.29195	-0.00239
0.37526	0.000869597	0.20564	-0.000203535	0.22109	-0.000449972	0.3074	-0.000901268	0.2888	-0.0024
0.37221	0.000846401	0.20255	-0.000208221	0.21803	-0.000456179	0.30435	-0.000907776	0.28573	-0.00241
0.36917	0.000826336	0.19951	-0.000214412	0.21493	-0.000461955	0.30128	-0.000912703	0.28267	-0.00242
0.36603	0.000805688	0.19647	-0.000218142	0.21181	-0.000466996	0.29818	-0.00092619	0.27959	-0.00243
0.3629	0.000784583	0.19334	-0.000224117	0.20875	-0.000474494	0.29512	-0.000930915	0.27651	-0.00243
0.35982	0.000767287	0.19021	-0.000228196	0.20565	-0.000481392	0.29198	-0.000938331	0.27345	-0.00245
0.35682	0.000748983	0.18714	-0.000233634	0.20256	-0.000485762	0.28893	-0.000946612	0.27033	-0.00245
0.35372	0.000730445	0.18405	-0.000238367	0.19946	-0.000491397	0.28585	-0.000955141	0.26721	-0.00246
0.35057	0.000711151	0.18102	-0.000243959	0.19642	-0.000496751	0.28276	-0.000964256	0.26416	-0.00246
0.34758	0.000693717	0.17794	-0.000247126	0.19331	-0.000500089	0.27967	-0.000972729	0.26109	-0.00247
0.34443	0.000675514	0.17479	-0.000252945	0.19024	-0.000506028	0.27659	-0.000979355	0.25801	-0.00249
0.34135	0.000658747	0.17177	-0.000256112	0.18714	-0.000513277	0.2735	-0.000988472	0.25494	-0.0025
0.33832	0.000642764	0.16866	-0.000261697	0.18404	-0.000515145	0.27043	-0.000988918	0.25183	-0.0025
0.33521	0.000625324	0.16559	-0.000266685	0.18101	-0.000521953	0.2673	-0.000998167	0.24872	-0.00251
0.33214	0.000606977	0.1625	-0.000271985	0.17796	-0.000526402	0.26426	-0.00101	0.24567	-0.00253
0.32905	0.000590068	0.15939	-0.000275272	0.1748	-0.000531947	0.26116	-0.00101	0.24254	-0.00252
0.32597	0.000575101	0.15628	-0.000281986	0.17175	-0.000536505	0.25809	-0.00102	0.23951	-0.00254
0.32284	0.000557557	0.15318	-0.000284035	0.16866	-0.000540587	0.25503	-0.00103	0.23641	-0.00254
0.31976	0.000541279	0.15012	-0.000288758	0.16554	-0.000547939	0.25196	-0.00104	0.2333	-0.00255
0.31671	0.00052568	0.14708	-0.000291761	0.16249	-0.000550875	0.24888	-0.00104	0.23023	-0.00256
0.31357	0.000510502	0.14402	-0.000297055	0.15935	-0.000555991	0.24572	-0.00105	0.22713	-0.00256
0.31044	0.000496574	0.14094	-0.000302389	0.15628	-0.000563025	0.2427	-0.00106	0.2241	-0.00257
0.30744	0.000482288	0.13783	-0.000306831	0.15325	-0.000566294	0.23961	-0.00106	0.221	-0.00258
0.30435	0.000468375	0.13473	-0.000312635	0.15013	-0.000574575	0.23651	-0.00107	0.21795	-0.00259
0.30122	0.000455081	0.13165	-0.000315557	0.14704	-0.000576685	0.23342	-0.00108	0.21483	-0.0026
0.29821	0.00043988	0.12857	-0.000319952	0.14401	-0.000578886	0.23033	-0.00108	0.21177	-0.0026
0.29513	0.00042703	0.12546	-0.00032685	0.14095	-0.000587103	0.22727	-0.00109	0.2087	-0.00261
0.29203	0.000411652	0.12243	-0.000329618	0.13787	-0.000593609	0.22415	-0.00109	0.20554	-0.00263
0.28892	0.000397266	0.11929	-0.000333572	0.13476	-0.000596993	0.22111	-0.0011	0.20247	-0.00263
0.28588	0.000384496	0.11625	-0.000339214	0.13165	-0.000603022	0.21801	-0.00111	0.19939	-0.00264
0.28271	0.000371701	0.11313	-0.000341737	0.12856	-0.000607079	0.21495	-0.00111	0.19632	-0.00264
0.27963	0.000358869	0.11011	-0.000347014	0.12547	-0.000613679	0.21188	-0.00112	0.19321	-0.00266
0.27661	0.000346983	0.10697	-0.000351351	0.12238	-0.000615722	0.20884	-0.00113	0.19014	-0.00266
0.27353	0.000333697	0.10389	-0.000355977	0.11929	-0.000620187	0.20569	-0.00113	0.18707	-0.00266
0.27038	0.000322096	0.10086	-0.000358783	0.11621	-0.000627115	0.20258	-0.00114	0.18394	-0.00267
0.26727	0.000310072	0.09773	-0.00036485	0.11313	-0.000630751	0.19951	-0.00115	0.1809	-0.00268
0.26421	0.000298146	0.09464	-0.000369556	0.11005	-0.000634477	0.19641	-0.00115	0.17786	-0.00269
0.26118	0.000287376	0.0916	-0.000375158	0.10696	-0.000638106	0.19333	-0.00115	0.17476	-0.0027
0.2581	0.000273296	0.08849	-0.000377706	0.10389	-0.00064354	0.19022	-0.00117	0.17161	-0.0027
0.25501	0.000262553	0.08535	-0.000382973	0.10085	-0.000649403	0.18716	-0.00117	0.16857	-0.00271
0.252	0.000250788	0.08228	-0.00038692	0.09774	-0.000655074	0.18411	-0.00117	0.16543	-0.00273
0.24886	0.000239184	0.07916	-0.000393128	0.09462	-0.000657634	0.18103	-0.00118	0.16237	-0.00273
0.24578	0.000227774	0.07609	-0.000396168	0.09157	-0.000664034	0.17792	-0.00119	0.15927	-0.00273
0.24261	0.000216086	0.07299	-0.000400686	0.08851	-0.000667419	0.17481	-0.00119	0.15627	-0.00275
0.23959	0.000204559	0.07	-0.000403028	0.08543	-0.000676183	0.17176	-0.0012	0.15314	-0.00275
0.23651	0.000194641	0.06688	-0.000409877	0.08233	-0.000683479	0.16867	-0.00121	0.15006	-0.00275
0.23341	0.000184832	0.06384	-0.000414684	0.07923	-0.000685643	0.16558	-0.00122	0.14694	-0.00276
0.23031	0.000174398	0.06077	-0.000418459	0.07613	-0.000691674	0.16251	-0.00122	0.14388	-0.00277
0.22725	0.000164633	0.05765	-0.000422219	0.07302	-0.000695327	0.15941	-0.00122	0.14078	-0.00278
0.22413	0.000154594	0.05453	-0.000427169	0.06996	-0.000700142	0.15632	-0.00123	0.13773	-0.00278
0.22113	0.000144638	0.05147	-0.000430419	0.06689	-0.000704191	0.15323	-0.00124	0.13464	-0.00279
0.21802	0.000134603	0.0484	-0.0004372	0.06383	-0.000709155	0.15015	-0.00125	0.13157	-0.00281
0.21494	0.000125094	0.04531	-0.000441342	0.06072	-0.000712073	0.14703	-0.00125	0.12851	-0.00281
0.21182	0.000115905	0.04222	-0.000445861	0.05766	-0.000719426	0.14403	-0.00125	0.1254	-0.00283
0.2088	0.000106057	0.03912	-0.000449284	0.05462	-0.000728416	0.14093	-0.00126	0.12235	-0.00283
0.20569	9.58999e-05	0.03606	-0.000454955	0.05149	-0.000729181	0.13789	-0.00126	0.11923	-0.00283
0.20256	8.80216e-05	0.03298	-0.000459486	0.04839	-0.000735427	0.13475	-0.00127	0.11612	-0.00285
0.19944	7.82241e-05	0.0299	-0.000462849	0.04529	-0.000740455	0.13169	-0.00128	0.11303	-0.00285
0.19647	6.91492e-05	0.02685	-0.000468016	0.04223	-0.000746101	0.1286	-0.00128	0.10995	-0.00286
0.1933	6.11888e-05	0.02375	-0.000473254	0.03912	-0.000750391	0.1255	-0.00129	0.10684	-0.00286
0.19027	5.24043e-05	0.02058	-0.000480747	0.03606	-0.000756878	0.12242	-0.00129	0.10377	-0.00287
0.18719	4.32215e-05	0.01755	-0.00048553	0.03299	-0.000760756	0.11933	-0.0013	0.10071	-0.00288
0.18412	3.42479e-05	0.0145	-0.000489069	0.02988	-0.000764959	0.11623	-0.00131	0.09763	-0.00289
0.18104	2.60666e-05	0.01134	-0.000493132	0.02678	-0.000771461	0.11315	-0.00132	0.09456	-0.0029
0.17792	1.7472e-05	0.00823	-0.000498065	0.02379	-0.000775559	0.11005	-0.00132	0.09147	-0.00291
0.17483	8.18339e-06	0.00519	-0.000503635	0.02066	-0.00078353	0.10699	-0.00132	0.08838	-0.00291
0.17178	3.95394e-07	0.00208	-0.000510289	0.01759	-0.000790882	0.10396	-0.00134	0.08531	-0.00292
0.16866	-7.84124e-06	-0.000950256	-0.000512659	0.01442	-0.000793905	0.10086	-0.00134	0.08221	-0.00293
0.16554	-1.63062e-05	-0.00399	-0.000518489	0.0114	-0.000793429	0.09774	-0.00135	0.07915	-0.00293
0.16246	-2.42038e-05	-0.00714	-0.000523599	0.00832	-0.000806724	0.09467	-0.00135	0.07602	-0.00295
0.15943	-3.19602e-05	-0.01026	-0.00052831	0.00522	-0.000810454	0.09155	-0.00136	0.07291	-0.00295
0.15639	-3.93693e-05	-0.01323	-0.000533734	0.00209	-0.000814484	0.08847	-0.00136	0.06985	-0.00295
0.15326	-4.55408e-05	-0.01633	-0.000539194	-0.000976938	-0.000822372	0.08537	-0.00137	0.06685	-0.00296
0.15017	-5.35162e-05	-0.01947	-0.000543489	-0.00402	-0.000828437	0.08234	-0.00138	0.06378	-0.00297
0.14707	-6.15275e-05	-0.02255	-0.000550861	-0.00709	-0.000832966	0.07923	-0.00138	0.06063	-0.00298
0.14402	-6.84074e-05	-0.02561	-0.000552792	-0.01024	-0.000835601	0.07616	-0.00139	0.05758	-0.003
0.14093	-7.66686e-05	-0.02869	-0.000559707	-0.01329	-0.0008441	0.07306	-0.00139	0.05447	-0.003
0.13787	-8.5138e-05	-0.03181	-0.000565146	-0.01635	-0.00084579	0.06992	-0.0014	0.05138	-0.00301
0.1347	-9.27542e-05	-0.03488	-0.000570902	-0.01947	-0.000854826	0.06688	-0.00141	0.04824	-0.00303
0.13169	-0.000100491	-0.03796	-0.00057597	-0.02251	-0.000862377	0.06388	-0.00141	0.04521	-0.00303
0.12862	-0.000108416	-0.04107	-0.000583391	-0.02565	-0.000865899	0.06072	-0.00142	0.04212	-0.00303
0.12551	-0.000115558	-0.04415	-0.000587053	-0.02866	-0.000872299	0.05769	-0.00143	0.03908	-0.00304
0.12241	-0.000122383	-0.04714	-0.000593614	-0.03181	-0.00088355	0.05458	-0.00144	0.03594	-0.00306
0.11933	-0.000129246	-0.05031	-0.000599077	-0.03486	-0.000885319	0.05152	-0.00145	0.03286	-0.00306
0.11622	-0.000136146	-0.05335	-0.000604562	-0.03796	-0.000892881	0.04839	-0.00146	0.02971	-0.00307
0.11315	-0.000142577	-0.05641	-0.000611647	-0.04108	-0.000900684	0.04527	-0.00146	0.02677	-0.00307
0.11006	-0.000149317	-0.05952	-0.000617268	-0.04416	-0.000907976	0.04222	-0.00147	0.02368	-0.00309
0.10697	-0.000156744	-0.06259	-0.000624014	-0.04727	-0.000914084	0.03914	-0.00148	0.02061	-0.00309
0.10392	-0.000163269	-0.06567	-0.000631048	-0.05031	-0.000918718	0.03604	-0.00149	0.01749	-0.00311
0.10081	-0.000169915	-0.06881	-0.000636569	-0.05338	-0.000928362	0.033	-0.00149	0.01441	-0.00312
0.09778	-0.000178096	-0.07192	-0.000645643	-0.05647	-0.000932955	0.02987	-0.00149	0.01131	-0.00312
0.09468	-0.000186234	-0.0749	-0.000651048	-0.05947	-0.000941437	0.02678	-0.0015	0.00817	-0.00317
0.09155	-0.000193232	-0.07802	-0.000658077	-0.06262	-0.000947709	0.02378	-0.00151	0.00509	-0.00315
0.08847	-0.000196773	-0.08111	-0.00066393	-0.06569	-0.000953001	0.02069	-0.00151	0.00198	-0.00316
0.08542	-0.000206089	-0.08419	-0.000669269	-0.0688	-0.000961342	0.01756	-0.00153	-0.00113	-0.00317
0.08233	-0.000213943	-0.0873	-0.000677548	-0.07186	-0.000971668	0.01446	-0.00153	-0.0042	-0.00318
0.07923	-0.000220538	-0.09045	-0.000683381	-0.07496	-0.00097547	0.01139	-0.00154	-0.0073	-0.00319
0.07614	-0.000230335	-0.09343	-0.000688605	-0.07803	-0.000983288	0.00833	-0.00156	-0.01038	-0.0032
0.07303	-0.000237096	-0.09646	-0.000695951	-0.08116	-0.000993376	0.00518	-0.00156	-0.01334	-0.0032
0.06998	-0.000242863	-0.09964	-0.000703712	-0.08421	-0.000997951	0.0021	-0.00156	-0.01646	-0.00321
0.06693	-0.000249059	-0.10273	-0.000711421	-0.08734	-0.00101	-0.000928689	-0.00158	-0.01954	-0.00322
0.06376	-0.000255552	-0.10579	-0.00071852	-0.09038	-0.00102	-0.00407	-0.00158	-0.02267	-0.00325
0.06075	-0.000259106	-0.10882	-0.000725955	-0.09341	-0.00102	-0.00714	-0.00158	-0.02573	-0.00325
0.05768	-0.000264933	-0.11196	-0.000734636	-0.09656	-0.00103	-0.0102	-0.0016	-0.02881	-0.00326
0.05459	-0.000271553	-0.1151	-0.000741832	-0.09954	-0.00104	-0.01326	-0.0016	-0.03192	-0.00329
0.05155	-0.000279975	-0.11816	-0.000749263	-0.10272	-0.00105	-0.01634	-0.00162	-0.03506	-0.00329
0.04839	-0.000287702	-0.12121	-0.000760783	-0.10577	-0.00106	-0.0194	-0.00162	-0.03807	-0.00329
0.04533	-0.000295409	-0.12426	-0.000768864	-0.10883	-0.00107	-0.0225	-0.00163	-0.04114	-0.00332
0.04228	-0.000303643	-0.1274	-0.00077761	-0.11199	-0.00108	-0.02558	-0.00164	-0.04427	-0.00332
0.03916	-0.000310732	-0.13046	-0.000786658	-0.11507	-0.00109	-0.02868	-0.00165	-0.0474	-0.00333
0.03603	-0.000319017	-0.13353	-0.000793411	-0.11812	-0.0011	-0.03184	-0.00166	-0.05043	-0.00334
0.03302	-0.000325475	-0.13664	-0.000802446	-0.12122	-0.0011	-0.0349	-0.00166	-0.0535	-0.00335
0.02991	-0.000331745	-0.1397	-0.000814345	-0.12428	-0.00111	-0.03789	-0.00168	-0.05655	-0.00337
0.02683	-0.000340493	-0.14283	-0.000821725	-0.12739	-0.00113	-0.04106	-0.00169	-0.05967	-0.00338
0.02372	-0.000346425	-0.1458	-0.000833671	-0.13046	-0.00113	-0.04414	-0.00169	-0.06273	-0.00339
0.02068	-0.000355225	-0.14895	-0.00084372	-0.13351	-0.00114	-0.04721	-0.0017	-0.06585	-0.00341
0.01753	-0.000360119	-0.15205	-0.000851881	-0.13657	-0.00116	-0.05028	-0.00171	-0.06884	-0.00342
0.01452	-0.000367519	-0.15516	-0.000863252	-0.13967	-0.00117	-0.05331	-0.00172	-0.07203	-0.00345
0.01144	-0.000370987	-0.15821	-0.000871467	-0.14278	-0.00118	-0.05644	-0.00173	-0.07508	-0.00345
0.00833	-0.000380462	-0.16129	-0.000882593	-0.14585	-0.00119	-0.05947	-0.00174	-0.07818	-0.00346
0.00525	-0.000387287	-0.16436	-0.000893125	-0.14896	-0.0012	-0.06265	-0.00175	-0.08125	-0.00348
0.00215	-0.000394018	-0.16747	-0.000902492	-0.15204	-0.00121	-0.06567	-0.00176	-0.08432	-0.00349
-0.000936241	-0.000403936	-0.17055	-0.000915542	-0.15511	-0.00122	-0.06878	-0.00178	-0.08746	-0.0035
-0.00405	-0.00041325	-0.1736	-0.000923535	-0.15821	-0.00123	-0.07188	-0.00179	-0.09048	-0.00352
-0.00716	-0.000419833	-0.17666	-0.000932199	-0.1613	-0.00125	-0.07495	-0.0018	-0.0936	-0.00353
-0.01021	-0.000426519	-0.17974	-0.000948647	-0.16437	-0.00126	-0.07803	-0.00181	-0.09665	-0.00355
-0.01328	-0.000434825	-0.18286	-0.000960331	-0.16747	-0.00127	-0.08112	-0.00182	-0.09972	-0.00357
-0.01636	-0.000441641	-0.18592	-0.000971176	-0.17049	-0.00128	-0.0842	-0.00183	-0.10289	-0.00358
-0.01943	-0.00045079	-0.18906	-0.00098511	-0.17362	-0.00129	-0.08726	-0.00185	-0.10593	-0.0036
-0.02256	-0.000462592	-0.19216	-0.000998434	-0.17667	-0.0013	-0.09035	-0.00186	-0.10903	-0.00362
-0.0256	-0.00047113	-0.19522	-0.00101	-0.17971	-0.00132	-0.09345	-0.00186	-0.11211	-0.00363
-0.02867	-0.00047801	-0.19835	-0.00102	-0.18286	-0.00133	-0.09651	-0.00188	-0.11519	-0.00365
-0.03177	-0.000485673	-0.20026	-0.00102	-0.18592	-0.00134	-0.09961	-0.0019	-0.11828	-0.00367
-0.03483	-0.000492049	-0.20057	-0.00103	-0.18903	-0.00136	-0.10267	-0.0019	-0.12139	-0.00369
-0.03797	-0.000500084	-0.19897	-0.000847809	-0.19215	-0.00137	-0.10574	-0.00192	-0.12447	-0.0037
-0.04102	-0.000509257	-0.1958	-0.000742371	-0.19521	-0.00139	-0.10884	-0.00193	-0.12749	-0.00372
-0.04412	-0.000515565	-0.19277	-0.00068115	-0.19825	-0.0014	-0.11193	-0.00195	-0.13054	-0.00373
-0.04716	-0.000523766	-0.18965	-0.000630246	-0.20023	-0.00141	-0.11502	-0.00196	-0.13361	-0.00375
-0.0503	-0.000533947	-0.18656	-0.000588216	-0.20063	-0.00141	-0.11811	-0.00197	-0.13675	-0.00377
-0.05332	-0.000540631	-0.18345	-0.000552998	-0.1989	-0.00107	-0.12121	-0.00199	-0.1398	-0.0038
-0.05635	-0.000550075	-0.18039	-0.000519161	-0.19584	-0.000888676	-0.12434	-0.00199	-0.14293	-0.00381
-0.05949	-0.00055932	-0.17728	-0.00048737	-0.19274	-0.000792635	-0.1274	-0.00201	-0.14599	-0.00383
-0.06263	-0.000566462	-0.17423	-0.000460626	-0.18964	-0.000716168	-0.1304	-0.00203	-0.1491	-0.00385
-0.06566	-0.000574876	-0.17112	-0.000437871	-0.18655	-0.000653157	-0.13354	-0.00204	-0.1522	-0.00387
-0.06876	-0.000581717	-0.16803	-0.000413851	-0.18346	-0.000601586	-0.13659	-0.00205	-0.15528	-0.00389
-0.07183	-0.000598389	-0.16505	-0.000391229	-0.18036	-0.000556418	-0.13969	-0.00207	-0.15835	-0.00391
-0.07491	-0.00060701	-0.16194	-0.000370048	-0.17727	-0.00051192	-0.1428	-0.00208	-0.16146	-0.00393
-0.07805	-0.000617237	-0.15884	-0.000350467	-0.17422	-0.000469147	-0.14585	-0.0021	-0.16454	-0.00395
-0.08111	-0.000627368	-0.15575	-0.000329963	-0.17113	-0.000437574	-0.14894	-0.00212	-0.16757	-0.00397
-0.08418	-0.000632933	-0.15268	-0.000313329	-0.16808	-0.000415734	-0.15202	-0.00213	-0.17061	-0.00399
-0.08727	-0.000643728	-0.14956	-0.000292945	-0.16499	-0.00038666	-0.15511	-0.00215	-0.17374	-0.00401
-0.09037	-0.000657861	-0.14648	-0.000276871	-0.16194	-0.000359249	-0.1582	-0.00216	-0.17678	-0.00404
-0.09335	-0.00066539	-0.14341	-0.000260727	-0.15882	-0.000329485	-0.16132	-0.00218	-0.1799	-0.00407
-0.09649	-0.000678871	-0.14033	-0.000244054	-0.15578	-0.000303091	-0.16437	-0.0022	-0.18298	-0.00409
-0.09959	-0.000689456	-0.13721	-0.000230188	-0.15265	-0.000277014	-0.1675	-0.00221	-0.18608	-0.00412
-0.10269	-0.000702028	-0.13412	-0.00021657	-0.14956	-0.000250437	-0.17051	-0.00223	-0.18914	-0.00415
-0.10573	-0.000712595	-0.13102	-0.000200965	-0.14647	-0.000229296	-0.17359	-0.00224	-0.19221	-0.00417
-0.10884	-0.000727263	-0.12796	-0.000188265	-0.14343	-0.0002087	-0.17664	-0.00227	-0.19536	-0.00419
-0.11196	-0.000734734	-0.12498	-0.000175129	-0.14031	-0.000187433	-0.17974	-0.00229	-0.19842	-0.00422
-0.11504	-0.000742688	-0.1219	-0.000162918	-0.13718	-0.000166811	-0.18284	-0.0023	-0.20035	-0.00424
-0.11809	-0.00075375	-0.11879	-0.000149106	-0.13415	-0.000146526	-0.18594	-0.00232	-0.20085	-0.00411
-0.12119	-0.000765251	-0.11569	-0.000137771	-0.13107	-0.000130906	-0.18901	-0.00235	-0.19882	-0.00208
-0.12426	-0.000773689	-0.11259	-0.000126831	-0.12797	-0.000112214	-0.19212	-0.00237	-0.19575	-0.00141
-0.12734	-0.000786264	-0.10947	-0.000113919	-0.12492	-9.46659e-05	-0.19517	-0.00238	-0.19267	-0.00106
-0.1304	-0.000798932	-0.10646	-0.000103924	-0.12185	-7.99743e-05	-0.19827	-0.00241	-0.18955	-0.00079388
-0.13349	-0.000811944	-0.1033	-9.43466e-05	-0.11872	-6.20522e-05	-0.20026	-0.00242	-0.18648	-0.000608589
-0.13659	-0.000822769	-0.10026	-8.32581e-05	-0.11563	-4.85163e-05	-0.20066	-0.00239	-0.18339	-0.000440654
-0.13963	-0.000834176	-0.09713	-7.47116e-05	-0.11257	-3.32155e-05	-0.19888	-0.0017	-0.18027	-0.000295954
-0.14274	-0.000847082	-0.09409	-6.37211e-05	-0.1095	-1.54012e-05	-0.19579	-0.00132	-0.17723	-0.000178318
-0.1458	-0.00086108	-0.09101	-5.50413e-05	-0.10636	-3.31534e-06	-0.19274	-0.00112	-0.17415	-6.65883e-05
-0.14893	-0.000871688	-0.0879	-4.56405e-05	-0.10327	7.11459e-06	-0.18963	-0.000971806	-0.17105	3.38464e-05
-0.15198	-0.000877918	-0.08481	-3.36602e-05	-0.10027	1.7736e-05	-0.18653	-0.000851784	-0.16795	0.000121903
-0.15508	-0.000891309	-0.08174	-2.37211e-05	-0.09714	2.77524e-05	-0.18347	-0.000746331	-0.16492	0.000216118
-0.15808	-0.000911884	-0.07864	-1.46506e-05	-0.09406	4.10375e-05	-0.18036	-0.000654881	-0.16186	0.000295995
-0.16127	-0.000930643	-0.07559	-5.96094e-06	-0.09101	5.08035e-05	-0.17725	-0.000569366	-0.1588	0.000381831
-0.16434	-0.000938957	-0.07243	1.81418e-06	-0.08794	6.51476e-05	-0.17421	-0.000502464	-0.15568	0.000441705
-0.16738	-0.000948253	-0.06946	9.70078e-06	-0.08477	7.95067e-05	-0.17113	-0.000442054	-0.1526	0.000501003
-0.17043	-0.000964438	-0.06632	1.42255e-05	-0.0818	9.35363e-05	-0.16803	-0.000387906	-0.1495	0.000577391
-0.17356	-0.000977549	-0.06323	2.06223e-05	-0.07868	0.000103993	-0.16497	-0.000335046	-0.1464	0.000622982
-0.1766	-0.000990927	-0.06013	2.95437e-05	-0.07558	0.000116669	-0.16192	-0.000280151	-0.14331	0.000677421
-0.17975	-0.00101	-0.05711	3.4962e-05	-0.07252	0.000123912	-0.15888	-0.000239	-0.14025	0.000733696
-0.18283	-0.00102	-0.05398	4.3184e-05	-0.06939	0.00013632	-0.15576	-0.00020086	-0.13713	0.000775513
-0.18594	-0.00104	-0.05089	4.91487e-05	-0.06629	0.00014454	-0.15268	-0.000155621	-0.13408	0.000822244
-0.189	-0.00106	-0.04785	5.73699e-05	-0.06328	0.000153892	-0.14954	-0.000113385	-0.13095	0.000861637
-0.19209	-0.00107	-0.04478	6.35444e-05	-0.06014	0.000164852	-0.14645	-8.07159e-05	-0.12793	0.000908301
-0.19514	-0.00109	-0.04171	6.83675e-05	-0.05705	0.000173012	-0.14342	-4.66959e-05	-0.12486	0.000949642
-0.19829	-0.0011	-0.03861	7.63617e-05	-0.05399	0.000184219	-0.14029	-1.49465e-05	-0.12174	0.000986515
-0.20007	-0.00112	-0.03551	8.28965e-05	-0.05092	0.000191375	-0.13715	1.24311e-05	-0.11865	0.00103
-0.20063	-0.00112	-0.03239	9.07395e-05	-0.04783	0.000199514	-0.13416	4.85757e-05	-0.11557	0.00106
-0.19891	-0.00101	-0.02929	9.70523e-05	-0.04475	0.000206916	-0.13106	7.04896e-05	-0.11249	0.00109
-0.1958	-0.000931953	-0.02627	0.000102596	-0.04166	0.000216852	-0.12802	9.8215e-05	-0.10947	0.00114
-0.19272	-0.000881221	-0.02314	0.000108044	-0.03859	0.000225264	-0.12494	0.000125578	-0.10635	0.00115
-0.18961	-0.000838366	-0.02006	0.000114701	-0.03549	0.000230933	-0.12183	0.0001444	-0.10325	0.00119
-0.18645	-0.000796941	-0.01694	0.000118471	-0.03247	0.000237924	-0.11873	0.000168284	-0.10016	0.00123
-0.18348	-0.000761986	-0.01391	0.00012573	-0.02933	0.000247635	-0.11567	0.000195092	-0.09708	0.00124
-0.18032	-0.000729171	-0.01086	0.000130543	-0.02624	0.000253088	-0.11257	0.000213757	-0.09398	0.00127
-0.17721	-0.00069994	-0.0078	0.00013704	-0.02316	0.000260818	-0.10951	0.000242482	-0.09091	0.0013
-0.17412	-0.000668961	-0.00468	0.000141521	-0.02002	0.000270045	-0.10643	0.000260317	-0.08778	0.00132
-0.17112	-0.000644443	-0.00163	0.00014967	-0.01701	0.0002756	-0.1033	0.000281593	-0.08476	0.00135
-0.168	-0.000617713	0.00153	0.000152745	-0.01392	0.000281876	-0.10021	0.000301182	-0.08168	0.00137
-0.16496	-0.000594602	0.00454	0.000158724	-0.01086	0.000288746	-0.09717	0.000321734	-0.07856	0.00139
-0.16187	-0.000572759	0.00764	0.000165281	-0.00774	0.000297202	-0.09404	0.00033771	-0.07545	0.00142
-0.15879	-0.000551175	0.01081	0.000170864	-0.00468	0.000304637	-0.09097	0.000352513	-0.07245	0.00143
-0.15568	-0.000526077	0.01386	0.000175124	-0.00159	0.000311252	-0.08788	0.000366931	-0.06932	0.00147
-0.15263	-0.000503239	0.01696	0.000181611	0.00154	0.000316655	-0.08485	0.000384501	-0.06626	0.00148
-0.14954	-0.000485641	0.02001	0.000186342	0.00459	0.000323928	-0.08176	0.000401407	-0.06318	0.0015
-0.14645	-0.000471261	0.02309	0.000191588	0.00768	0.00032948	-0.07866	0.000417085	-0.06002	0.00153
-0.14328	-0.000449705	0.02621	0.000194959	0.01083	0.000334614	-0.07555	0.000437994	-0.05696	0.00153
-0.14032	-0.000430921	0.02924	0.00020124	0.01386	0.000341263	-0.0725	0.000443129	-0.05391	0.00155
-0.13713	-0.000415238	0.03239	0.000206067	0.01695	0.000346384	-0.06933	0.000465608	-0.05084	0.00156
-0.13409	-0.000399856	0.0354	0.000209406	0.02006	0.000354649	-0.06631	0.000472939	-0.04779	0.00158
-0.13102	-0.000386425	0.03856	0.00021555	0.02312	0.000358477	-0.06324	0.00048897	-0.04465	0.0016
-0.12797	-0.000366324	0.04158	0.000218906	0.02618	0.000364702	-0.06015	0.000500892	-0.04158	0.00163
-0.12492	-0.000351633	0.04463	0.00022415	0.02921	0.000370853	-0.05702	0.000512539	-0.03852	0.00164
-0.1218	-0.000331027	0.0478	0.00022807	0.03235	0.000376089	-0.05398	0.000526281	-0.03545	0.00165
-0.11868	-0.000319681	0.05086	0.000233121	0.0354	0.000381797	-0.05087	0.000537669	-0.03235	0.00167
-0.11559	-0.000303811	0.05398	0.000238156	0.03851	0.000389911	-0.04785	0.000546038	-0.02923	0.00169
-0.11249	-0.000290248	0.05705	0.000241575	0.04157	0.000391517	-0.04474	0.000557836	-0.02617	0.0017
-0.10943	-0.000277314	0.06011	0.00024769	0.04466	0.000398923	-0.04171	0.000572466	-0.02307	0.00172
-0.10637	-0.000271215	0.06324	0.000252951	0.04777	0.000407001	-0.03855	0.000585412	-0.02001	0.00174
-0.10322	-0.000260272	0.06629	0.000255697	0.05088	0.000410808	-0.03554	0.000593378	-0.01691	0.00174
-0.10018	-0.0002455	0.06934	0.000259742	0.05395	0.000414083	-0.03241	0.000600486	-0.0138	0.00176
-0.09713	-0.000234121	0.0724	0.00026261	0.05704	0.000420534	-0.02926	0.000619144	-0.01073	0.00176
-0.09401	-0.000219778	0.07547	0.000268465	0.06012	0.000426695	-0.02621	0.000625927	-0.00768	0.00178
-0.09095	-0.000207161	0.07863	0.000273437	0.06321	0.000430548	-0.02314	0.000627617	-0.00463	0.00179
-0.0879	-0.000194796	0.08167	0.000277889	0.0663	0.000433925	-0.02001	0.000650419	-0.00156	0.00182
-0.08487	-0.00018248	0.08478	0.000282103	0.06935	0.00044193	-0.017	0.000650776	0.00157	0.00182
-0.08178	-0.000171589	0.08786	0.000289276	0.07238	0.000444412	-0.01392	0.00066314	0.00464	0.00183
-0.07865	-0.000159238	0.09097	0.000291674	0.07548	0.000449483	-0.01084	0.000670413	0.00778	0.00186
-0.07554	-0.000147758	0.09402	0.000295838	0.07863	0.000456793	-0.00772	0.000680532	0.0109	0.00186
-0.07253	-0.000135675	0.09709	0.000299038	0.08166	0.00046156	-0.00472	0.000687956	0.01394	0.00187
-0.06937	-0.00012546	0.10019	0.000304219	0.08481	0.000465344	-0.00155	0.000701548	0.01709	0.00188
-0.06629	-0.000115177	0.10328	0.00030829	0.08784	0.000470957	0.00146	0.000710188	0.02019	0.00189
-0.06325	-0.000105902	0.10639	0.000311691	0.09097	0.000473791	0.0046	0.000713816	0.02321	0.0019
-0.0601	-0.000101516	0.10944	0.000316752	0.09403	0.000481826	0.00769	0.000726903	0.0263	0.00191
-0.05711	-8.7119e-05	0.11248	0.000320706	0.09711	0.000486234	0.01074	0.000734499	0.02938	0.00192
-0.05396	-7.68866e-05	0.11558	0.000324845	0.10023	0.000490819	0.01384	0.000739386	0.03247	0.00193
-0.05091	-6.80274e-05	0.11872	0.000328814	0.10331	0.000496074	0.01695	0.000748693	0.03553	0.00194
-0.04785	-6.17814e-05	0.12178	0.000333849	0.10633	0.000498422	0.02007	0.000762714	0.03859	0.00196
-0.04474	-5.14556e-05	0.12484	0.000336533	0.10942	0.000505578	0.02311	0.000763206	0.04171	0.00197
-0.04168	-4.17487e-05	0.12797	0.000342193	0.1125	0.000509964	0.02621	0.000770101	0.04474	0.00197
-0.03857	-3.22367e-05	0.13105	0.000345962	0.1156	0.000514332	0.02925	0.000779588	0.04785	0.002
-0.03545	-2.38243e-05	0.13412	0.000350309	0.11869	0.000520618	0.03235	0.000783181	0.05095	0.002
-0.03243	-1.32526e-05	0.13724	0.000355162	0.12181	0.000523614	0.03547	0.0007963	0.05404	0.00201
-0.02927	-4.47618e-06	0.14029	0.000358752	0.12485	0.000529022	0.03854	0.000806383	0.05712	0.00202
-0.02624	2.76893e-06	0.14331	0.000362468	0.12794	0.000535756	0.04159	0.000812831	0.06025	0.00203
-0.02311	1.02377e-05	0.1464	0.000367588	0.13099	0.000539403	0.04471	0.00081467	0.06331	0.00203
-0.02004	1.79627e-05	0.14957	0.000371651	0.13414	0.000545256	0.04776	0.000826452	0.06644	0.00204
-0.01696	2.60151e-05	0.15261	0.000376899	0.13722	0.000548942	0.0509	0.000828142	0.06948	0.00206
-0.01387	3.46444e-05	0.15569	0.000381375	0.1403	0.000554865	0.05392	0.000836301	0.07259	0.00207
-0.01081	4.17734e-05	0.15888	0.000385378	0.14341	0.000557432	0.05703	0.000846417	0.07561	0.00207
-0.00778	5.03618e-05	0.16187	0.000388714	0.14644	0.000561827	0.06012	0.000856547	0.07874	0.00209
-0.00463	5.84453e-05	0.16491	0.000394685	0.1495	0.000567251	0.06324	0.000856566	0.08187	0.00209
-0.00166	6.63046e-05	0.16803	0.000398171	0.15258	0.000573179	0.06628	0.000862175	0.08431	0.0021
0.00152	7.44715e-05	0.17113	0.000401974	0.15564	0.000578346	0.06935	0.000874073
0.00327	7.81788e-05	0.1731	0.000405306	0.1576	0.000580715	0.07162	0.000880928
				0.15788	0.000603503	--	--
