# Supplementary material for: Carbon quantum Dot incorporated Xanthan gum based gel polymer electrolytes for high performance supercapacitors
Source: Sci Rep. 2025 May 25;15:18227. doi: 10.1038/s41598-025-02341-z (PMC12104470; doi:10.1038/s41598-025-02341-z)
Supplement: Supplementary file 1 — Supplementary Material 1 [file 41598_2025_2341_MOESM1_ESM.zip › zip file/Figure 8/Fig 7 (a).xlsx]

## Sheet: Sheet1
S2		S3		S4
Ewe/V vs. SCE	<I>/mA	Ewe/V vs. SCE	<I>/mA	Ewe/V vs. SCE	<I>/mA
0.04748	0.00226	0.08393	0.000964127	0.18624	0.00273
0.04935	0.00238	0.08568	0.000977286	0.18808	0.00273
0.05247	0.00256	0.08878	0.001	0.19115	0.00276
0.05552	0.00274	0.09184	0.00102	0.19421	0.00288
0.05864	0.00294	0.09496	0.00105	0.19732	0.0029
0.06172	0.00313	0.09805	0.00107	0.2004	0.00291
0.06481	0.0033	0.10114	0.0011	0.20351	0.00295
0.06785	0.00348	0.1042	0.00112	0.20666	0.00305
0.0709	0.00367	0.10728	0.00114	0.20977	0.00311
0.07398	0.00385	0.11031	0.00116	0.2128	0.00311
0.07707	0.00405	0.11342	0.00119	0.21593	0.00316
0.08019	0.00423	0.1165	0.00121	0.21895	0.00327
0.08326	0.00442	0.11962	0.00124	0.22201	0.00328
0.08636	0.00461	0.12266	0.00126	0.22506	0.00327
0.08942	0.0048	0.12572	0.00129	0.22821	0.00332
0.09252	0.00498	0.1289	0.00131	0.23122	0.00333
0.09557	0.00517	0.13195	0.00133	0.23432	0.00342
0.09871	0.00537	0.13504	0.00136	0.23745	0.00344
0.10181	0.00556	0.13809	0.00138	0.24051	0.00349
0.10486	0.00575	0.14119	0.00141	0.24362	0.00355
0.10794	0.00594	0.14432	0.00143	0.24672	0.00356
0.11101	0.00614	0.14736	0.00146	0.24975	0.00363
0.11411	0.00633	0.15047	0.00148	0.25288	0.00374
0.11715	0.00653	0.15351	0.00151	0.25602	0.0038
0.12025	0.00673	0.1566	0.00154	0.25906	0.00378
0.12336	0.00694	0.15971	0.00156	0.26212	0.00385
0.12644	0.00714	0.16276	0.00159	0.26522	0.00391
0.12954	0.00734	0.16587	0.00162	0.26823	0.00396
0.13266	0.00755	0.16895	0.00164	0.27134	0.00404
0.13568	0.00776	0.17205	0.00167	0.27439	0.00413
0.1388	0.00797	0.17509	0.0017	0.27747	0.00416
0.14188	0.00818	0.17821	0.00173	0.28065	0.00423
0.14494	0.00839	0.18123	0.00175	0.28368	0.00427
0.14805	0.0086	0.18436	0.00178	0.2868	0.0043
0.15105	0.00882	0.18744	0.00181	0.28989	0.00439
0.15419	0.00904	0.19049	0.00184	0.29295	0.0045
0.15726	0.00929	0.19359	0.00187	0.29602	0.00458
0.16033	0.00952	0.19665	0.0019	0.2991	0.00461
0.16343	0.00975	0.19978	0.00193	0.30222	0.00461
0.16654	0.00998	0.20285	0.00196	0.30525	0.00472
0.16965	0.01021	0.20594	0.00199	0.30838	0.00469
0.17274	0.01044	0.20904	0.00202	0.31142	0.00482
0.17581	0.01068	0.21216	0.00205	0.31452	0.00487
0.17889	0.01093	0.21519	0.00209	0.31756	0.00492
0.18195	0.01117	0.21833	0.00212	0.32069	0.00497
0.18506	0.01141	0.22146	0.00215	0.32381	0.00504
0.18814	0.01166	0.22445	0.00219	0.32689	0.00512
0.19117	0.01191	0.22751	0.00222	0.33	0.00516
0.19426	0.01217	0.23065	0.00225	0.33306	0.00529
0.19735	0.01243	0.23365	0.00229	0.33615	0.00536
0.2004	0.01269	0.23683	0.00233	0.33918	0.00554
0.20352	0.01294	0.23992	0.00236	0.34232	0.00555
0.20663	0.01322	0.24298	0.0024	0.34535	0.00566
0.20972	0.01348	0.24608	0.00243	0.34846	0.00576
0.2128	0.01376	0.24913	0.00247	0.35154	0.00571
0.2159	0.01403	0.25226	0.00251	0.35467	0.00588
0.21894	0.0143	0.25525	0.00255	0.35772	0.00601
0.22203	0.01458	0.25835	0.00259	0.36085	0.00612
0.22516	0.01486	0.26147	0.00262	0.36395	0.00608
0.22818	0.01514	0.2645	0.00266	0.36697	0.00615
0.23121	0.01543	0.26759	0.0027	0.37004	0.00616
0.23432	0.01572	0.27073	0.00274	0.37317	0.00632
0.23749	0.01602	0.27375	0.00278	0.37622	0.00633
0.24046	0.01631	0.27687	0.00283	0.37931	0.00634
0.24364	0.01661	0.27997	0.00287	0.38234	0.00647
0.24669	0.01692	0.28306	0.00291	0.38545	0.0065
0.24975	0.01722	0.28613	0.00296	0.3885	0.00652
0.25284	0.01753	0.28922	0.003	0.39158	0.00659
0.25591	0.01784	0.29228	0.00304	0.39474	0.00664
0.25904	0.01815	0.29544	0.00309	0.3978	0.00677
0.26211	0.01846	0.29847	0.00313	0.40091	0.00689
0.26512	0.01878	0.30156	0.00318	0.40403	0.00704
0.26826	0.0191	0.30467	0.00323	0.40705	0.00698
0.27137	0.01943	0.30772	0.00327	0.41012	0.00703
0.27444	0.01976	0.31078	0.00332	0.41327	0.00718
0.27753	0.0201	0.31386	0.00337	0.41632	0.00728
0.28062	0.02044	0.31688	0.00342	0.41937	0.00739
0.2837	0.02078	0.32001	0.00346	0.42241	0.00744
0.28678	0.02112	0.3231	0.00352	0.42551	0.00744
0.28989	0.02146	0.32619	0.00357	0.4286	0.00759
0.29294	0.02181	0.32936	0.00362	0.43171	0.00763
0.29612	0.02217	0.33237	0.00367	0.43481	0.00781
0.29913	0.02252	0.33547	0.00372	0.43784	0.00793
0.30221	0.02288	0.33859	0.00378	0.44097	0.0081
0.30529	0.02324	0.34167	0.00383	0.44405	0.00827
0.30836	0.02361	0.3447	0.00388	0.44716	0.00832
0.31147	0.02398	0.34775	0.00394	0.45023	0.00846
0.31453	0.02436	0.35089	0.00399	0.45338	0.00858
0.31764	0.02473	0.35394	0.00405	0.45643	0.0088
0.32067	0.02512	0.35704	0.00411	0.45946	0.00899
0.32375	0.02551	0.36014	0.00417	0.46254	0.00906
0.32689	0.02589	0.36317	0.00423	0.46563	0.00916
0.32996	0.02629	0.3663	0.00429	0.46874	0.00938
0.33303	0.02668	0.36947	0.00435	0.47184	0.00954
0.33616	0.02709	0.37248	0.00441	0.47485	0.00975
0.33925	0.02749	0.37555	0.00447	0.47795	0.0101
0.34224	0.0279	0.37864	0.00453	0.48109	0.01032
0.34535	0.02831	0.38172	0.00459	0.48413	0.01033
0.34847	0.02873	0.38477	0.00465	0.48722	0.01059
0.35155	0.02915	0.38783	0.00472	0.49035	0.01086
0.35467	0.02959	0.39095	0.00478	0.49344	0.01108
0.35769	0.03002	0.39403	0.00485	0.49648	0.01104
0.36083	0.03046	0.39716	0.00492	0.49951	0.011
0.36391	0.03092	0.40025	0.00498	0.50263	0.01108
0.36697	0.03136	0.40336	0.00505	0.50571	0.01111
0.37006	0.03181	0.40646	0.00512	0.50877	0.0114
0.37311	0.03227	0.40953	0.00519	0.51191	0.01137
0.37623	0.03274	0.41256	0.00526	0.51505	0.01135
0.37931	0.0332	0.41565	0.00533	0.51812	0.01157
0.38243	0.03367	0.41872	0.00541	0.52113	0.0117
0.38547	0.03414	0.42182	0.00548	0.52424	0.01186
0.38852	0.03462	0.42489	0.00555	0.52734	0.01197
0.39158	0.03511	0.42801	0.00563	0.53037	0.01196
0.39469	0.0356	0.43114	0.0057	0.53356	0.01221
0.39777	0.0361	0.43415	0.00578	0.53661	0.01226
0.40087	0.0366	0.43723	0.00586	0.53964	0.01231
0.40397	0.03713	0.4403	0.00594	0.54269	0.01254
0.40705	0.03763	0.44341	0.00602	0.54581	0.01265
0.41012	0.03815	0.44643	0.0061	0.54885	0.01287
0.41319	0.03869	0.44957	0.00618	0.55197	0.01298
0.41635	0.03922	0.45259	0.00626	0.55504	0.01325
0.41936	0.03975	0.45573	0.00635	0.55813	0.0136
0.42247	0.04029	0.45882	0.00643	0.56124	0.014
0.42553	0.04084	0.46191	0.00652	0.56437	0.01425
0.42859	0.04139	0.46492	0.0066	0.56738	0.01442
0.43173	0.04196	0.46805	0.00669	0.57052	0.01457
0.43479	0.04253	0.47116	0.00678	0.57356	0.01455
0.43788	0.0431	0.47426	0.00687	0.57666	0.0149
0.44097	0.04367	0.47732	0.00696	0.57971	0.01493
0.44405	0.04427	0.48038	0.00705	0.58284	0.01531
0.44714	0.04485	0.4835	0.00715	0.58589	0.0152
0.45021	0.04545	0.48662	0.00725	0.58899	0.0159
0.45334	0.04606	0.48966	0.00734	0.59203	0.01615
0.45637	0.04668	0.49275	0.00744	0.59516	0.0161
0.45949	0.04729	0.49583	0.00754	0.59824	0.016
0.46258	0.04791	0.49888	0.00764	0.6013	0.01619
0.46562	0.04855	0.50197	0.00774	0.60448	0.01645
0.46867	0.04919	0.50506	0.00784	0.60747	0.01676
0.47179	0.04984	0.50816	0.00794	0.61061	0.0172
0.47486	0.0505	0.5113	0.00805	0.6137	0.01739
0.47799	0.05116	0.51433	0.00815	0.61673	0.01752
0.48105	0.05183	0.51737	0.00826	0.61983	0.0178
0.48416	0.05252	0.52047	0.00837	0.62295	0.01781
0.48722	0.05319	0.52366	0.00848	0.62595	0.01803
0.49033	0.05388	0.52667	0.00859	0.62901	0.01842
0.49346	0.05459	0.52977	0.00871	0.63215	0.01866
0.49647	0.05528	0.53282	0.00882	0.63528	0.01836
0.49955	0.05599	0.53591	0.00894	0.63832	0.01887
0.50263	0.0567	0.53901	0.00906	0.64144	0.01917
0.50569	0.05741	0.54207	0.00917	0.64449	0.01971
0.5088	0.05814	0.54514	0.0093	0.64764	0.01976
0.51186	0.05888	0.54823	0.00942	0.65071	0.01948
0.51492	0.05962	0.55133	0.00954	0.65371	0.01961
0.51805	0.06037	0.55442	0.00967	0.65679	0.02045
0.52112	0.06114	0.55747	0.00982	0.65988	0.0204
0.52433	0.06191	0.56059	0.00995	0.66297	0.02117
0.52735	0.06267	0.56368	0.01009	0.666	0.02159
0.53037	0.06344	0.56677	0.01022	0.6691	0.02127
0.53351	0.06423	0.56981	0.01035	0.67222	0.02209
0.53655	0.06501	0.57294	0.01049	0.67527	0.02176
0.53964	0.06578	0.57599	0.01063	0.67835	0.02219
0.54269	0.06657	0.57911	0.01077	0.68148	0.02321
0.54583	0.06736	0.58212	0.01091	0.68458	0.02273
0.5488	0.06815	0.58527	0.01106	0.68769	0.02268
0.55205	0.06897	0.5883	0.0112	0.69079	0.02316
0.55504	0.06978	0.59148	0.01135	0.69385	0.02349
0.55816	0.07059	0.5945	0.0115	0.69689	0.02392
0.56125	0.07142	0.59755	0.01165	0.70001	0.02385
0.5643	0.07224	0.60066	0.01181	0.70296	0.02479
0.56747	0.07308	0.60379	0.01197	0.70613	0.02458
0.57048	0.07391	0.6069	0.01213	0.7092	0.02476
0.5736	0.07475	0.60992	0.01229	0.71236	0.02448
0.57664	0.07559	0.61303	0.01245	0.71544	0.0255
0.57971	0.07642	0.61614	0.01262	0.71851	0.02561
0.58282	0.07725	0.61916	0.01279	0.72163	0.0255
0.58588	0.07808	0.62225	0.01296	0.72465	0.0263
0.58896	0.07891	0.62532	0.01313	0.72773	0.02657
0.59204	0.07976	0.62838	0.0133	0.73091	0.02599
0.59512	0.08061	0.63149	0.01349	0.73395	0.02618
0.59822	0.08146	0.63451	0.01367	0.73699	0.02695
0.60132	0.08234	0.63768	0.01385	0.74009	0.02706
0.60441	0.08318	0.64075	0.01404	0.74319	0.02767
0.60751	0.08404	0.64379	0.01422	0.74623	0.02754
0.61063	0.08491	0.64692	0.01441	0.74936	0.0282
0.61371	0.08576	0.65004	0.01461	0.75241	0.0282
0.6168	0.08662	0.65304	0.0148	0.75548	0.02888
0.61979	0.08746	0.65618	0.015	0.75861	0.02979
0.62287	0.08832	0.65921	0.0152	0.7617	0.02906
0.62597	0.08918	0.66231	0.0154	0.76474	0.02979
0.62904	0.09003	0.6654	0.01561	0.76781	0.03012
0.63215	0.0909	0.6685	0.01582	0.77095	0.03061
0.63522	0.09177	0.67154	0.01603	0.77403	0.03077
0.63829	0.09263	0.67463	0.01625	0.77705	0.03099
0.6414	0.09351	0.67774	0.01646	0.78012	0.03131
0.64453	0.09436	0.68081	0.01669	0.78329	0.03173
0.64753	0.09521	0.68392	0.01691	0.78634	0.03224
0.65064	0.09608	0.687	0.01714	0.7894	0.03268
0.65376	0.09693	0.69005	0.01737	0.79248	0.03311
0.6568	0.09779	0.69317	0.01761	0.79559	0.03353
0.65988	0.09865	0.69625	0.01784	0.79819	0.03418
0.66297	0.09951	0.69935	0.01808	0.79951	0.03475
0.66605	0.10036	0.70237	0.01832	0.79777	0.0338
0.66911	0.10122	0.70546	0.01857	0.79465	0.033
0.67223	0.1021	0.70855	0.01882	0.79158	0.03191
0.67529	0.10295	0.71167	0.01907	0.78847	0.03095
0.67834	0.10381	0.71467	0.01932	0.78535	0.03037
0.6815	0.10469	0.71781	0.01959	0.78232	0.02947
0.68454	0.10554	0.72098	0.01985	0.77923	0.02896
0.68772	0.10638	0.72403	0.02012	0.77617	0.02858
0.6908	0.10742	0.72708	0.02039	0.77315	0.02781
0.69387	0.10826	0.7302	0.02067	0.77001	0.02712
0.69698	0.10911	0.73328	0.02095	0.76692	0.02668
0.69994	0.10994	0.73631	0.02123	0.76385	0.02581
0.70306	0.11079	0.73938	0.02151	0.76077	0.0254
0.70612	0.11164	0.74248	0.0218	0.75764	0.02492
0.70921	0.11249	0.74557	0.02209	0.7546	0.02495
0.71231	0.11335	0.74866	0.02239	0.75152	0.0251
0.71539	0.11419	0.75176	0.02269	0.74841	0.02461
0.71849	0.11505	0.75483	0.02299	0.74533	0.02388
0.72156	0.11589	0.75792	0.0233	0.74224	0.02313
0.72463	0.11674	0.76105	0.02361	0.73911	0.02246
0.72775	0.11761	0.7641	0.02393	0.73609	0.02271
0.73086	0.11846	0.76714	0.02424	0.73297	0.02333
0.73388	0.11931	0.77026	0.02457	0.72998	0.02289
0.73701	0.12016	0.77339	0.0249	0.72684	0.02237
0.74005	0.12098	0.77643	0.02522	0.72375	0.02221
0.74314	0.12182	0.77952	0.02555	0.72066	0.0219
0.74623	0.12265	0.78253	0.02589	0.71752	0.02169
0.74937	0.12349	0.78567	0.02623	0.71441	0.02136
0.75241	0.12433	0.78878	0.02658	0.71142	0.02106
0.75549	0.12515	0.79183	0.02693	0.70831	0.02062
0.75857	0.126	0.79494	0.02728	0.70521	0.01941
0.76166	0.12683	0.79787	0.02762	0.70212	0.01939
0.76477	0.12764	0.79939	0.0278	0.69908	0.01899
0.76781	0.12847	0.79773	0.02715	0.696	0.01877
0.77097	0.12928	0.79461	0.02633	0.6929	0.01848
0.77402	0.13009	0.7916	0.02565	0.68983	0.0182
0.77712	0.1309	0.78847	0.02502	0.68676	0.01797
0.78012	0.1317	0.78534	0.02444	0.68363	0.0176
0.7832	0.1325	0.78227	0.02389	0.68063	0.0175
0.78633	0.1333	0.77923	0.02336	0.67741	0.01695
0.7894	0.13411	0.77612	0.02285	0.67439	0.01674
0.79254	0.13489	0.77307	0.02238	0.67129	0.01629
0.7956	0.13567	0.76998	0.0219	0.66821	0.0162
0.7982	0.13636	0.76686	0.02142	0.66517	0.01581
0.79935	0.13667	0.76377	0.02098	0.66198	0.01555
0.79775	0.1342	0.76072	0.02055	0.65897	0.01511
0.79463	0.13087	0.75765	0.02013	0.65592	0.01516
0.79158	0.1279	0.7545	0.01972	0.65284	0.01477
0.78849	0.12511	0.7514	0.01932	0.64972	0.01457
0.78538	0.12249	0.74832	0.01894	0.64658	0.0143
0.78231	0.12	0.74526	0.01857	0.64351	0.01414
0.77924	0.11762	0.74217	0.01821	0.6405	0.01384
0.77617	0.11533	0.7391	0.01786	0.63734	0.01371
0.77309	0.11314	0.73603	0.01752	0.63428	0.01343
0.76998	0.11106	0.73292	0.01718	0.63125	0.01315
0.76692	0.10901	0.72992	0.01686	0.62808	0.01294
0.76377	0.10706	0.72677	0.01653	0.62505	0.01279
0.76072	0.10516	0.72369	0.01622	0.62197	0.0127
0.75764	0.10331	0.72062	0.01592	0.6189	0.0125
0.75455	0.10153	0.71753	0.01562	0.61588	0.01229
0.75148	0.0998	0.71442	0.01533	0.61279	0.01215
0.74839	0.09811	0.71136	0.01505	0.60966	0.01171
0.74526	0.09649	0.70828	0.01477	0.60657	0.01153
0.74215	0.09489	0.7052	0.0145	0.60345	0.01134
0.73913	0.09334	0.70211	0.01424	0.60042	0.01125
0.73607	0.09184	0.69902	0.01398	0.59731	0.01088
0.73291	0.09035	0.69596	0.01373	0.59426	0.01079
0.72995	0.08892	0.69289	0.01348	0.59118	0.01073
0.72681	0.08749	0.68979	0.01324	0.58806	0.01065
0.72376	0.08614	0.6867	0.013	0.58496	0.01023
0.72068	0.08482	0.68358	0.01277	0.58186	0.0103
0.71751	0.08349	0.68056	0.01254	0.5788	0.01004
0.71447	0.08224	0.67743	0.01231	0.57568	0.00984
0.7114	0.08099	0.67438	0.01209	0.57271	0.00951
0.70825	0.07976	0.67125	0.01188	0.56961	0.00955
0.70521	0.07857	0.66817	0.01167	0.56651	0.00933
0.70212	0.0774	0.66505	0.01146	0.56346	0.00903
0.69903	0.07628	0.66199	0.01126	0.56031	0.00882
0.69598	0.07516	0.65895	0.01107	0.55725	0.00865
0.6929	0.07405	0.6558	0.01088	0.55414	0.00868
0.68984	0.07297	0.65278	0.01069	0.55101	0.00875
0.68673	0.0719	0.64969	0.0105	0.54797	0.00859
0.68365	0.07086	0.64668	0.01032	0.54485	0.00823
0.68054	0.06982	0.64354	0.01014	0.54174	0.008
0.67745	0.06881	0.64047	0.00997	0.53874	0.00811
0.6744	0.06783	0.63737	0.00979	0.53569	0.00805
0.67132	0.06687	0.63425	0.00963	0.53252	0.00806
0.66818	0.06591	0.63121	0.00946	0.52946	0.00782
0.66509	0.06498	0.62809	0.0093	0.52642	0.00759
0.66201	0.06404	0.625	0.00914	0.52331	0.00759
0.65898	0.06313	0.62195	0.00898	0.52025	0.00747
0.65584	0.06224	0.61886	0.00883	0.51712	0.00732
0.65282	0.06136	0.61581	0.00868	0.51406	0.00708
0.6497	0.06047	0.61272	0.00853	0.51092	0.00708
0.64664	0.05961	0.60965	0.00839	0.50785	0.00687
0.64353	0.05877	0.60653	0.00825	0.50474	0.00686
0.64044	0.05792	0.60346	0.00811	0.50171	0.00684
0.6373	0.05709	0.60033	0.00797	0.49865	0.00663
0.63425	0.05628	0.5972	0.00783	0.4956	0.00653
0.63124	0.05547	0.59417	0.0077	0.49246	0.00642
0.62807	0.05466	0.59108	0.00757	0.48942	0.00641
0.62502	0.05387	0.58788	0.00745	0.48631	0.00629
0.62193	0.0531	0.58494	0.00732	0.4832	0.00624
0.61895	0.05233	0.58184	0.0072	0.48016	0.00581
0.61584	0.05157	0.57874	0.00708	0.47705	0.00556
0.61275	0.05082	0.57568	0.00696	0.47395	0.00543
0.60966	0.05007	0.57264	0.00684	0.47086	0.00529
0.60656	0.04933	0.56954	0.00673	0.46774	0.00528
0.60351	0.04861	0.56642	0.00661	0.46472	0.00532
0.60033	0.04788	0.56339	0.0065	0.46165	0.0052
0.59731	0.04717	0.56024	0.00639	0.45859	0.00501
0.59422	0.04647	0.55716	0.00629	0.45551	0.00494
0.59117	0.04577	0.55411	0.00618	0.45241	0.00461
0.58802	0.0449	0.551	0.00607	0.44929	0.0045
0.58498	0.04422	0.54791	0.00597	0.44623	0.00446
0.5819	0.04356	0.54482	0.00587	0.44314	0.00428
0.57885	0.04291	0.54176	0.00577	0.44	0.00428
0.57572	0.04226	0.53873	0.00567	0.43695	0.00429
0.57273	0.04162	0.53565	0.00558	0.4339	0.00427
0.56956	0.04097	0.53255	0.00548	0.43078	0.00414
0.56645	0.04034	0.52947	0.00539	0.42771	0.00409
0.56337	0.03972	0.52636	0.0053	0.42466	0.00406
0.56029	0.0391	0.5233	0.00521	0.42157	0.00392
0.55724	0.03848	0.52017	0.00512	0.41852	0.00387
0.55414	0.03788	0.51706	0.00503	0.41539	0.0038
0.55104	0.03728	0.51398	0.00494	0.41226	0.00374
0.54796	0.03669	0.51089	0.00485	0.40923	0.00373
0.54486	0.0361	0.50779	0.00475	0.40608	0.00368
0.54176	0.03554	0.50473	0.00467	0.40302	0.0036
0.53869	0.03496	0.50168	0.00459	0.39997	0.00355
0.53562	0.0344	0.49861	0.00451	0.39688	0.00349
0.53258	0.03385	0.49556	0.00443	0.39375	0.00335
0.52943	0.03329	0.49244	0.00436	0.39072	0.00325
0.52641	0.03275	0.48932	0.00428	0.38763	0.00321
0.5233	0.03222	0.48625	0.0042	0.38452	0.0032
0.5202	0.03167	0.48323	0.00413	0.38144	0.00301
0.51713	0.03115	0.48006	0.00405	0.37844	0.00299
0.51403	0.03063	0.47705	0.00398	0.37529	0.00293
0.51096	0.03012	0.47387	0.00391	0.37223	0.00283
0.50789	0.02962	0.47078	0.00384	0.36908	0.00277
0.50481	0.02912	0.46763	0.00377	0.36604	0.0027
0.50169	0.02863	0.4647	0.0037	0.36296	0.00268
0.49861	0.02815	0.46164	0.00363	0.3599	0.00268
0.49559	0.02767	0.45849	0.00356	0.35677	0.00261
0.4925	0.0272	0.45548	0.0035	0.35369	0.00255
0.48938	0.02673	0.45235	0.00343	0.35055	0.0025
0.48636	0.02628	0.44927	0.00337	0.34755	0.00246
0.48324	0.02582	0.44616	0.00331	0.34439	0.00231
0.48005	0.02536	0.44309	0.00324	0.34134	0.0022
0.47705	0.02493	0.44002	0.00318	0.33832	0.00215
0.47397	0.02449	0.43687	0.00312	0.33523	0.00207
0.47088	0.02405	0.43385	0.00306	0.33209	0.00201
0.46779	0.02363	0.43069	0.003	0.32906	0.00193
0.46466	0.0232	0.42765	0.00294	0.32595	0.00192
0.46166	0.0228	0.42461	0.00288	0.32281	0.00187
0.45852	0.0224	0.42152	0.00283	0.31978	0.00177
0.4555	0.022	0.41844	0.00277	0.31671	0.00171
0.4524	0.02159	0.41537	0.00271	0.31355	0.00163
0.44928	0.0212	0.41228	0.00265	0.31048	0.0016
0.4462	0.02082	0.4092	0.0026	0.30741	0.00155
0.44305	0.02043	0.40608	0.00255	0.30432	0.00157
0.44005	0.02005	0.40296	0.00249	0.30133	0.00155
0.43692	0.01968	0.39989	0.00244	0.29821	0.00146
0.43386	0.01932	0.39684	0.00239	0.29511	0.0014
0.43077	0.01895	0.39376	0.00234	0.29205	0.00136
0.42766	0.0186	0.39063	0.00228	0.28899	0.00131
0.42459	0.01826	0.3876	0.00224	0.28585	0.00124
0.42154	0.01791	0.38448	0.00219	0.28268	0.00116
0.41848	0.01757	0.38142	0.00214	0.27971	0.00111
0.4154	0.01723	0.37833	0.00209	0.27656	0.00107
0.41231	0.01689	0.37531	0.00204	0.27351	0.00104
0.40926	0.01657	0.37216	0.002	0.27041	0.000997864
0.40617	0.01625	0.36912	0.00195	0.26736	0.000914317
0.40304	0.01592	0.36595	0.0019	0.26421	0.000883567
0.39993	0.01561	0.36292	0.00186	0.26124	0.000804541
0.39688	0.0153	0.3598	0.00181	0.25811	0.000670887
0.39375	0.015	0.35671	0.00177	0.25505	0.000628273
0.39074	0.0147	0.35362	0.00173	0.25196	0.000603381
0.38763	0.0144	0.35055	0.00168	0.24885	0.000574231
0.38446	0.01411	0.34748	0.00164	0.2458	0.00053142
0.38146	0.01383	0.34442	0.0016	0.24264	0.000494431
0.37843	0.01354	0.34137	0.00156	0.23961	0.000457883
0.37532	0.01326	0.33825	0.00152	0.23658	0.000406245
0.37217	0.01298	0.33513	0.00148	0.23342	0.000367712
0.3692	0.01271	0.33204	0.00144	0.23031	0.000316255
0.36603	0.01244	0.32899	0.0014	0.2272	0.000287032
0.36295	0.01216	0.32593	0.00136	0.22415	0.000253533
0.35987	0.01191	0.32278	0.00132	0.2211	0.000211941
0.35674	0.01164	0.31969	0.00128	0.21804	0.000187403
0.35371	0.01139	0.31665	0.00125	0.21489	0.000134253
0.35058	0.01114	0.31356	0.00121	0.21182	9.53646e-05
0.34743	0.01089	0.31043	0.00117	0.20879	6.91409e-05
0.34438	0.01065	0.30744	0.00114	0.20566	2.12761e-05
0.34134	0.01041	0.30427	0.0011	0.20259	-4.99988e-06
0.33833	0.01017	0.30129	0.00107	0.1995	-3.54479e-05
0.3352	0.00993	0.29816	0.00103	0.19636	-7.97858e-05
0.33211	0.00969	0.29502	0.000995841	0.19331	-0.000123416
0.32911	0.00947	0.29201	0.000964165	0.19025	-0.00015503
0.32598	0.00924	0.2889	0.000930388	0.18716	-0.00018404
0.32287	0.00899	0.28582	0.000896913	0.18412	-0.000225404
0.31978	0.00878	0.28275	0.000864203	0.18106	-0.000257178
0.31672	0.00856	0.27962	0.000831358	0.17791	-0.000295994
0.3136	0.00834	0.27657	0.000799018	0.17481	-0.00033435
0.31049	0.00813	0.27348	0.000767315	0.17174	-0.000358513
0.30743	0.00791	0.27034	0.000737532	0.16867	-0.000386979
0.30431	0.00771	0.2673	0.000707884	0.16559	-0.000423698
0.30129	0.0075	0.26423	0.00067677	0.16251	-0.000457519
0.29822	0.00729	0.2612	0.000646838	0.15945	-0.000499992
0.29513	0.00709	0.2581	0.000615876	0.1563	-0.000528584
0.29205	0.00688	0.25497	0.000585152	0.15319	-0.000559444
0.28899	0.00668	0.25188	0.000556126	0.15015	-0.000597222
0.28586	0.00649	0.24883	0.000527722	0.1471	-0.000625876
0.28279	0.00629	0.24571	0.000498626	0.14403	-0.000645375
0.27961	0.00609	0.24263	0.000469534	0.14097	-0.000684306
0.27657	0.00591	0.23949	0.000443267	0.13783	-0.00071794
0.2735	0.00571	0.23643	0.000415135	0.13473	-0.000741801
0.27038	0.00553	0.23336	0.000384893	0.13168	-0.000767784
0.26733	0.00533	0.23031	0.000359698	0.12853	-0.00080158
0.26424	0.00515	0.2272	0.000333875	0.12549	-0.000845458
0.26121	0.00496	0.22408	0.000306511	0.1224	-0.000872768
0.25813	0.00478	0.22105	0.000280756	0.11927	-0.00090818
0.25497	0.00459	0.218	0.000254094	0.11621	-0.000940505
0.25196	0.00442	0.21487	0.000228026	0.11318	-0.000980325
0.24883	0.00424	0.21181	0.000201551	0.11007	-0.00101
0.24578	0.00406	0.20874	0.000176625	0.10698	-0.00104
0.24268	0.00388	0.2056	0.000150395	0.10394	-0.00107
0.23959	0.00371	0.20252	0.000123412	0.10085	-0.00109
0.23653	0.00353	0.19949	0.000101233	0.09777	-0.00112
0.23347	0.00336	0.19638	7.4504e-05	0.0947	-0.00116
0.23034	0.00318	0.19325	5.01014e-05	0.09157	-0.00119
0.22729	0.00302	0.19017	2.54845e-05	0.08851	-0.00122
0.22416	0.00286	0.18712	6.20542e-07	0.08543	-0.00125
0.22113	0.00269	0.18409	-2.16982e-05	0.0823	-0.00129
0.21802	0.00252	0.18096	-4.50056e-05	0.07927	-0.00132
0.21495	0.00234	0.17793	-6.80976e-05	0.07612	-0.00135
0.2119	0.00217	0.1748	-9.29555e-05	0.07307	-0.00138
0.20873	0.00202	0.17171	-0.000116036	0.07	-0.00139
0.20566	0.00184	0.16869	-0.000138396	0.06691	-0.00143
0.20255	0.00168	0.16555	-0.000163482	0.06387	-0.00146
0.19949	0.00151	0.16245	-0.000185454	0.06081	-0.0015
0.19648	0.00135	0.15939	-0.00020868	0.0577	-0.00153
0.19329	0.00119	0.15629	-0.000231723	0.0546	-0.00156
0.19026	0.00102	0.15325	-0.000254417	0.05147	-0.00159
0.18723	0.000860148	0.15012	-0.000277925	0.0484	-0.00162
0.18417	0.000701955	0.14706	-0.000297813	0.04528	-0.00166
0.18104	0.000540854	0.144	-0.000321926	0.04225	-0.00169
0.17802	0.00037848	0.14088	-0.000343988	0.03915	-0.00172
0.17482	0.000202643	0.1378	-0.000366135	0.03609	-0.00176
0.17183	4.10518e-05	0.13468	-0.000388632	0.03298	-0.00179
0.16867	-0.000106633	0.13164	-0.000411377	0.02987	-0.00182
0.16562	-0.000272928	0.12854	-0.000432514	0.02685	-0.00185
0.16255	-0.000431687	0.12548	-0.000457356	0.02373	-0.00189
0.15944	-0.000588686	0.12239	-0.000476985	0.02065	-0.00192
0.15631	-0.000756445	0.11926	-0.000499601	0.01751	-0.00195
0.15325	-0.000918329	0.11627	-0.000523392	0.01449	-0.00198
0.15014	-0.00108	0.11309	-0.000544992	0.01143	-0.00201
0.14713	-0.00124	0.11002	-0.000566428	0.00831	-0.00205
0.14405	-0.0014	0.107	-0.000588363	0.0052	-0.00208
0.14101	-0.00156	0.1039	-0.000607834	0.00212	-0.00211
0.13794	-0.00172	0.10079	-0.000632348	-0.000949997	-0.00215
0.13479	-0.00188	0.0977	-0.000654065	-0.0041	-0.00218
0.13168	-0.00205	0.09469	-0.000675751	-0.00712	-0.00222
0.12865	-0.0022	0.09156	-0.000698353	-0.01017	-0.00225
0.12554	-0.00238	0.08847	-0.000720775	-0.01321	-0.00229
0.12242	-0.00253	0.08534	-0.000743659	-0.01636	-0.00232
0.11934	-0.0027	0.0823	-0.000765144	-0.01945	-0.00236
0.11628	-0.00286	0.07927	-0.000786403	-0.0225	-0.0024
0.11322	-0.00303	0.07612	-0.000811292	-0.02557	-0.00243
0.11007	-0.00319	0.07304	-0.00083613	-0.02864	-0.00247
0.10704	-0.00335	0.06992	-0.000856566	-0.03175	-0.00251
0.10397	-0.00352	0.06687	-0.000875787	-0.03483	-0.00254
0.10086	-0.00368	0.0638	-0.000899111	-0.03796	-0.00258
0.09773	-0.00386	0.06074	-0.000921376	-0.04103	-0.00262
0.09472	-0.00402	0.05763	-0.000944593	-0.04407	-0.00265
0.09158	-0.00418	0.05455	-0.000967562	-0.04721	-0.00269
0.08851	-0.00435	0.05146	-0.000989963	-0.05032	-0.00273
0.08545	-0.00452	0.04833	-0.00101	-0.05337	-0.00275
0.08233	-0.00469	0.04524	-0.00104	-0.05642	-0.00279
0.0793	-0.00485	0.04217	-0.00106	-0.05948	-0.00283
0.07618	-0.00503	0.03911	-0.00108	-0.0626	-0.00287
0.07308	-0.00519	0.03601	-0.00111	-0.06571	-0.00292
0.07	-0.00537	0.03296	-0.00113	-0.06873	-0.00296
0.06694	-0.00553	0.02988	-0.00116	-0.07184	-0.00299
0.06388	-0.00571	0.02684	-0.00118	-0.07495	-0.00303
0.06081	-0.00588	0.02372	-0.0012	-0.07806	-0.00307
0.05771	-0.00606	0.02061	-0.00123	-0.08106	-0.0031
0.05463	-0.00623	0.01749	-0.00125	-0.08422	-0.00314
0.05152	-0.0064	0.01446	-0.00128	-0.08727	-0.00318
0.04839	-0.00658	0.01139	-0.0013	-0.0904	-0.00322
0.04537	-0.00675	0.00826	-0.00133	-0.09345	-0.00326
0.04222	-0.00693	0.0052	-0.00135	-0.09652	-0.0033
0.03917	-0.00711	0.00211	-0.00138	-0.09963	-0.00335
0.03608	-0.00729	-0.00101	-0.0014	-0.10266	-0.00339
0.03298	-0.00746	-0.00413	-0.00143	-0.10573	-0.00343
0.02987	-0.00764	-0.00713	-0.00145	-0.10882	-0.00348
0.02684	-0.00782	-0.01026	-0.00148	-0.11192	-0.00352
0.02375	-0.008	-0.01325	-0.0015	-0.11501	-0.00357
0.02067	-0.00818	-0.01636	-0.00153	-0.11807	-0.00361
0.01758	-0.00837	-0.01943	-0.00156	-0.12125	-0.00366
0.01451	-0.00855	-0.02254	-0.00158	-0.1243	-0.0037
0.01141	-0.00873	-0.02558	-0.00161	-0.12737	-0.00373
0.00831	-0.00892	-0.02868	-0.00163	-0.13044	-0.00377
0.00523	-0.0091	-0.03181	-0.00167	-0.1335	-0.00383
0.00213	-0.00929	-0.03493	-0.00169	-0.13654	-0.00388
-0.000978652	-0.00947	-0.03801	-0.00172	-0.13968	-0.00394
-0.00408	-0.00967	-0.04105	-0.00175	-0.14276	-0.00401
-0.00707	-0.00986	-0.04419	-0.00177	-0.14577	-0.00408
-0.01023	-0.01004	-0.04722	-0.0018	-0.14886	-0.00416
-0.01331	-0.01024	-0.05035	-0.00183	-0.15211	-0.00421
-0.01635	-0.01043	-0.05337	-0.00186	-0.15504	-0.00427
-0.01943	-0.01063	-0.05648	-0.00189	-0.15819	-0.0043
-0.02256	-0.01084	-0.05952	-0.00192	-0.16129	-0.00433
-0.02559	-0.01103	-0.06266	-0.00195	-0.16436	-0.00437
-0.02868	-0.01124	-0.06578	-0.00198	-0.16746	-0.00441
-0.03181	-0.01146	-0.06882	-0.00201	-0.17048	-0.00446
-0.03486	-0.01166	-0.07198	-0.00204	-0.17359	-0.0045
-0.0379	-0.01187	-0.07501	-0.00207	-0.17663	-0.00454
-0.04101	-0.01208	-0.0781	-0.0021	-0.17974	-0.0046
-0.04416	-0.0123	-0.08118	-0.00213	-0.18286	-0.00465
-0.0472	-0.01251	-0.08426	-0.00217	-0.18594	-0.00471
-0.0503	-0.01272	-0.08736	-0.0022	-0.18898	-0.00478
-0.05333	-0.01294	-0.09041	-0.00223	-0.19206	-0.00487
-0.0564	-0.01316	-0.09347	-0.00226	-0.1952	-0.00492
-0.05951	-0.01339	-0.09655	-0.0023	-0.19825	-0.00497
-0.06261	-0.01363	-0.09967	-0.00233	-0.20014	-0.005
-0.06568	-0.01386	-0.10275	-0.00236	-0.20073	-0.005
-0.06877	-0.01409	-0.1058	-0.0024	-0.1989	-0.00448
-0.07185	-0.01435	-0.10889	-0.00243	-0.19582	-0.00411
-0.07491	-0.01459	-0.11199	-0.00247	-0.19269	-0.00388
-0.07804	-0.01483	-0.1151	-0.00251	-0.18969	-0.00368
-0.08112	-0.0151	-0.11816	-0.00254	-0.18654	-0.00349
-0.08425	-0.01534	-0.12125	-0.00258	-0.18341	-0.00334
-0.0873	-0.0156	-0.1244	-0.00261	-0.18034	-0.00318
-0.09037	-0.01586	-0.12742	-0.00265	-0.1773	-0.00304
-0.09343	-0.01613	-0.13053	-0.00269	-0.17417	-0.00291
-0.09653	-0.0164	-0.13353	-0.00273	-0.17108	-0.0028
-0.0996	-0.01668	-0.13667	-0.00277	-0.16804	-0.00269
-0.10266	-0.01696	-0.13978	-0.00281	-0.16496	-0.00255
-0.10574	-0.01725	-0.14284	-0.00285	-0.1619	-0.00244
-0.10882	-0.01754	-0.14596	-0.00289	-0.15885	-0.00235
-0.11196	-0.01785	-0.14898	-0.00293	-0.15572	-0.00226
-0.11501	-0.01815	-0.15212	-0.00297	-0.15264	-0.00218
-0.1181	-0.01845	-0.15516	-0.00301	-0.14956	-0.00209
-0.12121	-0.01877	-0.15829	-0.00305	-0.14643	-0.00199
-0.12432	-0.01909	-0.16133	-0.0031	-0.14339	-0.00191
-0.12736	-0.01941	-0.16445	-0.00314	-0.14031	-0.00183
-0.13038	-0.01974	-0.16757	-0.00318	-0.13719	-0.00175
-0.13345	-0.02008	-0.17057	-0.00322	-0.13414	-0.00168
-0.1366	-0.02042	-0.17364	-0.00327	-0.13109	-0.00159
-0.13971	-0.02078	-0.1767	-0.00331	-0.12796	-0.00152
-0.14277	-0.02113	-0.17979	-0.00336	-0.12491	-0.00145
-0.14579	-0.0215	-0.18283	-0.00341	-0.12183	-0.00138
-0.14895	-0.02187	-0.18595	-0.00345	-0.11871	-0.00131
-0.15207	-0.02225	-0.18908	-0.0035	-0.11567	-0.00125
-0.15513	-0.02263	-0.19221	-0.00355	-0.11257	-0.0012
-0.15819	-0.02302	-0.19528	-0.0036	-0.10947	-0.00114
-0.16131	-0.02343	-0.19835	-0.00365	-0.10635	-0.00107
-0.16438	-0.02382	-0.20019	-0.00368	-0.10327	-0.00101
-0.16746	-0.02423	-0.2006	-0.00368	-0.10013	-0.000948848
-0.17046	-0.02464	-0.19895	-0.00337	-0.09716	-0.000880144
-0.17357	-0.02507	-0.19586	-0.00312	-0.09404	-0.000823681
-0.17665	-0.0255	-0.19277	-0.00294	-0.09096	-0.000771242
-0.17977	-0.02594	-0.1897	-0.0028	-0.0879	-0.000712351
-0.18287	-0.02639	-0.1866	-0.00267	-0.08481	-0.000659209
-0.18592	-0.02684	-0.18354	-0.00255	-0.08173	-0.000608383
-0.18896	-0.02732	-0.18043	-0.00245	-0.07862	-0.000558151
-0.1921	-0.02779	-0.17731	-0.00235	-0.07554	-0.000513893
-0.19519	-0.02827	-0.17422	-0.00225	-0.07254	-0.000467877
-0.19833	-0.02876	-0.17121	-0.00216	-0.06936	-0.000416623
-0.20018	-0.02906	-0.16814	-0.00208	-0.06629	-0.000370073
-0.2005	-0.02912	-0.16506	-0.002	-0.06318	-0.000317588
-0.19887	-0.02762	-0.16197	-0.00192	-0.06012	-0.000282165
-0.19579	-0.0263	-0.15883	-0.00185	-0.05705	-0.000243205
-0.19269	-0.02529	-0.15577	-0.00178	-0.05393	-0.000187172
-0.18958	-0.02436	-0.15264	-0.00171	-0.05086	-0.0001438
-0.18651	-0.02352	-0.14961	-0.00164	-0.04781	-0.00010891
-0.18347	-0.02273	-0.14654	-0.00158	-0.04475	-6.91163e-05
-0.18036	-0.02199	-0.14345	-0.00151	-0.04166	5.87913e-06
-0.1773	-0.02127	-0.14039	-0.00145	-0.03859	3.31683e-05
-0.17421	-0.02058	-0.13729	-0.00139	-0.03552	7.1583e-05
-0.17116	-0.01993	-0.13419	-0.00134	-0.03239	0.000113023
-0.16808	-0.0193	-0.13114	-0.00128	-0.02932	0.000154098
-0.16502	-0.01868	-0.12802	-0.00123	-0.02621	0.000181099
-0.16189	-0.01809	-0.12498	-0.00117	-0.02311	0.000228604
-0.15879	-0.0175	-0.12187	-0.00112	-0.02003	0.000276971
-0.15572	-0.01695	-0.11879	-0.00107	-0.01695	0.00031722
-0.15261	-0.0164	-0.11567	-0.00102	-0.01386	0.000355475
-0.14955	-0.01587	-0.11263	-0.000974281	-0.01086	0.00039159
-0.14646	-0.01536	-0.1095	-0.000925535	-0.00774	0.000428609
-0.14341	-0.01485	-0.10643	-0.000880966	-0.00469	0.000466578
-0.14029	-0.01437	-0.10332	-0.000835794	-0.00153	0.000508342
-0.13716	-0.01389	-0.10029	-0.000790332	0.0015	0.000542557
-0.13412	-0.01344	-0.09717	-0.000748619	0.00459	0.000578941
-0.13104	-0.01299	-0.09413	-0.000708046	0.00773	0.000616231
-0.128	-0.01255	-0.09102	-0.000666886	0.01078	0.000652868
-0.12491	-0.01213	-0.08797	-0.000625527	0.0139	0.000688945
-0.12183	-0.01171	-0.08488	-0.000584274	0.01693	0.000720636
-0.11873	-0.0113	-0.0818	-0.000547359	0.02007	0.000759722
-0.11565	-0.01091	-0.07869	-0.000506863	0.02311	0.000789532
-0.1126	-0.01052	-0.07559	-0.000471687	0.02616	0.000826191
-0.10947	-0.01014	-0.07254	-0.000434297	0.02929	0.0008579
-0.10638	-0.00977	-0.06947	-0.00039576	0.03238	0.000894084
-0.10331	-0.00941	-0.0664	-0.000361986	0.03538	0.000944672
-0.10025	-0.00906	-0.06327	-0.000326765	0.0385	0.000974106
-0.09714	-0.00872	-0.06018	-0.000290594	0.04161	0.00103
-0.09402	-0.00838	-0.05708	-0.000257396	0.04467	0.00107
-0.09096	-0.00806	-0.054	-0.000224324	0.04775	0.0011
-0.08795	-0.00774	-0.05095	-0.000190839	0.05087	0.00112
-0.08482	-0.00742	-0.04788	-0.0001597	0.05396	0.00118
-0.08175	-0.00711	-0.04481	-0.000127189	0.05706	0.00123
-0.07866	-0.00681	-0.04172	-9.5513e-05	0.06013	0.00126
-0.07552	-0.00652	-0.03859	-6.31194e-05	0.06319	0.00134
-0.07248	-0.00623	-0.03553	-2.94829e-05	0.06631	0.00144
-0.06936	-0.00593	-0.03242	1.05153e-06	0.06933	0.00142
-0.06628	-0.00567	-0.02933	2.67529e-05	0.07246	0.00146
-0.0632	-0.00543	-0.0263	5.35674e-05	0.07552	0.00141
-0.06011	-0.00514	-0.02319	8.2487e-05	0.07862	0.00145
-0.05704	-0.00489	-0.02013	0.000114414	0.0817	0.00146
-0.05399	-0.00463	-0.01702	0.000139948	0.08482	0.00149
-0.05084	-0.00438	-0.01394	0.000168378	0.08782	0.0015
-0.04783	-0.00413	-0.01087	0.00019608	0.09102	0.00154
-0.04472	-0.00389	-0.00779	0.000222251	0.09405	0.00158
-0.04164	-0.00365	-0.00471	0.000248728	0.09718	0.00161
-0.03857	-0.00341	-0.00165	0.000275673	0.10022	0.00165
-0.03546	-0.00318	0.00147	0.000302997	0.10333	0.00168
-0.03242	-0.00295	0.00451	0.000326371	0.10634	0.0017
-0.02929	-0.00272	0.00758	0.000356116	0.10946	0.00175
-0.0262	-0.0025	0.01077	0.000381439	0.11256	0.00179
-0.02315	-0.00229	0.01385	0.00040765	0.11559	0.00182
-0.02003	-0.00207	0.0169	0.000431021	0.11866	0.00185
-0.01692	-0.00186	0.01999	0.000455054	0.12178	0.0019
-0.0139	-0.00165	0.02309	0.000481151	0.12486	0.00189
-0.01085	-0.00144	0.0262	0.000503366	0.12796	0.00198
-0.00773	-0.00124	0.0292	0.000528445	0.13103	0.00197
-0.00462	-0.00104	0.03234	0.000551481	0.1341	0.00201
-0.0016	-0.000830793	0.03539	0.000577005	0.13723	0.00201
0.00151	-0.000639094	0.03854	0.000601199	0.14024	0.00204
0.00456	-0.000448313	0.04157	0.000621774	0.14337	0.00216
0.00767	-0.000241042	0.04469	0.000647845	0.14644	0.00216
0.01079	-4.26305e-05	0.04778	0.000672596	0.14956	0.00219
0.01392	0.000130885	0.05087	0.000694415	0.15263	0.00215
0.01695	0.000320478	0.05391	0.000716862	0.15566	0.00219
0.02014	0.000505592	0.057	0.00074183	0.1588	0.00221
0.02316	0.000690103	0.06009	0.000764493	0.1619	0.00226
0.02622	0.000873314	0.06318	0.000788499	0.16492	0.00229
0.02925	0.00105	0.06623	0.000807744	0.16806	0.00232
0.03235	0.00123	0.06932	0.000830166	0.17112	0.00235
0.03546	0.00142	0.0724	0.000854358	0.17422	0.00238
0.03859	0.0016	0.07546	0.000875711	0.17731	0.00245
0.04165	0.00177	0.07859	0.000899099	0.18043	0.00246
0.04472	0.00194	0.08167	0.000921483	0.18348	0.00252
0.04688	0.00207	0.08342	0.000936966	0.18559	0.00252
