# Supplementary material for: Carbon quantum Dot incorporated Xanthan gum based gel polymer electrolytes for high performance supercapacitors
Source: Sci Rep. 2025 May 25;15:18227. doi: 10.1038/s41598-025-02341-z (PMC12104470; doi:10.1038/s41598-025-02341-z)
Supplement: Supplementary file 1 — Supplementary Material 1 [file 41598_2025_2341_MOESM1_ESM.zip › zip file/Figure 8/Fig 7 (b).xlsx]

## Sheet: Sheet1
5mV/s		10mV/s		20mV/s		50mV/s		100mV/s
Ewe/V vs. SCE	<I>/mA	Ewe/V vs. SCE	<I>/mA	Ewe/V vs. SCE	<I>/mA	Ewe/V vs. SCE	<I>/mA	Ewe/V vs. SCE	<I>/mA
0.04748	0.00226	0.04907	0.00332	0.04446	0.00537	0.03232	0.01018	-0.01064	0.01416
0.04935	0.00238	0.0509	0.00342	0.04628	0.00552	0.03544	0.01048	-0.00898	0.0143
0.05247	0.00256	0.05399	0.00364	0.04936	0.00579	0.03855	0.01085	-0.00594	0.0148
0.05552	0.00274	0.05704	0.00385	0.05243	0.00602	0.0416	0.01111	-0.00283	0.01525
0.05864	0.00294	0.06018	0.00409	0.05551	0.00626	0.0447	0.0114	0.000266959	0.01575
0.06172	0.00313	0.06321	0.0043	0.05861	0.00653	0.04783	0.01174	0.00337	0.01615
0.06481	0.0033	0.06629	0.00452	0.06172	0.00676	0.05089	0.01201	0.00648	0.01659
0.06785	0.00348	0.06934	0.00473	0.06474	0.00702	0.05396	0.0123	0.0096	0.01721
0.0709	0.00367	0.07243	0.00497	0.06786	0.00725	0.05704	0.01261	0.01265	0.01753
0.07398	0.00385	0.07546	0.00518	0.07089	0.0075	0.06016	0.01291	0.01574	0.01792
0.07707	0.00405	0.07862	0.00541	0.074	0.00775	0.06325	0.0132	0.0188	0.0184
0.08019	0.00423	0.08167	0.00563	0.0771	0.00802	0.06628	0.01348	0.02191	0.01874
0.08326	0.00442	0.08483	0.00586	0.08013	0.00827	0.06936	0.01376	0.02501	0.01914
0.08636	0.00461	0.0879	0.0061	0.08327	0.00852	0.07247	0.01405	0.02807	0.01954
0.08942	0.0048	0.09099	0.00631	0.08637	0.00879	0.07547	0.01434	0.03115	0.0199
0.09252	0.00498	0.09405	0.00653	0.08943	0.00904	0.07871	0.01468	0.03422	0.02032
0.09557	0.00517	0.09714	0.00677	0.09254	0.00931	0.08169	0.01493	0.0373	0.02074
0.09871	0.00537	0.10017	0.00699	0.09583	0.00959	0.08477	0.01524	0.04042	0.02115
0.10181	0.00556	0.10334	0.00723	0.09927	0.00978	0.08788	0.01557	0.0435	0.02151
0.10486	0.00575	0.10635	0.00746	0.10241	0.01006	0.09097	0.01581	0.04656	0.02187
0.10794	0.00594	0.10946	0.0077	0.10549	0.01032	0.09407	0.0161	0.04967	0.02232
0.11101	0.00614	0.11254	0.00794	0.10853	0.01058	0.09713	0.01642	0.05278	0.02266
0.11411	0.00633	0.11562	0.00818	0.11158	0.01084	0.10023	0.01671	0.05583	0.02301
0.11715	0.00653	0.11877	0.00844	0.11472	0.01113	0.10332	0.01701	0.05896	0.02345
0.12025	0.00673	0.12181	0.00868	0.11776	0.01144	0.10639	0.01731	0.06203	0.02377
0.12336	0.00694	0.12489	0.00893	0.12082	0.0117	0.10945	0.01759	0.06511	0.02412
0.12644	0.00714	0.12814	0.00927	0.12395	0.01198	0.11254	0.01791	0.0681	0.02446
0.12954	0.00734	0.13139	0.00951	0.12701	0.01231	0.11563	0.0182	0.07124	0.02483
0.13266	0.00755	0.13447	0.00977	0.13011	0.01258	0.1187	0.01854	0.0743	0.0252
0.13568	0.00776	0.13755	0.01004	0.13321	0.01288	0.12182	0.01883	0.07743	0.0256
0.1388	0.00797	0.14065	0.0103	0.13629	0.01319	0.12485	0.01915	0.0805	0.02594
0.14188	0.00818	0.14368	0.01057	0.13942	0.0135	0.128	0.01952	0.08355	0.02631
0.14494	0.00839	0.14678	0.01083	0.14249	0.01381	0.13107	0.01981	0.08663	0.02667
0.14805	0.0086	0.14986	0.0111	0.14555	0.01412	0.13412	0.02013	0.08973	0.02704
0.15105	0.00882	0.1529	0.01139	0.14861	0.01444	0.13727	0.0205	0.09287	0.02738
0.15419	0.00904	0.15598	0.01168	0.15172	0.01477	0.14032	0.02079	0.09588	0.02774
0.15726	0.00929	0.15909	0.01196	0.15475	0.0151	0.14339	0.02114	0.09903	0.02815
0.16033	0.00952	0.1622	0.01226	0.15787	0.01545	0.14647	0.02145	0.10212	0.0285
0.16343	0.00975	0.16525	0.01255	0.16097	0.01578	0.14953	0.02181	0.10519	0.02884
0.16654	0.00998	0.16842	0.01285	0.16402	0.01611	0.15266	0.02216	0.10828	0.02917
0.16965	0.01021	0.17143	0.01315	0.16712	0.0165	0.15572	0.02255	0.11136	0.02956
0.17274	0.01044	0.17457	0.01345	0.17021	0.01683	0.15883	0.02291	0.11441	0.02994
0.17581	0.01068	0.1776	0.01377	0.17333	0.01719	0.16193	0.02325	0.1175	0.03034
0.17889	0.01093	0.18069	0.01408	0.17638	0.01757	0.16498	0.02362	0.1206	0.03068
0.18195	0.01117	0.18377	0.01441	0.17953	0.01792	0.16806	0.02402	0.12364	0.03105
0.18506	0.01141	0.18683	0.01471	0.18255	0.0183	0.17116	0.02439	0.12674	0.03146
0.18814	0.01166	0.18989	0.01504	0.18564	0.01867	0.17422	0.02478	0.12982	0.03179
0.19117	0.01191	0.193	0.01538	0.18873	0.01906	0.17731	0.02519	0.13293	0.03218
0.19426	0.01217	0.19602	0.01572	0.19176	0.01945	0.18043	0.02557	0.13599	0.03258
0.19735	0.01243	0.19919	0.01604	0.19484	0.01985	0.18353	0.02598	0.1391	0.03297
0.2004	0.01269	0.20227	0.01639	0.19793	0.02025	0.18652	0.02637	0.14215	0.03335
0.20352	0.01294	0.20537	0.01675	0.20104	0.02067	0.18961	0.02678	0.14529	0.03373
0.20663	0.01322	0.20846	0.01709	0.20415	0.02107	0.19272	0.02719	0.14831	0.03409
0.20972	0.01348	0.21157	0.01745	0.20725	0.02153	0.19578	0.02766	0.15144	0.0345
0.2128	0.01376	0.21462	0.01781	0.21032	0.02193	0.19885	0.02808	0.15452	0.03489
0.2159	0.01403	0.21769	0.01818	0.21341	0.02235	0.20197	0.02852	0.15759	0.03535
0.21894	0.0143	0.2208	0.01854	0.21648	0.02281	0.20511	0.02899	0.1607	0.03575
0.22203	0.01458	0.22386	0.0189	0.21958	0.02324	0.20811	0.02944	0.16379	0.03615
0.22516	0.01486	0.22695	0.01927	0.22264	0.02368	0.21125	0.0299	0.16682	0.03664
0.22818	0.01514	0.22999	0.01965	0.22571	0.02412	0.21434	0.03036	0.16994	0.03701
0.23121	0.01543	0.23309	0.02003	0.22878	0.02457	0.21742	0.03086	0.17303	0.03746
0.23432	0.01572	0.23618	0.02043	0.23188	0.02504	0.22053	0.03132	0.17609	0.03791
0.23749	0.01602	0.23927	0.02082	0.23495	0.02551	0.22352	0.03177	0.17917	0.03834
0.24046	0.01631	0.24236	0.0212	0.23806	0.02599	0.22662	0.03224	0.18223	0.03876
0.24364	0.01661	0.24547	0.02162	0.2412	0.02646	0.22972	0.03276	0.18535	0.03917
0.24669	0.01692	0.24853	0.02201	0.24419	0.02695	0.23278	0.03324	0.18843	0.03962
0.24975	0.01722	0.25163	0.02243	0.24732	0.02743	0.23586	0.0338	0.19148	0.04011
0.25284	0.01753	0.25467	0.02284	0.25038	0.02792	0.23898	0.03428	0.19462	0.04056
0.25591	0.01784	0.25778	0.02326	0.25345	0.02842	0.24203	0.0348	0.19768	0.04108
0.25904	0.01815	0.26089	0.02368	0.25654	0.02894	0.24516	0.03538	0.20075	0.04153
0.26211	0.01846	0.26393	0.0241	0.25967	0.02944	0.24823	0.0359	0.20386	0.04198
0.26512	0.01878	0.26697	0.02452	0.2627	0.02995	0.25139	0.03643	0.20694	0.04257
0.26826	0.0191	0.27007	0.02496	0.2658	0.03046	0.25446	0.037	0.21002	0.04299
0.27137	0.01943	0.27318	0.02539	0.26885	0.03099	0.25751	0.03754	0.21311	0.04352
0.27444	0.01976	0.27626	0.02584	0.27197	0.03151	0.26052	0.03809	0.21621	0.04405
0.27753	0.0201	0.27934	0.02628	0.27503	0.03207	0.26365	0.03865	0.21928	0.04454
0.28062	0.02044	0.28242	0.02673	0.27812	0.03259	0.26673	0.03922	0.22242	0.04506
0.2837	0.02078	0.28551	0.0272	0.28119	0.03313	0.26976	0.03979	0.22539	0.04555
0.28678	0.02112	0.28866	0.02764	0.28424	0.0337	0.27283	0.04038	0.2285	0.04609
0.28989	0.02146	0.29174	0.0281	0.28735	0.03426	0.27596	0.04101	0.2316	0.04665
0.29294	0.02181	0.29479	0.02858	0.29047	0.03482	0.27907	0.0416	0.23467	0.04721
0.29612	0.02217	0.2979	0.02904	0.29359	0.03538	0.28216	0.04219	0.23775	0.04775
0.29913	0.02252	0.30095	0.02952	0.29666	0.03596	0.28525	0.04284	0.24084	0.04831
0.30221	0.02288	0.30402	0.02999	0.29973	0.03653	0.28837	0.04343	0.24386	0.04888
0.30529	0.02324	0.30714	0.03048	0.30281	0.03711	0.29143	0.04406	0.24701	0.04949
0.30836	0.02361	0.31019	0.03097	0.30586	0.0377	0.29449	0.04471	0.25012	0.05006
0.31147	0.02398	0.31327	0.03146	0.30893	0.0383	0.29759	0.04534	0.25314	0.05063
0.31453	0.02436	0.31635	0.03196	0.31208	0.0389	0.30068	0.04597	0.25628	0.05127
0.31764	0.02473	0.31944	0.03246	0.31515	0.03952	0.30373	0.04662	0.25936	0.05184
0.32067	0.02512	0.32253	0.03297	0.31827	0.04012	0.30681	0.04725	0.26246	0.05246
0.32375	0.02551	0.32564	0.03351	0.32128	0.04074	0.30985	0.04792	0.2655	0.05304
0.32689	0.02589	0.32872	0.03401	0.32442	0.0414	0.31299	0.04861	0.26858	0.05368
0.32996	0.02629	0.33177	0.03453	0.32753	0.04201	0.31606	0.04929	0.27172	0.0543
0.33303	0.02668	0.33492	0.03507	0.33058	0.04264	0.31915	0.04997	0.27479	0.055
0.33616	0.02709	0.33796	0.03559	0.33365	0.04329	0.3222	0.05065	0.27785	0.05563
0.33925	0.02749	0.34106	0.03613	0.33678	0.04394	0.32537	0.05141	0.28091	0.05628
0.34224	0.0279	0.34412	0.03667	0.33983	0.04459	0.3285	0.05207	0.28404	0.05698
0.34535	0.02831	0.34716	0.03722	0.34291	0.04525	0.33156	0.05279	0.28713	0.05766
0.34847	0.02873	0.35026	0.03777	0.34596	0.04591	0.3346	0.05352	0.29017	0.05833
0.35155	0.02915	0.35336	0.03834	0.34908	0.0466	0.33764	0.05422	0.29331	0.05901
0.35467	0.02959	0.35644	0.03892	0.35213	0.04726	0.34077	0.05495	0.29635	0.05971
0.35769	0.03002	0.35952	0.03948	0.35523	0.04796	0.34379	0.05566	0.29939	0.06041
0.36083	0.03046	0.36266	0.04005	0.35835	0.04865	0.34689	0.05641	0.30252	0.06113
0.36391	0.03092	0.36572	0.04065	0.36138	0.04935	0.34996	0.05718	0.30562	0.06181
0.36697	0.03136	0.36881	0.04123	0.36451	0.05008	0.35311	0.05795	0.30869	0.06254
0.37006	0.03181	0.37188	0.04182	0.36754	0.05078	0.35615	0.05872	0.31174	0.06324
0.37311	0.03227	0.37502	0.04243	0.37064	0.05149	0.35922	0.0595	0.31485	0.06407
0.37623	0.03274	0.37809	0.04301	0.37376	0.05223	0.36238	0.06029	0.3179	0.06478
0.37931	0.0332	0.38116	0.04363	0.37679	0.05295	0.36545	0.0611	0.32101	0.06554
0.38243	0.03367	0.38422	0.04424	0.37991	0.05369	0.3685	0.06191	0.3241	0.06638
0.38547	0.03414	0.38729	0.04487	0.38301	0.05443	0.37158	0.06268	0.32725	0.06711
0.38852	0.03462	0.39038	0.04549	0.38607	0.05517	0.37473	0.06354	0.3303	0.0679
0.39158	0.03511	0.39351	0.04614	0.38919	0.05593	0.37774	0.06433	0.33335	0.06869
0.39469	0.0356	0.39658	0.04677	0.39219	0.05669	0.38083	0.06515	0.33651	0.06949
0.39777	0.0361	0.39965	0.04741	0.39533	0.05747	0.38393	0.06599	0.33953	0.07029
0.40087	0.0366	0.40274	0.04808	0.39839	0.05826	0.38697	0.06682	0.34264	0.07109
0.40397	0.03713	0.40581	0.04874	0.40147	0.05903	0.39005	0.0677	0.34568	0.07189
0.40705	0.03763	0.40888	0.0494	0.40452	0.05986	0.39317	0.06859	0.34876	0.07275
0.41012	0.03815	0.41201	0.05006	0.40768	0.06063	0.39625	0.06944	0.3519	0.0736
0.41319	0.03869	0.41509	0.05075	0.41074	0.06143	0.3993	0.07034	0.3549	0.07451
0.41635	0.03922	0.4182	0.05144	0.41385	0.06226	0.40245	0.07124	0.35801	0.07534
0.41936	0.03975	0.4212	0.05212	0.41693	0.06306	0.4055	0.07213	0.36104	0.07619
0.42247	0.04029	0.42427	0.05281	0.42	0.06388	0.40858	0.07305	0.36423	0.07715
0.42553	0.04084	0.42737	0.05351	0.4231	0.06469	0.41167	0.07396	0.36729	0.07798
0.42859	0.04139	0.43048	0.05422	0.42609	0.06552	0.41479	0.0749	0.37036	0.07887
0.43173	0.04196	0.43358	0.05494	0.42923	0.06637	0.41782	0.07585	0.37345	0.07981
0.43479	0.04253	0.43657	0.05566	0.43231	0.06722	0.42094	0.07676	0.37655	0.0807
0.43788	0.0431	0.43964	0.05639	0.43538	0.06808	0.42399	0.07771	0.37965	0.08165
0.44097	0.04367	0.44283	0.05715	0.43849	0.06893	0.42708	0.07867	0.38269	0.08253
0.44405	0.04427	0.44589	0.05789	0.44156	0.06982	0.43014	0.07964	0.38576	0.08346
0.44714	0.04485	0.449	0.05863	0.44465	0.0707	0.43328	0.08066	0.38883	0.08444
0.45021	0.04545	0.45207	0.05939	0.44775	0.07159	0.4363	0.0816	0.39198	0.08541
0.45334	0.04606	0.45515	0.06016	0.45086	0.07247	0.43944	0.0826	0.39505	0.0864
0.45637	0.04668	0.45824	0.06094	0.45391	0.07338	0.44249	0.08365	0.39809	0.08737
0.45949	0.04729	0.46134	0.06171	0.45699	0.07427	0.44561	0.08466	0.40116	0.08832
0.46258	0.04791	0.46438	0.0625	0.46005	0.07517	0.44863	0.08569	0.4043	0.08942
0.46562	0.04855	0.46747	0.06328	0.46314	0.07609	0.45182	0.08672	0.40739	0.09039
0.46867	0.04919	0.47054	0.06409	0.46624	0.07701	0.45485	0.08775	0.41048	0.09139
0.47179	0.04984	0.47365	0.0649	0.4693	0.07794	0.4579	0.0888	0.41349	0.09248
0.47486	0.0505	0.47672	0.06572	0.47245	0.07889	0.46107	0.08986	0.41663	0.09347
0.47799	0.05116	0.47981	0.06654	0.4755	0.07982	0.46403	0.0909	0.41969	0.09452
0.48105	0.05183	0.48293	0.06739	0.47854	0.08078	0.4672	0.09199	0.42276	0.09557
0.48416	0.05252	0.48601	0.06822	0.48165	0.08175	0.47024	0.0931	0.42582	0.09664
0.48722	0.05319	0.48912	0.06906	0.48477	0.08273	0.47328	0.09421	0.42892	0.09774
0.49033	0.05388	0.49216	0.06992	0.48783	0.08371	0.47638	0.09529	0.43208	0.09886
0.49346	0.05459	0.49524	0.07078	0.49093	0.0847	0.47948	0.09642	0.43509	0.09996
0.49647	0.05528	0.4983	0.07164	0.49399	0.0857	0.48259	0.09758	0.43823	0.10106
0.49955	0.05599	0.50136	0.07251	0.49706	0.08669	0.48568	0.09869	0.44126	0.10217
0.50263	0.0567	0.50453	0.07339	0.50017	0.0877	0.48876	0.09982	0.44439	0.10338
0.50569	0.05741	0.50754	0.07428	0.50321	0.08869	0.49182	0.101	0.44748	0.1045
0.5088	0.05814	0.5106	0.07518	0.50631	0.08972	0.49496	0.10214	0.45054	0.10563
0.51186	0.05888	0.51371	0.07608	0.5094	0.09076	0.49801	0.10333	0.45367	0.10685
0.51492	0.05962	0.51678	0.077	0.51251	0.09182	0.5011	0.10449	0.45831	0.10887
0.51805	0.06037	0.51987	0.07792	0.51563	0.09286	0.50415	0.10566	0.46283	0.1103
0.52112	0.06114	0.52295	0.07887	0.51864	0.09392	0.50802	0.1074	0.46596	0.1115
0.52433	0.06191	0.52612	0.07979	0.52177	0.095	0.51184	0.10887	0.46899	0.11273
0.52735	0.06267	0.52914	0.08073	0.52486	0.09608	0.51499	0.11012	0.47208	0.11401
0.53037	0.06344	0.53232	0.0817	0.52789	0.09716	0.51802	0.11135	0.4752	0.11525
0.53351	0.06423	0.53539	0.08265	0.53096	0.09826	0.5211	0.11263	0.47826	0.1165
0.53655	0.06501	0.53837	0.08361	0.53413	0.09937	0.52423	0.11386	0.48135	0.11775
0.53964	0.06578	0.5415	0.08456	0.53716	0.10048	0.52732	0.11515	0.48441	0.11906
0.54269	0.06657	0.54463	0.08553	0.54023	0.10159	0.53041	0.11645	0.48753	0.12037
0.54583	0.06736	0.54758	0.08652	0.54336	0.10271	0.53346	0.11773	0.49066	0.12165
0.5488	0.06815	0.55071	0.0875	0.54643	0.10385	0.53656	0.11901	0.49371	0.12297
0.55205	0.06897	0.55376	0.08851	0.54948	0.105	0.53964	0.12033	0.49674	0.12427
0.55504	0.06978	0.55688	0.08951	0.5526	0.10618	0.54265	0.12163	0.49985	0.12559
0.55816	0.07059	0.55996	0.09052	0.55579	0.10744	0.54579	0.12295	0.50299	0.12693
0.56125	0.07142	0.56307	0.09155	0.55904	0.10878	0.54885	0.12431	0.506	0.12828
0.5643	0.07224	0.56621	0.09256	0.56213	0.11	0.55201	0.12569	0.50905	0.12962
0.56747	0.07308	0.56922	0.09359	0.56519	0.11119	0.55506	0.12704	0.51213	0.13105
0.57048	0.07391	0.57233	0.09463	0.56828	0.11239	0.55813	0.12842	0.51528	0.13238
0.5736	0.07475	0.57538	0.09566	0.57138	0.11364	0.5612	0.12988	0.51834	0.13379
0.57664	0.07559	0.57849	0.0967	0.57452	0.11486	0.56425	0.13126	0.52144	0.13528
0.57971	0.07642	0.58152	0.09773	0.57757	0.1161	0.5674	0.13267	0.52455	0.13669
0.58282	0.07725	0.58465	0.09878	0.5806	0.11734	0.57049	0.13413	0.52762	0.13809
0.58588	0.07808	0.58771	0.09985	0.58371	0.11859	0.57358	0.13556	0.53071	0.13955
0.58896	0.07891	0.59077	0.10093	0.58677	0.11985	0.57667	0.13703	0.53381	0.141
0.59204	0.07976	0.59391	0.10201	0.58992	0.12114	0.57976	0.13847	0.5369	0.14246
0.59512	0.08061	0.597	0.10308	0.593	0.12244	0.58281	0.13993	0.53997	0.14391
0.59822	0.08146	0.60009	0.10418	0.59603	0.12372	0.58591	0.14145	0.54304	0.14538
0.60132	0.08234	0.60323	0.10528	0.59913	0.12502	0.58898	0.14294	0.54612	0.14691
0.60441	0.08318	0.60626	0.10637	0.60223	0.12634	0.59207	0.1445	0.54915	0.14839
0.60751	0.08404	0.60965	0.10777	0.60531	0.12766	0.59513	0.146	0.5523	0.14995
0.61063	0.08491	0.61277	0.10887	0.60846	0.12899	0.59826	0.14753	0.55535	0.15143
0.61371	0.08576	0.61581	0.10998	0.6115	0.13037	0.60129	0.14913	0.5584	0.15298
0.6168	0.08662	0.61891	0.11108	0.61458	0.13171	0.60444	0.15066	0.56155	0.15463
0.61979	0.08746	0.62192	0.11219	0.61766	0.13306	0.60749	0.15225	0.56462	0.15616
0.62287	0.08832	0.625	0.11331	0.62077	0.13442	0.61059	0.15386	0.56773	0.15773
0.62597	0.08918	0.62807	0.11443	0.62375	0.13577	0.61365	0.15547	0.57076	0.15935
0.62904	0.09003	0.63115	0.11559	0.62686	0.13718	0.61673	0.15709	0.57393	0.16094
0.63215	0.0909	0.63433	0.11673	0.62995	0.13861	0.6198	0.15871	0.57699	0.16256
0.63522	0.09177	0.63736	0.1179	0.63302	0.14002	0.62285	0.16036	0.58007	0.16415
0.63829	0.09263	0.64047	0.11906	0.6361	0.14145	0.62594	0.16202	0.58313	0.16579
0.6414	0.09351	0.64359	0.12022	0.63922	0.14288	0.62903	0.1637	0.58616	0.16741
0.64453	0.09436	0.64663	0.12138	0.64227	0.14432	0.63215	0.1654	0.5892	0.16908
0.64753	0.09521	0.64972	0.12256	0.64535	0.14578	0.63527	0.1671	0.59232	0.1708
0.65064	0.09608	0.65281	0.12373	0.64842	0.14722	0.63831	0.16882	0.59541	0.17252
0.65376	0.09693	0.65589	0.1249	0.65158	0.1487	0.64136	0.17059	0.59853	0.17422
0.6568	0.09779	0.65896	0.12607	0.65463	0.15017	0.64443	0.17232	0.60165	0.17605
0.65988	0.09865	0.66203	0.12726	0.65776	0.15164	0.64753	0.1741	0.60471	0.17771
0.66297	0.09951	0.66507	0.12845	0.66075	0.15312	0.65065	0.1759	0.60782	0.17945
0.66605	0.10036	0.66817	0.12964	0.66386	0.15465	0.65376	0.17767	0.61089	0.18125
0.66911	0.10122	0.67126	0.13086	0.66697	0.15616	0.65679	0.1795	0.61393	0.183
0.67223	0.1021	0.67436	0.13205	0.67003	0.15771	0.65987	0.18127	0.61702	0.18479
0.67529	0.10295	0.67738	0.13324	0.67314	0.15924	0.66292	0.18311	0.62007	0.18655
0.67834	0.10381	0.68059	0.13449	0.67626	0.16077	0.66604	0.18498	0.62317	0.18838
0.6815	0.10469	0.68363	0.1357	0.67931	0.16235	0.66907	0.18683	0.62625	0.19021
0.68454	0.10554	0.68668	0.13691	0.68242	0.16391	0.67222	0.18871	0.62933	0.19207
0.68772	0.10638	0.68977	0.13814	0.68548	0.16548	0.67529	0.19058	0.63245	0.19392
0.6908	0.10742	0.69287	0.13935	0.6886	0.16708	0.67834	0.19249	0.63552	0.19582
0.69387	0.10826	0.69591	0.14061	0.69163	0.1687	0.68148	0.19443	0.63861	0.19764
0.69698	0.10911	0.69908	0.14184	0.69473	0.17027	0.68453	0.19636	0.64168	0.1996
0.69994	0.10994	0.70207	0.14306	0.69781	0.17184	0.68767	0.1983	0.64481	0.20151
0.70306	0.11079	0.70516	0.14432	0.70087	0.17346	0.6907	0.20029	0.64787	0.20343
0.70612	0.11164	0.70827	0.14556	0.70394	0.17511	0.69379	0.20222	0.65097	0.20545
0.70921	0.11249	0.71137	0.14679	0.70704	0.17675	0.69687	0.20423	0.65398	0.20736
0.71231	0.11335	0.71446	0.14803	0.71012	0.17847	0.7	0.2062	0.65707	0.20934
0.71539	0.11419	0.71751	0.14927	0.7132	0.18009	0.70308	0.20822	0.66018	0.21132
0.71849	0.11505	0.72064	0.15056	0.71629	0.18175	0.70612	0.21027	0.66324	0.21334
0.72156	0.11589	0.72376	0.15179	0.71941	0.18346	0.70922	0.21234	0.66639	0.21537
0.72463	0.11674	0.72676	0.15304	0.72254	0.18512	0.7123	0.21439	0.66943	0.21744
0.72775	0.11761	0.72994	0.15432	0.72556	0.18681	0.71535	0.21648	0.67253	0.21949
0.73086	0.11846	0.733	0.15558	0.72863	0.18849	0.71845	0.2186	0.67558	0.22153
0.73388	0.11931	0.73605	0.15683	0.73173	0.19019	0.7216	0.2207	0.67869	0.22363
0.73701	0.12016	0.73914	0.15811	0.73482	0.19189	0.72464	0.22279	0.68182	0.22574
0.74005	0.12098	0.7422	0.15937	0.73792	0.19358	0.72767	0.22491	0.68484	0.22782
0.74314	0.12182	0.74528	0.16061	0.74103	0.19529	0.73082	0.22707	0.68796	0.22991
0.74623	0.12265	0.74833	0.16189	0.74404	0.197	0.73397	0.22924	0.69105	0.23212
0.74937	0.12349	0.75144	0.16314	0.74708	0.19873	0.73701	0.23139	0.69411	0.23427
0.75241	0.12433	0.7545	0.16439	0.75024	0.20051	0.74004	0.23352	0.69714	0.23642
0.75549	0.12515	0.75761	0.16568	0.75333	0.20223	0.74309	0.23576	0.7003	0.2386
0.75857	0.126	0.76069	0.16696	0.75635	0.20398	0.74621	0.23797	0.70333	0.24079
0.76166	0.12683	0.76377	0.1682	0.75947	0.20575	0.74929	0.24023	0.70646	0.24299
0.76477	0.12764	0.76688	0.16947	0.76257	0.2075	0.75234	0.24245	0.70947	0.24528
0.76781	0.12847	0.77	0.17075	0.76562	0.20927	0.75545	0.24469	0.7126	0.24749
0.77097	0.12928	0.77308	0.17201	0.76875	0.21105	0.75855	0.24698	0.71574	0.24977
0.77402	0.13009	0.77617	0.17328	0.77183	0.21282	0.76164	0.24926	0.71878	0.25214
0.77712	0.1309	0.77922	0.17453	0.77491	0.2146	0.76474	0.25154	0.72187	0.25442
0.78012	0.1317	0.78235	0.17581	0.77801	0.21636	0.76775	0.25385	0.72494	0.25672
0.7832	0.1325	0.78535	0.17711	0.78108	0.21813	0.77087	0.25617	0.72801	0.25904
0.78633	0.1333	0.78845	0.17839	0.78411	0.21993	0.77395	0.25849	0.73114	0.26142
0.7894	0.13411	0.79153	0.17965	0.78723	0.22171	0.77704	0.26082	0.73422	0.26375
0.79254	0.13489	0.79464	0.1809	0.79463	0.21912	0.78012	0.26313	0.73726	0.2661
0.7956	0.13567	0.79771	0.1822	0.79155	0.21472	0.7832	0.26546	0.74039	0.26844
0.7982	0.13636	0.79937	0.18288	0.78849	0.21059	0.78629	0.26784	0.74342	0.27083
0.79935	0.13667	0.79769	0.1795	0.78531	0.20663	0.78937	0.27027	0.74649	0.27323
0.79775	0.1342	0.79464	0.1753	0.78232	0.20285	0.79243	0.27265	0.74962	0.27575
0.79463	0.13087	0.79153	0.17158	0.77921	0.19919	0.79554	0.27502	0.75268	0.27818
0.79158	0.1279	0.78845	0.16806	0.77612	0.19563	0.79811	0.27713	0.75575	0.28063
0.78849	0.12511	0.78539	0.16472	0.77303	0.19219	0.79939	0.27806	0.75888	0.2832
0.78538	0.12249	0.7823	0.16153	0.76998	0.18885	0.79773	0.27088	0.76196	0.28569
0.78231	0.12	0.77922	0.15845	0.76692	0.18557	0.79461	0.2641	0.76502	0.28817
0.77924	0.11762	0.77612	0.15546	0.76382	0.18242	0.79156	0.25881	0.76814	0.2907
0.77617	0.11533	0.77306	0.15259	0.76075	0.17934	0.78844	0.25396	0.77124	0.29326
0.77309	0.11314	0.77	0.14981	0.75765	0.17625	0.78536	0.24937	0.77431	0.29577
0.76998	0.11106	0.76689	0.14711	0.75446	0.1733	0.7823	0.24501	0.77737	0.29833
0.76692	0.10901	0.76381	0.14452	0.75146	0.17042	0.77918	0.24083	0.78044	0.30088
0.76377	0.10706	0.76073	0.14199	0.74837	0.16757	0.77618	0.23677	0.78351	0.30347
0.76072	0.10516	0.75764	0.1395	0.74525	0.16479	0.77311	0.23279	0.78663	0.30609
0.75764	0.10331	0.75454	0.13712	0.74214	0.1621	0.77	0.22892	0.78965	0.30877
0.75455	0.10153	0.75144	0.13479	0.7391	0.15948	0.7669	0.22511	0.79277	0.31139
0.75148	0.0998	0.74831	0.13249	0.73608	0.15688	0.76379	0.22145	0.79586	0.31402
0.74839	0.09811	0.74524	0.13029	0.73294	0.15434	0.76071	0.21786	0.79836	0.31622
0.74526	0.09649	0.74222	0.12813	0.7299	0.15186	0.75762	0.2143	0.79968	0.31694
0.74215	0.09489	0.73911	0.12604	0.72678	0.14941	0.75453	0.21083	0.79769	0.30668
0.73913	0.09334	0.73605	0.12397	0.72373	0.14703	0.75145	0.20745	0.79467	0.29759
0.73607	0.09184	0.73294	0.12196	0.72062	0.14469	0.74835	0.20412	0.79154	0.29097
0.73291	0.09035	0.7299	0.11998	0.7175	0.14237	0.74534	0.20087	0.78845	0.28523
0.72995	0.08892	0.72679	0.11801	0.71446	0.14014	0.74223	0.19768	0.78534	0.28001
0.72681	0.08749	0.72371	0.11614	0.71135	0.13792	0.73908	0.19454	0.78231	0.27511
0.72376	0.08614	0.7206	0.1143	0.70827	0.13573	0.73603	0.19146	0.77917	0.27039
0.72068	0.08482	0.7175	0.11248	0.70523	0.1336	0.73292	0.18845	0.77617	0.26589
0.71751	0.08349	0.71441	0.11076	0.70211	0.1315	0.72989	0.18547	0.77305	0.26152
0.71447	0.08224	0.71136	0.10903	0.69907	0.12946	0.7268	0.18254	0.76996	0.25727
0.7114	0.08099	0.70825	0.10731	0.69597	0.12744	0.72375	0.17968	0.76691	0.25307
0.70825	0.07976	0.70524	0.10566	0.69292	0.12547	0.72066	0.17688	0.76383	0.2491
0.70521	0.07857	0.70205	0.10404	0.68979	0.12352	0.71755	0.17404	0.7607	0.24517
0.70212	0.0774	0.69909	0.10247	0.68671	0.12161	0.71444	0.17135	0.75762	0.24126
0.69903	0.07628	0.69594	0.10089	0.68368	0.11972	0.71139	0.16867	0.75457	0.23751
0.69598	0.07516	0.69288	0.09936	0.68059	0.11785	0.70832	0.166	0.75139	0.23381
0.6929	0.07405	0.68978	0.09784	0.67743	0.11601	0.70519	0.16342	0.74834	0.23017
0.68984	0.07297	0.68671	0.09634	0.67434	0.11424	0.70206	0.16087	0.74525	0.22663
0.68673	0.0719	0.6836	0.09488	0.67127	0.11249	0.69903	0.15839	0.74221	0.22319
0.68365	0.07086	0.68049	0.09347	0.6682	0.11075	0.69595	0.15588	0.73915	0.21981
0.68054	0.06982	0.67741	0.09205	0.66509	0.10905	0.69291	0.15345	0.73604	0.21646
0.67745	0.06881	0.67428	0.09068	0.662	0.10738	0.68981	0.15105	0.73299	0.2131
0.6744	0.06783	0.67131	0.08933	0.65892	0.10575	0.68671	0.14867	0.7299	0.20985
0.67132	0.06687	0.66817	0.08799	0.65587	0.10414	0.68365	0.14635	0.72676	0.20664
0.66818	0.06591	0.66511	0.0867	0.65284	0.10256	0.68057	0.14408	0.72366	0.20353
0.66509	0.06498	0.66197	0.08542	0.64973	0.10098	0.67739	0.1418	0.72066	0.20047
0.66201	0.06404	0.65892	0.08416	0.64659	0.09944	0.67437	0.13961	0.71752	0.19732
0.65898	0.06313	0.65584	0.08294	0.6436	0.09792	0.67126	0.13744	0.71448	0.19439
0.65584	0.06224	0.65274	0.08173	0.64047	0.09641	0.66816	0.13524	0.7114	0.19148
0.65282	0.06136	0.64969	0.0805	0.63736	0.09493	0.66508	0.13314	0.70826	0.18853
0.6497	0.06047	0.6466	0.07931	0.63427	0.09348	0.66202	0.13108	0.70519	0.18569
0.64664	0.05961	0.64355	0.07817	0.63127	0.09206	0.65894	0.12904	0.70214	0.18292
0.64353	0.05877	0.64044	0.07701	0.62812	0.09063	0.65589	0.12703	0.69906	0.18014
0.64044	0.05792	0.63734	0.07589	0.62501	0.08927	0.65282	0.12501	0.69597	0.17741
0.6373	0.05709	0.63431	0.07478	0.62192	0.08791	0.64975	0.12301	0.69288	0.17471
0.63425	0.05628	0.63123	0.07371	0.61891	0.08658	0.64662	0.12106	0.68981	0.17203
0.63124	0.05547	0.6281	0.07261	0.61579	0.08529	0.64351	0.11915	0.68674	0.16943
0.62807	0.05466	0.62499	0.07156	0.61276	0.08399	0.64043	0.11727	0.68364	0.16687
0.62502	0.05387	0.62192	0.07051	0.60965	0.08268	0.63737	0.11541	0.68057	0.16431
0.62193	0.0531	0.61884	0.06951	0.60653	0.08143	0.63428	0.11359	0.67748	0.16173
0.61895	0.05233	0.6158	0.0685	0.60344	0.08019	0.63121	0.11177	0.67434	0.15928
0.61584	0.05157	0.61268	0.06753	0.60039	0.07895	0.62813	0.10997	0.6713	0.15684
0.61275	0.05082	0.60959	0.06651	0.59728	0.07775	0.62504	0.10821	0.66816	0.15442
0.60966	0.05007	0.60652	0.06557	0.59416	0.07657	0.62193	0.10651	0.6651	0.15208
0.60656	0.04933	0.60348	0.06462	0.59108	0.07538	0.61889	0.10484	0.66199	0.14977
0.60351	0.04861	0.60032	0.06364	0.58795	0.0742	0.61583	0.10316	0.65897	0.14748
0.60033	0.04788	0.59726	0.06273	0.58493	0.07308	0.6128	0.1015	0.65586	0.14525
0.59731	0.04717	0.59422	0.06181	0.58182	0.07196	0.60966	0.09983	0.65277	0.14295
0.59422	0.04647	0.59112	0.0609	0.57883	0.07086	0.60658	0.09823	0.64969	0.14069
0.59117	0.04577	0.58804	0.05999	0.57575	0.06977	0.60352	0.09664	0.64663	0.13851
0.58802	0.0449	0.58495	0.0591	0.57265	0.06869	0.60042	0.09506	0.64358	0.13637
0.58498	0.04422	0.58187	0.05822	0.56955	0.06762	0.59721	0.09351	0.64048	0.13421
0.5819	0.04356	0.57878	0.05736	0.56648	0.06658	0.59416	0.092	0.63736	0.13212
0.57885	0.04291	0.57568	0.05651	0.56337	0.06554	0.59108	0.09053	0.63425	0.13004
0.57572	0.04226	0.57267	0.05568	0.56027	0.06449	0.58802	0.089	0.63125	0.12796
0.57273	0.04162	0.56952	0.05483	0.55724	0.0635	0.58495	0.08753	0.62812	0.12591
0.56956	0.04097	0.56647	0.05401	0.55411	0.06252	0.58185	0.08613	0.62506	0.12396
0.56645	0.04034	0.56332	0.05321	0.55104	0.06153	0.5788	0.08473	0.62194	0.12201
0.56337	0.03972	0.56026	0.05237	0.54791	0.06056	0.57565	0.08331	0.61893	0.12013
0.56029	0.0391	0.55715	0.05158	0.54486	0.05959	0.57267	0.08192	0.61582	0.11816
0.55724	0.03848	0.55413	0.0508	0.54176	0.05868	0.56952	0.08056	0.61278	0.11626
0.55414	0.03788	0.551	0.05001	0.53872	0.05774	0.56646	0.07921	0.60966	0.11434
0.55104	0.03728	0.54794	0.04926	0.53563	0.0568	0.56335	0.07788	0.60658	0.11253
0.54796	0.03669	0.54486	0.0485	0.53253	0.0559	0.56029	0.07654	0.60348	0.11069
0.54486	0.0361	0.54177	0.04775	0.52946	0.05499	0.55719	0.07525	0.6004	0.10884
0.54176	0.03554	0.5387	0.04702	0.52641	0.05411	0.55413	0.074	0.59725	0.10709
0.53869	0.03496	0.53562	0.04629	0.52327	0.05323	0.55102	0.07272	0.59421	0.10536
0.53562	0.0344	0.53236	0.04539	0.52016	0.05234	0.54795	0.07151	0.59113	0.10358
0.53258	0.03385	0.52915	0.04457	0.51709	0.05151	0.54487	0.07026	0.58802	0.1019
0.52943	0.03329	0.52609	0.04387	0.51405	0.05066	0.54179	0.06909	0.58491	0.10021
0.52641	0.03275	0.52298	0.04316	0.5109	0.04981	0.53873	0.06791	0.58185	0.09855
0.5233	0.03222	0.51987	0.04245	0.50787	0.04902	0.53559	0.06671	0.57878	0.09693
0.5202	0.03167	0.51675	0.04178	0.50476	0.04819	0.53255	0.06559	0.57571	0.09529
0.51713	0.03115	0.51377	0.04111	0.50163	0.04739	0.52946	0.0644	0.57264	0.09367
0.51403	0.03063	0.51064	0.04043	0.4986	0.0466	0.52634	0.06329	0.56951	0.09203
0.51096	0.03012	0.50752	0.03979	0.49557	0.04582	0.52329	0.06218	0.56647	0.09049
0.50789	0.02962	0.50445	0.03913	0.49212	0.04486	0.52019	0.06104	0.5634	0.08897
0.50481	0.02912	0.50138	0.03849	0.48877	0.04389	0.51711	0.05998	0.56028	0.08736
0.50169	0.02863	0.49822	0.03786	0.48566	0.04315	0.51401	0.05892	0.55719	0.08588
0.49861	0.02815	0.49524	0.03723	0.48256	0.04239	0.51094	0.05783	0.55411	0.08441
0.49559	0.02767	0.4922	0.0366	0.47952	0.04164	0.50782	0.05681	0.55103	0.08289
0.4925	0.0272	0.48902	0.03598	0.47644	0.04092	0.50481	0.05577	0.54794	0.08147
0.48938	0.02673	0.48602	0.03538	0.47342	0.04019	0.50168	0.05478	0.54487	0.08001
0.48636	0.02628	0.48292	0.03478	0.47026	0.03949	0.49864	0.05377	0.54179	0.0786
0.48324	0.02582	0.47981	0.03418	0.46716	0.03878	0.49559	0.05278	0.53871	0.07724
0.48005	0.02536	0.47671	0.03361	0.46409	0.03808	0.49244	0.05178	0.53563	0.07582
0.47705	0.02493	0.47373	0.03302	0.46099	0.0374	0.48935	0.05079	0.53258	0.07442
0.47397	0.02449	0.47059	0.03244	0.45789	0.03672	0.48626	0.04985	0.52946	0.07303
0.47088	0.02405	0.46749	0.03188	0.45486	0.03605	0.48319	0.04892	0.52638	0.07174
0.46779	0.02363	0.46437	0.03133	0.45179	0.03536	0.48009	0.04795	0.52331	0.07041
0.46466	0.0232	0.46137	0.0308	0.44867	0.03472	0.47698	0.04704	0.52017	0.069
0.46166	0.0228	0.45821	0.03026	0.44558	0.03407	0.47313	0.04587	0.51712	0.06779
0.45852	0.0224	0.45513	0.02972	0.4425	0.03339	0.46932	0.04459	0.51402	0.06653
0.4555	0.022	0.45207	0.02918	0.43936	0.03279	0.46622	0.04369	0.51092	0.06519
0.4524	0.02159	0.44896	0.02867	0.43632	0.03216	0.46313	0.04285	0.5079	0.064
0.44928	0.0212	0.44594	0.02816	0.43325	0.03152	0.46006	0.042	0.50472	0.06277
0.4462	0.02082	0.44284	0.02763	0.43016	0.03093	0.45698	0.04113	0.50167	0.06157
0.44305	0.02043	0.43972	0.02713	0.42709	0.03033	0.45391	0.04029	0.4986	0.06036
0.44005	0.02005	0.43659	0.02664	0.42397	0.02974	0.45082	0.03944	0.49551	0.05917
0.43692	0.01968	0.43351	0.02614	0.42093	0.02916	0.44773	0.03862	0.49249	0.05797
0.43386	0.01932	0.43047	0.02566	0.41787	0.02857	0.44467	0.03781	0.48939	0.05678
0.43077	0.01895	0.42738	0.02519	0.41479	0.028	0.44153	0.03696	0.48633	0.05566
0.42766	0.0186	0.42425	0.02472	0.41164	0.02741	0.43844	0.0362	0.48327	0.05452
0.42459	0.01826	0.42122	0.02426	0.40853	0.02688	0.43538	0.03542	0.48014	0.05337
0.42154	0.01791	0.41814	0.02379	0.40546	0.02632	0.43226	0.03462	0.47708	0.05228
0.41848	0.01757	0.41504	0.02335	0.40237	0.02576	0.42916	0.03388	0.47392	0.0512
0.4154	0.01723	0.41197	0.02289	0.39931	0.02522	0.42612	0.03313	0.47081	0.05
0.41231	0.01689	0.40887	0.02246	0.39622	0.0247	0.42303	0.03237	0.46782	0.04903
0.40926	0.01657	0.40582	0.02201	0.39313	0.02416	0.41992	0.03163	0.46468	0.04796
0.40617	0.01625	0.40272	0.02157	0.39006	0.02365	0.41691	0.03091	0.46166	0.04694
0.40304	0.01592	0.39964	0.02116	0.38693	0.02315	0.41379	0.0302	0.45858	0.0459
0.39993	0.01561	0.39654	0.02074	0.38387	0.02266	0.41073	0.02949	0.45546	0.04486
0.39688	0.0153	0.39342	0.02032	0.38082	0.02216	0.40766	0.02877	0.45236	0.04382
0.39375	0.015	0.39035	0.01991	0.37774	0.02166	0.4045	0.02811	0.44793	0.04243
0.39074	0.0147	0.38725	0.01952	0.37471	0.02117	0.40146	0.02735	0.4434	0.04054
0.38763	0.0144	0.38422	0.01913	0.37155	0.02066	0.3984	0.02669	0.44031	0.03953
0.38446	0.01411	0.38115	0.01873	0.36848	0.0202	0.39528	0.02602	0.43726	0.03859
0.38146	0.01383	0.37805	0.01836	0.36544	0.01973	0.39221	0.02533	0.43417	0.03766
0.37843	0.01354	0.37501	0.01797	0.3623	0.01924	0.38908	0.02468	0.43104	0.03666
0.37532	0.01326	0.3719	0.01758	0.35922	0.01881	0.38602	0.02403	0.42797	0.03579
0.37217	0.01298	0.36885	0.01721	0.35616	0.01836	0.38298	0.02341	0.42488	0.03486
0.3692	0.01271	0.36573	0.01684	0.35304	0.01789	0.37988	0.02278	0.42183	0.03401
0.36603	0.01244	0.36264	0.01646	0.34996	0.01746	0.37679	0.02216	0.41877	0.03307
0.36295	0.01216	0.35957	0.01612	0.34685	0.01704	0.37373	0.0215	0.41569	0.03218
0.35987	0.01191	0.35649	0.01576	0.34381	0.01661	0.37065	0.02089	0.4126	0.03125
0.35674	0.01164	0.35337	0.01541	0.3407	0.01618	0.3676	0.02029	0.40947	0.03042
0.35371	0.01139	0.35028	0.01506	0.33765	0.01576	0.36446	0.01969	0.4064	0.02956
0.35058	0.01114	0.34713	0.01473	0.3346	0.01535	0.3614	0.01907	0.40329	0.02868
0.34743	0.01089	0.34406	0.0144	0.33152	0.01493	0.35829	0.01849	0.40023	0.02785
0.34438	0.01065	0.34108	0.01407	0.32839	0.01453	0.35518	0.01793	0.39714	0.02703
0.34134	0.01041	0.33797	0.01375	0.32531	0.01413	0.35212	0.01734	0.39408	0.0262
0.33833	0.01017	0.33494	0.01341	0.32218	0.01372	0.34903	0.01676	0.39093	0.02537
0.3352	0.00993	0.3318	0.01309	0.31916	0.01335	0.34592	0.01621	0.38789	0.02457
0.33211	0.00969	0.32867	0.01277	0.31607	0.01296	0.34288	0.01567	0.38483	0.0238
0.32911	0.00947	0.32563	0.01247	0.31293	0.01257	0.3398	0.01512	0.38169	0.02305
0.32598	0.00924	0.32258	0.01213	0.30987	0.0122	0.33678	0.01459	0.3787	0.02225
0.32287	0.00899	0.31944	0.01184	0.30679	0.01183	0.33367	0.01403	0.37561	0.02148
0.31978	0.00878	0.31636	0.01154	0.3037	0.01148	0.33055	0.0135	0.37248	0.02065
0.31672	0.00856	0.31321	0.01124	0.30065	0.01112	0.32754	0.01299	0.36939	0.01993
0.3136	0.00834	0.31018	0.01095	0.29751	0.01076	0.32439	0.01243	0.36632	0.01918
0.31049	0.00813	0.30708	0.01066	0.29446	0.0104	0.32126	0.01191	0.36318	0.01839
0.30743	0.00791	0.30402	0.01038	0.29144	0.01005	0.31816	0.01143	0.36013	0.01768
0.30431	0.00771	0.30095	0.01009	0.2883	0.00971	0.31517	0.01093	0.357	0.01696
0.30129	0.0075	0.29786	0.00981	0.28521	0.00936	0.312	0.01042	0.35394	0.01621
0.29822	0.00729	0.29481	0.00953	0.28211	0.00902	0.30894	0.00995	0.35089	0.01554
0.29513	0.00709	0.29165	0.00925	0.27901	0.00868	0.30592	0.00947	0.34777	0.01484
0.29205	0.00688	0.28863	0.00897	0.27598	0.00835	0.30279	0.009	0.34471	0.01416
0.28899	0.00668	0.28553	0.0087	0.27285	0.00802	0.29973	0.00852	0.34165	0.01348
0.28586	0.00649	0.28242	0.00843	0.26982	0.00771	0.29664	0.00806	0.3386	0.01278
0.28279	0.00629	0.27935	0.00817	0.2667	0.00739	0.29353	0.00757	0.33549	0.01211
0.27961	0.00609	0.2763	0.00791	0.2636	0.00709	0.29049	0.00714	0.33237	0.0114
0.27657	0.00591	0.27316	0.00765	0.26058	0.00678	0.28738	0.00669	0.32933	0.01075
0.2735	0.00571	0.27007	0.0074	0.2575	0.00646	0.28426	0.0062	0.32629	0.01008
0.27038	0.00553	0.26701	0.00715	0.25442	0.00615	0.28121	0.00579	0.32314	0.00937
0.26733	0.00533	0.26393	0.00691	0.25126	0.00586	0.27814	0.00536	0.32	0.00877
0.26424	0.00515	0.2609	0.00665	0.24827	0.00557	0.27413	0.00417	0.31699	0.00817
0.26121	0.00496	0.25778	0.00641	0.24511	0.00525	0.27032	0.00352	0.31387	0.0075
0.25813	0.00478	0.25466	0.00615	0.24171	0.00478	0.26718	0.00313	0.31075	0.0069
0.25497	0.00459	0.25163	0.00592	0.23832	0.0045	0.26416	0.00272	0.30768	0.00629
0.25196	0.00442	0.24856	0.00568	0.23529	0.0042	0.26104	0.0023	0.30462	0.00572
0.24883	0.00424	0.24548	0.00543	0.2322	0.00393	0.25798	0.00188	0.3016	0.00512
0.24578	0.00406	0.24205	0.00517	0.22908	0.00365	0.2549	0.00146	0.29848	0.00452
0.24268	0.00388	0.23895	0.00495	0.22598	0.00338	0.25186	0.00109	0.29381	0.0033
0.23959	0.00371	0.23586	0.0047	0.22297	0.00311	0.2487	0.00069866	0.2891	0.00194
0.23653	0.00353	0.23284	0.00449	0.21986	0.00284	0.24566	0.000295307	0.28602	0.00139
0.23347	0.00336	0.22968	0.00426	0.21679	0.00256	0.24253	-7.6219e-05	0.28292	0.000729245
0.23034	0.00318	0.22663	0.00403	0.21367	0.00229	0.2395	-0.000453029	0.27987	0.000225277
0.22729	0.00302	0.22357	0.0038	0.21061	0.00202	0.23637	-0.000825286	0.27675	-0.000302504
0.22416	0.00286	0.22053	0.00358	0.20755	0.00177	0.23329	-0.0012	0.27367	-0.000948283
0.22113	0.00269	0.21738	0.00336	0.20437	0.00148	0.23025	-0.00156	0.27053	-0.00141
0.21802	0.00252	0.21426	0.00312	0.2013	0.00124	0.22713	-0.00193	0.26749	-0.00196
0.21495	0.00234	0.21122	0.00291	0.19822	0.000972391	0.22408	-0.00225	0.26444	-0.00245
0.2119	0.00217	0.20815	0.0027	0.19512	0.000704613	0.221	-0.00263	0.26137	-0.00299
0.20873	0.00202	0.20506	0.00247	0.19212	0.00046549	0.21789	-0.00296	0.25831	-0.00352
0.20566	0.00184	0.202	0.00226	0.18893	0.000219018	0.2148	-0.00336	0.25521	-0.00405
0.20255	0.00168	0.19884	0.00205	0.18588	-2.1801e-05	0.2117	-0.00368	0.25219	-0.00456
0.19949	0.00151	0.19577	0.00183	0.18287	-0.000262287	0.20867	-0.00401	0.24904	-0.00507
0.19648	0.00135	0.19265	0.00161	0.17977	-0.000511954	0.20553	-0.0044	0.24602	-0.0056
0.19329	0.00119	0.18959	0.00139	0.17668	-0.000769709	0.2025	-0.0047	0.24283	-0.0061
0.19026	0.00102	0.18656	0.0012	0.17363	-0.00101	0.1994	-0.00503	0.23976	-0.00658
0.18723	0.000860148	0.18348	0.000983499	0.17052	-0.00125	0.1963	-0.00538	0.23669	-0.00702
0.18417	0.000701955	0.1804	0.00076072	0.16745	-0.0015	0.19324	-0.00569	0.23358	-0.00758
0.18104	0.000540854	0.17737	0.000550339	0.16433	-0.00175	0.19016	-0.006	0.2305	-0.00802
0.17802	0.00037848	0.17419	0.000331634	0.16126	-0.00199	0.18702	-0.00631	0.2274	-0.00847
0.17482	0.000202643	0.17113	0.000122575	0.15819	-0.00222	0.184	-0.00661	0.22439	-0.0089
0.17183	4.10518e-05	0.16807	-7.07401e-05	0.15508	-0.00249	0.18089	-0.00695	0.22129	-0.00939
0.16867	-0.000106633	0.16492	-0.000291802	0.15197	-0.0027	0.17786	-0.00725	0.21815	-0.00984
0.16562	-0.000272928	0.1619	-0.00049143	0.14894	-0.00294	0.17473	-0.0076	0.21513	-0.01034
0.16255	-0.000431687	0.15883	-0.000698304	0.14587	-0.00318	0.17166	-0.0079	0.2106	-0.01074
0.15944	-0.000588686	0.15567	-0.000913702	0.14279	-0.00341	0.16855	-0.00818	0.20597	-0.01087
0.15631	-0.000756445	0.15268	-0.00112	0.13969	-0.00366	0.16545	-0.00853	0.20286	-0.01131
0.15325	-0.000918329	0.14953	-0.00132	0.13661	-0.00392	0.16237	-0.0088	0.19979	-0.01173
0.15014	-0.00108	0.14647	-0.00153	0.13347	-0.00414	0.15932	-0.00909	0.19671	-0.01215
0.14713	-0.00124	0.1434	-0.00174	0.1304	-0.00438	0.15619	-0.00943	0.1936	-0.01259
0.14405	-0.0014	0.14032	-0.00195	0.12734	-0.00464	0.15314	-0.0097	0.19051	-0.013
0.14101	-0.00156	0.13722	-0.00216	0.12426	-0.00489	0.14999	-0.00999	0.18745	-0.01339
0.13794	-0.00172	0.1341	-0.00238	0.1212	-0.00512	0.147	-0.01027	0.18438	-0.01378
0.13479	-0.00188	0.13107	-0.00257	0.11801	-0.00535	0.1432	-0.01029	0.18137	-0.0142
0.13168	-0.00205	0.12795	-0.0028	0.11496	-0.00561	0.13939	-0.01022	0.17824	-0.0146
0.12865	-0.0022	0.1249	-0.00301	0.1119	-0.00584	0.1363	-0.01055	0.1751	-0.01505
0.12554	-0.00238	0.12183	-0.00322	0.10883	-0.00609	0.13323	-0.01083	0.17202	-0.01545
0.12242	-0.00253	0.11873	-0.00343	0.10574	-0.00631	0.13009	-0.01112	0.16897	-0.01582
0.11934	-0.0027	0.11561	-0.00366	0.10266	-0.00658	0.12701	-0.01144	0.16588	-0.01625
0.11628	-0.00286	0.11252	-0.00386	0.0996	-0.00683	0.12394	-0.01173	0.1628	-0.01661
0.11322	-0.00303	0.10946	-0.00407	0.09648	-0.00711	0.12086	-0.01202	0.15969	-0.01698
0.11007	-0.00319	0.10641	-0.00429	0.09341	-0.00734	0.11775	-0.01229	0.15663	-0.01739
0.10704	-0.00335	0.1033	-0.00451	0.09032	-0.00759	0.11466	-0.0126	0.15353	-0.01775
0.10397	-0.00352	0.10023	-0.00472	0.08722	-0.00786	0.11161	-0.01288	0.15043	-0.01812
0.10086	-0.00368	0.09712	-0.00495	0.08414	-0.0081	0.10852	-0.01318	0.14736	-0.01846
0.09773	-0.00386	0.09405	-0.00516	0.08104	-0.00837	0.10545	-0.01344	0.14431	-0.01882
0.09472	-0.00402	0.09093	-0.00538	0.07798	-0.00864	0.10236	-0.01376	0.14123	-0.0192
0.09158	-0.00418	0.08787	-0.00561	0.0749	-0.0089	0.09933	-0.01403	0.13819	-0.01956
0.08851	-0.00435	0.08479	-0.00583	0.07183	-0.00916	0.09621	-0.01437	0.13504	-0.01999
0.08545	-0.00452	0.0817	-0.00606	0.06874	-0.00942	0.09315	-0.01465	0.13194	-0.02032
0.08233	-0.00469	0.0786	-0.00628	0.06539	-0.00964	0.09006	-0.01494	0.12886	-0.02066
0.0793	-0.00485	0.07551	-0.0065	0.062	-0.00989	0.08695	-0.01528	0.12578	-0.02111
0.07618	-0.00503	0.07244	-0.00672	0.05889	-0.01015	0.08387	-0.01556	0.12271	-0.0214
0.07308	-0.00519	0.06935	-0.00696	0.05579	-0.01044	0.08081	-0.01586	0.1196	-0.02175
0.07	-0.00537	0.06632	-0.00717	0.05272	-0.01072	0.07767	-0.01622	0.11651	-0.02214
0.06694	-0.00553	0.06322	-0.00741	0.04969	-0.01099	0.07458	-0.01649	0.1134	-0.02246
0.06388	-0.00571	0.06014	-0.00764	0.04656	-0.0113	0.07154	-0.01679	0.11034	-0.02279
0.06081	-0.00588	0.05704	-0.00788	0.04347	-0.01157	0.06843	-0.01708	0.10728	-0.0231
0.05771	-0.00606	0.05397	-0.0081	0.04035	-0.01186	0.06537	-0.0174	0.10419	-0.02346
0.05463	-0.00623	0.05088	-0.00834	0.03726	-0.01216	0.06232	-0.01769	0.10115	-0.02382
0.05152	-0.0064	0.0478	-0.00859	0.03417	-0.01243	0.05926	-0.01803	0.09809	-0.02416
0.04839	-0.00658	0.04468	-0.00883	0.03108	-0.01274	0.05611	-0.01839	0.09495	-0.0245
0.04537	-0.00675	0.04142	-0.00909	0.02805	-0.01301	0.05306	-0.0187	0.09191	-0.02487
0.04222	-0.00693	0.03825	-0.00932	0.02498	-0.0133	0.04999	-0.01902	0.08881	-0.02518
0.03917	-0.00711	0.03511	-0.00956	0.02188	-0.01361	0.04682	-0.01941	0.08571	-0.02561
0.03608	-0.00729	0.03203	-0.00982	0.01875	-0.01392	0.04383	-0.01971	0.08264	-0.0259
0.03298	-0.00746	0.029	-0.01005	0.01575	-0.01424	0.0407	-0.02004	0.07952	-0.02621
0.02987	-0.00764	0.02589	-0.01029	0.01263	-0.01454	0.03765	-0.0204	0.07644	-0.02661
0.02684	-0.00782	0.02283	-0.01054	0.00954	-0.01485	0.03455	-0.02074	0.07337	-0.02694
0.02375	-0.008	0.01978	-0.01078	0.00638	-0.0152	0.03143	-0.02108	0.07031	-0.02728
0.02067	-0.00818	0.01671	-0.01104	0.00335	-0.0155	0.02834	-0.02143	0.06723	-0.02759
0.01758	-0.00837	0.01355	-0.01128	0.000254284	-0.0158	0.02527	-0.0218	0.06418	-0.02793
0.01451	-0.00855	0.01054	-0.01153	-0.00284	-0.01613	0.02218	-0.02215	0.06104	-0.02831
0.01141	-0.00873	0.00738	-0.01183	-0.00589	-0.01643	0.01914	-0.02253	0.05794	-0.02869
0.00831	-0.00892	0.00424	-0.01205	-0.00899	-0.01675	0.01606	-0.02291	0.05489	-0.02901
0.00523	-0.0091	0.00114	-0.0123	-0.01207	-0.01707	0.01295	-0.0233	0.05181	-0.02938
0.00213	-0.00929	-0.0019	-0.01257	-0.01515	-0.0174	0.00988	-0.02365	0.04874	-0.02975
-0.000978652	-0.00947	-0.00502	-0.01282	-0.01818	-0.01773	0.00671	-0.02415	0.04565	-0.03014
-0.00408	-0.00967	-0.00808	-0.01307	-0.02131	-0.01807	0.00366	-0.02445	0.04252	-0.03047
-0.00707	-0.00986	-0.01116	-0.01333	-0.02445	-0.01841	0.000536339	-0.02484	0.03945	-0.03081
-0.01023	-0.01004	-0.01422	-0.01359	-0.02747	-0.01873	-0.00252	-0.02526	0.0364	-0.03122
-0.01331	-0.01024	-0.01729	-0.01386	-0.03056	-0.0191	-0.00562	-0.02564	0.03324	-0.03155
-0.01635	-0.01043	-0.02042	-0.01412	-0.0337	-0.01943	-0.00872	-0.02603	0.03018	-0.03192
-0.01943	-0.01063	-0.02346	-0.01439	-0.03674	-0.01977	-0.01176	-0.02642	0.02715	-0.03223
-0.02256	-0.01084	-0.02655	-0.01466	-0.03982	-0.0201	-0.01481	-0.02686	0.02407	-0.03264
-0.02559	-0.01103	-0.02963	-0.01493	-0.04291	-0.02046	-0.01791	-0.02725	0.02098	-0.03301
-0.02868	-0.01124	-0.03275	-0.01523	-0.04605	-0.02081	-0.02104	-0.0277	0.01788	-0.03345
-0.03181	-0.01146	-0.03585	-0.01549	-0.0491	-0.02115	-0.02411	-0.02811	0.01477	-0.03379
-0.03486	-0.01166	-0.03896	-0.01576	-0.05213	-0.02149	-0.02723	-0.02855	0.0117	-0.03417
-0.0379	-0.01187	-0.04205	-0.01605	-0.05523	-0.02185	-0.03026	-0.029	0.00857	-0.03467
-0.04101	-0.01208	-0.04504	-0.01632	-0.05826	-0.0222	-0.03329	-0.02943	0.0055	-0.03505
-0.04416	-0.0123	-0.04822	-0.0166	-0.06142	-0.02259	-0.03643	-0.02986	0.00237	-0.0354
-0.0472	-0.01251	-0.05123	-0.01687	-0.0645	-0.02294	-0.03953	-0.0303	-0.000690889	-0.03579
-0.0503	-0.01272	-0.05433	-0.01717	-0.06755	-0.02331	-0.04264	-0.03081	-0.00376	-0.0362
-0.05333	-0.01294	-0.0574	-0.01746	-0.07064	-0.02369	-0.04571	-0.03124	-0.00687	-0.0366
-0.0564	-0.01316	-0.06044	-0.01776	-0.07375	-0.02405	-0.04876	-0.03165	-0.00992	-0.03702
-0.05951	-0.01339	-0.06356	-0.01806	-0.07683	-0.02442	-0.05186	-0.03211	-0.01297	-0.03743
-0.06261	-0.01363	-0.06663	-0.01836	-0.07989	-0.0248	-0.05489	-0.03259	-0.01607	-0.03785
-0.06568	-0.01386	-0.0697	-0.01867	-0.08302	-0.02519	-0.05798	-0.03304	-0.0191	-0.03826
-0.06877	-0.01409	-0.07282	-0.01898	-0.08605	-0.02555	-0.06105	-0.03354	-0.02223	-0.03874
-0.07185	-0.01435	-0.07591	-0.01929	-0.08917	-0.02594	-0.06421	-0.034	-0.02529	-0.03916
-0.07491	-0.01459	-0.07896	-0.0196	-0.09225	-0.02631	-0.06723	-0.03448	-0.02845	-0.0396
-0.07804	-0.01483	-0.08205	-0.01993	-0.09531	-0.02671	-0.07038	-0.035	-0.03153	-0.04012
-0.08112	-0.0151	-0.08513	-0.02024	-0.0984	-0.02711	-0.07343	-0.03546	-0.03451	-0.04053
-0.08425	-0.01534	-0.08825	-0.02057	-0.10146	-0.02753	-0.07651	-0.03596	-0.03766	-0.04097
-0.0873	-0.0156	-0.09133	-0.0209	-0.10458	-0.02792	-0.07959	-0.03645	-0.04078	-0.0415
-0.09037	-0.01586	-0.09435	-0.02124	-0.10762	-0.02832	-0.08271	-0.03696	-0.04385	-0.04194
-0.09343	-0.01613	-0.09743	-0.02159	-0.11076	-0.02876	-0.08577	-0.03748	-0.04695	-0.04242
-0.09653	-0.0164	-0.10057	-0.02194	-0.11379	-0.02916	-0.08887	-0.03796	-0.05003	-0.04285
-0.0996	-0.01668	-0.10367	-0.0223	-0.11692	-0.02958	-0.09191	-0.03845	-0.05303	-0.04332
-0.10266	-0.01696	-0.10673	-0.02265	-0.12001	-0.03003	-0.09496	-0.03897	-0.05611	-0.04384
-0.10574	-0.01725	-0.10978	-0.02304	-0.1231	-0.03046	-0.09807	-0.03948	-0.0592	-0.04434
-0.10882	-0.01754	-0.11291	-0.02341	-0.12618	-0.0309	-0.10124	-0.04005	-0.06234	-0.04489
-0.11196	-0.01785	-0.116	-0.02377	-0.12924	-0.03133	-0.10423	-0.04052	-0.06538	-0.04538
-0.11501	-0.01815	-0.11902	-0.02416	-0.13231	-0.03176	-0.10735	-0.04105	-0.06846	-0.04592
-0.1181	-0.01845	-0.12214	-0.02455	-0.1354	-0.03223	-0.1104	-0.04164	-0.0716	-0.0465
-0.12121	-0.01877	-0.12528	-0.02496	-0.13844	-0.0327	-0.11352	-0.04215	-0.07469	-0.04698
-0.12432	-0.01909	-0.12831	-0.02535	-0.14153	-0.03318	-0.11654	-0.04266	-0.07778	-0.0475
-0.12736	-0.01941	-0.13135	-0.02576	-0.14465	-0.03365	-0.1197	-0.04324	-0.08088	-0.04808
-0.13038	-0.01974	-0.13443	-0.02618	-0.14767	-0.03413	-0.12279	-0.04378	-0.08393	-0.04862
-0.13345	-0.02008	-0.13749	-0.02661	-0.15079	-0.03465	-0.12587	-0.04432	-0.08703	-0.04917
-0.1366	-0.02042	-0.14066	-0.02706	-0.15391	-0.03513	-0.12896	-0.04486	-0.09011	-0.04968
-0.13971	-0.02078	-0.14368	-0.02749	-0.15701	-0.03563	-0.13203	-0.04542	-0.09311	-0.05023
-0.14277	-0.02113	-0.14686	-0.02795	-0.16008	-0.03617	-0.13505	-0.04599	-0.09622	-0.05083
-0.14579	-0.0215	-0.14989	-0.02842	-0.16319	-0.0367	-0.13816	-0.04656	-0.09927	-0.05145
-0.14895	-0.02187	-0.15297	-0.02888	-0.16623	-0.03722	-0.14123	-0.04716	-0.10244	-0.05203
-0.15207	-0.02225	-0.15604	-0.02936	-0.16929	-0.03775	-0.14435	-0.0477	-0.10548	-0.05261
-0.15513	-0.02263	-0.15915	-0.02986	-0.17239	-0.03831	-0.14736	-0.04827	-0.10855	-0.05319
-0.15819	-0.02302	-0.16223	-0.03036	-0.17547	-0.03888	-0.15047	-0.04892	-0.11166	-0.0539
-0.16131	-0.02343	-0.16531	-0.03086	-0.17852	-0.03946	-0.15359	-0.04946	-0.11475	-0.05446
-0.16438	-0.02382	-0.16839	-0.03137	-0.18165	-0.04004	-0.15669	-0.05006	-0.11785	-0.05507
-0.16746	-0.02423	-0.17142	-0.03188	-0.18469	-0.04064	-0.15976	-0.0507	-0.1209	-0.05573
-0.17046	-0.02464	-0.17451	-0.03242	-0.18783	-0.04125	-0.16288	-0.05129	-0.12401	-0.05634
-0.17357	-0.02507	-0.17764	-0.03297	-0.19095	-0.04189	-0.16596	-0.05188	-0.1271	-0.05696
-0.17665	-0.0255	-0.18068	-0.03354	-0.19402	-0.04249	-0.16897	-0.05249	-0.13014	-0.05758
-0.17977	-0.02594	-0.18379	-0.03409	-0.19704	-0.04314	-0.17206	-0.05311	-0.13317	-0.05823
-0.18287	-0.02639	-0.18688	-0.03467	-0.19952	-0.04369	-0.17517	-0.05376	-0.13633	-0.0589
-0.18592	-0.02684	-0.18999	-0.03528	-0.20067	-0.0439	-0.17827	-0.05443	-0.13937	-0.0596
-0.18896	-0.02732	-0.19306	-0.03586	-0.1989	-0.04035	-0.18137	-0.05505	-0.14249	-0.06027
-0.1921	-0.02779	-0.19613	-0.03647	-0.19575	-0.03767	-0.18441	-0.05569	-0.14556	-0.06096
-0.19519	-0.02827	-0.19906	-0.03707	-0.19275	-0.03583	-0.1875	-0.05634	-0.14863	-0.06165
-0.19833	-0.02876	-0.20071	-0.03736	-0.18969	-0.03424	-0.19062	-0.05707	-0.15175	-0.06235
-0.20018	-0.02906	-0.19893	-0.03505	-0.18656	-0.03283	-0.19368	-0.05771	-0.1548	-0.06302
-0.2005	-0.02912	-0.19581	-0.03317	-0.18349	-0.03153	-0.19676	-0.05838	-0.15792	-0.06373
-0.19887	-0.02762	-0.19276	-0.0318	-0.1804	-0.03034	-0.19935	-0.05901	-0.161	-0.06447
-0.19579	-0.0263	-0.18965	-0.0306	-0.1773	-0.02919	-0.20057	-0.05918	-0.16409	-0.06515
-0.19269	-0.02529	-0.1866	-0.02949	-0.17423	-0.02812	-0.19889	-0.05284	-0.16713	-0.06586
-0.18958	-0.02436	-0.18348	-0.02847	-0.17113	-0.02709	-0.19583	-0.04817	-0.17026	-0.06657
-0.18651	-0.02352	-0.18042	-0.02751	-0.16804	-0.02612	-0.19274	-0.04516	-0.17327	-0.06731
-0.18347	-0.02273	-0.17726	-0.02659	-0.16496	-0.02519	-0.18966	-0.04265	-0.17636	-0.06804
-0.18036	-0.02199	-0.17424	-0.02571	-0.16194	-0.02427	-0.18651	-0.04047	-0.17948	-0.06887
-0.1773	-0.02127	-0.17109	-0.02487	-0.15883	-0.02339	-0.18347	-0.03852	-0.18258	-0.06959
-0.17421	-0.02058	-0.16803	-0.02408	-0.15575	-0.02255	-0.18038	-0.03671	-0.18563	-0.07036
-0.17116	-0.01993	-0.16497	-0.02329	-0.15269	-0.02174	-0.17728	-0.03501	-0.18869	-0.07118
-0.16808	-0.0193	-0.16191	-0.02254	-0.1496	-0.02093	-0.17423	-0.03343	-0.1918	-0.07194
-0.16502	-0.01868	-0.15882	-0.0218	-0.14648	-0.02018	-0.17112	-0.03193	-0.19486	-0.07274
-0.16189	-0.01809	-0.15583	-0.02109	-0.14342	-0.01944	-0.16808	-0.03053	-0.19794	-0.07353
-0.15879	-0.0175	-0.15272	-0.02041	-0.14035	-0.01871	-0.165	-0.02918	-0.19999	-0.07411
-0.15572	-0.01695	-0.14959	-0.01972	-0.13721	-0.018	-0.16193	-0.02788	-0.20052	-0.07399
-0.15261	-0.0164	-0.14653	-0.01908	-0.13418	-0.01733	-0.15886	-0.0266	-0.1989	-0.06398
-0.14955	-0.01587	-0.1434	-0.01845	-0.1311	-0.01667	-0.15572	-0.02544	-0.19574	-0.0569
-0.14646	-0.01536	-0.14031	-0.01783	-0.128	-0.01603	-0.15266	-0.02429	-0.19273	-0.05254
-0.14341	-0.01485	-0.13727	-0.01723	-0.12492	-0.0154	-0.14955	-0.02314	-0.18966	-0.04903
-0.14029	-0.01437	-0.13415	-0.01665	-0.12184	-0.01479	-0.14643	-0.02209	-0.18657	-0.04603
-0.13716	-0.01389	-0.13109	-0.01608	-0.11874	-0.01416	-0.14338	-0.02108	-0.18343	-0.04335
-0.13412	-0.01344	-0.12798	-0.01553	-0.11572	-0.01361	-0.1403	-0.02007	-0.18039	-0.04093
-0.13104	-0.01299	-0.12498	-0.01499	-0.11259	-0.01304	-0.13723	-0.01913	-0.17728	-0.03864
-0.128	-0.01255	-0.12185	-0.01446	-0.10955	-0.01244	-0.13412	-0.01819	-0.17411	-0.03654
-0.12491	-0.01213	-0.11878	-0.01393	-0.10641	-0.01192	-0.13105	-0.01728	-0.17109	-0.0346
-0.12183	-0.01171	-0.11569	-0.01344	-0.10334	-0.0114	-0.128	-0.0164	-0.16804	-0.03279
-0.11873	-0.0113	-0.11255	-0.01295	-0.10023	-0.01086	-0.1249	-0.01556	-0.16496	-0.03098
-0.11565	-0.01091	-0.10954	-0.01245	-0.09713	-0.01036	-0.12187	-0.01473	-0.16191	-0.02931
-0.1126	-0.01052	-0.10642	-0.01199	-0.09408	-0.00987	-0.11873	-0.01388	-0.1588	-0.02764
-0.10947	-0.01014	-0.10329	-0.01153	-0.091	-0.00939	-0.11564	-0.01313	-0.15572	-0.02613
-0.10638	-0.00977	-0.1002	-0.01108	-0.08797	-0.00892	-0.11256	-0.01236	-0.15264	-0.02465
-0.10331	-0.00941	-0.09715	-0.01064	-0.08483	-0.00846	-0.10949	-0.01155	-0.14951	-0.02318
-0.10025	-0.00906	-0.09401	-0.01021	-0.08177	-0.00801	-0.10637	-0.01085	-0.14643	-0.02184
-0.09714	-0.00872	-0.09099	-0.0098	-0.07872	-0.00756	-0.10332	-0.01017	-0.1434	-0.02051
-0.09402	-0.00838	-0.08791	-0.0094	-0.07557	-0.00713	-0.10018	-0.00945	-0.14027	-0.01922
-0.09096	-0.00806	-0.08482	-0.00898	-0.07247	-0.00669	-0.09714	-0.00879	-0.13718	-0.01796
-0.08795	-0.00774	-0.08174	-0.00859	-0.06942	-0.00625	-0.09406	-0.00813	-0.13407	-0.01677
-0.08482	-0.00742	-0.0787	-0.0082	-0.0663	-0.00586	-0.09101	-0.00751	-0.13107	-0.01563
-0.08175	-0.00711	-0.07558	-0.00782	-0.06325	-0.00547	-0.08789	-0.00689	-0.128	-0.01452
-0.07866	-0.00681	-0.07248	-0.00746	-0.05986	-0.00498	-0.08482	-0.00627	-0.12487	-0.01341
-0.07552	-0.00652	-0.06943	-0.00708	-0.0564	-0.00452	-0.08178	-0.00569	-0.12187	-0.01234
-0.07248	-0.00623	-0.06633	-0.00673	-0.05335	-0.00415	-0.07785	-0.00468	-0.1187	-0.01124
-0.06936	-0.00593	-0.06326	-0.0064	-0.0503	-0.00378	-0.07394	-0.00351	-0.11563	-0.01028
-0.06628	-0.00567	-0.0601	-0.00604	-0.04723	-0.00342	-0.07085	-0.0029	-0.11255	-0.00929
-0.0632	-0.00543	-0.05704	-0.00571	-0.04417	-0.00306	-0.06774	-0.00238	-0.10945	-0.00826
-0.06011	-0.00514	-0.05365	-0.00539	-0.04106	-0.0027	-0.06466	-0.00186	-0.10637	-0.00739
-0.05704	-0.00489	-0.05061	-0.00508	-0.03795	-0.00236	-0.06164	-0.00134	-0.10331	-0.00648
-0.05399	-0.00463	-0.04751	-0.00476	-0.03483	-0.00203	-0.05851	-0.000815798	-0.10016	-0.00557
-0.05084	-0.00438	-0.0445	-0.00445	-0.03177	-0.00168	-0.05541	-0.00034152	-0.09712	-0.00474
-0.04783	-0.00413	-0.04135	-0.00414	-0.02866	-0.00135	-0.05235	0.000124136	-0.09402	-0.00388
-0.04472	-0.00389	-0.03829	-0.00382	-0.02567	-0.00103	-0.04928	0.000597955	-0.09098	-0.00309
-0.04164	-0.00365	-0.03519	-0.00353	-0.02256	-0.000710948	-0.04623	0.00108	-0.0879	-0.00229
-0.03857	-0.00341	-0.03212	-0.00325	-0.01946	-0.000399409	-0.04312	0.00154	-0.08482	-0.00146
-0.03546	-0.00318	-0.02903	-0.00296	-0.01638	-0.000105135	-0.04005	0.00202	-0.08174	-0.000682607
-0.03242	-0.00295	-0.0259	-0.00268	-0.0133	0.000169458	-0.03698	0.00244	-0.07864	6.21008e-05
-0.02929	-0.00272	-0.02281	-0.0024	-0.01022	0.0004575	-0.03386	0.00287	-0.07554	0.000763296
-0.0262	-0.0025	-0.01978	-0.00212	-0.00717	0.000741295	-0.03078	0.00336	-0.07256	0.00146
-0.02315	-0.00229	-0.01667	-0.00186	-0.00401	0.00105	-0.02769	0.00371	-0.06942	0.00227
-0.02003	-0.00207	-0.01357	-0.00159	-0.000918037	0.00134	-0.02463	0.00412	-0.06631	0.0029
-0.01692	-0.00186	-0.01055	-0.00134	0.00214	0.0016	-0.02154	0.00455	-0.06321	0.00357
-0.0139	-0.00165	-0.00747	-0.00108	0.00518	0.00188	-0.01844	0.00494	-0.06011	0.00427
-0.01085	-0.00144	-0.00442	-0.000818475	0.00832	0.00221	-0.01539	0.00532	-0.05703	0.00488
-0.00773	-0.00124	-0.00131	-0.000555104	0.01143	0.00245	-0.01228	0.00569	-0.05397	0.00553
-0.00462	-0.00104	0.00181	-0.000315958	0.01451	0.00271	-0.00918	0.00605	-0.05092	0.00611
-0.0016	-0.000830793	0.00485	-6.90497e-05	0.01761	0.00298	-0.00609	0.00642	-0.04784	0.00673
0.00151	-0.000639094	0.00799	0.000181748	0.02069	0.00323	-0.00314	0.00679	-0.04477	0.00732
0.00456	-0.000448313	0.0111	0.000421956	0.02375	0.00348	3.90919e-05	0.00719	-0.04168	0.00793
0.00767	-0.000241042	0.01419	0.000651063	0.02682	0.00374	0.00309	0.00751	-0.03856	0.0085
0.01079	-4.26305e-05	0.01724	0.000883144	0.02987	0.00399	0.00621	0.00786	-0.03545	0.00906
0.01392	0.000130885	0.02034	0.00112	0.03297	0.00424	0.00933	0.00834	-0.03244	0.00962
0.01695	0.000320478	0.02345	0.00135	0.03604	0.00449	0.01249	0.00859	-0.02934	0.01021
0.02014	0.000505592	0.02653	0.00159	0.03916	0.00476	0.01554	0.0089	-0.02623	0.0107
0.02316	0.000690103	0.02963	0.0018	0.04225	0.00501	0.01862	0.00926	-0.02311	0.01122
0.02622	0.000873314	0.03264	0.00202	0.04406	0.00515	0.0217	0.00954	-0.02006	0.01177
0.02925	0.00105	0.03574	0.00225			0.02483	0.00986	-0.017	0.01225
0.03235	0.00123	0.03887	0.0025			0.0278	0.01017	-0.01388	0.01275
0.03546	0.00142	0.04193	0.00271			0.0298	0.01039	-0.01172	0.01305
0.03859	0.0016	0.04503	0.00293			0.03033	0.01034	-0.01104	0.01317
0.04165	0.00177	0.04775	0.00314
0.04472	0.00194
0.04688	0.00207
