# Supplementary material for: Carbon quantum Dot incorporated Xanthan gum based gel polymer electrolytes for high performance supercapacitors
Source: Sci Rep. 2025 May 25;15:18227. doi: 10.1038/s41598-025-02341-z (PMC12104470; doi:10.1038/s41598-025-02341-z)
Supplement: Supplementary file 1 — Supplementary Material 1 [file 41598_2025_2341_MOESM1_ESM.zip › zip file/Figure 8/Fig 7 (c).xlsx]

## Sheet: Sheet1
5mV/s		10mV/s		20mV/s		50mV/s		100mV/s
Ewe/V vs. SCE	<I>/mA	Ewe/V vs. SCE	<I>/mA	Ewe/V vs. SCE	<I>/mA	Ewe/V vs. SCE	<I>/mA	Ewe/V vs. SCE	<I>/mA
0.08393	0.000964127	0.16576	0.00217	0.13102	0.00271	0.03994	0.00345	-0.00144	0.00494
0.08568	0.000977286	0.16739	0.00218	0.13256	0.00274	0.04164	0.00348	0.00169	0.00502
0.08878	0.001	0.17051	0.00221	0.13565	0.00277	0.04472	0.00353	0.00469	0.00511
0.09184	0.00102	0.1736	0.00225	0.1388	0.00281	0.04778	0.0036	0.00787	0.00521
0.09496	0.00105	0.17671	0.00228	0.14183	0.00284	0.0509	0.00365	0.01087	0.00531
0.09805	0.00107	0.17977	0.00232	0.14493	0.00288	0.05397	0.0037	0.014	0.0054
0.10114	0.0011	0.18286	0.00235	0.14793	0.00292	0.05707	0.00375	0.0171	0.00548
0.1042	0.00112	0.18593	0.00238	0.15109	0.00296	0.06016	0.0038	0.0202	0.00557
0.10728	0.00114	0.18895	0.00242	0.15411	0.00299	0.0633	0.00385	0.02325	0.00566
0.11031	0.00116	0.19204	0.00245	0.15723	0.00303	0.06631	0.0039	0.02631	0.00573
0.11342	0.00119	0.19519	0.00248	0.16035	0.00307	0.06937	0.00394	0.02941	0.00582
0.1165	0.00121	0.19824	0.00252	0.16343	0.00311	0.07245	0.004	0.03249	0.00591
0.11962	0.00124	0.20131	0.00256	0.16654	0.00315	0.07557	0.00405	0.03554	0.00598
0.12266	0.00126	0.20443	0.00259	0.16961	0.00319	0.07867	0.00411	0.03865	0.00608
0.12572	0.00129	0.2075	0.00263	0.17268	0.00322	0.08173	0.00414	0.04172	0.00615
0.1289	0.00131	0.21061	0.00267	0.17579	0.00327	0.0848	0.00419	0.04483	0.00622
0.13195	0.00133	0.21374	0.00271	0.17886	0.00331	0.08794	0.00426	0.04791	0.00632
0.13504	0.00136	0.21678	0.00275	0.18196	0.00335	0.09101	0.0043	0.05098	0.00639
0.13809	0.00138	0.21985	0.00278	0.18497	0.00339	0.09411	0.00434	0.05411	0.00646
0.14119	0.00141	0.22293	0.00282	0.18807	0.00343	0.09721	0.0044	0.05714	0.00654
0.14432	0.00143	0.22595	0.00286	0.19115	0.00347	0.10029	0.00444	0.06025	0.00662
0.14736	0.00146	0.22911	0.0029	0.19418	0.00352	0.10334	0.00448	0.06335	0.00669
0.15047	0.00148	0.23215	0.00294	0.19734	0.00357	0.10642	0.00453	0.06643	0.00674
0.15351	0.00151	0.23529	0.00299	0.20039	0.0036	0.10945	0.00458	0.06947	0.00682
0.1566	0.00154	0.23835	0.00303	0.20347	0.00365	0.11259	0.00462	0.07259	0.00689
0.15971	0.00156	0.24139	0.00307	0.20663	0.00371	0.11564	0.00466	0.07565	0.00695
0.16276	0.00159	0.24452	0.00312	0.20968	0.00375	0.11874	0.00472	0.07876	0.00705
0.16587	0.00162	0.24755	0.00316	0.21273	0.0038	0.12184	0.00477	0.08182	0.0071
0.16895	0.00164	0.25074	0.00321	0.21585	0.00385	0.12489	0.00481	0.08489	0.00716
0.17205	0.00167	0.25378	0.00325	0.21894	0.00389	0.12799	0.00487	0.08801	0.00726
0.17509	0.0017	0.25681	0.0033	0.22204	0.00394	0.13109	0.00491	0.09108	0.0073
0.17821	0.00173	0.25994	0.00334	0.22508	0.00399	0.13418	0.00495	0.09417	0.00737
0.18123	0.00175	0.26309	0.00339	0.2282	0.00404	0.13725	0.005	0.09727	0.00745
0.18436	0.00178	0.26605	0.00344	0.23125	0.00409	0.14036	0.00504	0.10032	0.0075
0.18744	0.00181	0.26915	0.00348	0.2343	0.00414	0.1434	0.00509	0.10339	0.00755
0.19049	0.00184	0.27226	0.00353	0.23745	0.0042	0.14653	0.00513	0.10651	0.00762
0.19359	0.00187	0.2753	0.00358	0.24051	0.00425	0.14959	0.00518	0.10957	0.00768
0.19665	0.0019	0.27841	0.00363	0.24357	0.0043	0.1527	0.00523	0.11265	0.00774
0.19978	0.00193	0.28148	0.00368	0.24669	0.00436	0.15571	0.00528	0.11566	0.0078
0.20285	0.00196	0.28456	0.00374	0.2498	0.00441	0.1588	0.00533	0.11881	0.00788
0.20594	0.00199	0.28772	0.00379	0.25286	0.00447	0.16194	0.00539	0.1219	0.00793
0.20904	0.00202	0.2908	0.00384	0.25596	0.00453	0.16499	0.00543	0.12494	0.008
0.21216	0.00205	0.29384	0.0039	0.25902	0.00458	0.16812	0.00548	0.1281	0.00808
0.21519	0.00209	0.29696	0.00395	0.2621	0.00464	0.17117	0.00553	0.13117	0.00812
0.21833	0.00212	0.30009	0.004	0.26513	0.0047	0.17426	0.00558	0.13428	0.00818
0.22146	0.00215	0.30309	0.00406	0.26826	0.00476	0.17732	0.00563	0.13735	0.00825
0.22445	0.00219	0.30615	0.00411	0.27127	0.00482	0.18044	0.00568	0.14043	0.0083
0.22751	0.00222	0.3093	0.00417	0.27441	0.00488	0.18349	0.00573	0.14347	0.00836
0.23065	0.00225	0.31237	0.00423	0.27752	0.00495	0.1865	0.00578	0.14653	0.00842
0.23365	0.00229	0.31545	0.00429	0.28055	0.00501	0.18964	0.00583	0.14964	0.00847
0.23683	0.00233	0.31846	0.00434	0.2837	0.00508	0.19273	0.00588	0.15268	0.00854
0.23992	0.00236	0.32157	0.0044	0.28678	0.00515	0.19581	0.00594	0.1558	0.00861
0.24298	0.0024	0.3247	0.00447	0.28982	0.00521	0.1989	0.00599	0.15892	0.00867
0.24608	0.00243	0.3278	0.00453	0.29293	0.00528	0.20197	0.00605	0.16198	0.00873
0.24913	0.00247	0.33088	0.00459	0.29606	0.00535	0.20505	0.00611	0.16505	0.00879
0.25226	0.00251	0.33396	0.00465	0.29907	0.00541	0.20818	0.00617	0.16818	0.00886
0.25525	0.00255	0.33697	0.00471	0.30217	0.00549	0.21128	0.00623	0.17125	0.00892
0.25835	0.00259	0.34012	0.00478	0.30524	0.00555	0.21434	0.00628	0.17431	0.00897
0.26147	0.00262	0.34323	0.00484	0.30826	0.00562	0.21742	0.00634	0.17747	0.00906
0.2645	0.00266	0.34625	0.00491	0.31143	0.0057	0.22052	0.0064	0.18052	0.0091
0.26759	0.0027	0.34934	0.00497	0.31456	0.00577	0.22358	0.00646	0.18359	0.00916
0.27073	0.00274	0.35245	0.00504	0.31759	0.00585	0.22665	0.00651	0.18661	0.00921
0.27375	0.00278	0.35552	0.00511	0.32071	0.00592	0.22975	0.00658	0.1897	0.00928
0.27687	0.00283	0.35862	0.00518	0.32374	0.006	0.23283	0.00664	0.19282	0.00934
0.27997	0.00287	0.36165	0.00525	0.32687	0.00608	0.23591	0.00673	0.19588	0.00943
0.28306	0.00291	0.36479	0.00533	0.32996	0.00616	0.23897	0.00678	0.19893	0.00948
0.28613	0.00296	0.36789	0.00539	0.33305	0.00623	0.24207	0.00684	0.20208	0.00955
0.28922	0.003	0.37099	0.00546	0.33612	0.00631	0.24518	0.00692	0.2051	0.00963
0.29228	0.00304	0.374	0.00554	0.33919	0.00639	0.24825	0.00699	0.20823	0.00969
0.29544	0.00309	0.37715	0.00561	0.34225	0.00648	0.25138	0.00705	0.21132	0.00975
0.29847	0.00313	0.38022	0.00569	0.34529	0.00656	0.25444	0.00712	0.21444	0.00982
0.30156	0.00318	0.3833	0.00576	0.34841	0.00664	0.25751	0.0072	0.21752	0.00989
0.30467	0.00323	0.38633	0.00583	0.35146	0.00673	0.26059	0.00727	0.22059	0.00997
0.30772	0.00327	0.38945	0.00591	0.35464	0.00682	0.26368	0.00734	0.22365	0.01002
0.31078	0.00332	0.3925	0.00599	0.35767	0.0069	0.26674	0.00741	0.22672	0.01009
0.31386	0.00337	0.39562	0.00607	0.36074	0.00699	0.26981	0.00749	0.22982	0.01017
0.31688	0.00342	0.39868	0.00615	0.36387	0.00708	0.27288	0.00757	0.2329	0.01024
0.32001	0.00346	0.4018	0.00624	0.36696	0.00717	0.27606	0.00766	0.23603	0.01033
0.3231	0.00352	0.40487	0.00632	0.37002	0.00726	0.27909	0.00772	0.23907	0.0104
0.32619	0.00357	0.40799	0.0064	0.37313	0.00736	0.2822	0.0078	0.24219	0.01047
0.32936	0.00362	0.41107	0.00648	0.37618	0.00745	0.28528	0.0079	0.24527	0.01057
0.33237	0.00367	0.41409	0.00657	0.37932	0.00754	0.28831	0.00798	0.24836	0.01063
0.33547	0.00372	0.41723	0.00665	0.38228	0.00763	0.29141	0.00805	0.2514	0.01071
0.33859	0.00378	0.42028	0.00674	0.38542	0.00773	0.29453	0.00815	0.25606	0.01057
0.34167	0.00383	0.42336	0.00682	0.38846	0.00783	0.29763	0.00824	0.26056	0.01025
0.3447	0.00388	0.42644	0.00691	0.39157	0.00792	0.30071	0.00833	0.26366	0.01034
0.34775	0.00394	0.42948	0.007	0.39468	0.00802	0.30377	0.00841	0.26666	0.01042
0.35089	0.00399	0.43259	0.0071	0.39776	0.00812	0.30686	0.0085	0.26977	0.01051
0.35394	0.00405	0.43574	0.00719	0.4008	0.00823	0.30991	0.00859	0.27287	0.0106
0.35704	0.00411	0.43878	0.00728	0.40393	0.00833	0.31299	0.00869	0.27596	0.0107
0.36014	0.00417	0.44188	0.00738	0.40707	0.00844	0.31608	0.00879	0.27904	0.01079
0.36317	0.00423	0.44494	0.00748	0.41012	0.00854	0.31918	0.00888	0.28212	0.01089
0.3663	0.00429	0.44805	0.00757	0.41324	0.00865	0.3223	0.00898	0.28517	0.01097
0.36947	0.00435	0.45113	0.00767	0.4163	0.00875	0.32542	0.00909	0.28829	0.01108
0.37248	0.00441	0.45426	0.00777	0.41938	0.00886	0.32845	0.00918	0.29144	0.01117
0.37555	0.00447	0.45735	0.00787	0.42245	0.00897	0.33154	0.00928	0.29449	0.01128
0.37864	0.00453	0.46043	0.00797	0.42549	0.00908	0.33466	0.00939	0.29759	0.0114
0.38172	0.00459	0.46344	0.00807	0.42858	0.00919	0.33771	0.00949	0.30069	0.01148
0.38477	0.00465	0.46652	0.00817	0.43171	0.00931	0.3408	0.00959	0.30372	0.01158
0.38783	0.00472	0.46963	0.00828	0.43478	0.00943	0.34388	0.0097	0.3068	0.01167
0.39095	0.00478	0.47277	0.00839	0.43789	0.00954	0.34695	0.0098	0.30988	0.01178
0.39403	0.00485	0.47581	0.00849	0.44094	0.00966	0.35002	0.00992	0.31296	0.0119
0.39716	0.00492	0.47888	0.0086	0.44462	0.00984	0.35309	0.01003	0.31609	0.01203
0.40025	0.00498	0.48194	0.00871	0.44772	0.00995	0.35702	0.01014	0.31914	0.01214
0.40336	0.00505	0.48513	0.00882	0.45084	0.01007	0.36075	0.01017	0.3222	0.01224
0.40646	0.00512	0.48813	0.00894	0.45389	0.0102	0.36384	0.01028	0.32536	0.01238
0.40953	0.00519	0.49127	0.00906	0.45699	0.01032	0.36693	0.0104	0.3284	0.0125
0.41256	0.00526	0.49435	0.00917	0.46009	0.01045	0.37	0.01051	0.3315	0.0126
0.41565	0.00533	0.49737	0.00929	0.46315	0.01057	0.37311	0.01065	0.3346	0.01272
0.41872	0.00541	0.50052	0.00941	0.46623	0.0107	0.37627	0.01076	0.33767	0.01283
0.42182	0.00548	0.50351	0.00952	0.4693	0.01083	0.37933	0.01088	0.34073	0.01298
0.42489	0.00555	0.50661	0.00965	0.47242	0.01097	0.38237	0.01099	0.34378	0.01311
0.42801	0.00563	0.50984	0.00979	0.47546	0.0111	0.38545	0.01111	0.34687	0.01323
0.43114	0.0057	0.51306	0.00994	0.47849	0.01123	0.38851	0.01125	0.34997	0.01335
0.43415	0.00578	0.5162	0.01006	0.48166	0.01138	0.39157	0.01137	0.35305	0.01351
0.43723	0.00586	0.51925	0.01019	0.48473	0.01152	0.39468	0.01151	0.35614	0.01364
0.4403	0.00594	0.5224	0.01033	0.48777	0.01166	0.39777	0.01165	0.35919	0.01378
0.44341	0.00602	0.52544	0.01046	0.49088	0.0118	0.40083	0.01178	0.36229	0.01392
0.44643	0.0061	0.52851	0.01059	0.49399	0.01195	0.40399	0.01192	0.36543	0.01407
0.44957	0.00618	0.5316	0.01073	0.49708	0.01209	0.40708	0.01204	0.36854	0.0142
0.45259	0.00626	0.53473	0.01087	0.50017	0.01224	0.41013	0.01218	0.37162	0.01435
0.45573	0.00635	0.53775	0.01101	0.50322	0.01239	0.4132	0.01231	0.37467	0.01451
0.45882	0.00643	0.54087	0.01115	0.50627	0.01254	0.41631	0.01246	0.37773	0.01463
0.46191	0.00652	0.54389	0.01129	0.50942	0.01269	0.41936	0.01259	0.38084	0.01479
0.46492	0.0066	0.54697	0.01144	0.51253	0.01285	0.42251	0.01274	0.38393	0.01494
0.46805	0.00669	0.55013	0.01159	0.51554	0.013	0.42552	0.01288	0.38698	0.01509
0.47116	0.00678	0.55317	0.01174	0.51864	0.01317	0.42855	0.01303	0.39013	0.01525
0.47426	0.00687	0.55624	0.01188	0.52174	0.01333	0.43168	0.01318	0.39317	0.01541
0.47732	0.00696	0.55936	0.01204	0.52484	0.0135	0.4348	0.01333	0.39618	0.01555
0.48038	0.00705	0.56249	0.0122	0.52788	0.01367	0.43785	0.01348	0.3993	0.01571
0.4835	0.00715	0.56553	0.01236	0.531	0.01384	0.44094	0.01363	0.40249	0.01588
0.48662	0.00725	0.5686	0.01251	0.53414	0.01401	0.44401	0.01379	0.40556	0.01605
0.48966	0.00734	0.57177	0.01268	0.53719	0.01418	0.44712	0.01394	0.40857	0.01621
0.49275	0.00744	0.57481	0.01284	0.54024	0.01435	0.4502	0.01409	0.41168	0.01638
0.49583	0.00754	0.57788	0.013	0.54335	0.01453	0.45329	0.01427	0.4148	0.01656
0.49888	0.00764	0.58095	0.01317	0.54639	0.01471	0.45643	0.01442	0.41785	0.01671
0.50197	0.00774	0.58403	0.01334	0.54946	0.01489	0.45948	0.01458	0.42092	0.01689
0.50506	0.00784	0.58711	0.01351	0.55255	0.01508	0.46254	0.01475	0.42401	0.01707
0.50816	0.00794	0.59015	0.01368	0.55561	0.01526	0.46562	0.01491	0.42705	0.01725
0.5113	0.00805	0.59331	0.01386	0.55874	0.01546	0.46868	0.01507	0.43014	0.01744
0.51433	0.00815	0.59638	0.01404	0.56183	0.01565	0.47176	0.01525	0.43326	0.01761
0.51737	0.00826	0.59945	0.01423	0.56492	0.01584	0.47483	0.01543	0.43636	0.01783
0.52047	0.00837	0.60255	0.01441	0.56796	0.01604	0.47793	0.0156	0.4394	0.018
0.52366	0.00848	0.60565	0.0146	0.57106	0.01625	0.48102	0.01578	0.44246	0.01825
0.52667	0.00859	0.60874	0.01479	0.5742	0.01644	0.48411	0.01595	0.44565	0.01848
0.52977	0.00871	0.61179	0.01498	0.5772	0.01665	0.48719	0.01613	0.44867	0.01869
0.53282	0.00882	0.61482	0.01518	0.5803	0.01686	0.49032	0.01631	0.45172	0.01884
0.53591	0.00894	0.61795	0.01538	0.58338	0.01706	0.49345	0.01651	0.45484	0.01901
0.53901	0.00906	0.62105	0.01558	0.58646	0.01728	0.49642	0.01669	0.45795	0.01916
0.54207	0.00917	0.62412	0.01578	0.58953	0.0175	0.49957	0.01687	0.46102	0.01934
0.54514	0.0093	0.62719	0.01599	0.59268	0.01772	0.50261	0.01706	0.46405	0.01952
0.54823	0.00942	0.63033	0.0162	0.59573	0.01793	0.50564	0.01726	0.46716	0.01975
0.55133	0.00954	0.63338	0.01641	0.59882	0.01816	0.50878	0.01746	0.47025	0.01995
0.55442	0.00967	0.63649	0.01662	0.60191	0.01839	0.51185	0.01768	0.47335	0.02017
0.55747	0.00982	0.63949	0.01684	0.605	0.01862	0.51497	0.01786	0.47641	0.02038
0.56059	0.00995	0.64268	0.01706	0.60811	0.01886	0.51798	0.01807	0.47948	0.02061
0.56368	0.01009	0.64572	0.01729	0.61118	0.0191	0.5211	0.01827	0.48258	0.02084
0.56677	0.01022	0.64874	0.01752	0.61429	0.01933	0.52419	0.0185	0.48568	0.02105
0.56981	0.01035	0.65189	0.01775	0.61737	0.01958	0.52729	0.0187	0.48877	0.02127
0.57294	0.01049	0.65496	0.01798	0.62041	0.01982	0.53038	0.01891	0.49191	0.0215
0.57599	0.01063	0.65802	0.01822	0.6235	0.02007	0.53352	0.01913	0.49495	0.02172
0.57911	0.01077	0.66119	0.01846	0.62654	0.02033	0.53654	0.01935	0.49798	0.02194
0.58212	0.01091	0.66409	0.0187	0.62968	0.02058	0.53964	0.01958	0.50113	0.02217
0.58527	0.01106	0.66723	0.01895	0.63279	0.02085	0.54269	0.01979	0.50419	0.02242
0.5883	0.0112	0.67039	0.0192	0.63577	0.02111	0.54576	0.02002	0.50729	0.02265
0.59148	0.01135	0.67345	0.01946	0.63891	0.02138	0.54886	0.02025	0.51031	0.02289
0.5945	0.0115	0.6765	0.01972	0.64202	0.02165	0.55196	0.0205	0.51343	0.02317
0.59755	0.01165	0.67961	0.01998	0.64509	0.02193	0.55502	0.02073	0.51651	0.02339
0.60066	0.01181	0.68273	0.02024	0.64817	0.0222	0.5581	0.02096	0.5196	0.02363
0.60379	0.01197	0.68584	0.02051	0.65125	0.02249	0.56121	0.02122	0.5227	0.02391
0.6069	0.01213	0.6889	0.02078	0.65436	0.02278	0.56428	0.02147	0.52575	0.02414
0.60992	0.01229	0.69197	0.02106	0.65737	0.02306	0.56737	0.02171	0.52886	0.02442
0.61303	0.01245	0.69504	0.02134	0.66048	0.02336	0.57049	0.02197	0.53202	0.02468
0.61614	0.01262	0.69804	0.02162	0.66359	0.02365	0.57356	0.02222	0.53501	0.02494
0.61916	0.01279	0.70124	0.02191	0.66658	0.02396	0.57662	0.02249	0.5381	0.02521
0.62225	0.01296	0.7042	0.0222	0.66971	0.02427	0.57972	0.02274	0.54118	0.02547
0.62532	0.01313	0.70736	0.02249	0.67279	0.02458	0.58278	0.02301	0.54423	0.02576
0.62838	0.0133	0.71048	0.0228	0.67587	0.0249	0.58585	0.02328	0.54732	0.02604
0.63149	0.01349	0.71352	0.0231	0.67896	0.02522	0.58891	0.02355	0.55041	0.02633
0.63451	0.01367	0.71668	0.02341	0.68209	0.02555	0.59203	0.02384	0.55354	0.02661
0.63768	0.01385	0.7197	0.02373	0.68516	0.02587	0.59514	0.02411	0.55662	0.02691
0.64075	0.01404	0.72286	0.02404	0.6882	0.0262	0.59816	0.02439	0.55968	0.02718
0.64379	0.01422	0.72587	0.02436	0.69136	0.02654	0.60133	0.0247	0.56279	0.02748
0.64692	0.01441	0.72899	0.02469	0.69444	0.02688	0.60435	0.02498	0.5659	0.02779
0.65004	0.01461	0.73211	0.02502	0.69752	0.02722	0.60749	0.02528	0.56894	0.0281
0.65304	0.0148	0.7351	0.02536	0.70061	0.02757	0.61056	0.02559	0.57209	0.02841
0.65618	0.015	0.7382	0.02569	0.70364	0.02793	0.61363	0.02588	0.57512	0.02872
0.65921	0.0152	0.7413	0.02603	0.70676	0.02828	0.6167	0.02618	0.57817	0.02904
0.66231	0.0154	0.74434	0.02637	0.70983	0.02865	0.61977	0.02648	0.58125	0.02936
0.6654	0.01561	0.7474	0.02672	0.7129	0.02901	0.62287	0.0268	0.58435	0.0297
0.6685	0.01582	0.7505	0.02709	0.71597	0.02939	0.62588	0.02712	0.5874	0.03
0.67154	0.01603	0.75364	0.02744	0.71905	0.02978	0.62907	0.02745	0.59049	0.03035
0.67463	0.01625	0.75666	0.02781	0.72212	0.03016	0.63213	0.0278	0.59357	0.0307
0.67774	0.01646	0.75984	0.02819	0.72527	0.03055	0.63519	0.02812	0.59668	0.03105
0.68081	0.01669	0.76288	0.02856	0.72834	0.03095	0.63832	0.02845	0.59973	0.03137
0.68392	0.01691	0.76595	0.02894	0.7314	0.03135	0.64142	0.0288	0.60284	0.03172
0.687	0.01714	0.76906	0.02934	0.73449	0.03175	0.64445	0.02914	0.60593	0.03208
0.69005	0.01737	0.77218	0.02972	0.73759	0.03216	0.64754	0.0295	0.609	0.03243
0.69317	0.01761	0.7752	0.03012	0.74062	0.03258	0.65065	0.02985	0.61212	0.0328
0.69625	0.01784	0.77832	0.03052	0.74371	0.033	0.65369	0.03021	0.6152	0.03319
0.69935	0.01808	0.78131	0.03092	0.74681	0.03343	0.65678	0.03056	0.61827	0.03354
0.70237	0.01832	0.78445	0.03133	0.74994	0.03387	0.65988	0.03094	0.62136	0.0339
0.70546	0.01857	0.78748	0.03175	0.753	0.0343	0.66295	0.03131	0.62442	0.03429
0.70855	0.01882	0.79065	0.03218	0.75609	0.03475	0.66595	0.03169	0.62751	0.03468
0.71167	0.01907	0.79371	0.0326	0.75917	0.03521	0.6691	0.03207	0.63065	0.03508
0.71467	0.01932	0.7968	0.03303	0.76229	0.03565	0.6722	0.03247	0.63371	0.03549
0.71781	0.01959	0.79879	0.03332	0.76534	0.03612	0.67529	0.03287	0.63676	0.03589
0.72098	0.01985	0.79942	0.0334	0.76845	0.03659	0.67833	0.03326	0.6398	0.0363
0.72403	0.02012	0.79778	0.03251	0.77152	0.03706	0.68149	0.03367	0.64294	0.03671
0.72708	0.02039	0.79462	0.03145	0.77463	0.03754	0.68453	0.03407	0.64598	0.03713
0.7302	0.02067	0.79155	0.03058	0.77769	0.03801	0.68762	0.03448	0.64912	0.03756
0.73328	0.02095	0.78845	0.02981	0.78074	0.0385	0.69077	0.03492	0.65219	0.038
0.73631	0.02123	0.78542	0.02908	0.7838	0.039	0.69378	0.03533	0.65526	0.03841
0.73938	0.02151	0.78228	0.02841	0.78687	0.0395	0.69685	0.03576	0.65835	0.03885
0.74248	0.0218	0.77923	0.02777	0.78999	0.04	0.69994	0.03619	0.6614	0.03928
0.74557	0.02209	0.77619	0.02715	0.7931	0.04052	0.70303	0.03663	0.66451	0.03974
0.74866	0.02239	0.77311	0.02655	0.79617	0.04104	0.7061	0.03707	0.66755	0.04019
0.75176	0.02269	0.77	0.02599	0.79854	0.04145	0.7092	0.03754	0.67064	0.04067
0.75483	0.02299	0.76689	0.02543	0.79961	0.0416	0.71228	0.038	0.67376	0.04113
0.75792	0.0233	0.76383	0.02489	0.79764	0.04032	0.71534	0.03845	0.67681	0.04161
0.76105	0.02361	0.76069	0.02437	0.79458	0.03887	0.71845	0.03893	0.67993	0.04211
0.7641	0.02393	0.75762	0.02386	0.79156	0.03773	0.72156	0.03941	0.68301	0.0426
0.76714	0.02424	0.75456	0.02337	0.78846	0.03671	0.72464	0.03989	0.68618	0.04308
0.77026	0.02457	0.75149	0.0229	0.78535	0.03577	0.72778	0.04038	0.68923	0.04358
0.77339	0.0249	0.74835	0.02243	0.78227	0.0349	0.73083	0.04088	0.6923	0.0441
0.77643	0.02522	0.74533	0.02198	0.77923	0.03408	0.7339	0.04138	0.69541	0.04461
0.77952	0.02555	0.74224	0.02155	0.77613	0.03329	0.73695	0.04188	0.69844	0.04511
0.78253	0.02589	0.73914	0.02112	0.77301	0.03253	0.73998	0.04238	0.70147	0.04565
0.78567	0.02623	0.73601	0.02071	0.76997	0.0318	0.74312	0.04291	0.70455	0.04617
0.78878	0.02658	0.73294	0.0203	0.76689	0.0311	0.74621	0.04344	0.70766	0.0467
0.79183	0.02693	0.72999	0.01991	0.76379	0.03043	0.74931	0.04398	0.71077	0.04725
0.79494	0.02728	0.72681	0.01951	0.76067	0.02978	0.75241	0.04451	0.71382	0.04779
0.79787	0.02762	0.72372	0.01914	0.75762	0.02914	0.75544	0.04506	0.71696	0.04834
0.79939	0.0278	0.72065	0.01877	0.75455	0.02852	0.75857	0.04563	0.72005	0.04893
0.79773	0.02715	0.71754	0.01841	0.75146	0.02794	0.76162	0.04618	0.72311	0.04949
0.79461	0.02633	0.71438	0.01806	0.74835	0.02735	0.7647	0.04675	0.7262	0.05006
0.7916	0.02565	0.71137	0.01772	0.74524	0.02679	0.7678	0.04732	0.72934	0.05068
0.78847	0.02502	0.70828	0.01737	0.74221	0.02624	0.77092	0.04791	0.73239	0.05125
0.78534	0.02444	0.70518	0.01705	0.73912	0.02571	0.77403	0.04849	0.73543	0.05184
0.78227	0.02389	0.7021	0.01673	0.73605	0.02519	0.77709	0.04908	0.73849	0.05243
0.77923	0.02336	0.69899	0.01641	0.73297	0.02468	0.78015	0.04968	0.74164	0.05305
0.77612	0.02285	0.69592	0.01611	0.72987	0.02419	0.78321	0.05029	0.74467	0.05366
0.77307	0.02238	0.69288	0.01581	0.7268	0.02371	0.7863	0.0509	0.74781	0.05428
0.76998	0.0219	0.68987	0.01551	0.72376	0.02324	0.78935	0.05154	0.75088	0.05493
0.76686	0.02142	0.68669	0.01522	0.7206	0.02278	0.79254	0.05217	0.75389	0.05559
0.76377	0.02098	0.68366	0.01494	0.71754	0.02232	0.79551	0.05281	0.75702	0.05622
0.76072	0.02055	0.68055	0.01466	0.71444	0.02189	0.79819	0.05336	0.76012	0.05689
0.75765	0.02013	0.67741	0.01439	0.71138	0.02146	0.79936	0.05362	0.76323	0.05757
0.7545	0.01972	0.67433	0.01413	0.70827	0.02103	0.7977	0.05158	0.76629	0.05821
0.7514	0.01932	0.67132	0.01387	0.70519	0.02063	0.79457	0.04942	0.76933	0.05891
0.74832	0.01894	0.66816	0.01362	0.7021	0.02023	0.79154	0.04775	0.77245	0.05959
0.74526	0.01857	0.66506	0.01337	0.69904	0.01984	0.78846	0.04629	0.77554	0.0603
0.74217	0.01821	0.66204	0.01313	0.69601	0.01946	0.78536	0.04497	0.77862	0.061
0.7391	0.01786	0.65889	0.01289	0.69288	0.01908	0.78227	0.04375	0.78169	0.06171
0.73603	0.01752	0.65585	0.01266	0.68978	0.01871	0.77921	0.04261	0.78475	0.0624
0.73292	0.01718	0.65281	0.01243	0.68665	0.01835	0.77614	0.04154	0.78776	0.06314
0.72992	0.01686	0.64966	0.0122	0.68363	0.01801	0.7731	0.04052	0.7909	0.06389
0.72677	0.01653	0.64663	0.01198	0.68056	0.01766	0.76998	0.03955	0.79405	0.06462
0.72369	0.01622	0.64361	0.01177	0.6774	0.01732	0.76687	0.0386	0.79712	0.0654
0.72062	0.01592	0.64048	0.01155	0.67433	0.01699	0.76384	0.03769	0.79895	0.06585
0.71753	0.01562	0.63739	0.01134	0.6712	0.01667	0.76075	0.03682	0.79942	0.06597
0.71442	0.01533	0.63432	0.01114	0.66815	0.01634	0.75763	0.03597	0.79775	0.06325
0.71136	0.01505	0.63121	0.01094	0.66508	0.01604	0.75454	0.03516	0.79466	0.06032
0.70828	0.01477	0.62818	0.01074	0.66204	0.01573	0.75145	0.03438	0.79157	0.05806
0.7052	0.0145	0.62499	0.01055	0.65892	0.01544	0.74838	0.03361	0.78846	0.05612
0.70211	0.01424	0.62197	0.01037	0.65585	0.01515	0.74535	0.03287	0.78538	0.05435
0.69902	0.01398	0.61888	0.01018	0.65284	0.01486	0.7422	0.03216	0.78229	0.05276
0.69596	0.01373	0.61585	0.01	0.6497	0.01458	0.73912	0.03145	0.77924	0.05126
0.69289	0.01348	0.61275	0.00982	0.64666	0.0143	0.73603	0.03078	0.77616	0.04988
0.68979	0.01324	0.60967	0.00964	0.64353	0.01403	0.73301	0.03014	0.77307	0.04852
0.6867	0.013	0.60656	0.00947	0.64045	0.01377	0.72991	0.02948	0.77001	0.04725
0.68358	0.01277	0.60349	0.0093	0.63734	0.01351	0.72679	0.02885	0.7669	0.04605
0.68056	0.01254	0.60041	0.00914	0.63431	0.01325	0.72376	0.02824	0.76378	0.04489
0.67743	0.01231	0.59722	0.00897	0.63116	0.013	0.72063	0.02764	0.76074	0.04378
0.67438	0.01209	0.59419	0.00881	0.62808	0.01276	0.71751	0.02705	0.75759	0.04269
0.67125	0.01188	0.59111	0.00866	0.62501	0.01252	0.71443	0.02648	0.75455	0.04166
0.66817	0.01167	0.58798	0.0085	0.62192	0.01228	0.71136	0.02595	0.75146	0.04066
0.66505	0.01146	0.58489	0.00835	0.61886	0.01206	0.70828	0.02539	0.74837	0.03969
0.66199	0.01126	0.58185	0.0082	0.61581	0.01183	0.70519	0.02486	0.74524	0.03878
0.65895	0.01107	0.57877	0.00806	0.61276	0.01161	0.7021	0.02434	0.74219	0.03787
0.6558	0.01088	0.57571	0.00791	0.60959	0.01138	0.69903	0.02384	0.73915	0.03698
0.65278	0.01069	0.57266	0.00777	0.60653	0.01117	0.69595	0.02335	0.73605	0.03614
0.64969	0.0105	0.56959	0.00763	0.60344	0.01096	0.69288	0.02287	0.73294	0.03529
0.64668	0.01032	0.56646	0.0075	0.60038	0.01075	0.6898	0.02238	0.72986	0.0345
0.64354	0.01014	0.56336	0.00736	0.59729	0.01055	0.68668	0.02192	0.72682	0.0337
0.64047	0.00997	0.5603	0.00723	0.59416	0.01035	0.68362	0.02147	0.72377	0.03294
0.63737	0.00979	0.55721	0.0071	0.59108	0.01015	0.68054	0.02102	0.7206	0.03218
0.63425	0.00963	0.5541	0.00697	0.58803	0.00996	0.67747	0.02058	0.71756	0.03145
0.63121	0.00946	0.55104	0.00685	0.5849	0.00976	0.67435	0.02015	0.71437	0.03076
0.62809	0.0093	0.54797	0.00672	0.58187	0.00959	0.67129	0.01975	0.71138	0.0301
0.625	0.00914	0.54484	0.0066	0.57881	0.0094	0.66818	0.01934	0.70828	0.02939
0.62195	0.00898	0.54179	0.00648	0.5757	0.00922	0.66506	0.01894	0.70517	0.02873
0.61886	0.00883	0.53863	0.00637	0.57265	0.00905	0.66202	0.01854	0.70213	0.02811
0.61581	0.00868	0.53571	0.00625	0.56952	0.00887	0.65892	0.01818	0.69904	0.02746
0.61272	0.00853	0.53253	0.00614	0.56646	0.0087	0.65585	0.0178	0.69592	0.02686
0.60965	0.00839	0.52945	0.00602	0.56335	0.00854	0.65281	0.01743	0.69288	0.02626
0.60653	0.00825	0.5264	0.00591	0.56027	0.00836	0.64969	0.01706	0.68981	0.02567
0.60346	0.00811	0.52329	0.0058	0.55721	0.0082	0.64665	0.01671	0.68671	0.0251
0.60033	0.00797	0.52018	0.00569	0.55408	0.00804	0.64355	0.01636	0.68364	0.02453
0.5972	0.00783	0.5171	0.00559	0.55102	0.00788	0.64044	0.01602	0.68051	0.02399
0.59417	0.0077	0.51403	0.00549	0.54792	0.00773	0.63738	0.01569	0.67743	0.02345
0.59108	0.00757	0.51096	0.00538	0.5448	0.00758	0.6343	0.01536	0.67435	0.02292
0.58788	0.00745	0.50787	0.00528	0.54177	0.00743	0.63116	0.01504	0.67126	0.02241
0.58494	0.00732	0.50481	0.00518	0.53867	0.00729	0.62809	0.01472	0.66822	0.02189
0.58184	0.0072	0.5017	0.00509	0.53564	0.00714	0.62506	0.01442	0.6651	0.02141
0.57874	0.00708	0.49858	0.00499	0.53256	0.007	0.62195	0.01412	0.662	0.02094
0.57568	0.00696	0.49556	0.00489	0.52943	0.00685	0.61889	0.01382	0.65896	0.02047
0.57264	0.00684	0.49246	0.0048	0.52633	0.00672	0.61581	0.01353	0.65586	0.02001
0.56954	0.00673	0.48919	0.00468	0.52328	0.00659	0.6127	0.01325	0.65277	0.01954
0.56642	0.00661	0.48599	0.00459	0.52021	0.00645	0.60963	0.01296	0.64966	0.01912
0.56339	0.0065	0.48291	0.0045	0.51713	0.00631	0.60655	0.01268	0.64664	0.01867
0.56024	0.00639	0.47986	0.0044	0.51407	0.00619	0.60343	0.01244	0.6435	0.01825
0.55716	0.00629	0.47671	0.00432	0.5109	0.00605	0.60034	0.01219	0.64044	0.01783
0.55411	0.00618	0.47361	0.00424	0.50784	0.00593	0.59725	0.01192	0.63733	0.01742
0.551	0.00607	0.47049	0.00415	0.50477	0.00581	0.59418	0.01166	0.63426	0.01702
0.54791	0.00597	0.46746	0.00407	0.50166	0.00569	0.59112	0.0114	0.63121	0.01664
0.54482	0.00587	0.46438	0.00398	0.4986	0.00557	0.58799	0.01116	0.62809	0.01622
0.54176	0.00577	0.46128	0.0039	0.4956	0.00544	0.5849	0.01091	0.62498	0.01584
0.53873	0.00567	0.45823	0.00382	0.49245	0.00533	0.58181	0.01067	0.62193	0.01549
0.53565	0.00558	0.45516	0.00374	0.48932	0.00522	0.57881	0.01044	0.61886	0.01513
0.53255	0.00548	0.45208	0.00366	0.4863	0.0051	0.57571	0.0102	0.6158	0.01477
0.52947	0.00539	0.44896	0.00359	0.48322	0.00499	0.57264	0.00998	0.61273	0.01443
0.52636	0.0053	0.4459	0.00351	0.48005	0.00488	0.56953	0.00975	0.60964	0.01408
0.5233	0.00521	0.44283	0.00344	0.47672	0.00476	0.56647	0.00953	0.60656	0.01375
0.52017	0.00512	0.43967	0.00336	0.47337	0.00462	0.56335	0.00932	0.60345	0.01342
0.51706	0.00503	0.4366	0.00329	0.47024	0.00452	0.56024	0.0091	0.60038	0.01306
0.51398	0.00494	0.43351	0.00322	0.46715	0.00441	0.55716	0.00889	0.59727	0.01275
0.51089	0.00485	0.43048	0.00314	0.46404	0.00431	0.55414	0.00868	0.59419	0.01244
0.50779	0.00475	0.42739	0.00308	0.461	0.00421	0.55099	0.00848	0.5911	0.01214
0.50473	0.00467	0.42434	0.00301	0.45794	0.00411	0.5479	0.00829	0.588	0.01183
0.50168	0.00459	0.42122	0.00294	0.45481	0.00401	0.54483	0.00808	0.58491	0.01153
0.49861	0.00451	0.41814	0.00287	0.45176	0.00391	0.54175	0.00789	0.58186	0.01124
0.49556	0.00443	0.41507	0.00281	0.44869	0.00382	0.5387	0.00772	0.5788	0.01095
0.49244	0.00436	0.41199	0.00274	0.44562	0.00372	0.53561	0.00753	0.57572	0.01067
0.48932	0.00428	0.40885	0.00268	0.44252	0.00363	0.53255	0.00735	0.5726	0.01038
0.48625	0.0042	0.40586	0.00261	0.43942	0.00354	0.52943	0.00715	0.56948	0.0101
0.48323	0.00413	0.40272	0.00254	0.43625	0.00345	0.52632	0.00698	0.56645	0.00985
0.48006	0.00405	0.39959	0.00248	0.43321	0.00335	0.52324	0.00681	0.56337	0.00957
0.47705	0.00398	0.39657	0.00242	0.43015	0.00327	0.52014	0.00663	0.56028	0.00929
0.47387	0.00391	0.39344	0.00236	0.42706	0.00318	0.51712	0.00646	0.55722	0.00905
0.47078	0.00384	0.39039	0.0023	0.42397	0.0031	0.51406	0.0063	0.55413	0.00881
0.46763	0.00377	0.38725	0.00224	0.42089	0.00302	0.51091	0.00613	0.55107	0.00856
0.4647	0.0037	0.38419	0.00218	0.41786	0.00293	0.50784	0.00596	0.54789	0.0083
0.46164	0.00363	0.38115	0.00212	0.41477	0.00285	0.5048	0.00581	0.54483	0.00807
0.45849	0.00356	0.37807	0.00207	0.41161	0.00276	0.50168	0.00566	0.54178	0.00785
0.45548	0.0035	0.37501	0.00201	0.40857	0.00268	0.49864	0.0055	0.53871	0.00762
0.45235	0.00343	0.37189	0.00195	0.4055	0.0026	0.4955	0.00535	0.53562	0.00738
0.44927	0.00337	0.36882	0.0019	0.40242	0.00252	0.49248	0.00519	0.53265	0.00716
0.44616	0.00331	0.36571	0.00185	0.39926	0.00245	0.48937	0.00504	0.5294	0.00693
0.44309	0.00324	0.36259	0.00179	0.39624	0.00237	0.48631	0.0049	0.52637	0.00671
0.44002	0.00318	0.35955	0.00174	0.3932	0.00229	0.48236	0.00463	0.52327	0.00651
0.43687	0.00312	0.35645	0.00168	0.39004	0.00222	0.47851	0.00436	0.52019	0.00627
0.43385	0.00306	0.35333	0.00163	0.38699	0.00215	0.47541	0.00422	0.51713	0.00606
0.43069	0.003	0.35029	0.00158	0.38394	0.00207	0.47236	0.00408	0.51402	0.00589
0.42765	0.00294	0.3472	0.00153	0.38081	0.002	0.4692	0.00393	0.51096	0.00565
0.42461	0.00288	0.34411	0.00148	0.37776	0.00193	0.46613	0.00381	0.50784	0.00546
0.42152	0.00283	0.34101	0.00143	0.37466	0.00186	0.46314	0.00368	0.50478	0.00526
0.41844	0.00277	0.33798	0.00138	0.37155	0.00178	0.46001	0.00355	0.50171	0.00507
0.41537	0.00271	0.3349	0.00134	0.36848	0.00172	0.45694	0.00342	0.49544	0.00395
0.41228	0.00265	0.3318	0.00129	0.3654	0.00165	0.45383	0.0033	0.49235	0.00374
0.4092	0.0026	0.32871	0.00124	0.36225	0.00158	0.45075	0.00316	0.48923	0.00356
0.40608	0.00255	0.32568	0.0012	0.35922	0.00152	0.44768	0.00305	0.48615	0.00339
0.40296	0.00249	0.32253	0.00115	0.3561	0.00146	0.44461	0.00293	0.48307	0.00321
0.39989	0.00244	0.31946	0.0011	0.35302	0.00139	0.44152	0.00279	0.47997	0.00303
0.39684	0.00239	0.31637	0.00106	0.34993	0.00133	0.43845	0.00269	0.47689	0.00286
0.39376	0.00234	0.31323	0.00102	0.34689	0.00127	0.43535	0.00257	0.47382	0.00269
0.39063	0.00228	0.31014	0.00097264	0.34382	0.00121	0.43223	0.00245	0.47071	0.00251
0.3876	0.00224	0.30709	0.000929501	0.34076	0.00115	0.42917	0.00234	0.46763	0.00236
0.38448	0.00219	0.30402	0.000888083	0.33766	0.00109	0.42608	0.00224	0.46455	0.00219
0.38142	0.00214	0.30096	0.000844675	0.33457	0.00103	0.42302	0.00212	0.46145	0.00204
0.37833	0.00209	0.29788	0.000802358	0.33148	0.000965518	0.41994	0.00202	0.45841	0.00188
0.37531	0.00204	0.29479	0.000760953	0.32835	0.000910504	0.41688	0.00191	0.45532	0.00173
0.37216	0.002	0.29172	0.000720413	0.32531	0.000851917	0.41376	0.0018	0.45225	0.00155
0.36912	0.00195	0.28862	0.000682479	0.32219	0.000789742	0.41071	0.0017	0.44911	0.00141
0.36595	0.0019	0.28555	0.000642602	0.31908	0.000739366	0.40767	0.0016	0.44611	0.00126
0.36292	0.00186	0.28246	0.000601327	0.31605	0.000685495	0.40454	0.0015	0.44304	0.00109
0.3598	0.00181	0.27934	0.000563587	0.31298	0.000624119	0.40138	0.00138	0.43985	0.000963544
0.35671	0.00177	0.27628	0.000526075	0.30981	0.000577024	0.39836	0.00129	0.43681	0.000822851
0.35362	0.00173	0.27318	0.000486957	0.30677	0.000520704	0.39531	0.00119	0.43374	0.000673218
0.35055	0.00168	0.27008	0.000450355	0.30373	0.00047071	0.39218	0.00109	0.4306	0.000535281
0.34748	0.00164	0.267	0.000412834	0.30063	0.000415261	0.38909	0.000999612	0.42752	0.000385472
0.34442	0.0016	0.26389	0.000376681	0.29759	0.000366351	0.38598	0.000902872	0.42446	0.000257565
0.34137	0.00156	0.26086	0.000341573	0.29449	0.000312739	0.38288	0.000810831	0.42138	0.000142015
0.33825	0.00152	0.25776	0.000304227	0.29138	0.000262534	0.37982	0.000728358	0.41833	5.81974e-07
0.33513	0.00148	0.25468	0.000269056	0.28835	0.000214997	0.37678	0.000637191	0.41526	-0.000133398
0.33204	0.00144	0.25158	0.000235217	0.28524	0.000164645	0.37364	0.000538599	0.41212	-0.000279992
0.32899	0.0014	0.24851	0.000201055	0.28209	0.000115727	0.37058	0.000457812	0.4091	-0.000404061
0.32593	0.00136	0.24544	0.000164833	0.279	6.76649e-05	0.36747	0.000366654	0.40601	-0.000528641
0.32278	0.00132	0.24232	0.000131547	0.27594	2.27326e-05	0.3644	0.000283453	0.40286	-0.000675409
0.31969	0.00128	0.23926	9.91186e-05	0.2728	-2.15765e-05	0.36132	0.000202546	0.39982	-0.000783966
0.31665	0.00125	0.23616	6.28412e-05	0.26977	-6.29991e-05	0.35824	0.000109212	0.39668	-0.000906599
0.31356	0.00121	0.23306	2.49569e-05	0.26671	-0.00010734	0.35519	3.34237e-05	0.39362	-0.00103
0.31043	0.00117	0.23001	-4.66846e-06	0.26365	-0.000151656	0.35204	-5.52603e-05	0.3905	-0.00114
0.30744	0.00114	0.2269	-3.16742e-05	0.26055	-0.000201545	0.34899	-0.000133887	0.38746	-0.00127
0.30427	0.0011	0.22386	-6.23488e-05	0.25747	-0.000243157	0.34588	-0.000209608	0.38439	-0.00137
0.30129	0.00107	0.22079	-9.25911e-05	0.25437	-0.000292969	0.34285	-0.000282016	0.38131	-0.00149
0.29816	0.00103	0.21766	-0.000125701	0.25127	-0.000335449	0.33977	-0.000358823	0.37825	-0.0016
0.29502	0.000995841	0.21459	-0.00015812	0.24822	-0.000374714	0.33668	-0.000442057	0.3752	-0.00171
0.29201	0.000964165	0.21146	-0.00018862	0.24511	-0.00042133	0.33362	-0.000529766	0.37201	-0.00184
0.2889	0.000930388	0.20846	-0.000219015	0.24203	-0.000460221	0.33048	-0.000593898	0.36899	-0.00194
0.28582	0.000896913	0.20535	-0.000253615	0.23896	-0.000501901	0.32742	-0.000674736	0.36588	-0.00205
0.28275	0.000864203	0.20227	-0.000279898	0.2359	-0.000545346	0.32434	-0.000764759	0.36278	-0.00218
0.27962	0.000831358	0.19916	-0.000308473	0.23278	-0.000585198	0.32118	-0.000824908	0.35971	-0.00227
0.27657	0.000799018	0.19607	-0.000341952	0.22969	-0.000627816	0.31818	-0.00089786	0.35664	-0.00237
0.27348	0.000767315	0.19302	-0.000370017	0.22665	-0.000666993	0.31509	-0.0009652	0.3535	-0.00248
0.27034	0.000737532	0.18993	-0.000397422	0.22353	-0.000705647	0.31197	-0.00103	0.35048	-0.00258
0.2673	0.000707884	0.18681	-0.00042725	0.22047	-0.000747907	0.30887	-0.00111	0.34737	-0.00268
0.26423	0.00067677	0.1838	-0.000454598	0.21738	-0.000780555	0.30581	-0.00117	0.34429	-0.00277
0.2612	0.000646838	0.18067	-0.000484977	0.21427	-0.000823247	0.30275	-0.00123	0.34123	-0.00286
0.2581	0.000615876	0.1776	-0.000513431	0.21123	-0.000859945	0.2996	-0.00131	0.33817	-0.00297
0.25497	0.000585152	0.17451	-0.0005443	0.20815	-0.000896527	0.29659	-0.00137	0.33506	-0.00307
0.25188	0.000556126	0.17146	-0.000569655	0.20503	-0.000941491	0.29346	-0.00144	0.33202	-0.00316
0.24883	0.000527722	0.16838	-0.000600573	0.20195	-0.000974661	0.29042	-0.00149	0.32892	-0.00326
0.24571	0.000498626	0.16527	-0.00062952	0.19885	-0.00101	0.28734	-0.00156	0.32582	-0.00334
0.24263	0.000469534	0.16216	-0.000655112	0.1958	-0.00105	0.28426	-0.00163	0.32269	-0.00347
0.23949	0.000443267	0.15912	-0.000684012	0.19265	-0.00109	0.28118	-0.00169	0.31958	-0.00354
0.23643	0.000415135	0.15599	-0.000715043	0.18954	-0.00112	0.2781	-0.00175	0.31654	-0.00362
0.23336	0.000384893	0.15292	-0.000738199	0.1865	-0.00116	0.27498	-0.00182	0.31345	-0.00374
0.23031	0.000359698	0.14986	-0.000767444	0.18348	-0.00119	0.27187	-0.00188	0.31039	-0.0038
0.2272	0.000333875	0.14678	-0.000794938	0.18037	-0.00123	0.26877	-0.00194	0.30727	-0.00389
0.22408	0.000306511	0.14369	-0.00082138	0.17732	-0.00127	0.26571	-0.00199	0.30423	-0.00397
0.22105	0.000280756	0.14059	-0.000850145	0.17426	-0.00131	0.26268	-0.00205	0.30114	-0.00406
0.218	0.000254094	0.13754	-0.000878023	0.17113	-0.00134	0.25959	-0.00212	0.29804	-0.00414
0.21487	0.000228026	0.1344	-0.000903706	0.16806	-0.00137	0.25652	-0.00217	0.29496	-0.00424
0.21181	0.000201551	0.13132	-0.00093348	0.16496	-0.00141	0.25342	-0.00224	0.29192	-0.00432
0.20874	0.000176625	0.12829	-0.00095883	0.16184	-0.00145	0.25033	-0.00229	0.28876	-0.0044
0.2056	0.000150395	0.12511	-0.000990967	0.15876	-0.00148	0.24721	-0.00235	0.28572	-0.00449
0.20252	0.000123412	0.12206	-0.00101	0.15566	-0.00152	0.24419	-0.00241	0.28258	-0.00457
0.19949	0.000101233	0.119	-0.00104	0.15262	-0.00155	0.24107	-0.00246	0.27951	-0.00465
0.19638	7.4504e-05	0.11598	-0.00107	0.14957	-0.00159	0.238	-0.00251	0.27642	-0.00472
0.19325	5.01014e-05	0.1128	-0.0011	0.14647	-0.00162	0.23491	-0.00258	0.27331	-0.00482
0.19017	2.54845e-05	0.10977	-0.00112	0.14339	-0.00165	0.23177	-0.00262	0.27025	-0.00488
0.18712	6.20542e-07	0.10672	-0.00115	0.14031	-0.00169	0.22869	-0.00268	0.26718	-0.00496
0.18409	-2.16982e-05	0.10357	-0.00118	0.13719	-0.00172	0.22563	-0.00273	0.26409	-0.00503
0.18096	-4.50056e-05	0.10048	-0.00121	0.1341	-0.00176	0.22261	-0.00278	0.26104	-0.00511
0.17793	-6.80976e-05	0.09744	-0.00124	0.13099	-0.00179	0.21951	-0.00284	0.25798	-0.00518
0.1748	-9.29555e-05	0.09435	-0.00126	0.12795	-0.00182	0.21639	-0.0029	0.25487	-0.00528
0.17171	-0.000116036	0.09127	-0.00129	0.12483	-0.00186	0.21335	-0.00295	0.25177	-0.00534
0.16869	-0.000138396	0.08815	-0.00131	0.12179	-0.0019	0.21025	-0.003	0.24871	-0.00542
0.16555	-0.000163482	0.08509	-0.00134	0.11866	-0.00193	0.20716	-0.00304	0.2456	-0.00551
0.16245	-0.000185454	0.08196	-0.00137	0.11562	-0.00197	0.20406	-0.00311	0.24252	-0.00557
0.15939	-0.00020868	0.07889	-0.0014	0.11249	-0.002	0.20098	-0.00315	0.23944	-0.00564
0.15629	-0.000231723	0.07582	-0.00143	0.10945	-0.00203	0.19792	-0.0032	0.23637	-0.00572
0.15325	-0.000254417	0.07277	-0.00145	0.10632	-0.00206	0.19478	-0.00326	0.23328	-0.00579
0.15012	-0.000277925	0.06965	-0.00148	0.10329	-0.0021	0.19172	-0.00331	0.23014	-0.00587
0.14706	-0.000297813	0.06662	-0.00151	0.10023	-0.00213	0.18864	-0.00335	0.22715	-0.00593
0.144	-0.000321926	0.06351	-0.00154	0.09713	-0.00217	0.18556	-0.00341	0.22401	-0.006
0.14088	-0.000343988	0.06047	-0.00157	0.09403	-0.0022	0.18246	-0.00346	0.22092	-0.00607
0.1378	-0.000366135	0.05739	-0.0016	0.09094	-0.00224	0.17941	-0.0035	0.21788	-0.00614
0.13468	-0.000388632	0.05428	-0.00162	0.08782	-0.00227	0.17633	-0.00356	0.21481	-0.00623
0.13164	-0.000411377	0.05117	-0.00165	0.08477	-0.00231	0.17322	-0.00361	0.21172	-0.00628
0.12854	-0.000432514	0.04811	-0.00168	0.08167	-0.00234	0.17016	-0.00366	0.20863	-0.00635
0.12548	-0.000457356	0.04496	-0.00171	0.07859	-0.00238	0.16707	-0.00371	0.20552	-0.00645
0.12239	-0.000476985	0.04188	-0.00174	0.07551	-0.00241	0.164	-0.00375	0.20241	-0.00649
0.11926	-0.000499601	0.03882	-0.00177	0.07238	-0.00245	0.16087	-0.00381	0.19935	-0.00658
0.11627	-0.000523392	0.03571	-0.0018	0.06935	-0.00248	0.15783	-0.00385	0.19627	-0.00665
0.11309	-0.000544992	0.03263	-0.00183	0.06629	-0.00251	0.15467	-0.00391	0.19319	-0.00671
0.11002	-0.000566428	0.02959	-0.00185	0.06322	-0.00255	0.15163	-0.00395	0.19007	-0.00678
0.107	-0.000588363	0.02649	-0.00189	0.06014	-0.00259	0.14855	-0.004	0.18703	-0.00684
0.1039	-0.000607834	0.02344	-0.00191	0.05703	-0.00262	0.14553	-0.00405	0.18395	-0.0069
0.10079	-0.000632348	0.02036	-0.00194	0.05394	-0.00266	0.14238	-0.0041	0.18086	-0.00698
0.0977	-0.000654065	0.01733	-0.00198	0.05086	-0.00269	0.13936	-0.00414	0.17779	-0.00704
0.09469	-0.000675751	0.01421	-0.002	0.04774	-0.00273	0.13625	-0.0042	0.17475	-0.00713
0.09156	-0.000698353	0.01111	-0.00203	0.04464	-0.00277	0.13319	-0.00424	0.17165	-0.00718
0.08847	-0.000720775	0.00797	-0.00207	0.04155	-0.0028	0.13004	-0.00429	0.16854	-0.00725
0.08534	-0.000743659	0.00494	-0.0021	0.03852	-0.00284	0.12695	-0.00435	0.16549	-0.00734
0.0823	-0.000765144	0.0018	-0.00213	0.03539	-0.00288	0.12389	-0.00439	0.16234	-0.00739
0.07927	-0.000786403	-0.00127	-0.00216	0.03233	-0.00291	0.12078	-0.00443	0.15931	-0.00746
0.07612	-0.000811292	-0.00436	-0.00219	0.02928	-0.00295	0.11767	-0.00449	0.15613	-0.00753
0.07304	-0.00083613	-0.00739	-0.00223	0.02617	-0.00298	0.11463	-0.00454	0.15311	-0.00759
0.06992	-0.000856566	-0.0105	-0.00226	0.02311	-0.00302	0.11149	-0.00459	0.15001	-0.00766
0.06687	-0.000875787	-0.01358	-0.00229	0.02008	-0.00306	0.10846	-0.00463	0.14696	-0.00772
0.0638	-0.000899111	-0.01661	-0.00232	0.01693	-0.0031	0.10537	-0.00468	0.14387	-0.00778
0.06074	-0.000921376	-0.01972	-0.00235	0.01386	-0.00314	0.10232	-0.00473	0.14082	-0.00785
0.05763	-0.000944593	-0.02282	-0.00239	0.0108	-0.00317	0.09928	-0.00477	0.13773	-0.00792
0.05455	-0.000967562	-0.02595	-0.00242	0.00763	-0.00322	0.09614	-0.00483	0.13462	-0.00799
0.05146	-0.000989963	-0.02899	-0.00245	0.00459	-0.00325	0.09303	-0.00487	0.13155	-0.00806
0.04833	-0.00101	-0.0321	-0.00249	0.00149	-0.00329	0.08998	-0.00493	0.12843	-0.00812
0.04524	-0.00104	-0.03514	-0.00252	-0.00161	-0.00333	0.08688	-0.00499	0.12529	-0.00822
0.04217	-0.00106	-0.03827	-0.00255	-0.00469	-0.00337	0.08379	-0.00503	0.12227	-0.00826
0.03911	-0.00108	-0.04137	-0.00259	-0.00775	-0.00341	0.08073	-0.00507	0.1192	-0.00833
0.03601	-0.00111	-0.04446	-0.00263	-0.01084	-0.00344	0.0776	-0.00513	0.11612	-0.00841
0.03296	-0.00113	-0.04748	-0.00266	-0.01389	-0.00349	0.07449	-0.00517	0.11303	-0.00846
0.02988	-0.00116	-0.05054	-0.00269	-0.01698	-0.00353	0.07143	-0.00522	0.10992	-0.00852
0.02684	-0.00118	-0.05362	-0.00273	-0.02003	-0.00357	0.06835	-0.00526	0.10688	-0.00859
0.02372	-0.0012	-0.05669	-0.00277	-0.02315	-0.00361	0.0653	-0.00531	0.10377	-0.00867
0.02061	-0.00123	-0.05982	-0.0028	-0.02625	-0.00365	0.06223	-0.00537	0.1007	-0.00872
0.01749	-0.00125	-0.06293	-0.00284	-0.02929	-0.00369	0.05911	-0.00541	0.09766	-0.0088
0.01446	-0.00128	-0.06594	-0.00288	-0.03241	-0.00374	0.0561	-0.00547	0.09451	-0.00887
0.01139	-0.0013	-0.06903	-0.00291	-0.03546	-0.00378	0.05299	-0.00552	0.09142	-0.00893
0.00826	-0.00133	-0.07217	-0.00296	-0.03858	-0.00382	0.04987	-0.00557	0.08833	-0.009
0.0052	-0.00135	-0.07521	-0.00299	-0.04165	-0.00386	0.04679	-0.00563	0.08522	-0.00908
0.00211	-0.00138	-0.07831	-0.00303	-0.04479	-0.00391	0.04365	-0.00567	0.08217	-0.00914
-0.00101	-0.0014	-0.08145	-0.00308	-0.04785	-0.00395	0.04059	-0.00572	0.07911	-0.0092
-0.00413	-0.00143	-0.08454	-0.00311	-0.05092	-0.00399	0.03756	-0.00577	0.07603	-0.00928
-0.00713	-0.00145	-0.08757	-0.00315	-0.05394	-0.00403	0.03441	-0.00582	0.07291	-0.00934
-0.01026	-0.00148	-0.09062	-0.00319	-0.05706	-0.00408	0.03136	-0.00587	0.06983	-0.0094
-0.01325	-0.0015	-0.0937	-0.00323	-0.06015	-0.00412	0.02825	-0.00591	0.06678	-0.00946
-0.01636	-0.00153	-0.09681	-0.00327	-0.06324	-0.00417	0.02524	-0.00598	0.06368	-0.00953
-0.01943	-0.00156	-0.09989	-0.00331	-0.06634	-0.00421	0.02213	-0.00603	0.0606	-0.0096
-0.02254	-0.00158	-0.10297	-0.00335	-0.06938	-0.00426	0.01907	-0.00608	0.0575	-0.00969
-0.02558	-0.00161	-0.10608	-0.00339	-0.07252	-0.00431	0.01595	-0.00614	0.05444	-0.00974
-0.02868	-0.00163	-0.10913	-0.00344	-0.07558	-0.00435	0.01288	-0.00618	0.05135	-0.00981
-0.03181	-0.00167	-0.1123	-0.00348	-0.07865	-0.00439	0.00976	-0.00623	0.04828	-0.0099
-0.03493	-0.00169	-0.11537	-0.00352	-0.08177	-0.00445	0.00665	-0.00631	0.04519	-0.00996
-0.03801	-0.00172	-0.11839	-0.00357	-0.08484	-0.0045	0.00356	-0.00635	0.04208	-0.01002
-0.04105	-0.00175	-0.12148	-0.00361	-0.08794	-0.00454	0.000498689	-0.0064	0.03897	-0.01009
-0.04419	-0.00177	-0.12461	-0.00365	-0.09093	-0.00459	-0.00263	-0.00645	0.03592	-0.01016
-0.04722	-0.0018	-0.1277	-0.0037	-0.09403	-0.00464	-0.00569	-0.0065	0.03278	-0.01023
-0.05035	-0.00183	-0.13071	-0.00374	-0.09716	-0.00469	-0.00879	-0.00655	0.02973	-0.01029
-0.05337	-0.00186	-0.13383	-0.00379	-0.10024	-0.00474	-0.01182	-0.00661	0.02669	-0.01036
-0.05648	-0.00189	-0.13691	-0.00384	-0.10327	-0.0048	-0.01487	-0.00666	0.02369	-0.01043
-0.05952	-0.00192	-0.14	-0.00389	-0.10638	-0.00485	-0.01797	-0.00672	0.02054	-0.0105
-0.06266	-0.00195	-0.14301	-0.00394	-0.10953	-0.0049	-0.02105	-0.00678	0.01749	-0.01059
-0.06578	-0.00198	-0.14611	-0.00398	-0.11258	-0.00495	-0.02418	-0.00685	0.01436	-0.01064
-0.06882	-0.00201	-0.14921	-0.00404	-0.1157	-0.005	-0.02728	-0.00689	0.01124	-0.01071
-0.07198	-0.00204	-0.15231	-0.00409	-0.11878	-0.00506	-0.03033	-0.00695	0.00673	-0.01034
-0.07501	-0.00207	-0.15542	-0.00414	-0.12183	-0.00512	-0.03341	-0.00701	0.00214	-0.01015
-0.0781	-0.0021	-0.15849	-0.00419	-0.12492	-0.00517	-0.0365	-0.00706	-0.000953318	-0.01023
-0.08118	-0.00213	-0.16157	-0.00424	-0.12803	-0.00522	-0.03959	-0.00712	-0.00407	-0.01032
-0.08426	-0.00217	-0.16471	-0.00429	-0.13106	-0.00527	-0.04262	-0.00718	-0.00713	-0.01038
-0.08736	-0.0022	-0.16769	-0.00434	-0.13408	-0.00533	-0.04581	-0.00724	-0.01016	-0.01045
-0.09041	-0.00223	-0.17082	-0.00439	-0.13719	-0.00539	-0.04884	-0.00729	-0.01327	-0.01052
-0.09347	-0.00226	-0.17387	-0.00445	-0.14031	-0.00546	-0.05193	-0.00735	-0.01634	-0.01059
-0.09655	-0.0023	-0.17699	-0.0045	-0.1434	-0.00551	-0.05498	-0.00741	-0.01946	-0.01068
-0.09967	-0.00233	-0.18007	-0.00456	-0.14651	-0.00557	-0.05806	-0.00747	-0.02257	-0.01076
-0.10275	-0.00236	-0.18316	-0.00462	-0.14959	-0.00564	-0.06114	-0.00754	-0.02565	-0.01083
-0.1058	-0.0024	-0.18618	-0.00467	-0.15269	-0.00569	-0.06425	-0.00759	-0.02876	-0.01088
-0.10889	-0.00243	-0.18927	-0.00473	-0.1557	-0.00575	-0.06731	-0.00765	-0.0318	-0.01099
-0.11199	-0.00247	-0.19244	-0.00479	-0.15885	-0.00582	-0.07038	-0.00773	-0.03491	-0.01106
-0.1151	-0.00251	-0.19548	-0.00485	-0.1619	-0.00588	-0.07352	-0.00779	-0.03802	-0.01111
-0.11816	-0.00254	-0.19854	-0.00491	-0.165	-0.00594	-0.07662	-0.00785	-0.0411	-0.01121
-0.12125	-0.00258	-0.20051	-0.00495	-0.16811	-0.006	-0.07972	-0.00792	-0.04411	-0.01129
-0.1244	-0.00261	-0.20079	-0.00494	-0.17111	-0.00607	-0.08281	-0.00798	-0.04725	-0.01135
-0.12742	-0.00265	-0.19889	-0.00444	-0.17422	-0.00614	-0.08586	-0.00805	-0.05034	-0.01142
-0.13053	-0.00269	-0.19577	-0.00405	-0.1773	-0.0062	-0.08895	-0.00811	-0.05338	-0.0115
-0.13353	-0.00273	-0.19271	-0.00379	-0.18042	-0.00627	-0.09199	-0.00816	-0.05647	-0.01158
-0.13667	-0.00277	-0.18964	-0.00358	-0.18347	-0.00633	-0.09507	-0.00824	-0.05951	-0.01166
-0.13978	-0.00281	-0.1865	-0.0034	-0.18658	-0.00639	-0.09815	-0.00832	-0.06258	-0.01175
-0.14284	-0.00285	-0.18345	-0.00323	-0.18967	-0.00647	-0.10126	-0.00839	-0.06568	-0.01181
-0.14596	-0.00289	-0.18034	-0.00308	-0.19271	-0.00654	-0.10436	-0.00845	-0.06876	-0.01189
-0.14898	-0.00293	-0.17726	-0.00294	-0.19581	-0.00661	-0.10742	-0.00851	-0.07182	-0.01201
-0.15212	-0.00297	-0.17416	-0.00281	-0.19897	-0.00668	-0.1105	-0.0086	-0.07499	-0.01208
-0.15516	-0.00301	-0.17114	-0.00269	-0.20066	-0.00672	-0.11362	-0.00866	-0.07802	-0.01215
-0.15829	-0.00305	-0.16807	-0.00258	-0.19891	-0.0059	-0.11668	-0.00873	-0.08114	-0.01224
-0.16133	-0.0031	-0.16498	-0.00246	-0.19577	-0.00529	-0.11973	-0.0088	-0.08419	-0.01232
-0.16445	-0.00314	-0.16195	-0.00236	-0.19276	-0.00489	-0.12288	-0.00888	-0.08729	-0.0124
-0.16757	-0.00318	-0.15879	-0.00226	-0.18964	-0.00458	-0.12594	-0.00895	-0.09033	-0.01248
-0.17057	-0.00322	-0.15569	-0.00216	-0.18652	-0.00431	-0.12904	-0.00902	-0.09342	-0.01258
-0.17364	-0.00327	-0.15264	-0.00206	-0.18347	-0.00408	-0.13208	-0.00908	-0.09653	-0.01264
-0.1767	-0.00331	-0.14959	-0.00197	-0.18039	-0.00386	-0.13514	-0.00917	-0.09957	-0.01274
-0.17979	-0.00336	-0.14648	-0.00189	-0.17729	-0.00366	-0.13822	-0.00925	-0.1027	-0.01284
-0.18283	-0.00341	-0.14335	-0.00181	-0.17419	-0.00348	-0.14132	-0.00933	-0.10577	-0.01292
-0.18595	-0.00345	-0.14028	-0.00174	-0.17108	-0.0033	-0.14442	-0.0094	-0.10885	-0.01301
-0.18908	-0.0035	-0.13719	-0.00168	-0.16806	-0.00314	-0.14748	-0.00948	-0.11197	-0.01313
-0.19221	-0.00355	-0.13414	-0.00167	-0.165	-0.00299	-0.15059	-0.00957	-0.11509	-0.01321
-0.19528	-0.0036	-0.13106	-0.00161	-0.16192	-0.00284	-0.15366	-0.00964	-0.1181	-0.01328
-0.19835	-0.00365	-0.12802	-0.00145	-0.15881	-0.0027	-0.15673	-0.00973	-0.12123	-0.0134
-0.20019	-0.00368	-0.12488	-0.00136	-0.15571	-0.00256	-0.15982	-0.00982	-0.12428	-0.0135
-0.2006	-0.00368	-0.12185	-0.00129	-0.15262	-0.00244	-0.16291	-0.0099	-0.12735	-0.01358
-0.19895	-0.00337	-0.11876	-0.00122	-0.14962	-0.00231	-0.16603	-0.00999	-0.13045	-0.01366
-0.19586	-0.00312	-0.11566	-0.00115	-0.14647	-0.00219	-0.16911	-0.01007	-0.13355	-0.01376
-0.19277	-0.00294	-0.11259	-0.00109	-0.14337	-0.00208	-0.17214	-0.01015	-0.13663	-0.01385
-0.1897	-0.0028	-0.1095	-0.00102	-0.14027	-0.00196	-0.17597	-0.01012	-0.13971	-0.01399
-0.1866	-0.00267	-0.10638	-0.000968082	-0.13724	-0.00186	-0.17979	-0.01014	-0.14278	-0.01407
-0.18354	-0.00255	-0.10328	-0.000907002	-0.13416	-0.00175	-0.18293	-0.01022	-0.1459	-0.01417
-0.18043	-0.00245	-0.10021	-0.00084734	-0.13108	-0.00165	-0.18596	-0.0103	-0.14897	-0.01429
-0.17731	-0.00235	-0.09713	-0.000793728	-0.12798	-0.00156	-0.18912	-0.01041	-0.15202	-0.01439
-0.17422	-0.00225	-0.09402	-0.000738565	-0.12491	-0.00146	-0.19217	-0.0105	-0.15513	-0.01448
-0.17121	-0.00216	-0.09098	-0.000684001	-0.12185	-0.00137	-0.19529	-0.01058	-0.15816	-0.01459
-0.16814	-0.00208	-0.08791	-0.000633063	-0.11869	-0.00127	-0.19834	-0.01069	-0.16131	-0.01471
-0.16506	-0.002	-0.0848	-0.000579188	-0.11561	-0.00119	-0.20022	-0.01075	-0.16441	-0.01481
-0.16197	-0.00192	-0.08171	-0.000530314	-0.11259	-0.0011	-0.20059	-0.01074	-0.16744	-0.01491
-0.15883	-0.00185	-0.07867	-0.000478509	-0.10947	-0.00101	-0.19893	-0.00915	-0.17051	-0.01502
-0.15577	-0.00178	-0.07558	-0.000430623	-0.10639	-0.000935426	-0.1959	-0.008	-0.17361	-0.01511
-0.15264	-0.00171	-0.0725	-0.000380273	-0.10333	-0.00085605	-0.19277	-0.00727	-0.17665	-0.01524
-0.14961	-0.00164	-0.06936	-0.000328838	-0.10016	-0.000777997	-0.18972	-0.00671	-0.17983	-0.01537
-0.14654	-0.00158	-0.06629	-0.000286307	-0.09712	-0.000703225	-0.18658	-0.00623	-0.18288	-0.01548
-0.14345	-0.00151	-0.06318	-0.000241334	-0.09401	-0.000627475	-0.18347	-0.00582	-0.18591	-0.01557
-0.14039	-0.00145	-0.06017	-0.000195357	-0.09098	-0.000563638	-0.18045	-0.00545	-0.189	-0.0157
-0.13729	-0.00139	-0.05705	-0.000151395	-0.08789	-0.000488195	-0.17731	-0.0051	-0.19215	-0.01583
-0.13419	-0.00134	-0.05398	-0.000107925	-0.08479	-0.000417904	-0.17338	-0.00461	-0.19522	-0.01594
-0.13114	-0.00128	-0.05088	-6.26751e-05	-0.08175	-0.000348209	-0.16955	-0.00419	-0.19827	-0.01603
-0.12802	-0.00123	-0.04789	-1.84173e-05	-0.07866	-0.00027735	-0.16649	-0.00393	-0.20017	-0.01612
-0.12498	-0.00117	-0.04478	1.47699e-05	-0.07556	-0.000209446	-0.16341	-0.00367	-0.20062	-0.01615
-0.12187	-0.00112	-0.04164	5.28371e-05	-0.07253	-0.000152466	-0.16036	-0.00343	-0.19891	-0.0138
-0.11879	-0.00107	-0.03855	9.39367e-05	-0.06941	-8.47051e-05	-0.15725	-0.00321	-0.19585	-0.01193
-0.11567	-0.00102	-0.03549	0.000130045	-0.06629	-2.56892e-05	-0.15418	-0.003	-0.19276	-0.01077
-0.11263	-0.000974281	-0.03239	0.000169091	-0.06327	2.13529e-05	-0.15107	-0.00279	-0.18967	-0.00984
-0.1095	-0.000925535	-0.02922	0.000211357	-0.06014	8.93056e-05	-0.14798	-0.00258	-0.18656	-0.00908
-0.10643	-0.000880966	-0.02623	0.000246945	-0.05706	0.000141988	-0.14484	-0.0024	-0.18342	-0.00844
-0.10332	-0.000835794	-0.02316	0.00028412	-0.054	0.000204339	-0.14184	-0.00222	-0.18037	-0.00785
-0.10029	-0.000790332	-0.02003	0.000323418	-0.05096	0.000258976	-0.13874	-0.00204	-0.17727	-0.0073
-0.09717	-0.000748619	-0.01692	0.000358267	-0.04785	0.00031212	-0.13561	-0.00188	-0.17424	-0.00682
-0.09413	-0.000708046	-0.01389	0.000391795	-0.04477	0.000369006	-0.13258	-0.00171	-0.1711	-0.00639
-0.09102	-0.000666886	-0.01085	0.000425114	-0.04169	0.000423287	-0.12952	-0.00156	-0.16806	-0.00595
-0.08797	-0.000625527	-0.00776	0.000462496	-0.03861	0.000477802	-0.1264	-0.00141	-0.16498	-0.00553
-0.08488	-0.000584274	-0.00466	0.000497338	-0.03556	0.000529891	-0.12338	-0.00125	-0.16188	-0.00516
-0.0818	-0.000547359	-0.00154	0.000531779	-0.03244	0.000581315	-0.12026	-0.0011	-0.1588	-0.00479
-0.07869	-0.000506863	0.00157	0.000565294	-0.02935	0.000633765	-0.11721	-0.000963305	-0.15255	-0.00341
-0.07559	-0.000471687	0.00463	0.000598027	-0.02625	0.000686695	-0.11408	-0.000830186	-0.14943	-0.00307
-0.07254	-0.000434297	0.00768	0.00063065	-0.02322	0.000731872	-0.11103	-0.000692041	-0.14638	-0.00279
-0.06947	-0.00039576	0.01076	0.000663491	-0.0201	0.000779382	-0.10788	-0.000562914	-0.1432	-0.00251
-0.0664	-0.000361986	0.01391	0.000693565	-0.01703	0.000821908	-0.10484	-0.000443064	-0.14015	-0.00222
-0.06327	-0.000326765	0.01695	0.00072585	-0.01395	0.000871736	-0.10176	-0.00032213	-0.13707	-0.00197
-0.06018	-0.000290594	0.02006	0.000762263	-0.01085	0.000915881	-0.09858	-0.00019722	-0.134	-0.00172
-0.05708	-0.000257396	0.02318	0.000788859	-0.00779	0.00096277	-0.09555	-8.11458e-05	-0.13091	-0.00148
-0.054	-0.000224324	0.02616	0.00081803	-0.00471	0.00101	-0.09251	2.88817e-05	-0.12787	-0.00125
-0.05095	-0.000190839	0.02927	0.000848628	-0.00156	0.00106	-0.0895	0.000133637	-0.12478	-0.00101
-0.04788	-0.0001597	0.0324	0.000878482	0.00148	0.0011	-0.08636	0.000249755	-0.12166	-0.00078934
-0.04481	-0.000127189	0.03541	0.00090784	0.00455	0.00114	-0.08329	0.000353918	-0.11865	-0.000555863
-0.04172	-9.5513e-05	0.03856	0.000940074	0.00765	0.00119	-0.08013	0.000478549	-0.11555	-0.000359354
-0.03859	-6.31194e-05	0.04156	0.000971135	0.01078	0.00123	-0.07706	0.000571649	-0.11247	-0.000166727
-0.03553	-2.94829e-05	0.0447	0.00099675	0.01387	0.00127	-0.07401	0.000666576	-0.10935	5.91205e-05
-0.03242	1.05153e-06	0.04777	0.00103	0.01689	0.00131	-0.07095	0.000774534	-0.1063	0.000229211
-0.02933	2.67529e-05	0.05085	0.00106	0.02002	0.00135	-0.06786	0.000868499	-0.10317	0.000430342
-0.0263	5.35674e-05	0.05396	0.00108	0.02314	0.00139	-0.06477	0.000965607	-0.1001	0.000628067
-0.02319	8.2487e-05	0.057	0.00111	0.02621	0.00143	-0.0617	0.00106	-0.09709	0.000787217
-0.02013	0.000114414	0.06009	0.00114	0.02929	0.00147	-0.05859	0.00115	-0.09394	0.000955968
-0.01702	0.000139948	0.06319	0.00117	0.03235	0.00151	-0.05543	0.00124	-0.09086	0.00112
-0.01394	0.000168378	0.06629	0.0012	0.03541	0.00155	-0.05238	0.00131	-0.08778	0.00129
-0.01087	0.00019608	0.06932	0.00122	0.03847	0.00158	-0.04935	0.0014	-0.08471	0.00145
-0.00779	0.000222251	0.07244	0.00125	0.04161	0.00162	-0.04627	0.00149	-0.08159	0.00161
-0.00471	0.000248728	0.07553	0.00128	0.04469	0.00166	-0.04318	0.00156	-0.07854	0.00177
-0.00165	0.000275673	0.07857	0.00131	0.04776	0.0017	-0.04009	0.00166	-0.07548	0.00192
0.00147	0.000302997	0.0817	0.00134	0.05089	0.00174	-0.03701	0.00173	-0.07238	0.00207
0.00451	0.000326371	0.0848	0.00137	0.05398	0.00178	-0.03396	0.00181	-0.06923	0.00224
0.00758	0.000356116	0.08786	0.00139	0.05706	0.00181	-0.0308	0.00189	-0.06612	0.00236
0.01077	0.000381439	0.09102	0.00142	0.06015	0.00185	-0.02773	0.00196	-0.06309	0.0025
0.01385	0.00040765	0.09401	0.00145	0.0632	0.00188	-0.02468	0.00204	-0.06002	0.00265
0.0169	0.000431021	0.09716	0.00148	0.06629	0.00192	-0.0216	0.00211	-0.05694	0.00277
0.01999	0.000455054	0.1002	0.00151	0.06937	0.00195	-0.01849	0.00219	-0.05384	0.0029
0.02309	0.000481151	0.10324	0.00153	0.07241	0.00199	-0.01544	0.00225	-0.05076	0.00301
0.0262	0.000503366	0.10635	0.00156	0.07548	0.00202	-0.01239	0.00232	-0.04768	0.00314
0.0292	0.000528445	0.10944	0.00159	0.07865	0.00206	-0.00928	0.00239	-0.04464	0.00327
0.03234	0.000551481	0.11248	0.00161	0.08168	0.00209	-0.00621	0.00245	-0.04154	0.0034
0.03539	0.000577005	0.11562	0.00164	0.08475	0.00213	-0.00311	0.00252	-0.03844	0.00352
0.03854	0.000601199	0.1187	0.00167	0.08783	0.00217	7.86725e-06	0.0026	-0.03538	0.00364
0.04157	0.000621774	0.12175	0.00169	0.09094	0.0022	0.00305	0.00265	-0.03228	0.00375
0.04469	0.000647845	0.12485	0.00172	0.09406	0.00223	0.00616	0.00271	-0.02918	0.00387
0.04778	0.000672596	0.12795	0.00176	0.09714	0.00227	0.00929	0.00281	-0.02612	0.00398
0.05087	0.000694415	0.13106	0.00178	0.10021	0.0023	0.01235	0.00285	-0.02302	0.00408
0.05391	0.000716862	0.13415	0.00181	0.10325	0.00234	0.01542	0.00291	-0.0199	0.00422
0.057	0.00074183	0.13723	0.00184	0.10633	0.00237	0.01855	0.00297	-0.01682	0.0043
0.06009	0.000764493	0.14033	0.00187	0.10945	0.0024	0.02163	0.00302	-0.01376	0.00441
0.06318	0.000788499	0.14344	0.0019	0.11254	0.00243	0.02472	0.00308	-0.01068	0.0045
0.06623	0.000807744	0.1465	0.00192	0.11555	0.00247	0.02776	0.00314	-0.00761	0.0046
0.06932	0.000830166	0.14954	0.00195	0.11865	0.00251	0.03086	0.00319	-0.00468	0.00469
0.0724	0.000854358	0.15264	0.00198	0.12178	0.00254	0.03387	0.00325	-0.00327	0.00468
0.07546	0.000875711	0.15572	0.00201	0.12481	0.00258	0.03699	0.00331
0.07859	0.000899099	0.15882	0.00204	0.12796	0.00262	0.03917	0.00336
0.08167	0.000921483	0.1619	0.00207	0.13016	0.00264
0.08342	0.000936966	0.16448	0.0021
