# Supplementary material for: Carbon quantum Dot incorporated Xanthan gum based gel polymer electrolytes for high performance supercapacitors
Source: Sci Rep. 2025 May 25;15:18227. doi: 10.1038/s41598-025-02341-z (PMC12104470; doi:10.1038/s41598-025-02341-z)
Supplement: Supplementary file 1 — Supplementary Material 1 [file 41598_2025_2341_MOESM1_ESM.zip › zip file/Figure 8/Fig 7 (d).xlsx]

## Sheet: Sheet1
5mV/s		10mV/s		20mV/s		50mV/s		100mV/s
Ewe/V vs. SCE	<I>/mA	Ewe/V vs. SCE	<I>/mA	Ewe/V vs. SCE	<I>/mA	Ewe/V vs. SCE	<I>/mA	Ewe/V vs. SCE	<I>/mA
0.18624	0.00273	0.07623	0.0021	0.04473	0.00268	0.03399	0.00534	-0.0496	0.00517
0.18808	0.00273	0.07801	0.00212	0.04653	0.00272	0.03705	0.00543	-0.04799	0.00532
0.19115	0.00276	0.08108	0.00216	0.04965	0.00279	0.04021	0.00552	-0.04492	0.0055
0.19421	0.00288	0.08421	0.0022	0.05275	0.00283	0.04326	0.0056	-0.04184	0.00571
0.19732	0.0029	0.08727	0.00225	0.05584	0.00289	0.0463	0.00568	-0.03877	0.00589
0.2004	0.00291	0.09041	0.00228	0.05891	0.00295	0.04938	0.00579	-0.03568	0.00606
0.20351	0.00295	0.09342	0.00232	0.062	0.003	0.05253	0.00585	-0.03259	0.00622
0.20666	0.00305	0.09652	0.00236	0.0651	0.00305	0.05556	0.00593	-0.02941	0.00644
0.20977	0.00311	0.09961	0.0024	0.06813	0.0031	0.05871	0.00603	-0.02641	0.00659
0.2128	0.00311	0.1027	0.00244	0.0712	0.00315	0.06172	0.0061	-0.02333	0.00676
0.21593	0.00316	0.10575	0.00248	0.07432	0.0032	0.06486	0.00617	-0.02024	0.00694
0.21895	0.00327	0.10881	0.00252	0.07738	0.00326	0.0679	0.00625	-0.01712	0.00709
0.22201	0.00328	0.11192	0.00256	0.08048	0.00331	0.07099	0.00633	-0.01405	0.00724
0.22506	0.00327	0.11495	0.0026	0.08354	0.00336	0.07407	0.00641	-0.01099	0.00739
0.22821	0.00332	0.11811	0.00265	0.08663	0.00342	0.07713	0.0065	-0.00796	0.00753
0.23122	0.00333	0.12115	0.00268	0.08973	0.00347	0.08029	0.00658	-0.00482	0.0077
0.23432	0.00342	0.12424	0.00273	0.09282	0.00352	0.08329	0.00665	-0.0017	0.00788
0.23745	0.00344	0.12735	0.00277	0.0959	0.00357	0.0864	0.00674	0.00133	0.00803
0.24051	0.00349	0.13044	0.00281	0.099	0.00363	0.08951	0.00681	0.00441	0.00817
0.24362	0.00355	0.13354	0.00284	0.10208	0.00368	0.09254	0.00689	0.0075	0.00832
0.24672	0.00356	0.13661	0.00289	0.10515	0.00373	0.09563	0.00695	0.01059	0.00845
0.24975	0.00363	0.13977	0.00293	0.10821	0.00377	0.09873	0.00704	0.01363	0.00862
0.25288	0.00374	0.14278	0.00297	0.11132	0.00383	0.10185	0.00711	0.01677	0.00876
0.25602	0.0038	0.14588	0.00301	0.11438	0.00388	0.10489	0.00719	0.01991	0.00892
0.25906	0.00378	0.14891	0.00305	0.11746	0.00393	0.10801	0.00725	0.02292	0.00904
0.26212	0.00385	0.15198	0.00309	0.12057	0.00398	0.11109	0.00733	0.02606	0.00917
0.26522	0.00391	0.15509	0.00313	0.12364	0.00403	0.11411	0.00739	0.02908	0.00929
0.26823	0.00396	0.15815	0.00318	0.12674	0.00409	0.11724	0.00749	0.03215	0.00943
0.27134	0.00404	0.16125	0.00322	0.12983	0.00414	0.12033	0.00754	0.03525	0.00956
0.27439	0.00413	0.16438	0.00326	0.13289	0.00419	0.12342	0.00762	0.0383	0.00973
0.27747	0.00416	0.16742	0.00331	0.136	0.00424	0.12645	0.0077	0.04149	0.00984
0.28065	0.00423	0.17052	0.00334	0.13909	0.00429	0.12958	0.00777	0.04453	0.00997
0.28368	0.00427	0.17365	0.00339	0.14215	0.00434	0.13266	0.00784	0.04761	0.01012
0.2868	0.0043	0.17668	0.00344	0.14523	0.00439	0.13579	0.00791	0.05073	0.01024
0.28989	0.00439	0.17974	0.00347	0.14831	0.00444	0.13882	0.00797	0.05378	0.01036
0.29295	0.0045	0.18285	0.00352	0.15137	0.00449	0.14192	0.00804	0.0569	0.01048
0.29602	0.00458	0.18596	0.00356	0.15446	0.00454	0.145	0.00812	0.05999	0.01061
0.2991	0.00461	0.18902	0.0036	0.15754	0.0046	0.14807	0.00817	0.06457	0.01069
0.30222	0.00461	0.19209	0.00365	0.16064	0.00464	0.15112	0.00826	0.06908	0.00998
0.30525	0.00472	0.19511	0.00369	0.16373	0.00469	0.15423	0.00831	0.07216	0.01008
0.30838	0.00469	0.19835	0.00374	0.16686	0.00475	0.15733	0.0084	0.07523	0.01021
0.31142	0.00482	0.20139	0.00379	0.16995	0.00479	0.16041	0.00847	0.07835	0.01035
0.31452	0.00487	0.20449	0.00384	0.17298	0.00485	0.16349	0.00853	0.08143	0.01044
0.31756	0.00492	0.20751	0.00389	0.17608	0.0049	0.16659	0.00862	0.08447	0.01055
0.32069	0.00497	0.21058	0.00393	0.17918	0.00495	0.1697	0.00867	0.08756	0.01069
0.32381	0.00504	0.21374	0.00398	0.18229	0.005	0.17273	0.00874	0.09065	0.01083
0.32689	0.00512	0.21681	0.00403	0.18533	0.00505	0.17587	0.00881	0.09377	0.0109
0.33	0.00516	0.21986	0.00408	0.1884	0.00511	0.17892	0.00888	0.09676	0.01103
0.33306	0.00529	0.22296	0.00413	0.19148	0.00516	0.18198	0.00894	0.09994	0.01113
0.33615	0.00536	0.22597	0.00417	0.19456	0.00522	0.18509	0.00901	0.10305	0.01125
0.33918	0.00554	0.22909	0.00423	0.19766	0.00528	0.18824	0.00908	0.10606	0.01133
0.34232	0.00555	0.2322	0.00427	0.20075	0.00533	0.19122	0.00914	0.10913	0.01146
0.34535	0.00566	0.23526	0.00433	0.20379	0.00538	0.19429	0.00922	0.11224	0.01156
0.34846	0.00576	0.23839	0.00438	0.20691	0.00545	0.19747	0.0093	0.11526	0.01165
0.35154	0.00571	0.24137	0.00443	0.20999	0.00549	0.20048	0.00936	0.11844	0.01178
0.35467	0.00588	0.24457	0.00448	0.21308	0.00555	0.20354	0.00943	0.12151	0.01188
0.35772	0.00601	0.24761	0.00454	0.21618	0.00561	0.20668	0.00952	0.12454	0.01199
0.36085	0.00612	0.25071	0.00459	0.21927	0.00566	0.20977	0.00957	0.12769	0.0121
0.36395	0.00608	0.25382	0.00464	0.22234	0.00572	0.21287	0.00964	0.13076	0.01221
0.36697	0.00615	0.25692	0.00471	0.22542	0.00578	0.21595	0.00973	0.1338	0.01229
0.37004	0.00616	0.25997	0.00475	0.22845	0.00583	0.21902	0.00978	0.13693	0.01241
0.37317	0.00632	0.26302	0.00481	0.23161	0.0059	0.2221	0.00985	0.14001	0.01252
0.37622	0.00633	0.26607	0.00486	0.23465	0.00595	0.22522	0.00993	0.14308	0.01262
0.37931	0.00634	0.26918	0.00493	0.23777	0.00602	0.22824	0.01	0.14616	0.01269
0.38234	0.00647	0.27222	0.00498	0.24082	0.00608	0.23132	0.01006	0.14924	0.01281
0.38545	0.0065	0.27537	0.00505	0.24389	0.00614	0.23444	0.01016	0.15231	0.0129
0.3885	0.00652	0.27842	0.0051	0.24706	0.00621	0.23752	0.01023	0.15539	0.01301
0.39158	0.00659	0.28142	0.00516	0.2501	0.00626	0.24132	0.01021	0.15853	0.01311
0.39474	0.00664	0.28461	0.00524	0.25318	0.00632	0.2452	0.01009	0.16155	0.01319
0.3978	0.00677	0.28767	0.00529	0.25627	0.00639	0.24821	0.01015	0.16464	0.0133
0.40091	0.00689	0.29075	0.00535	0.25938	0.00645	0.25136	0.01024	0.16776	0.01341
0.40403	0.00704	0.29383	0.00542	0.26237	0.00652	0.25441	0.01032	0.17086	0.01351
0.40705	0.00698	0.29698	0.00548	0.2655	0.00658	0.25752	0.01039	0.17396	0.0136
0.41012	0.00703	0.30002	0.00555	0.26858	0.00665	0.26056	0.01047	0.177	0.01368
0.41327	0.00718	0.30317	0.00561	0.27162	0.00672	0.26371	0.01056	0.18008	0.01378
0.41632	0.00728	0.3062	0.00568	0.27471	0.00679	0.26673	0.01064	0.1832	0.01389
0.41937	0.00739	0.30928	0.00575	0.27788	0.00686	0.26983	0.01074	0.18625	0.01398
0.42241	0.00744	0.31235	0.00581	0.2809	0.00693	0.2729	0.0108	0.1893	0.01408
0.42551	0.00744	0.31547	0.00589	0.284	0.007	0.27598	0.01087	0.19239	0.01417
0.4286	0.00759	0.31852	0.00596	0.28712	0.00708	0.27905	0.01094	0.19549	0.01427
0.43171	0.00763	0.32157	0.00603	0.29016	0.00715	0.28213	0.01103	0.19857	0.01437
0.43481	0.00781	0.32471	0.00611	0.29327	0.00722	0.28523	0.01114	0.20164	0.01447
0.43784	0.00793	0.32777	0.00618	0.29639	0.0073	0.28833	0.01121	0.20478	0.01456
0.44097	0.0081	0.33092	0.00625	0.2994	0.00738	0.29145	0.0113	0.20777	0.01466
0.44405	0.00827	0.33401	0.00632	0.30252	0.00745	0.29456	0.01139	0.21096	0.01477
0.44716	0.00832	0.33706	0.0064	0.30556	0.00753	0.29764	0.01147	0.21402	0.01484
0.45023	0.00846	0.34014	0.00648	0.30863	0.00761	0.30061	0.01156	0.21713	0.01496
0.45338	0.00858	0.34323	0.00655	0.31177	0.00769	0.30369	0.01164	0.22017	0.01506
0.45643	0.0088	0.34622	0.00663	0.31479	0.00778	0.30681	0.01175	0.22327	0.01515
0.45946	0.00899	0.34938	0.00671	0.31794	0.00785	0.30988	0.01184	0.22625	0.01523
0.46254	0.00906	0.35241	0.00679	0.32095	0.00793	0.31293	0.01192	0.22943	0.01533
0.46563	0.00916	0.35558	0.00688	0.32412	0.00803	0.31606	0.01204	0.23249	0.01545
0.46874	0.00938	0.35862	0.00696	0.32719	0.00811	0.31917	0.01213	0.23557	0.01553
0.47184	0.00954	0.36172	0.00705	0.33026	0.00819	0.32223	0.01222	0.2387	0.01563
0.47485	0.00975	0.3648	0.00714	0.33329	0.00828	0.32535	0.01233	0.2417	0.01571
0.47795	0.0101	0.3679	0.00722	0.3365	0.00837	0.32847	0.01243	0.24484	0.01582
0.48109	0.01032	0.37099	0.0073	0.33955	0.00846	0.33153	0.01253	0.24793	0.01592
0.48413	0.01033	0.37409	0.0074	0.34258	0.00855	0.3346	0.01265	0.25099	0.01602
0.48722	0.01059	0.37711	0.00748	0.34568	0.00864	0.33772	0.01274	0.25408	0.01612
0.49035	0.01086	0.38024	0.00757	0.34874	0.00873	0.34078	0.01284	0.25719	0.01621
0.49344	0.01108	0.3833	0.00766	0.35188	0.00883	0.34384	0.01295	0.26028	0.01632
0.49648	0.01104	0.38637	0.00776	0.35496	0.00893	0.34691	0.01306	0.26329	0.01642
0.49951	0.011	0.38947	0.00785	0.35805	0.00902	0.35	0.01317	0.26643	0.01652
0.50263	0.01108	0.3925	0.00795	0.36109	0.00912	0.3531	0.01329	0.26949	0.01663
0.50571	0.01111	0.39565	0.00804	0.3642	0.00923	0.35616	0.0134	0.2726	0.01672
0.50877	0.0114	0.39875	0.00814	0.36725	0.00932	0.35924	0.0135	0.27564	0.01685
0.51191	0.01137	0.40179	0.00823	0.37036	0.00942	0.36232	0.01363	0.27873	0.01697
0.51505	0.01135	0.40489	0.00834	0.37378	0.00959	0.36543	0.01376	0.2818	0.01707
0.51812	0.01157	0.40798	0.00843	0.37718	0.00972	0.36851	0.01387	0.28491	0.01721
0.52113	0.0117	0.41112	0.00853	0.3802	0.00983	0.37159	0.01399	0.28804	0.01731
0.52424	0.01186	0.41418	0.00864	0.3833	0.00993	0.37471	0.01413	0.29107	0.01741
0.52734	0.01197	0.41721	0.00874	0.38639	0.01004	0.37783	0.01424	0.29416	0.01754
0.53037	0.01196	0.4203	0.00884	0.38944	0.01015	0.3809	0.01437	0.2973	0.01765
0.53356	0.01221	0.42333	0.00895	0.39254	0.01027	0.38392	0.01449	0.30036	0.01773
0.53661	0.01226	0.42645	0.00906	0.3956	0.01038	0.38702	0.01462	0.30343	0.01785
0.53964	0.01231	0.42955	0.00917	0.39869	0.01049	0.39008	0.01475	0.30649	0.01797
0.54269	0.01254	0.4326	0.00928	0.40179	0.01061	0.39318	0.01489	0.30959	0.01809
0.54581	0.01265	0.43573	0.00939	0.40489	0.01073	0.39625	0.01503	0.31268	0.01823
0.54885	0.01287	0.43876	0.0095	0.40797	0.01085	0.39936	0.01516	0.31575	0.01835
0.55197	0.01298	0.44197	0.00965	0.41109	0.01096	0.40244	0.0153	0.31886	0.01845
0.55504	0.01325	0.4452	0.00977	0.41417	0.01109	0.40556	0.01545	0.32186	0.01858
0.55813	0.0136	0.44845	0.00988	0.41722	0.01121	0.40861	0.01559	0.325	0.01876
0.56124	0.014	0.45147	0.01	0.42027	0.01133	0.41169	0.01573	0.32812	0.01887
0.56437	0.01425	0.45459	0.01012	0.42339	0.01146	0.41476	0.01588	0.33119	0.01897
0.56738	0.01442	0.45763	0.01024	0.42646	0.01158	0.4179	0.01602	0.33426	0.01912
0.57052	0.01457	0.46072	0.01036	0.42953	0.01172	0.42092	0.01617	0.33735	0.01924
0.57356	0.01455	0.46376	0.01048	0.43265	0.01185	0.42398	0.01631	0.34042	0.01939
0.57666	0.0149	0.46687	0.01061	0.43569	0.01198	0.42704	0.01646	0.34348	0.01952
0.57971	0.01493	0.46988	0.01073	0.43882	0.01211	0.43017	0.01662	0.34661	0.01964
0.58284	0.01531	0.47307	0.01087	0.44187	0.01225	0.43326	0.01679	0.34974	0.01978
0.58589	0.0152	0.47614	0.01099	0.44497	0.01238	0.43631	0.01693	0.35281	0.01993
0.58899	0.0159	0.47919	0.01112	0.44802	0.01252	0.43944	0.01711	0.3558	0.02007
0.59203	0.01615	0.48226	0.01126	0.45113	0.01266	0.44254	0.01728	0.35894	0.02021
0.59516	0.0161	0.48537	0.01139	0.45427	0.01281	0.44558	0.01744	0.36204	0.02036
0.59824	0.016	0.4884	0.01153	0.45733	0.01294	0.44873	0.01761	0.36514	0.02055
0.6013	0.01619	0.49161	0.01167	0.46039	0.01309	0.45181	0.01777	0.36821	0.02069
0.60448	0.01645	0.49462	0.0118	0.46342	0.01323	0.45482	0.01794	0.37132	0.02082
0.60747	0.01676	0.49769	0.01194	0.46648	0.01338	0.45797	0.01811	0.37433	0.021
0.61061	0.0172	0.50077	0.01208	0.46965	0.01353	0.46101	0.01827	0.37745	0.02114
0.6137	0.01739	0.50387	0.01222	0.47267	0.01369	0.46412	0.01845	0.38053	0.02129
0.61673	0.01752	0.50695	0.01236	0.47585	0.01384	0.46715	0.01863	0.38364	0.02147
0.61983	0.0178	0.51002	0.01251	0.47889	0.01399	0.47023	0.01881	0.38671	0.02162
0.62295	0.01781	0.5131	0.01267	0.48197	0.01416	0.47332	0.01901	0.38973	0.02175
0.62595	0.01803	0.51619	0.01281	0.48509	0.01431	0.47642	0.01918	0.39283	0.02196
0.62901	0.01842	0.51928	0.01297	0.48815	0.01447	0.47954	0.01936	0.39595	0.02213
0.63215	0.01866	0.52236	0.01312	0.49125	0.01464	0.48263	0.01958	0.39906	0.02228
0.63528	0.01836	0.52546	0.01327	0.49433	0.01479	0.48571	0.01975	0.4021	0.02247
0.63832	0.01887	0.52853	0.01343	0.49739	0.01496	0.4888	0.01995	0.40521	0.02264
0.64144	0.01917	0.53162	0.01359	0.50047	0.01513	0.49183	0.02014	0.40828	0.02284
0.64449	0.01971	0.53474	0.01375	0.50355	0.01529	0.49498	0.02034	0.41135	0.023
0.64764	0.01976	0.5378	0.01391	0.50665	0.01546	0.49806	0.02053	0.41451	0.02319
0.65071	0.01948	0.54089	0.01408	0.50968	0.01564	0.50106	0.02072	0.41754	0.02338
0.65371	0.01961	0.54393	0.01424	0.51284	0.01582	0.50415	0.02093	0.42059	0.02355
0.65679	0.02045	0.54703	0.01441	0.51589	0.01599	0.50724	0.02113	0.42368	0.02373
0.65988	0.0204	0.55006	0.01458	0.51893	0.01617	0.51034	0.02136	0.42677	0.02391
0.66297	0.02117	0.5532	0.01475	0.52213	0.01635	0.51348	0.02158	0.42986	0.02412
0.666	0.02159	0.55625	0.01492	0.52517	0.01654	0.51651	0.02179	0.43293	0.02431
0.6691	0.02127	0.55932	0.0151	0.52826	0.01672	0.51957	0.02199	0.43601	0.02451
0.67222	0.02209	0.56242	0.01529	0.53131	0.01691	0.52272	0.02224	0.43911	0.02472
0.67527	0.02176	0.56553	0.01547	0.53439	0.0171	0.52578	0.02244	0.44221	0.02493
0.67835	0.02219	0.56868	0.01565	0.53752	0.01729	0.52884	0.02266	0.44524	0.02515
0.68148	0.02321	0.57173	0.01584	0.54056	0.01748	0.53198	0.0229	0.44834	0.02534
0.68458	0.02273	0.57476	0.01603	0.54368	0.01768	0.53509	0.02313	0.45145	0.02555
0.68769	0.02268	0.57788	0.01621	0.54672	0.01788	0.53811	0.02335	0.45454	0.02577
0.69079	0.02316	0.58096	0.0164	0.5498	0.01808	0.54118	0.02358	0.45757	0.02598
0.69385	0.02349	0.58403	0.0166	0.55291	0.01829	0.54424	0.02382	0.46074	0.0262
0.69689	0.02392	0.58711	0.01679	0.55595	0.01849	0.54737	0.02406	0.46382	0.02641
0.70001	0.02385	0.59018	0.017	0.55901	0.01869	0.55048	0.0243	0.46693	0.02664
0.70296	0.02479	0.59334	0.0172	0.5622	0.01891	0.55351	0.02455	0.46993	0.02686
0.70613	0.02458	0.59631	0.0174	0.56527	0.01912	0.55658	0.02479	0.47301	0.0271
0.7092	0.02476	0.59944	0.01762	0.5683	0.01933	0.55969	0.02504	0.47612	0.02734
0.71236	0.02448	0.60258	0.01783	0.57143	0.01956	0.5628	0.0253	0.47921	0.02755
0.71544	0.0255	0.60564	0.01804	0.57452	0.01977	0.56585	0.02555	0.48236	0.02785
0.71851	0.02561	0.60875	0.01825	0.57763	0.01999	0.56897	0.02582	0.4854	0.02805
0.72163	0.0255	0.61183	0.01848	0.58062	0.02021	0.57209	0.02609	0.4885	0.0283
0.72465	0.0263	0.6149	0.01869	0.58369	0.02045	0.57515	0.02634	0.49156	0.02852
0.72773	0.02657	0.61799	0.01891	0.58683	0.02068	0.57822	0.02661	0.49465	0.02881
0.73091	0.02599	0.62101	0.01914	0.58989	0.02091	0.58128	0.02688	0.49775	0.02904
0.73395	0.02618	0.62413	0.01937	0.59303	0.02115	0.5844	0.02714	0.5008	0.02929
0.73699	0.02695	0.62718	0.0196	0.5961	0.02139	0.58749	0.02742	0.50382	0.02953
0.74009	0.02706	0.63027	0.01984	0.59914	0.02164	0.59051	0.02773	0.50688	0.02982
0.74319	0.02767	0.63335	0.02007	0.60228	0.02189	0.59362	0.028	0.51004	0.03006
0.74623	0.02754	0.63647	0.02031	0.60538	0.02213	0.59673	0.02829	0.51313	0.03034
0.74936	0.0282	0.63952	0.02056	0.60845	0.02238	0.59978	0.02859	0.51618	0.03059
0.75241	0.0282	0.64266	0.0208	0.61149	0.02264	0.60288	0.02889	0.5193	0.03087
0.75548	0.02888	0.64576	0.02105	0.61459	0.0229	0.60596	0.02918	0.5224	0.03118
0.75861	0.02979	0.64884	0.0213	0.61769	0.02315	0.60906	0.02948	0.52544	0.0314
0.7617	0.02906	0.65191	0.02157	0.62071	0.02342	0.61216	0.0298	0.52859	0.03166
0.76474	0.02979	0.65494	0.02182	0.62379	0.02369	0.61518	0.03011	0.53166	0.03197
0.76781	0.03012	0.65802	0.02209	0.62688	0.02397	0.6183	0.03041	0.53474	0.03226
0.77095	0.03061	0.66109	0.02236	0.62995	0.02425	0.62133	0.03072	0.53783	0.03253
0.77403	0.03077	0.6642	0.02263	0.63305	0.02453	0.62436	0.03105	0.5409	0.03281
0.77705	0.03099	0.66731	0.0229	0.63612	0.0248	0.62753	0.03137	0.54394	0.03311
0.78012	0.03131	0.6704	0.02319	0.63924	0.0251	0.6306	0.03172	0.54701	0.03339
0.78329	0.03173	0.67345	0.02347	0.64226	0.02539	0.63369	0.03205	0.55008	0.0337
0.78634	0.03224	0.67658	0.02375	0.64543	0.02569	0.63677	0.03238	0.55325	0.03404
0.7894	0.03268	0.67965	0.02405	0.64843	0.02599	0.63988	0.03273	0.55627	0.03432
0.79248	0.03311	0.68279	0.02435	0.65162	0.0263	0.64296	0.03308	0.55937	0.0346
0.79559	0.03353	0.68582	0.02464	0.65464	0.02659	0.64607	0.03343	0.56245	0.03496
0.79819	0.03418	0.68886	0.02495	0.65771	0.0269	0.64908	0.03379	0.56553	0.03525
0.79951	0.03475	0.69199	0.02526	0.66084	0.02722	0.6522	0.03415	0.56864	0.03556
0.79777	0.0338	0.69511	0.02557	0.66392	0.02754	0.65531	0.03451	0.57174	0.03591
0.79465	0.033	0.69811	0.02589	0.66699	0.02786	0.65833	0.03487	0.57481	0.03624
0.79158	0.03191	0.70117	0.0262	0.67	0.0282	0.66144	0.03526	0.57787	0.03656
0.78847	0.03095	0.70424	0.02652	0.67317	0.02853	0.6645	0.03564	0.581	0.03688
0.78535	0.03037	0.70738	0.02686	0.67621	0.02886	0.66762	0.03602	0.58402	0.03725
0.78232	0.02947	0.71044	0.02719	0.67931	0.02921	0.67067	0.03642	0.58714	0.03757
0.77923	0.02896	0.71351	0.02753	0.68242	0.02956	0.67375	0.03682	0.59023	0.03794
0.77617	0.02858	0.71664	0.02788	0.68552	0.0299	0.67683	0.03722	0.5933	0.03826
0.77315	0.02781	0.71968	0.02823	0.68858	0.03026	0.67991	0.03764	0.59638	0.03864
0.77001	0.02712	0.72281	0.02858	0.6917	0.03062	0.68304	0.03805	0.59944	0.03902
0.76692	0.02668	0.72583	0.02893	0.69476	0.03098	0.68616	0.03847	0.60259	0.03937
0.76385	0.02581	0.72896	0.0293	0.69783	0.03135	0.68921	0.0389	0.60565	0.03971
0.76077	0.0254	0.73206	0.02966	0.70084	0.03171	0.69225	0.03931	0.60871	0.0401
0.75764	0.02492	0.73514	0.03003	0.70401	0.03209	0.69535	0.03975	0.61189	0.04047
0.7546	0.02495	0.73825	0.0304	0.70707	0.03248	0.69844	0.04018	0.61493	0.04083
0.75152	0.0251	0.74128	0.03078	0.71017	0.03287	0.70153	0.04064	0.61802	0.04123
0.74841	0.02461	0.74438	0.03116	0.71327	0.03327	0.7046	0.04108	0.62101	0.0416
0.74533	0.02388	0.74742	0.03155	0.71629	0.03366	0.70765	0.04154	0.62414	0.04201
0.74224	0.02313	0.75057	0.03196	0.71943	0.03408	0.71074	0.04203	0.62723	0.0424
0.73911	0.02246	0.75358	0.03235	0.72246	0.03449	0.71387	0.04249	0.63033	0.04282
0.73609	0.02271	0.75669	0.03276	0.72553	0.0349	0.71696	0.04296	0.63345	0.04322
0.73297	0.02333	0.7598	0.03318	0.72867	0.03533	0.72008	0.04346	0.6365	0.04361
0.72998	0.02289	0.76297	0.03358	0.73175	0.03575	0.72316	0.04396	0.63954	0.04407
0.72684	0.02237	0.76598	0.034	0.73481	0.03618	0.72622	0.04445	0.64265	0.0445
0.72375	0.02221	0.76909	0.03442	0.73789	0.03662	0.72932	0.04495	0.64573	0.04491
0.72066	0.0219	0.77214	0.03484	0.74097	0.03706	0.73241	0.04546	0.64881	0.04535
0.71752	0.02169	0.77524	0.03526	0.74411	0.03751	0.73551	0.04599	0.65187	0.0458
0.71441	0.02136	0.77829	0.03569	0.74709	0.03797	0.73853	0.04651	0.65497	0.04624
0.71142	0.02106	0.78138	0.03611	0.75021	0.03844	0.74163	0.04703	0.65803	0.04669
0.70831	0.02062	0.7845	0.03656	0.75331	0.03891	0.74469	0.04757	0.6611	0.04712
0.70521	0.01941	0.78757	0.03702	0.75641	0.03938	0.74779	0.04813	0.66418	0.04758
0.70212	0.01939	0.79065	0.03746	0.75949	0.03988	0.75085	0.0487	0.66733	0.04805
0.69908	0.01899	0.79376	0.03792	0.7626	0.04036	0.75391	0.04924	0.67042	0.04855
0.696	0.01877	0.79686	0.03837	0.76564	0.04086	0.75699	0.04982	0.67346	0.049
0.6929	0.01848	0.79886	0.03868	0.76876	0.04136	0.76012	0.05041	0.6765	0.04951
0.68983	0.0182	0.79954	0.03877	0.77182	0.04187	0.76323	0.051	0.67966	0.05001
0.68676	0.01797	0.7978	0.03769	0.77494	0.04237	0.76631	0.05159	0.68277	0.05051
0.68363	0.0176	0.79465	0.03655	0.778	0.0429	0.76938	0.05221	0.68583	0.051
0.68063	0.0175	0.7916	0.03563	0.78107	0.04343	0.77243	0.0528	0.6889	0.05152
0.67741	0.01695	0.78845	0.03479	0.78418	0.04396	0.77555	0.05342	0.69198	0.05204
0.67439	0.01674	0.7854	0.03401	0.78725	0.0445	0.77858	0.05403	0.69505	0.05257
0.67129	0.01629	0.78229	0.03327	0.79027	0.04504	0.78168	0.05466	0.69814	0.05309
0.66821	0.0162	0.7792	0.03258	0.7934	0.04559	0.78474	0.0553	0.70119	0.05362
0.66517	0.01581	0.77616	0.03189	0.79646	0.04615	0.78793	0.05597	0.70432	0.05417
0.66198	0.01555	0.77305	0.03124	0.79868	0.04656	0.79093	0.05662	0.7073	0.05471
0.65897	0.01511	0.77001	0.0306	0.79935	0.0467	0.79408	0.05729	0.71044	0.05528
0.65592	0.01516	0.7669	0.02999	0.7978	0.04509	0.79711	0.05797	0.71354	0.05588
0.65284	0.01477	0.76376	0.0294	0.79468	0.04356	0.79904	0.05837	0.71661	0.05643
0.64972	0.01457	0.76069	0.02882	0.79157	0.04238	0.79937	0.05844	0.71968	0.05704
0.64658	0.0143	0.75763	0.02825	0.78849	0.04133	0.79778	0.05571	0.72281	0.05763
0.64351	0.01414	0.75454	0.0277	0.78541	0.04035	0.7947	0.05332	0.72594	0.05819
0.6405	0.01384	0.7514	0.02718	0.78234	0.03944	0.79155	0.05159	0.72899	0.05882
0.63734	0.01371	0.7484	0.02666	0.77925	0.03858	0.78852	0.0501	0.73207	0.05944
0.63428	0.01343	0.74532	0.02616	0.77616	0.03775	0.7854	0.04876	0.73516	0.06007
0.63125	0.01315	0.74231	0.02567	0.77307	0.03696	0.78232	0.04751	0.73821	0.06068
0.62808	0.01294	0.73915	0.02519	0.77	0.03619	0.77923	0.04635	0.74132	0.06133
0.62505	0.01279	0.736	0.02472	0.76686	0.03543	0.77616	0.04524	0.74441	0.06195
0.62197	0.0127	0.73299	0.02427	0.76382	0.03472	0.7731	0.0442	0.74751	0.06259
0.6189	0.0125	0.72992	0.02383	0.76076	0.03403	0.77002	0.04321	0.75058	0.06328
0.61588	0.01229	0.72683	0.0234	0.75764	0.03334	0.76694	0.0422	0.75362	0.06392
0.61279	0.01215	0.72374	0.02297	0.75452	0.03269	0.7638	0.04128	0.75671	0.06458
0.60966	0.01171	0.72063	0.02256	0.75149	0.03205	0.76078	0.04038	0.75985	0.06531
0.60657	0.01153	0.71752	0.02215	0.74839	0.03142	0.75767	0.03947	0.76295	0.066
0.60345	0.01134	0.71444	0.02175	0.74529	0.03082	0.75455	0.03865	0.76597	0.06667
0.60042	0.01125	0.71132	0.02137	0.7422	0.03024	0.75146	0.03783	0.76909	0.0674
0.59731	0.01088	0.70825	0.02098	0.73913	0.02966	0.74836	0.03702	0.77219	0.06813
0.59426	0.01079	0.70515	0.02061	0.73606	0.0291	0.74533	0.03625	0.77524	0.06885
0.59118	0.01073	0.70212	0.02024	0.73299	0.02855	0.74221	0.03549	0.77834	0.06957
0.58806	0.01065	0.69904	0.01989	0.72996	0.02801	0.73914	0.03477	0.7814	0.07033
0.58496	0.01023	0.69591	0.01954	0.72678	0.02747	0.73607	0.03405	0.78445	0.07108
0.58186	0.0103	0.69288	0.01919	0.72377	0.02696	0.733	0.03335	0.78754	0.07184
0.5788	0.01004	0.68977	0.01885	0.72069	0.02646	0.72992	0.03266	0.79068	0.07261
0.57568	0.00984	0.68673	0.01853	0.71754	0.02596	0.72683	0.03198	0.79371	0.0734
0.57271	0.00951	0.68362	0.01822	0.7145	0.02548	0.72374	0.03133	0.79685	0.07421
0.56961	0.00955	0.68061	0.01789	0.71139	0.02501	0.72062	0.0307	0.79875	0.07474
0.56651	0.00933	0.6774	0.01757	0.70826	0.02454	0.71753	0.03006	0.79954	0.07493
0.56346	0.00903	0.67434	0.01727	0.70521	0.0241	0.7145	0.02946	0.79774	0.0712
0.56031	0.00882	0.67133	0.01698	0.70215	0.02365	0.71138	0.02886	0.79469	0.06755
0.55725	0.00865	0.66812	0.01668	0.69907	0.02322	0.70829	0.02827	0.79154	0.06502
0.55414	0.00868	0.66511	0.01639	0.69596	0.0228	0.70519	0.02771	0.78847	0.06291
0.55101	0.00875	0.66202	0.01611	0.69292	0.02238	0.70214	0.02716	0.7854	0.06103
0.54797	0.00859	0.6589	0.01584	0.68981	0.02197	0.69906	0.02661	0.78228	0.05936
0.54485	0.00823	0.65588	0.01556	0.68673	0.02156	0.69596	0.02608	0.77927	0.05773
0.54174	0.008	0.6528	0.0153	0.68367	0.02117	0.69292	0.02554	0.77617	0.05624
0.53874	0.00811	0.64974	0.01504	0.68055	0.02078	0.68981	0.02501	0.77308	0.0548
0.53569	0.00805	0.6466	0.01478	0.67745	0.02039	0.68674	0.02451	0.77002	0.05343
0.53252	0.00806	0.64354	0.01453	0.67442	0.02002	0.6836	0.02403	0.76689	0.05212
0.52946	0.00782	0.64045	0.01428	0.67132	0.01966	0.68056	0.02354	0.76383	0.05089
0.52642	0.00759	0.63731	0.01404	0.66821	0.01929	0.6775	0.02305	0.76074	0.04967
0.52331	0.00759	0.63429	0.0138	0.66512	0.01895	0.67436	0.02258	0.75764	0.04847
0.52025	0.00747	0.6312	0.01356	0.66204	0.0186	0.67132	0.02213	0.75456	0.04736
0.51712	0.00732	0.62807	0.01332	0.65897	0.01828	0.66819	0.02167	0.75144	0.0463
0.51406	0.00708	0.62501	0.0131	0.65586	0.01794	0.66511	0.02124	0.74842	0.04523
0.51092	0.00708	0.62198	0.01288	0.65281	0.01762	0.6621	0.0208	0.7453	0.04421
0.50785	0.00687	0.61881	0.01266	0.64973	0.01728	0.65895	0.02038	0.74224	0.04324
0.50474	0.00686	0.61579	0.01244	0.64665	0.01698	0.65589	0.01996	0.73916	0.04227
0.50171	0.00684	0.61275	0.01224	0.64353	0.01667	0.65287	0.01954	0.73609	0.04132
0.49865	0.00663	0.60958	0.01202	0.6405	0.01637	0.64969	0.01914	0.73301	0.0404
0.4956	0.00653	0.60652	0.01182	0.63736	0.01607	0.64661	0.01874	0.72991	0.03952
0.49246	0.00642	0.60341	0.01162	0.63431	0.01577	0.64357	0.01835	0.72676	0.03863
0.48942	0.00641	0.60042	0.01141	0.63121	0.01548	0.64048	0.01797	0.72375	0.03782
0.48631	0.00629	0.5973	0.01122	0.62809	0.0152	0.63738	0.01758	0.72067	0.03699
0.4832	0.00624	0.59417	0.01103	0.62505	0.01492	0.6343	0.01722	0.71758	0.03615
0.48016	0.00581	0.59117	0.01083	0.62196	0.01464	0.63121	0.01686	0.71447	0.03538
0.47705	0.00556	0.58802	0.01065	0.61886	0.01438	0.62806	0.01649	0.71138	0.03461
0.47395	0.00543	0.58493	0.01046	0.61578	0.01412	0.62504	0.01614	0.7083	0.03381
0.47086	0.00529	0.58187	0.01029	0.61275	0.01386	0.62195	0.01579	0.70519	0.03309
0.46774	0.00528	0.57883	0.01011	0.60971	0.01359	0.6189	0.01547	0.70218	0.03238
0.46472	0.00532	0.57573	0.00993	0.60655	0.01335	0.61582	0.01513	0.69903	0.03165
0.46165	0.0052	0.57264	0.00976	0.60347	0.0131	0.61278	0.0148	0.69596	0.031
0.45859	0.00501	0.56955	0.00958	0.60033	0.01284	0.60964	0.01446	0.69294	0.03033
0.45551	0.00494	0.56648	0.00942	0.59732	0.0126	0.60656	0.01414	0.68986	0.02964
0.45241	0.00461	0.56342	0.00925	0.5942	0.01237	0.60348	0.01383	0.68674	0.02899
0.44929	0.0045	0.56028	0.00908	0.59116	0.01213	0.60037	0.01351	0.68363	0.02837
0.44623	0.00446	0.55724	0.00893	0.58801	0.0119	0.59728	0.0132	0.68056	0.02774
0.44314	0.00428	0.55413	0.00877	0.58495	0.01168	0.59419	0.01292	0.67747	0.02711
0.44	0.00428	0.55098	0.00861	0.58188	0.01146	0.5912	0.01261	0.67438	0.02652
0.43695	0.00429	0.54792	0.00846	0.57878	0.01124	0.58801	0.01232	0.67127	0.02593
0.4339	0.00427	0.54482	0.00831	0.57572	0.01103	0.58497	0.01204	0.66822	0.02532
0.43078	0.00414	0.54174	0.00816	0.57269	0.01081	0.58183	0.01176	0.66514	0.02476
0.42771	0.00409	0.53874	0.00801	0.56955	0.0106	0.57883	0.01148	0.66199	0.02418
0.42466	0.00406	0.53566	0.00786	0.56646	0.0104	0.57574	0.01121	0.65894	0.02366
0.42157	0.00392	0.5326	0.00772	0.56336	0.0102	0.57268	0.01093	0.65589	0.02312
0.41852	0.00387	0.52943	0.00758	0.56024	0.00999	0.56953	0.01066	0.65279	0.02261
0.41539	0.0038	0.52638	0.00744	0.55722	0.00979	0.56646	0.01041	0.64974	0.02205
0.41226	0.00374	0.52336	0.0073	0.55406	0.0096	0.56341	0.01014	0.64665	0.02157
0.40923	0.00373	0.52019	0.00716	0.55103	0.0094	0.56028	0.00987	0.64353	0.02105
0.40608	0.00368	0.51711	0.00703	0.5479	0.00922	0.5572	0.00964	0.64047	0.02056
0.40302	0.0036	0.51406	0.0069	0.54483	0.00904	0.55409	0.00939	0.63738	0.02006
0.39997	0.00355	0.51092	0.00676	0.54177	0.00884	0.55103	0.00914	0.63431	0.01959
0.39688	0.00349	0.50786	0.00664	0.53871	0.00867	0.54791	0.00891	0.63125	0.01912
0.39375	0.00335	0.50478	0.00651	0.5356	0.0085	0.54483	0.00867	0.62812	0.01865
0.39072	0.00325	0.50164	0.00639	0.5326	0.00832	0.54182	0.00844	0.62502	0.0182
0.38763	0.00321	0.49864	0.00627	0.52941	0.00814	0.53867	0.00821	0.62193	0.01774
0.38452	0.0032	0.49559	0.00615	0.5264	0.00796	0.53564	0.00797	0.61888	0.01733
0.38144	0.00301	0.49242	0.00603	0.52332	0.00779	0.53255	0.00775	0.6158	0.01689
0.37844	0.00299	0.48935	0.00591	0.52017	0.00762	0.52945	0.00753	0.61278	0.01644
0.37529	0.00293	0.48629	0.00579	0.51708	0.00746	0.52639	0.00731	0.60964	0.01601
0.37223	0.00283	0.48323	0.00567	0.51405	0.0073	0.52332	0.0071	0.60656	0.01563
0.36908	0.00277	0.48012	0.00556	0.51094	0.00714	0.52016	0.00687	0.60347	0.01522
0.36604	0.0027	0.47703	0.00544	0.50788	0.00698	0.51711	0.00669	0.6004	0.01484
0.36296	0.00268	0.47398	0.00534	0.50483	0.00683	0.51403	0.00647	0.59729	0.01441
0.3599	0.00268	0.47083	0.00522	0.50174	0.00668	0.51093	0.00627	0.59422	0.01404
0.35677	0.00261	0.46778	0.00512	0.49862	0.00653	0.50788	0.00606	0.59113	0.01367
0.35369	0.00255	0.46471	0.00501	0.49555	0.00638	0.50478	0.00587	0.58807	0.01329
0.35055	0.0025	0.4616	0.00491	0.49251	0.00623	0.50172	0.00567	0.58494	0.01292
0.34755	0.00246	0.45842	0.00477	0.48941	0.00608	0.49868	0.00548	0.58189	0.01257
0.34439	0.00231	0.45519	0.00467	0.4863	0.00594	0.49559	0.00529	0.57879	0.01222
0.34134	0.0022	0.4521	0.00457	0.48323	0.0058	0.49242	0.0051	0.57576	0.01184
0.33832	0.00215	0.44901	0.00447	0.48008	0.00566	0.48856	0.00468	0.57269	0.01152
0.33523	0.00207	0.44586	0.00437	0.47696	0.00552	0.48468	0.00428	0.56956	0.01114
0.33209	0.00201	0.44281	0.00427	0.47398	0.00539	0.48159	0.00408	0.56647	0.01082
0.32906	0.00193	0.43967	0.00417	0.47086	0.00525	0.47847	0.00393	0.56341	0.0105
0.32595	0.00192	0.43661	0.00409	0.46783	0.00512	0.47548	0.00374	0.56032	0.01014
0.32281	0.00187	0.43354	0.00399	0.4647	0.00498	0.47234	0.00356	0.5572	0.00982
0.31978	0.00177	0.43044	0.0039	0.46127	0.00486	0.4692	0.0034	0.55414	0.0095
0.31671	0.00171	0.42739	0.0038	0.45793	0.00474	0.46615	0.00323	0.55102	0.00919
0.31355	0.00163	0.42426	0.00372	0.45487	0.00461	0.46301	0.00307	0.54793	0.00885
0.31048	0.0016	0.42124	0.00363	0.45178	0.00449	0.46003	0.00292	0.54493	0.00856
0.30741	0.00155	0.4182	0.00354	0.44862	0.00437	0.45692	0.00274	0.54184	0.00827
0.30432	0.00157	0.41501	0.00346	0.44559	0.00425	0.45386	0.00259	0.53872	0.00796
0.30133	0.00155	0.41196	0.00336	0.44246	0.00412	0.45078	0.00241	0.53563	0.00769
0.29821	0.00146	0.40892	0.00328	0.43944	0.00401	0.44771	0.00226	0.53261	0.0074
0.29511	0.0014	0.40584	0.00319	0.43633	0.00389	0.44459	0.00211	0.52946	0.00709
0.29205	0.00136	0.40271	0.00311	0.43328	0.00377	0.44144	0.00194	0.52639	0.00682
0.28899	0.00131	0.39963	0.00303	0.43016	0.00366	0.43843	0.0018	0.52332	0.00654
0.28585	0.00124	0.3965	0.00295	0.4271	0.00354	0.43535	0.00166	0.52018	0.00622
0.28268	0.00116	0.39345	0.00287	0.424	0.00343	0.43223	0.0015	0.5171	0.00598
0.27971	0.00111	0.39036	0.00279	0.4209	0.00333	0.42916	0.00137	0.51405	0.00573
0.27656	0.00107	0.38726	0.00271	0.41788	0.00322	0.42606	0.00123	0.50932	0.00503
0.27351	0.00104	0.38424	0.00264	0.41481	0.00312	0.42302	0.00109	0.50467	0.00393
0.27041	0.000997864	0.38114	0.00257	0.41163	0.00301	0.41992	0.000946497	0.50161	0.00366
0.26736	0.000914317	0.37807	0.00249	0.40863	0.00291	0.41687	0.000805382	0.49854	0.00341
0.26421	0.000883567	0.37493	0.00241	0.40551	0.0028	0.41378	0.00066755	0.49546	0.00316
0.26124	0.000804541	0.3719	0.00234	0.40234	0.0027	0.41069	0.000530009	0.49241	0.0029
0.25811	0.000670887	0.36882	0.00227	0.39933	0.00261	0.4076	0.000401929	0.48922	0.00266
0.25505	0.000628273	0.36572	0.0022	0.39627	0.00251	0.40448	0.00028177	0.4862	0.00243
0.25196	0.000603381	0.36266	0.00212	0.39311	0.0024	0.40135	0.000126291	0.48308	0.0022
0.24885	0.000574231	0.35955	0.00206	0.39008	0.00231	0.39833	1.93574e-05	0.48002	0.00196
0.2458	0.00053142	0.35645	0.00199	0.38697	0.00222	0.39521	-0.000104866	0.47693	0.00174
0.24264	0.000494431	0.35335	0.00191	0.38391	0.00212	0.39212	-0.000251479	0.47385	0.00153
0.23961	0.000457883	0.35029	0.00185	0.38083	0.00203	0.38901	-0.00036045	0.47071	0.00127
0.23658	0.000406245	0.34725	0.00178	0.3778	0.00193	0.38603	-0.000484704	0.46768	0.00107
0.23342	0.000367712	0.34414	0.00172	0.37465	0.00185	0.38289	-0.000608568	0.46459	0.000857941
0.23031	0.000316255	0.34108	0.00165	0.37161	0.00176	0.37983	-0.000722154	0.46154	0.000642282
0.2272	0.000287032	0.33802	0.00158	0.36848	0.00167	0.37677	-0.000837511	0.45839	0.000439461
0.22415	0.000253533	0.33487	0.00152	0.36542	0.00159	0.3737	-0.000964449	0.45539	0.000216961
0.2211	0.000211941	0.33181	0.00147	0.36229	0.00149	0.37056	-0.00108	0.45227	-1.25914e-05
0.21804	0.000187403	0.32873	0.0014	0.35918	0.00141	0.36758	-0.00119	0.4492	-0.000194979
0.21489	0.000134253	0.32562	0.00134	0.35618	0.00133	0.36441	-0.00132	0.44604	-0.000388513
0.21182	9.53646e-05	0.32252	0.00127	0.35305	0.00123	0.36127	-0.00143	0.44299	-0.000627439
0.20879	6.91409e-05	0.31939	0.00121	0.34998	0.00116	0.35824	-0.00153	0.43997	-0.000812832
0.20566	2.12761e-05	0.31637	0.00115	0.34689	0.00107	0.35516	-0.00163	0.4368	-0.001
0.20259	-4.99988e-06	0.31326	0.00109	0.34379	0.000992314	0.35206	-0.00176	0.43372	-0.0012
0.1995	-3.54479e-05	0.3102	0.00104	0.34072	0.000920256	0.349	-0.00185	0.43069	-0.00139
0.19636	-7.97858e-05	0.30708	0.000980445	0.33767	0.000835471	0.34591	-0.00196	0.42752	-0.00158
0.19331	-0.000123416	0.30401	0.000926652	0.33462	0.000759241	0.34285	-0.00206	0.42448	-0.00176
0.19025	-0.00015503	0.30099	0.000866961	0.33149	0.000677435	0.33976	-0.00216	0.42141	-0.00193
0.18716	-0.00018404	0.29792	0.000806193	0.32839	0.000603635	0.33669	-0.00226	0.41834	-0.00212
0.18412	-0.000225404	0.29481	0.00075503	0.32531	0.000528351	0.33352	-0.00238	0.41525	-0.00231
0.18106	-0.000257178	0.29176	0.000701183	0.32221	0.000442938	0.33052	-0.00247	0.41222	-0.00251
0.17791	-0.000295994	0.28861	0.000644925	0.31916	0.000373101	0.3274	-0.00257	0.40909	-0.00267
0.17481	-0.00033435	0.28553	0.00059477	0.316	0.00030326	0.3243	-0.0027	0.406	-0.00285
0.17174	-0.000358513	0.28245	0.000537463	0.31295	0.000222905	0.32127	-0.00277	0.40294	-0.00304
0.16867	-0.000386979	0.27937	0.000482749	0.30987	0.00014569	0.31813	-0.00287	0.39981	-0.00319
0.16559	-0.000423698	0.27633	0.000433917	0.30678	7.83358e-05	0.31505	-0.00297	0.39671	-0.00337
0.16251	-0.000457519	0.27313	0.000379192	0.30375	1.82192e-05	0.31192	-0.00306	0.39363	-0.00355
0.15945	-0.000499992	0.27011	0.000328956	0.3007	-3.79028e-05	0.30887	-0.00315	0.39052	-0.0037
0.1563	-0.000528584	0.26701	0.000280739	0.29759	-0.00010574	0.30584	-0.00324	0.38746	-0.00386
0.15319	-0.000559444	0.26394	0.000231238	0.2945	-0.000180417	0.30277	-0.00332	0.38442	-0.004
0.15015	-0.000597222	0.26085	0.000183243	0.29142	-0.00024973	0.29968	-0.00342	0.38134	-0.00416
0.1471	-0.000625876	0.25783	0.000128144	0.28833	-0.000315244	0.29659	-0.00351	0.37831	-0.00432
0.14403	-0.000645375	0.25468	7.03748e-05	0.28522	-0.000376849	0.29355	-0.00362	0.37515	-0.00448
0.14097	-0.000684306	0.25161	2.41255e-05	0.28214	-0.000447273	0.29043	-0.0037	0.37205	-0.00466
0.13783	-0.00071794	0.24855	-1.73778e-05	0.27905	-0.00050696	0.28737	-0.00378	0.36904	-0.0048
0.13473	-0.000741801	0.24546	-6.47538e-05	0.27597	-0.00057013	0.28425	-0.00389	0.36591	-0.00494
0.13168	-0.000767784	0.24238	-0.000108641	0.27287	-0.000638101	0.28113	-0.00396	0.36279	-0.00513
0.12853	-0.00080158	0.23928	-0.000158091	0.26979	-0.000696985	0.27801	-0.00404	0.3597	-0.00525
0.12549	-0.000845458	0.2362	-0.000206101	0.26666	-0.00076013	0.27501	-0.00413	0.35667	-0.00539
0.1224	-0.000872768	0.23314	-0.000250526	0.26361	-0.000825726	0.27187	-0.00421	0.35352	-0.00556
0.11927	-0.00090818	0.23004	-0.000297242	0.26058	-0.000876903	0.26874	-0.00429	0.3505	-0.00569
0.11621	-0.000940505	0.22694	-0.000340517	0.25752	-0.000940853	0.26569	-0.00437	0.34741	-0.00583
0.11318	-0.000980325	0.22386	-0.000383189	0.25441	-0.00101	0.26265	-0.00445	0.34427	-0.00595
0.11007	-0.00101	0.22074	-0.000430608	0.25135	-0.00106	0.25959	-0.00454	0.34121	-0.0061
0.10698	-0.00104	0.21773	-0.000472245	0.24822	-0.00112	0.25652	-0.00461	0.33815	-0.00624
0.10394	-0.00107	0.21465	-0.000519396	0.24516	-0.00119	0.25341	-0.00471	0.33508	-0.00637
0.10085	-0.00109	0.21154	-0.000561405	0.24206	-0.00124	0.2503	-0.00478	0.33203	-0.00652
0.09777	-0.00112	0.20843	-0.00060611	0.23896	-0.0013	0.24724	-0.00486	0.32888	-0.00665
0.0947	-0.00116	0.20534	-0.000654702	0.23587	-0.00136	0.2441	-0.00495	0.3258	-0.00677
0.09157	-0.00119	0.20227	-0.000695878	0.2328	-0.00141	0.24104	-0.00501	0.32273	-0.00696
0.08851	-0.00122	0.19916	-0.000737349	0.22973	-0.00147	0.23796	-0.00509	0.31958	-0.00706
0.08543	-0.00125	0.19608	-0.00078564	0.22664	-0.00152	0.23489	-0.00518	0.31658	-0.00717
0.0823	-0.00129	0.19301	-0.000822926	0.22357	-0.00157	0.23185	-0.00525	0.31349	-0.00733
0.07927	-0.00132	0.18994	-0.000865979	0.22053	-0.00163	0.22872	-0.00533	0.31033	-0.00743
0.07612	-0.00135	0.18682	-0.000906014	0.21748	-0.00169	0.22564	-0.00538	0.30729	-0.00755
0.07307	-0.00138	0.18381	-0.000943829	0.21432	-0.00175	0.22256	-0.00546	0.30418	-0.00767
0.07	-0.00139	0.18072	-0.000987652	0.21119	-0.0018	0.21947	-0.00555	0.30113	-0.00779
0.06691	-0.00143	0.17763	-0.00103	0.20816	-0.00185	0.21642	-0.00562	0.29807	-0.00791
0.06387	-0.00146	0.17454	-0.00108	0.20498	-0.00191	0.21335	-0.0057	0.29499	-0.00805
0.06081	-0.0015	0.17146	-0.00111	0.20192	-0.00196	0.21022	-0.00577	0.29191	-0.00817
0.0577	-0.00153	0.16841	-0.00115	0.19886	-0.00201	0.20717	-0.00584	0.28879	-0.00828
0.0546	-0.00156	0.16528	-0.0012	0.19569	-0.00207	0.20402	-0.00593	0.28578	-0.00841
0.05147	-0.00159	0.16215	-0.00124	0.19265	-0.00212	0.20095	-0.00598	0.28266	-0.00854
0.0484	-0.00162	0.15914	-0.00128	0.18964	-0.00217	0.1979	-0.00605	0.27952	-0.00865
0.04528	-0.00166	0.15603	-0.00132	0.18654	-0.00222	0.19483	-0.00614	0.27649	-0.00875
0.04225	-0.00169	0.15292	-0.00135	0.18344	-0.00227	0.19168	-0.0062	0.27332	-0.0089
0.03915	-0.00172	0.14983	-0.0014	0.18042	-0.00232	0.18864	-0.00626	0.27033	-0.00899
0.03609	-0.00176	0.14677	-0.00144	0.17729	-0.00237	0.18559	-0.00633	0.26723	-0.0091
0.03298	-0.00179	0.14372	-0.00147	0.17424	-0.00242	0.18248	-0.00641	0.26416	-0.00921
0.02987	-0.00182	0.14064	-0.00151	0.17108	-0.00247	0.17939	-0.00647	0.26107	-0.00931
0.02685	-0.00185	0.13754	-0.00156	0.16806	-0.00252	0.17636	-0.00655	0.25803	-0.00942
0.02373	-0.00189	0.13441	-0.00159	0.16493	-0.00258	0.1732	-0.00663	0.25491	-0.00956
0.02065	-0.00192	0.13135	-0.00163	0.16193	-0.00262	0.17014	-0.00668	0.25181	-0.00965
0.01751	-0.00195	0.12831	-0.00167	0.15886	-0.00268	0.16701	-0.00676	0.2487	-0.00975
0.01449	-0.00198	0.12514	-0.00172	0.15571	-0.00273	0.16394	-0.00683	0.2456	-0.00989
0.01143	-0.00201	0.12213	-0.00175	0.15261	-0.00278	0.16087	-0.0069	0.24251	-0.00998
0.00831	-0.00205	0.11899	-0.00179	0.14953	-0.00282	0.15776	-0.00695	0.2395	-0.01009
0.0052	-0.00208	0.11591	-0.00183	0.14647	-0.00288	0.15464	-0.00704	0.23638	-0.01019
0.00212	-0.00211	0.11286	-0.00186	0.14334	-0.00292	0.15161	-0.00709	0.23329	-0.0103
-0.000949997	-0.00215	0.10976	-0.0019	0.14031	-0.00297	0.14855	-0.00715	0.2302	-0.0104
-0.0041	-0.00218	0.10668	-0.00194	0.13721	-0.00302	0.14548	-0.00722	0.22714	-0.01051
-0.00712	-0.00222	0.1036	-0.00198	0.13408	-0.00307	0.14239	-0.00729	0.22404	-0.01059
-0.01017	-0.00225	0.10053	-0.00202	0.13105	-0.00312	0.13936	-0.00735	0.22098	-0.0107
-0.01321	-0.00229	0.09744	-0.00206	0.12797	-0.00316	0.13624	-0.00744	0.2164	-0.01056
-0.01636	-0.00232	0.09434	-0.0021	0.12481	-0.00322	0.13307	-0.00749	0.21184	-0.00998
-0.01945	-0.00236	0.09125	-0.00214	0.12179	-0.00326	0.13004	-0.00755	0.2088	-0.01011
-0.0225	-0.0024	0.08817	-0.00218	0.11876	-0.00331	0.12697	-0.00764	0.20565	-0.01024
-0.02557	-0.00243	0.08504	-0.00222	0.1156	-0.00336	0.12389	-0.00769	0.20259	-0.01033
-0.02864	-0.00247	0.08199	-0.00226	0.11251	-0.00341	0.12075	-0.00775	0.1995	-0.01041
-0.03175	-0.00251	0.07893	-0.00229	0.10949	-0.00345	0.11772	-0.00783	0.19644	-0.01051
-0.03483	-0.00254	0.07585	-0.00234	0.10639	-0.0035	0.11456	-0.00789	0.19333	-0.01062
-0.03796	-0.00258	0.07273	-0.00237	0.10327	-0.00354	0.11149	-0.00795	0.19017	-0.01071
-0.04103	-0.00262	0.06965	-0.00241	0.10027	-0.00359	0.10841	-0.00801	0.18717	-0.0108
-0.04407	-0.00265	0.06662	-0.00244	0.09714	-0.00365	0.10542	-0.00807	0.18409	-0.0109
-0.04721	-0.00269	0.06356	-0.00248	0.094	-0.00369	0.10232	-0.00813	0.181	-0.01098
-0.05032	-0.00273	0.06041	-0.00252	0.09098	-0.00374	0.09921	-0.00821	0.17795	-0.01109
-0.05337	-0.00275	0.05736	-0.00256	0.08787	-0.00379	0.09611	-0.00828	0.17486	-0.01121
-0.05642	-0.00279	0.05422	-0.0026	0.08476	-0.00384	0.09305	-0.00833	0.17177	-0.01128
-0.05948	-0.00283	0.05119	-0.00264	0.08171	-0.00388	0.08993	-0.0084	0.16868	-0.01139
-0.0626	-0.00287	0.0481	-0.00268	0.07868	-0.00393	0.08689	-0.00848	0.16557	-0.01146
-0.06571	-0.00292	0.045	-0.00272	0.07549	-0.00398	0.08378	-0.00853	0.16253	-0.01158
-0.06873	-0.00296	0.04198	-0.00276	0.07239	-0.00403	0.08069	-0.00859	0.15941	-0.01167
-0.07184	-0.00299	0.03885	-0.0028	0.06934	-0.00407	0.07763	-0.00867	0.15632	-0.0118
-0.07495	-0.00303	0.03571	-0.00284	0.06635	-0.00411	0.07452	-0.00872	0.15325	-0.01187
-0.07806	-0.00307	0.03263	-0.00288	0.06318	-0.00416	0.07142	-0.00878	0.15017	-0.01194
-0.08106	-0.0031	0.0296	-0.00292	0.06013	-0.00421	0.06838	-0.00884	0.14711	-0.01201
-0.08422	-0.00314	0.02651	-0.00295	0.05704	-0.00427	0.0653	-0.0089	0.14404	-0.01212
-0.08727	-0.00318	0.02348	-0.003	0.05395	-0.00431	0.06224	-0.00897	0.14095	-0.01222
-0.0904	-0.00322	0.02041	-0.00304	0.05086	-0.00435	0.05916	-0.00902	0.13788	-0.0123
-0.09345	-0.00326	0.01731	-0.00308	0.04775	-0.00441	0.05601	-0.00911	0.13479	-0.01241
-0.09652	-0.0033	0.01415	-0.00312	0.04464	-0.00446	0.05298	-0.00917	0.13166	-0.01249
-0.09963	-0.00335	0.0111	-0.00316	0.04162	-0.0045	0.04986	-0.00923	0.12862	-0.01259
-0.10266	-0.00339	0.00796	-0.00321	0.0385	-0.00455	0.04673	-0.00932	0.12551	-0.01274
-0.10573	-0.00343	0.00491	-0.00324	0.03542	-0.0046	0.04367	-0.00936	0.12239	-0.0128
-0.10882	-0.00348	0.00179	-0.00328	0.03233	-0.00465	0.04059	-0.00942	0.11926	-0.01287
-0.11192	-0.00352	-0.00134	-0.00333	0.02926	-0.0047	0.03752	-0.00949	0.11622	-0.01298
-0.11501	-0.00357	-0.0044	-0.00336	0.02619	-0.00474	0.03442	-0.00955	0.11317	-0.01306
-0.11807	-0.00361	-0.00746	-0.00341	0.02311	-0.00479	0.03139	-0.00961	0.11004	-0.01312
-0.12125	-0.00366	-0.01053	-0.00344	0.02002	-0.00484	0.02828	-0.00966	0.10698	-0.01323
-0.1243	-0.0037	-0.01359	-0.00349	0.01693	-0.00489	0.02518	-0.00973	0.10391	-0.0133
-0.12737	-0.00373	-0.0167	-0.00353	0.01391	-0.00493	0.02217	-0.0098	0.10083	-0.01339
-0.13044	-0.00377	-0.01976	-0.00357	0.0108	-0.00499	0.01897	-0.00987	0.09779	-0.01349
-0.1335	-0.00383	-0.02285	-0.00361	0.00763	-0.00505	0.01591	-0.00993	0.09465	-0.01359
-0.13654	-0.00388	-0.02597	-0.00366	0.00458	-0.00509	0.01287	-0.01	0.09162	-0.01367
-0.13968	-0.00394	-0.02905	-0.0037	0.00147	-0.00514	0.00978	-0.01006	0.0885	-0.01377
-0.14276	-0.00401	-0.03214	-0.00375	-0.00163	-0.00519	0.00672	-0.01016	0.08534	-0.01386
-0.14577	-0.00408	-0.0352	-0.00378	-0.00465	-0.00524	0.00354	-0.0102	0.08233	-0.01394
-0.14886	-0.00416	-0.0383	-0.00383	-0.00775	-0.00529	0.000489622	-0.01026	0.07923	-0.01404
-0.15211	-0.00421	-0.04134	-0.00387	-0.01086	-0.00534	-0.00325	-0.01008	0.07611	-0.01413
-0.15504	-0.00427	-0.04446	-0.00392	-0.0138	-0.00539	-0.00716	-0.01004	0.07307	-0.01421
-0.15819	-0.0043	-0.04756	-0.00396	-0.01692	-0.00543	-0.01024	-0.0101	0.06995	-0.0143
-0.16129	-0.00433	-0.05061	-0.004	-0.02004	-0.00549	-0.01326	-0.01016	0.06685	-0.01436
-0.16436	-0.00437	-0.05369	-0.00405	-0.02317	-0.00555	-0.01632	-0.01023	0.06383	-0.01446
-0.16746	-0.00441	-0.05675	-0.00409	-0.02622	-0.00559	-0.01941	-0.0103	0.06075	-0.01456
-0.17048	-0.00446	-0.05988	-0.00414	-0.02936	-0.00565	-0.02253	-0.01037	0.05762	-0.01466
-0.17359	-0.0045	-0.06299	-0.00418	-0.03242	-0.00571	-0.02563	-0.01044	0.05451	-0.01472
-0.17663	-0.00454	-0.066	-0.00423	-0.03552	-0.00575	-0.02867	-0.0105	0.05148	-0.01483
-0.17974	-0.0046	-0.06907	-0.00428	-0.03853	-0.00581	-0.03183	-0.01059	0.04836	-0.0149
-0.18286	-0.00465	-0.07222	-0.00433	-0.04165	-0.00587	-0.03485	-0.01065	0.04533	-0.015
-0.18594	-0.00471	-0.07523	-0.00438	-0.04475	-0.00592	-0.03798	-0.01072	0.04224	-0.01507
-0.18898	-0.00478	-0.07837	-0.00442	-0.04783	-0.00596	-0.04101	-0.01079	0.03915	-0.01516
-0.19206	-0.00487	-0.08144	-0.00447	-0.0509	-0.00602	-0.04413	-0.01085	0.03605	-0.01526
-0.1952	-0.00492	-0.08451	-0.00452	-0.05401	-0.00607	-0.04719	-0.01092	0.03298	-0.01535
-0.19825	-0.00497	-0.08767	-0.00457	-0.05705	-0.00613	-0.05029	-0.01098	0.02988	-0.0154
-0.20014	-0.005	-0.09066	-0.00462	-0.06013	-0.00619	-0.05335	-0.01105	0.02686	-0.0155
-0.20073	-0.005	-0.0938	-0.00466	-0.06321	-0.00624	-0.05642	-0.01112	0.02378	-0.01559
-0.1989	-0.00448	-0.09685	-0.00472	-0.06629	-0.00629	-0.05953	-0.01119	0.02067	-0.01565
-0.19582	-0.00411	-0.09997	-0.00477	-0.06939	-0.00635	-0.06261	-0.01127	0.01757	-0.01576
-0.19269	-0.00388	-0.10303	-0.00482	-0.0725	-0.00641	-0.06566	-0.01134	0.01449	-0.01585
-0.18969	-0.00368	-0.10609	-0.00487	-0.0756	-0.00646	-0.06882	-0.01141	0.01143	-0.01593
-0.18654	-0.00349	-0.10921	-0.00492	-0.07863	-0.00652	-0.07181	-0.0115	0.00835	-0.01603
-0.18341	-0.00334	-0.11226	-0.00498	-0.08178	-0.00658	-0.07493	-0.01157	0.00524	-0.01612
-0.18034	-0.00318	-0.11537	-0.00503	-0.08485	-0.00664	-0.07801	-0.01163	0.00214	-0.01621
-0.1773	-0.00304	-0.11846	-0.00508	-0.08796	-0.00669	-0.08116	-0.01171	-0.000958725	-0.01628
-0.17417	-0.00291	-0.12155	-0.00514	-0.09099	-0.00675	-0.0842	-0.01178	-0.004	-0.01636
-0.17108	-0.0028	-0.12466	-0.00519	-0.09405	-0.00681	-0.08729	-0.01185	-0.00713	-0.01645
-0.16804	-0.00269	-0.12775	-0.00524	-0.09714	-0.00688	-0.09036	-0.01193	-0.01017	-0.01652
-0.16496	-0.00255	-0.1307	-0.00529	-0.10017	-0.00694	-0.0934	-0.012	-0.01327	-0.01661
-0.1619	-0.00244	-0.13385	-0.00535	-0.10336	-0.00699	-0.09651	-0.01209	-0.01633	-0.01669
-0.15885	-0.00235	-0.13691	-0.00541	-0.10634	-0.00706	-0.09954	-0.01217	-0.01944	-0.01677
-0.15572	-0.00226	-0.14003	-0.00547	-0.10953	-0.00712	-0.10268	-0.01224	-0.02253	-0.0169
-0.15264	-0.00218	-0.14313	-0.00552	-0.1126	-0.00718	-0.10574	-0.01232	-0.02557	-0.01695
-0.14956	-0.00209	-0.14624	-0.00558	-0.11567	-0.00724	-0.1088	-0.01239	-0.02868	-0.01705
-0.14643	-0.00199	-0.14929	-0.00564	-0.1188	-0.0073	-0.11197	-0.01249	-0.03174	-0.01716
-0.14339	-0.00191	-0.15234	-0.00571	-0.12187	-0.00738	-0.11503	-0.01256	-0.03483	-0.01723
-0.14031	-0.00183	-0.15547	-0.00576	-0.12495	-0.00744	-0.11811	-0.01264	-0.03791	-0.01729
-0.13719	-0.00175	-0.15853	-0.00582	-0.128	-0.00751	-0.12126	-0.01274	-0.04106	-0.01742
-0.13414	-0.00168	-0.16161	-0.00588	-0.13105	-0.00757	-0.12428	-0.0128	-0.04411	-0.0175
-0.13109	-0.00159	-0.16474	-0.00595	-0.1341	-0.00764	-0.12734	-0.01289	-0.04722	-0.0176
-0.12796	-0.00152	-0.1678	-0.00601	-0.13723	-0.00771	-0.13041	-0.01297	-0.05025	-0.01766
-0.12491	-0.00145	-0.1709	-0.00607	-0.1403	-0.00778	-0.1335	-0.01306	-0.05339	-0.01777
-0.12183	-0.00138	-0.17395	-0.00614	-0.14339	-0.00785	-0.13657	-0.01315	-0.05642	-0.01783
-0.11871	-0.00131	-0.17696	-0.00621	-0.1465	-0.00791	-0.13965	-0.01324	-0.05954	-0.01794
-0.11567	-0.00125	-0.1801	-0.00627	-0.1496	-0.00799	-0.14269	-0.01332	-0.06259	-0.01803
-0.11257	-0.0012	-0.18317	-0.00633	-0.15266	-0.00806	-0.1458	-0.01341	-0.06569	-0.0181
-0.10947	-0.00114	-0.18628	-0.0064	-0.15572	-0.00813	-0.14897	-0.01351	-0.06881	-0.0182
-0.10635	-0.00107	-0.18934	-0.00647	-0.15885	-0.00821	-0.15204	-0.0136	-0.07189	-0.01832
-0.10327	-0.00101	-0.19243	-0.00654	-0.16193	-0.00828	-0.15514	-0.01368	-0.07491	-0.0184
-0.10013	-0.000948848	-0.19553	-0.00661	-0.16497	-0.00836	-0.15823	-0.01378	-0.07805	-0.01849
-0.09716	-0.000880144	-0.19855	-0.00668	-0.16804	-0.00843	-0.16134	-0.01387	-0.08112	-0.0186
-0.09404	-0.000823681	-0.20027	-0.00673	-0.1711	-0.00851	-0.16438	-0.01398	-0.08415	-0.01868
-0.09096	-0.000771242	-0.20077	-0.00672	-0.17419	-0.00859	-0.16741	-0.01406	-0.08735	-0.01876
-0.0879	-0.000712351	-0.19895	-0.00591	-0.17729	-0.00866	-0.1705	-0.01415	-0.09035	-0.01884
-0.08481	-0.000659209	-0.19585	-0.00533	-0.1804	-0.00874	-0.17355	-0.01426	-0.09343	-0.01893
-0.08173	-0.000608383	-0.19281	-0.00497	-0.18349	-0.00882	-0.17671	-0.01436	-0.09652	-0.01904
-0.07862	-0.000558151	-0.18966	-0.00466	-0.18653	-0.0089	-0.17978	-0.01447	-0.0996	-0.01914
-0.07554	-0.000513893	-0.18652	-0.00441	-0.18964	-0.009	-0.18287	-0.01455	-0.10265	-0.01924
-0.07254	-0.000467877	-0.18348	-0.00419	-0.19271	-0.00908	-0.18595	-0.01466	-0.10576	-0.01933
-0.06936	-0.000416623	-0.18041	-0.00398	-0.19585	-0.00915	-0.18904	-0.01479	-0.10888	-0.0194
-0.06629	-0.000370073	-0.17731	-0.00378	-0.19893	-0.00925	-0.19208	-0.01488	-0.11194	-0.01955
-0.06318	-0.000317588	-0.17423	-0.00361	-0.20071	-0.0093	-0.1952	-0.01498	-0.11509	-0.01962
-0.06012	-0.000282165	-0.17112	-0.00344	-0.19888	-0.00807	-0.19821	-0.0151	-0.11813	-0.01971
-0.05705	-0.000243205	-0.1681	-0.00328	-0.19577	-0.00715	-0.20016	-0.01516	-0.12124	-0.01985
-0.05393	-0.000187172	-0.165	-0.00313	-0.19276	-0.00658	-0.20063	-0.01516	-0.12431	-0.01992
-0.05086	-0.0001438	-0.16195	-0.00299	-0.18962	-0.00614	-0.19891	-0.0127	-0.12738	-0.02003
-0.04781	-0.00010891	-0.15889	-0.00284	-0.18663	-0.00576	-0.19581	-0.01096	-0.13046	-0.02013
-0.04475	-6.91163e-05	-0.15574	-0.00272	-0.1834	-0.00543	-0.19275	-0.00992	-0.13349	-0.02022
-0.04166	5.87913e-06	-0.15271	-0.00259	-0.18036	-0.00513	-0.18961	-0.0091	-0.13654	-0.02034
-0.03859	3.31683e-05	-0.14959	-0.00246	-0.17729	-0.00484	-0.18651	-0.00844	-0.13971	-0.02046
-0.03552	7.1583e-05	-0.14648	-0.00235	-0.17418	-0.00459	-0.18351	-0.00786	-0.14274	-0.02055
-0.03239	0.000113023	-0.14341	-0.00224	-0.1711	-0.00435	-0.18032	-0.00734	-0.14587	-0.02065
-0.02932	0.000154098	-0.14035	-0.00212	-0.16806	-0.00412	-0.17727	-0.00685	-0.14896	-0.02075
-0.02621	0.000181099	-0.13721	-0.00202	-0.16499	-0.00391	-0.17419	-0.00642	-0.15209	-0.02089
-0.02311	0.000228604	-0.13419	-0.00191	-0.16189	-0.0037	-0.17107	-0.00601	-0.15512	-0.02099
-0.02003	0.000276971	-0.13104	-0.00182	-0.15878	-0.0035	-0.16805	-0.00564	-0.15821	-0.0211
-0.01695	0.00031722	-0.12803	-0.00172	-0.15571	-0.00332	-0.16496	-0.00528	-0.16129	-0.02123
-0.01386	0.000355475	-0.12488	-0.00162	-0.15267	-0.00314	-0.1619	-0.00494	-0.16436	-0.02133
-0.01086	0.00039159	-0.12187	-0.00153	-0.14954	-0.00297	-0.15816	-0.00454	-0.16749	-0.02145
-0.00774	0.000428609	-0.11875	-0.00144	-0.14654	-0.00281	-0.15443	-0.00384	-0.17051	-0.02155
-0.00469	0.000466578	-0.11569	-0.00135	-0.14338	-0.00264	-0.15132	-0.00355	-0.17363	-0.02165
-0.00153	0.000508342	-0.11259	-0.00126	-0.14027	-0.00248	-0.14825	-0.00326	-0.17665	-0.02177
0.0015	0.000542557	-0.10942	-0.00118	-0.1372	-0.00234	-0.14512	-0.00301	-0.17979	-0.02193
0.00459	0.000578941	-0.10642	-0.0011	-0.13411	-0.0022	-0.14202	-0.00274	-0.18282	-0.02202
0.00773	0.000616231	-0.10331	-0.00102	-0.13108	-0.00206	-0.13896	-0.00249	-0.18587	-0.02214
0.01078	0.000652868	-0.10024	-0.000939917	-0.12799	-0.00193	-0.13587	-0.00226	-0.18905	-0.02231
0.0139	0.000688945	-0.09716	-0.000861116	-0.1249	-0.00179	-0.13278	-0.00203	-0.19211	-0.02241
0.01693	0.000720636	-0.09409	-0.000786686	-0.12182	-0.00166	-0.12975	-0.00181	-0.19515	-0.02251
0.02007	0.000759722	-0.09099	-0.000717196	-0.11874	-0.00153	-0.12671	-0.00159	-0.19829	-0.02266
0.02311	0.000789532	-0.08794	-0.000647101	-0.11569	-0.00142	-0.1236	-0.00138	-0.20026	-0.02273
0.02616	0.000826191	-0.08491	-0.000573414	-0.11253	-0.0013	-0.12052	-0.00117	-0.20056	-0.02278
0.02929	0.0008579	-0.08175	-0.000504961	-0.10945	-0.00117	-0.11739	-0.00097861	-0.19891	-0.01936
0.03238	0.000894084	-0.07868	-0.000434364	-0.10638	-0.00106	-0.11435	-0.000777601	-0.19583	-0.0165
0.03538	0.000944672	-0.07558	-0.000367652	-0.10326	-0.000953506	-0.11124	-0.000588737	-0.19273	-0.01476
0.0385	0.000974106	-0.07254	-0.000307657	-0.10016	-0.000835856	-0.10818	-0.000407555	-0.18961	-0.01342
0.04161	0.00103	-0.06944	-0.000233997	-0.09717	-0.000736309	-0.10507	-0.000224481	-0.18654	-0.01234
0.04467	0.00107	-0.0663	-0.000175087	-0.09401	-0.00063948	-0.10198	-6.54996e-05	-0.18339	-0.01141
0.04775	0.0011	-0.06325	-0.000107015	-0.09093	-0.000539947	-0.09887	0.000127159	-0.18041	-0.01057
0.05087	0.00112	-0.06015	-3.80434e-05	-0.08792	-0.000440303	-0.09583	0.000283014	-0.17725	-0.00981
0.05396	0.00118	-0.05708	1.74004e-05	-0.08486	-0.000336152	-0.09272	0.000445787	-0.17422	-0.0091
0.05706	0.00123	-0.05397	6.34533e-05	-0.0817	-0.000243088	-0.08969	0.000601229	-0.17109	-0.00849
0.06013	0.00126	-0.05092	0.00011998	-0.07859	-0.00014345	-0.0866	0.000760518	-0.16803	-0.00791
0.06319	0.00134	-0.0479	0.000177691	-0.07556	-5.39933e-05	-0.08358	0.00091648	-0.16497	-0.00733
0.06631	0.00144	-0.04478	0.000234663	-0.07247	1.2145e-05	-0.08041	0.00108	-0.16188	-0.00679
0.06933	0.00142	-0.04173	0.000294989	-0.06941	0.000112656	-0.07733	0.00122	-0.15881	-0.00627
0.07246	0.00146	-0.0386	0.000352359	-0.06626	0.000191743	-0.07422	0.00136	-0.1557	-0.00583
0.07552	0.00141	-0.03555	0.000403805	-0.06325	0.000272959	-0.07117	0.00151	-0.15261	-0.00535
0.07862	0.00145	-0.03244	0.000454552	-0.06006	0.000362536	-0.06806	0.00165	-0.14955	-0.00489
0.0817	0.00146	-0.0293	0.000516965	-0.05703	0.000443125	-0.06501	0.00179	-0.14491	-0.00392
0.08482	0.00149	-0.02625	0.000564038	-0.05395	0.000523316	-0.0619	0.00191	-0.14019	-0.00272
0.08782	0.0015	-0.02313	0.000612272	-0.05092	0.00059854	-0.05878	0.00205	-0.13707	-0.00235
0.09102	0.00154	-0.02004	0.000672676	-0.04781	0.000679203	-0.0557	0.00217	-0.13395	-0.00199
0.09405	0.00158	-0.01702	0.000720732	-0.04474	0.000754545	-0.05263	0.00231	-0.1309	-0.00166
0.09718	0.00161	-0.01389	0.000768762	-0.04166	0.000835081	-0.04959	0.00242	-0.12787	-0.00132
0.10022	0.00165	-0.01083	0.000814354	-0.03848	0.000906647	-0.04652	0.00255	-0.12476	-0.000985984
0.10333	0.00168	-0.00775	0.000859055	-0.03552	0.000983413	-0.04339	0.00266	-0.12172	-0.000677204
0.10634	0.0017	-0.00469	0.000912228	-0.0324	0.00105	-0.04035	0.0028	-0.11863	-0.000332957
0.10946	0.00175	-0.00162	0.000959862	-0.0293	0.00114	-0.03729	0.00291	-0.11557	-7.14798e-05
0.11256	0.00179	0.00152	0.00101	-0.02623	0.0012	-0.03417	0.00303	-0.11242	0.000220193
0.11559	0.00182	0.00456	0.00105	-0.0231	0.00127	-0.03113	0.00316	-0.10931	0.000548588
0.11866	0.00185	0.00771	0.0011	-0.02005	0.00134	-0.028	0.00326	-0.10625	0.000806728
0.12178	0.0019	0.0108	0.00115	-0.01692	0.00141	-0.02486	0.00336	-0.10317	0.00106
0.12486	0.00189	0.01388	0.0012	-0.01385	0.00148	-0.0218	0.00348	-0.1001	0.00135
0.12796	0.00198	0.01696	0.00124	-0.01083	0.00154	-0.01868	0.00359	-0.09698	0.0016
0.13103	0.00197	0.02001	0.00129	-0.00777	0.00159	-0.01566	0.00369	-0.09394	0.00185
0.1341	0.00201	0.02317	0.00133	-0.00468	0.00166	-0.0126	0.00379	-0.09082	0.00207
0.13723	0.00201	0.02618	0.00137	-0.00149	0.00174	-0.00953	0.00389	-0.08777	0.00232
0.14024	0.00204	0.02932	0.00141	0.0015	0.00179	-0.00642	0.004	-0.08476	0.00256
0.14337	0.00216	0.03234	0.00146	0.00466	0.00186	-0.00331	0.0041	-0.08163	0.0028
0.14644	0.00216	0.0354	0.0015	0.00769	0.00193	-0.000241493	0.00421	-0.07851	0.00303
0.14956	0.00219	0.03856	0.00155	0.01082	0.00199	0.00286	0.0043	-0.07548	0.00324
0.15263	0.00215	0.0416	0.00159	0.01391	0.00204	0.00591	0.00439	-0.0724	0.00345
0.15566	0.00219	0.04473	0.00163	0.01702	0.0021	0.00901	0.00452	-0.06923	0.00372
0.1588	0.00221	0.04782	0.00168	0.02014	0.00217	0.01212	0.0046	-0.06619	0.0039
0.1619	0.00226	0.05087	0.00171	0.02311	0.00223	0.01523	0.00468	-0.06312	0.00409
0.16492	0.00229	0.05396	0.00176	0.02627	0.00228	0.01821	0.00479	-0.05999	0.00432
0.16806	0.00232	0.0571	0.00179	0.02926	0.00233	0.02135	0.00488	-0.0569	0.0045
0.17112	0.00235	0.06012	0.00184	0.03234	0.00239	0.02445	0.00497	-0.05382	0.0047
0.17422	0.00238	0.06318	0.00188	0.03538	0.00245	0.02752	0.00505	-0.05119	0.00485
0.17731	0.00245	0.0663	0.00192	0.03862	0.00251	0.03059	0.00513	-0.05021	0.00515
0.18043	0.00246	0.06938	0.00196	0.04164	0.00256	0.03218	0.00535
0.18348	0.00252	0.07246	0.002	0.0439	0.00261
0.18559	0.00252	0.07509	0.00203
