# Supplementary material for: Carbon quantum Dot incorporated Xanthan gum based gel polymer electrolytes for high performance supercapacitors
Source: Sci Rep. 2025 May 25;15:18227. doi: 10.1038/s41598-025-02341-z (PMC12104470; doi:10.1038/s41598-025-02341-z)
Supplement: Supplementary file 1 — Supplementary Material 1 [file 41598_2025_2341_MOESM1_ESM.zip › zip file/Figure 9/Fig 8 (a).xlsx]

## Sheet: Sheet1
S1		S2		S3		S4
Re(Z)/Ohm	#NAME?	Re(Z)/Ohm	#NAME?	Re(Z)/Ohm	#NAME?	Re(Z)/Ohm	#NAME?
414.859	127.284	292.586	130.076	23.0014	5.23796	11.7215	2.28473
190.766	82.6644	70.6025	62.2187	40.4524	-4.90641	14.9146	1.80892
347.662	51.8977	371.188	90.7962	33.877	3.54831	18.8318	2.15715
361.555	53.1707	385.457	83.0322	35.9966	4.74169	20.1549	3.78616
364.447	50.0819	406.04	89.1761	37.8518	6.0625	21.3856	5.34976
377.438	57.2597	412.656	90.2606	38.7847	7.02257	22.1603	5.73445
385.215	73.9865	442.169	105.596	40.3441	8.46228	23.464	7.33408
391.927	82.2236	457.628	120.07	42.1949	10.4172	24.8964	9.0273
414.452	97.4175	484.691	142.171	43.4392	11.4267	26.7841	10.7336
435.192	122.641	519.881	158.168	46.1522	13.3467	28.6627	12.2892
450.931	145.712	555.851	196.326	48.4095	15.9233	31.2348	15.0507
475.891	190.661	605.442	220.71	52.4818	19.4476	34.4499	18.1837
514.485	249.304	666.081	249.331	55.7734	23.5988	38.1584	22.2803
558.972	310.129	737.373	285.073	60.1639	29.0381	42.7747	27.3941
619.764	405.22	813.327	324.898	66.149	36.0466	48.4943	33.9509
683.414	522.822	885.322	369.849	74.1146	45.6734	55.3498	41.7307
790.762	692.99	972.647	411.527	82.6023	57.359	64.2303	51.7601
898.737	889.536	1081.92	446.255	92.6392	70.2367	74.812	63.8954
1059.92	1134.03	1190.63	498.152	107.759	88.2744	86.4977	79.31
1280.82	1459.1	1300.02	557.506	122.057	111.506	100.252	98.088
1559.7	1869.16	1440.72	603	146.164	140.638	119.292	124.032
1886.06	2360.59	1582.5	673.64	169.295	178.325	139.654	155.97
2313.55	2986.39	1719.05	768.006	200.43	230.574	165.268	201.443
2838.63	3774.75	1896.06	880.461	240.543	290.304	195.445	259.205
3440.17	4724.99	2072.69	1030.05	287.453	378.934	230.027	338.44
4138.5	5940.88	2305.79	1227.07	344.464	489.119	276.198	451.175
5148.24	7288.41	2498.02	1492.55	416.197	640.171	329.036	604.65
6100.96	8667.27	2750.29	1787.7	505.659	856.801	405.386	807.032
7332.86	10489.9	3126.62	2149.6	602.344	1145.5	500.019	1096.87
8817.06	12543.3	3512.27	2647.58	753.536	1527.69	619.986	1485.92
10546	14205.9	3936.84	3322.38	941.367	2044.55	790.114	2013.99
12898.1	15161.6	4501.61	4053.86	1202.41	2766.77	1020.67	2770.09
15304.8	15456.9	5035.02	4999.78	1513.4	3714.43	1306.28	3760.46
17222.7	15607.9	5844.72	6073.39	2067.75	4935.52	1755.2	4929.79
19411.8	15108	6581.69	7379.53	2638.05	6530.68	2382.66	6521.5
21465.5	14571	7721.1	8651.77	3567.44	8169.8	2990.05	8482.11
23079.3	14195.2	9198.46	9936.81	5043.98	9944.34	4205.93	10653.7
24808.9	13779.7	10775.7	11271.5	6939.67	11655	6241.98	12554.9
27011.2	13714.6	12278	12418.3	8833.11	12665	8355.51	13888.2
29106.4	13928.3	14302.4	12989.5	11370.7	12680.4	10801.3	14115.5
30727.8	14819.4	16321.9	13187.1	13855.8	12193.3	13428.8	13636.8
32440.1	16192.5	18051.5	13237.1	16011.8	11544.6	15812.7	12851.2
