# Supplementary material for: Carbon quantum Dot incorporated Xanthan gum based gel polymer electrolytes for high performance supercapacitors
Source: Sci Rep. 2025 May 25;15:18227. doi: 10.1038/s41598-025-02341-z (PMC12104470; doi:10.1038/s41598-025-02341-z)
Supplement: Supplementary file 1 — Supplementary Material 1 [file 41598_2025_2341_MOESM1_ESM.zip › zip file/Figure 9/Fig 8 (b).xlsx]

## Sheet: Sheet1
S1		S2		S3		S4
Re(Z)/Ohm	#NAME?	Re(Z)/Ohm	#NAME?	Re(Z)/Ohm	#NAME?	Re(Z)/Ohm	#NAME?
6.59219	-1.1376	35.4458	5.17462	9.92611	1.11759	-0.84181	0.9012
4.7016	-3.14637	21.636	30.3104	19.4755	-9.81736	9.12847	-2.51703
14.5537	-1.07269	40.9459	-0.10036	16.7728	-1.21343	6.63323	0.0212
14.7554	4.35899e-05	41.2406	1.73188	17.5189	0.2448	7.56555	0.95483
14.98	0.67586	42.5893	2.42546	17.7179	1.17816	8.08228	1.52811
15.0411	1.21941	43.2014	1.71842	17.8028	1.62901	8.30442	2.09779
15.1032	1.34337	43.8731	4.29154	18.0242	2.03165	8.46503	2.178
15.4359	1.21515	44.9321	3.86869	18.9124	2.30052	8.78475	2.47463
15.2355	2.0109	45.1257	4.04574	18.5915	3.5185	9.04197	2.8526
15.5471	2.26175	46.6234	5.0091	19.0349	4.09904	9.44643	3.30323
15.6817	2.41509	47.2857	5.09493	19.4049	5.31682	9.79252	3.91655
16.6789	3.17061	48.6296	5.16498	20.2083	7.04549	10.4746	5.06794
16.7827	3.83941	49.7213	5.93185	21.471	9.3219	11.176	6.47676
17.2983	4.74407	51.0806	7.46178	22.9754	12.4291	11.9876	8.11071
18.8121	5.55761	53.0006	9.07639	24.823	16.604	13.4518	10.9
19.8895	7.2021	54.0146	10.549	27.3844	21.4932	14.6673	14.3575
21.3134	8.77299	56.7435	12.5386	31.1082	28.5399	16.7979	19.3938
23.5541	10.9392	58.6358	15.947	35.9444	37.4682	19.9034	26.195
26.1958	12.7352	63.0011	18.5038	42.5059	48.9409	24.3763	34.8243
29.5647	15.9558	66.0541	22.9991	51.1613	64.4481	30.5436	46.1775
33.4167	19.4553	70.6651	28.4944	62.1855	83.6838	38.2607	61.0181
37.0973	22.0342	76.1243	35.8635	76.8573	109.705	49.5515	79.4126
42.4916	26.5548	83.1394	45.6787	97.6054	140.385	63.9324	103.229
47.7644	30.3917	92.0519	57.2699	121.306	181.003	82.6397	133.155
54.7969	37.972	101.823	72.7561	152.598	233.719	106.953	171.79
61.0583	45.2271	113.776	92.9171	195.033	303.214	138.875	219.872
71.8448	56.196	132.027	120.356	247.041	391.028	179.996	282.015
83.086	69.0537	152.343	155.44	310.411	509.278	225.621	364.439
95.3518	86.7159	178.788	198.296	396.395	666.387	290.641	471.573
114.826	108.78	217.091	257.11	508.928	870.552	386.621	607.774
134.681	133.977	259.248	330.459	649.457	1137.83	489.284	778.512
165.504	170.76	323.949	431.545	869.161	1467.82	643.721	997.796
197.389	207.484	402.889	546.293	1092.39	1873.7	866.672	1286.17
240.631	267.321	489.378	718.346	1445.23	2449.72	1110.21	1611.3
288.239	330.91	616.13	916.533	1803.6	3136.19	1520.4	2002.4
365.667	410.017	810.786	1189.55	2447.11	3920.57	1996.69	2503.34
449.527	524.32	1032.05	1552.52	3323.34	4888.77	2575.8	2925.01
549.732	660.536	1334.21	1932.07	4344.03	5779.2	3397.21	3302.18
703.078	805.502	1860.4	2315.49	5595.09	6336.38	4422.76	3753.55
922.138	1001.84	2568.49	2679.41	7171.19	6733.56	5393.83	3976.1
1180.35	1255.22	3327.42	2823.19	8746.73	6969.34	6334.88	3723.4
1513.89	1485.14	4117.02	2715.88	10177.7	7017.07	7449.37	3647.57
